# Supplementary material for: A single cell atlas of frozen shoulder capsule identifies features associated with inflammatory fibrosis resolution
Source: Nat Commun. 2024 Feb 19;15:1394. doi: 10.1038/s41467-024-45341-9 (PMC10876649; doi:10.1038/s41467-024-45341-9)
Supplement: Supplementary file 4 — Supplementary Data 1 [file 41467_2024_45341_MOESM4_ESM.xlsx]

## Sheet: Adult
Recorded ID	Tissue phenotype	Cohort	Surgical procedure	Age (rounded to 5 yrs)	Sex	Comorbidities	Frozen shoulder symptom duration	Sample used for scRNAseq
COMP1	Comparator	ICECAP study	Shoulder stabilisation	70	Male	None	NA
COMP2	Comparator	ICECAP study	Shoulder stabilisation	30	Male	None	NA
COMP3	Comparator	ICECAP study	Shoulder stabilisation	35	Male	None	NA
COMP4	Comparator	ICECAP study	Shoulder stabilisation	20	Male	None	NA
COMP5	Comparator	ICECAP study	Shoulder stabilisation	20	Male	None	NA
COMP6	Comparator	ICECAP study	Shoulder stabilisation	32	Male	None	NA
COMP7	Comparator	ICECAP study	Shoulder stabilisation	20	Female	None	NA
COMP8	Comparator	ICECAP study	Shoulder stabilisation	40	Female	None	NA
COMP9	Comparator	Oxford Musculoskeletal Biobank	Shoulder arthroplasty	60	Male	None	NA	Yes
COMP10	Comparator	Oxford Musculoskeletal Biobank	Shoulder arthroplasty	70	Male	None	NA	Yes
COMP11	Comparator	Oxford Musculoskeletal Biobank	Shoulder arthroplasty	75	Female	None	NA	Yes
COMP12	Comparator	Oxford Musculoskeletal Biobank	Shoulder arthroplasty	65	Male	None	NA	Yes
COMP13	Comparator	Oxford Musculoskeletal Biobank	Shoulder arthroplasty	70	Male	None	NA	Yes
COMP14	Comparator	Oxford Musculoskeletal Biobank	Shoulder arthroplasty	75	Female	None	NA	Yes
COMP15	Comparator	Oxford Musculoskeletal Biobank	Shoulder arthroplasty	75	Female	None	NA
COMP16	Comparator	Oxford Musculoskeletal Biobank	Shoulder arthroplasty	50	Male	None	NA
COMP17	Comparator	Oxford Musculoskeletal Biobank	Shoulder arthroplasty	65	Female	None	NA
COMP18	Comparator	Oxford Musculoskeletal Biobank	Shoulder arthroplasty	70	Female	Diabetic	NA
COMP19	Comparator	Oxford Musculoskeletal Biobank	Shoulder arthroplasty	75	Female	None	NA
COMP20	Comparator	Oxford Musculoskeletal Biobank	Shoulder arthroplasty	60	Female	Diabetic	NA
FS1	Frozen Shoulder	ICECAP study	Capsular release	40	Female	None	24 months
FS2	Frozen Shoulder	ICECAP study	Capsular release	50	Male	None	18 months
FS3	Frozen Shoulder	ICECAP study	Capsular release	50	Male	Diabetic	24 months
FS4	Frozen Shoulder	ICECAP study	Capsular release	50	Male	None	15 months	Yes
FS5	Frozen Shoulder	ICECAP study	Capsular release	50	Female	Diabetic	24 months
FS6	Frozen Shoulder	ICECAP study	Capsular release	55	Male	None	12 months
FS7	Frozen Shoulder	ICECAP study	Capsular release	55	Female	Diabetic	24 months
FS8	Frozen Shoulder	ICECAP study	Capsular release	55	Female	None	18 months
FS9	Frozen Shoulder	ICECAP study	Capsular release	55	Male	Diabetic	24 months	Yes
FS10	Frozen Shoulder	ICECAP study	Capsular release	55	Male	Diabetic	28 months	Yes
FS11	Frozen Shoulder	ICECAP study	Capsular release	50	Female	None	15 months
FS12	Frozen Shoulder	ICECAP study	Capsular release	50	Male	None	24 months	Yes
FS13	Frozen Shoulder	ICECAP study	Capsular release	50	Female	None	14 months
FS14	Frozen Shoulder	ICECAP study	Capsular release	60	Female	None	12 months
FS15	Frozen Shoulder	ICECAP study	Capsular release	50	Female	None	18 months

## Sheet: Foetal
Donor ID	Tissue phenotype	Post conception weeks	Gender
15477	Shoulder joint	12	Female
15495	Shoulder joint	15	Female
15507	Shoulder joint	17	Male
