# Supplementary material for: A single cell atlas of frozen shoulder capsule identifies features associated with inflammatory fibrosis resolution
Source: Nat Commun. 2024 Feb 19;15:1394. doi: 10.1038/s41467-024-45341-9 (PMC10876649; doi:10.1038/s41467-024-45341-9)
Supplement: Supplementary file 5 — Supplementary Data 2 [file 41467_2024_45341_MOESM5_ESM.xlsx]

## Sheet: Fibroblasts
cluster	gene	p_val	p.adj	avg_logFC	pct.1	pct.2
DKK3+POSTNlow	ERRFI1	8.49e-58	4.29e-55	-0.894	0.38	0.779
DKK3+POSTNlow	HAS1	1.1e-56	2.77e-54	-0.911	0.208	0.612
DKK3+POSTNlow	CYP1B1	1.76e-56	2.96e-54	-0.855	0.566	0.878
DKK3+POSTNlow	CDKN1A	2.49e-51	2.52e-49	-0.93	0.464	0.804
DKK3+POSTNlow	TPT1	2.29e-51	2.52e-49	-0.391	0.99	0.996
DKK3+POSTNlow	C11orf96	5.49e-51	4.62e-49	-1.13	0.297	0.675
DKK3+POSTNlow	MYC	2.55e-46	1.29e-44	-0.916	0.367	0.726
DKK3+POSTNlow	IGFBP7	2.49e-44	1.05e-42	0.746	0.964	0.876
DKK3+POSTNlow	FMOD	5.15e-44	1.86e-42	0.869	0.887	0.763
DKK3+POSTNlow	CEBPB	5.83e-43	1.96e-41	-0.716	0.733	0.909
DKK3+POSTNlow	NFIL3	1.03e-41	3.26e-40	-0.488	0.338	0.689
DKK3+POSTNlow	UAP1	1.1e-39	2.5e-39	-0.606	0.613	0.855
DKK3+POSTNlow	CFI	2.66e-39	7.45e-38	-0.573	0.41	0.736
DKK3+POSTNlow	RPL23	2.41e-37	5.53e-36	-0.4	0.936	0.982
DKK3+POSTNlow	IER3	3.32e-37	7.29e-36	-1.12	0.617	0.846
DKK3+POSTNlow	PNRC1	1.07e-36	2.26e-35	-0.502	0.853	0.956
DKK3+POSTNlow	COMP	3.17e-36	6.16e-35	1.13	0.842	0.656
DKK3+POSTNlow	KDM6B	2.37e-35	4.28e-34	-0.513	0.234	0.528
DKK3+POSTNlow	ABL2	5.04e-35	8.77e-34	-0.515	0.404	0.694
DKK3+POSTNlow	HBEGF	9.53e-35	1.55e-33	-0.663	0.156	0.454
DKK3+POSTNlow	RPL13A	6.56e-34	9.75e-33	-0.316	0.982	0.992
DKK3+POSTNlow	GEM	9.72e-34	1.36e-32	-0.962	0.561	0.792
DKK3+POSTNlow	SCARA5	9.07e-33	1.77e-32	-0.607	0.478	0.714
DKK3+POSTNlow	TIPARP	7.45e-33	1.02e-31	-0.65	0.401	0.708
DKK3+POSTNlow	GPRC5A	1.63e-32	2.08e-31	-0.659	0.451	0.729
DKK3+POSTNlow	EGR1	2.3e-31	2.58e-30	-0.739	0.73	0.924
DKK3+POSTNlow	ZNF385B	1.19e-30	1.31e-29	-0.387	0.135	0.428
DKK3+POSTNlow	EFEMP1	1.5e-30	1.55e-29	-0.628	0.688	0.868
DKK3+POSTNlow	UGDH	1.67e-30	1.69e-29	-0.542	0.646	0.848
DKK3+POSTNlow	SOD2	2.05e-30	2.03e-29	-0.764	0.734	0.904
DKK3+POSTNlow	MAFF	2.39e-30	2.32e-29	-0.467	0.33	0.622
DKK3+POSTNlow	DKK3	4.78e-30	4.47e-29	0.707	0.752	0.552
DKK3+POSTNlow	GFPT2	3.06e-29	5.33e-29	-0.446	0.394	0.699
DKK3+POSTNlow	SGK1	1.4e-29	1.22e-28	-0.466	0.424	0.736
DKK3+POSTNlow	MT2A	4.35e-28	3.43e-27	-0.647	0.91	0.974
DKK3+POSTNlow	CSRNP1	5.66e-28	4.4e-27	-0.351	0.346	0.653
DKK3+POSTNlow	NFKBIA	2.08e-27	1.5e-26	-0.564	0.758	0.916
DKK3+POSTNlow	SERTAD1	2.23e-27	1.59e-26	-0.518	0.55	0.84
DKK3+POSTNlow	NAMPT	2.76e-27	1.93e-26	-0.499	0.536	0.742
DKK3+POSTNlow	MFGE8	4.59e-27	3.13e-26	0.589	0.888	0.795
DKK3+POSTNlow	JUNB	1.16e-26	7.72e-26	-0.554	0.842	0.964
DKK3+POSTNlow	PRELP	1.63e-26	1.03e-25	0.735	0.914	0.807
DKK3+POSTNlow	MIDN	2.01e-26	1.24e-25	-0.457	0.472	0.766
DKK3+POSTNlow	ARC	8.26e-26	4.58e-25	-0.513	0.127	0.368
DKK3+POSTNlow	COL6A1	1.91e-25	1.02e-24	0.408	0.988	0.991
DKK3+POSTNlow	IRF1	1.98e-25	1.04e-24	-0.713	0.449	0.71
DKK3+POSTNlow	KLF4	1.18e-24	5.9e-24	-0.503	0.73	0.918
DKK3+POSTNlow	CAPG	1.34e-24	6.61e-24	0.462	0.741	0.598
DKK3+POSTNlow	DNAJA1	1.99e-24	9.73e-24	-0.505	0.798	0.934
DKK3+POSTNlow	JUND	5.74e-24	2.63e-23	-0.352	0.936	0.983
DKK3+POSTNlow	ATF3	1.11e-23	4.98e-23	-0.549	0.476	0.78
DKK3+POSTNlow	ZFP36	2.24e-23	9.83e-23	-0.564	0.816	0.938
DKK3+POSTNlow	INSIG1	3.96e-23	1.67e-22	-0.531	0.361	0.638
DKK3+POSTNlow	HES1	1.55e-21	5.74e-21	-0.754	0.328	0.626
DKK3+POSTNlow	PHLDA1	6.75e-21	2.4e-20	-0.456	0.502	0.724
DKK3+POSTNlow	NFE2L2	8.5e-21	3e-20	-0.362	0.76	0.9
DKK3+POSTNlow	MIR222HG	9.05e-21	3.17e-20	-0.327	0.196	0.46
DKK3+POSTNlow	PRG4	3.63e-20	5.01e-20	-1.26	0.72	0.878
DKK3+POSTNlow	PPP1R15A	2.14e-20	7.26e-20	-0.423	0.698	0.888
DKK3+POSTNlow	LGALS1	3.26e-20	1.1e-19	0.311	0.98	0.983
DKK3+POSTNlow	LHFPL6	7.06e-20	2.29e-19	0.517	0.926	0.931
DKK3+POSTNlow	BTG2	9.99e-20	3.15e-19	-0.437	0.518	0.766
DKK3+POSTNlow	BTG1	1.83e-19	5.7e-19	-0.367	0.829	0.939
DKK3+POSTNlow	COL3A1	1.84e-19	5.7e-19	0.576	0.995	0.991
DKK3+POSTNlow	DYRK3	2.42e-19	7.44e-19	-0.297	0.246	0.486
DKK3+POSTNlow	CLEC3B	6.82e-19	1.4e-18	-0.565	0.636	0.752
DKK3+POSTNlow	COL1A1	8.49e-19	2.42e-18	0.572	0.983	0.958
DKK3+POSTNlow	ADAMTS5	3.18e-18	4.14e-18	-0.479	0.288	0.523
DKK3+POSTNlow	PTGDS	3.16e-18	8.66e-18	-0.951	0.079	0.25
DKK3+POSTNlow	APOE	8.62e-18	1.1e-17	-1.14	0.051	0.214
DKK3+POSTNlow	KLHL21	4.47e-18	1.21e-17	-0.316	0.251	0.505
DKK3+POSTNlow	SOCS3	6.93e-18	1.85e-17	-0.494	0.698	0.874
DKK3+POSTNlow	RABAC1	7.66e-18	2.04e-17	0.287	0.954	0.96
DKK3+POSTNlow	ADIRF	2.09e-17	2.61e-17	0.444	0.931	0.907
DKK3+POSTNlow	YWHAG	1.17e-17	3.05e-17	-0.295	0.54	0.768
DKK3+POSTNlow	ASPN	2.58e-17	3.2e-17	0.514	0.954	0.866
DKK3+POSTNlow	RYBP	1.29e-17	3.37e-17	-0.317	0.408	0.646
DKK3+POSTNlow	THY1	2.04e-17	5.26e-17	0.46	0.884	0.795
DKK3+POSTNlow	H3F3B	2.43e-17	6.23e-17	-0.289	0.975	0.996
DKK3+POSTNlow	COL6A2	2.55e-17	6.5e-17	0.313	0.994	0.997
DKK3+POSTNlow	AEBP1	7.96e-17	9.73e-17	0.325	0.924	0.868
DKK3+POSTNlow	FOSB	7.77e-17	1.88e-16	-0.585	0.764	0.922
DKK3+POSTNlow	PLA2G2A	8.41e-17	2.02e-16	-0.775	0.665	0.792
DKK3+POSTNlow	COL15A1	1.58e-16	3.69e-16	0.579	0.48	0.276
DKK3+POSTNlow	CXCL2	5.57e-16	6.67e-16	-0.815	0.0855	0.251
DKK3+POSTNlow	COL1A2	3.35e-16	7.59e-16	0.389	0.994	0.999
DKK3+POSTNlow	CRABP2	3.73e-16	8.42e-16	0.448	0.7	0.562
DKK3+POSTNlow	MAT2A	4.56e-16	1.02e-15	-0.36	0.482	0.708
DKK3+POSTNlow	CILP	9.2e-16	1.1e-15	0.836	0.668	0.476
DKK3+POSTNlow	HMOX1	3.21e-15	6.62e-15	-0.789	0.206	0.398
DKK3+POSTNlow	CCL2	3.59e-15	7.31e-15	-0.724	0.193	0.378
DKK3+POSTNlow	BGN	3.69e-15	7.45e-15	0.364	0.973	0.901
DKK3+POSTNlow	DEFB1	7.62e-15	8.95e-15	-0.633	0.0405	0.2
DKK3+POSTNlow	PIEZO2	2.38e-14	4.54e-14	0.395	0.504	0.364
DKK3+POSTNlow	PLS3	3.05e-14	5.74e-14	0.318	0.834	0.82
DKK3+POSTNlow	EGR3	4.57e-14	8.45e-14	-0.315	0.213	0.44
DKK3+POSTNlow	ZFP36L1	4.72e-14	8.7e-14	-0.495	0.92	0.958
DKK3+POSTNlow	ADAMTS1	5.1e-14	9.29e-14	-0.391	0.282	0.485
DKK3+POSTNlow	PROCR	9.31e-14	1.07e-13	-0.412	0.654	0.794
DKK3+POSTNlow	OSR2	1.17e-13	2.08e-13	-0.396	0.422	0.674
DKK3+POSTNlow	SFRP2	1.96e-13	2.23e-13	0.591	0.544	0.292
DKK3+POSTNlow	GADD45B	2.59e-13	4.46e-13	-0.539	0.748	0.885
DKK3+POSTNlow	H2AFZ	4.76e-13	8.12e-13	-0.33	0.772	0.88
DKK3+POSTNlow	CCNL1	5.14e-13	8.71e-13	-0.321	0.659	0.847
DKK3+POSTNlow	ARL4C	5.2e-13	8.79e-13	-0.338	0.422	0.626
DKK3+POSTNlow	MT1A	1.85e-12	3.01e-12	-0.485	0.254	0.43
DKK3+POSTNlow	RCN3	3.11e-12	5.02e-12	0.27	0.87	0.886
DKK3+POSTNlow	SPARC	3.32e-12	5.34e-12	0.438	0.978	0.983
DKK3+POSTNlow	IL32	5.46e-12	8.69e-12	0.321	0.512	0.314
DKK3+POSTNlow	WTAP	1.56e-11	2.44e-11	-0.317	0.655	0.815
DKK3+POSTNlow	KLF10	2.04e-11	3.16e-11	-0.27	0.49	0.685
DKK3+POSTNlow	RHOB	2.79e-11	4.3e-11	-0.323	0.793	0.909
DKK3+POSTNlow	DNAJB1	4.82e-11	7.36e-11	-0.345	0.72	0.874
DKK3+POSTNlow	SMAD7	9.56e-11	1.43e-10	-0.295	0.394	0.607
DKK3+POSTNlow	ANXA4	2.01e-10	2.94e-10	0.285	0.892	0.898
DKK3+POSTNlow	CDH13	2.14e-10	3.11e-10	0.321	0.408	0.235
DKK3+POSTNlow	RGS2	2.37e-10	3.44e-10	-0.298	0.373	0.566
DKK3+POSTNlow	COL5A1	3.02e-10	4.28e-10	0.405	0.861	0.834
DKK3+POSTNlow	CD248	3.26e-10	4.61e-10	-0.408	0.429	0.616
DKK3+POSTNlow	TPM1	3.65e-10	5.15e-10	0.354	0.79	0.726
DKK3+POSTNlow	AQP1	6.27e-10	8.67e-10	0.567	0.791	0.754
DKK3+POSTNlow	TGFBI	1.93e-08	2.38e-08	0.503	0.574	0.452
DKK3+POSTNlow	ID2	2.32e-08	2.84e-08	-0.347	0.67	0.846
DKK3+POSTNlow	KCNQ1OT1	4.02e-08	4.87e-08	-0.369	0.526	0.684
DKK3+POSTNlow	HAS2	5.52e-08	6.65e-08	-0.303	0.222	0.37
DKK3+POSTNlow	CILP2	6.61e-08	7.92e-08	0.395	0.275	0.159
DKK3+POSTNlow	CRIP2	9.16e-08	1.09e-07	0.31	0.78	0.741
DKK3+POSTNlow	SFRP4	5.22e-07	5.66e-07	0.341	0.809	0.648
DKK3+POSTNlow	COL6A3	7.33e-07	8.45e-07	0.287	0.976	0.966
DKK3+POSTNlow	CLU	3.83e-06	4.13e-06	-0.52	0.908	0.944
DKK3+POSTNlow	MTRNR2L12	1.49e-05	1.59e-05	0.348	0.678	0.64
DKK3+POSTNlow	FBN1	8.67e-05	9.07e-05	-0.508	0.909	0.947
DKK3+POSTNlow	TIMP3	0.00017	0.000181	-0.391	0.896	0.938
DKK3+POSTNlow	MT1M	0.00315	0.00332	-0.256	0.726	0.804
DKK3+POSTNlow	DDIT4	0.009	0.00941	0.32	0.505	0.47
DKK3+POSTNlow	H19	0.0093	0.0097	0.326	0.263	0.174
DKK3+POSTNlow	FGFBP2	0.0169	0.0175	0.418	0.332	0.28
DKK3+POSTNlow	FABP3	0.0204	0.021	-0.309	0.11	0.161
DKK3+POSTNlow	COL12A1	0.031	0.0317	0.269	0.69	0.682
DKK3+POSTNlow	CD24	0.0468	0.0476	0.419	0.158	0.106
APOE+	APOE	1.2e-83	3.64e-82	2.54	0.594	0.088
APOE+	CXCL12	4.21e-67	8.91e-65	1.63	0.981	0.714
APOE+	PTGDS	1.09e-59	1.38e-57	1.42	0.574	0.129
APOE+	CFI	3.27e-53	2.96e-51	0.74	0.956	0.581
APOE+	RSPO3	8.61e-49	3.98e-48	0.678	0.6	0.181
APOE+	EFEMP1	3.28e-44	1.89e-42	0.825	0.976	0.784
APOE+	SNED1	9.42e-43	4.29e-41	0.634	0.823	0.532
APOE+	EPHA3	1.03e-38	3.03e-38	0.421	0.633	0.276
APOE+	SELENOP	2.46e-36	8.67e-35	0.709	0.959	0.786
APOE+	PRELP	1.19e-35	3.97e-34	-0.98	0.642	0.874
APOE+	TXNIP	1.79e-35	5.68e-34	0.745	0.962	0.748
APOE+	KCND3	2.28e-35	6.89e-34	0.304	0.387	0.11
APOE+	ANGPTL2	2.89e-35	8.34e-34	-0.676	0.811	0.958
APOE+	CP	1.89e-33	4.15e-33	0.627	0.45	0.15
APOE+	ACTB	1.33e-33	3.37e-32	-0.619	0.986	0.995
APOE+	IGFBP6	2.01e-33	4.89e-32	-1.01	0.804	0.944
APOE+	CRABP2	2.6e-33	6.09e-32	-0.833	0.274	0.664
APOE+	ACTG1	7.43e-33	1.63e-31	-0.549	0.985	0.994
APOE+	LAMA4	1.61e-31	3.09e-30	0.552	0.934	0.81
APOE+	PDGFRA	1e-29	1.86e-28	0.638	0.966	0.858
APOE+	ANXA5	5.37e-29	9.73e-28	-0.52	0.962	0.976
APOE+	PCOLCE	2.48e-28	4.03e-27	0.414	0.988	0.982
APOE+	CFL1	7.41e-28	1.18e-26	-0.427	0.926	0.968
APOE+	CD9	8.48e-27	1.31e-26	-0.599	0.876	0.974
APOE+	GAPDH	1.98e-27	2.92e-26	-0.544	0.97	0.984
APOE+	DPP4	2.85e-27	4.11e-26	-0.537	0.124	0.516
APOE+	DKK3	4.08e-27	5.75e-26	-0.981	0.27	0.675
APOE+	S100A6	1.86e-26	2.56e-25	-0.593	0.996	0.997
APOE+	AHR	2.6e-26	3.51e-25	0.602	0.766	0.515
APOE+	MYL6	4.87e-26	6.43e-25	-0.406	0.98	0.988
APOE+	COLEC12	5.25e-26	6.79e-25	0.501	0.968	0.798
APOE+	SMOC1	6.35e-26	8.05e-25	0.419	0.546	0.31
APOE+	NPTX2	1.27e-24	1.85e-24	0.474	0.369	0.116
APOE+	FMOD	4.62e-25	5.42e-24	-0.747	0.604	0.836
APOE+	FNDC1	9.93e-24	1.41e-23	-0.697	0.593	0.799
APOE+	SDCBP	9.42e-24	1.05e-22	-0.404	0.81	0.914
APOE+	LGALS1	1.43e-23	1.56e-22	-0.616	0.973	0.984
APOE+	LGALS3BP	2.29e-23	2.42e-22	0.464	0.802	0.461
APOE+	ASPN	8.66e-23	4.31e-22	-0.759	0.855	0.9
APOE+	TMSB4X	1.22e-22	1.23e-21	-0.604	0.99	0.997
APOE+	CILP	2.66e-22	2.64e-21	-0.981	0.265	0.583
APOE+	S100A4	4.17e-22	4.01e-21	-0.537	0.988	0.994
APOE+	CRIP2	8.91e-22	8.3e-21	-0.506	0.501	0.798
APOE+	C1QTNF3	9.77e-22	8.85e-21	-0.717	0.362	0.634
APOE+	EBF1	1.81e-21	1.6e-20	0.49	0.932	0.831
APOE+	TFPI	2.01e-21	1.75e-20	0.398	0.872	0.585
APOE+	ZIC1	4.16e-21	3.38e-20	0.431	0.494	0.234
APOE+	DAB2	9.55e-21	7.48e-20	0.398	0.981	0.935
APOE+	YWHAH	1.31e-20	1.01e-19	-0.421	0.493	0.778
APOE+	MFGE8	1.67e-20	1.28e-19	-0.699	0.641	0.856
APOE+	CTHRC1	1.8e-20	1.36e-19	-0.847	0.326	0.592
APOE+	AQP1	4.57e-20	3.29e-19	-0.815	0.548	0.806
APOE+	IL32	1.09e-19	7.26e-19	-0.445	0.0955	0.423
APOE+	ECM1	1.59e-19	1.03e-18	-0.404	0.71	0.879
APOE+	FGL2	1.62e-19	1.03e-18	0.618	0.716	0.439
APOE+	OAF	1.37e-18	1.73e-18	-0.414	0.363	0.652
APOE+	PLP2	2.78e-19	1.77e-18	-0.465	0.627	0.842
APOE+	PAMR1	5.3e-19	3.3e-18	-0.398	0.0765	0.408
APOE+	SFRP4	3.04e-18	3.78e-18	-0.962	0.416	0.747
APOE+	COL8A2	6.41e-19	3.94e-18	-0.376	0.265	0.598
APOE+	CAPG	8.11e-19	4.94e-18	-0.524	0.381	0.688
APOE+	YBX1	1.15e-18	6.89e-18	-0.328	0.944	0.964
APOE+	DBNDD2	1.33e-18	7.88e-18	-0.342	0.162	0.466
APOE+	CRIP1	1.7e-18	9.9e-18	-0.661	0.91	0.977
APOE+	RUNX1T1	1.8e-18	1.03e-17	0.426	0.728	0.537
APOE+	NID2	1.95e-18	1.1e-17	0.407	0.671	0.442
APOE+	LINC00632	4.25e-18	2.34e-17	0.409	0.872	0.739
APOE+	TM4SF1	6.37e-18	3.48e-17	-0.533	0.3	0.576
APOE+	FOS	7.43e-18	4.03e-17	0.609	0.954	0.916
APOE+	GAS1	9.18e-18	4.85e-17	0.721	0.916	0.774
APOE+	PPP1R14B	1.41e-17	7.32e-17	-0.496	0.662	0.835
APOE+	C1GALT1	3.55e-17	1.73e-16	0.383	0.712	0.536
APOE+	TUBA1C	5.81e-17	2.75e-16	-0.449	0.35	0.662
APOE+	HSD3B7	6.04e-17	2.84e-16	-0.527	0.247	0.574
APOE+	MAP1B	6.36e-17	2.94e-16	-0.491	0.312	0.59
APOE+	S100A10	9.31e-17	4.28e-16	-0.428	0.988	0.996
APOE+	GPRC5A	1.58e-16	7.18e-16	-0.487	0.43	0.686
APOE+	INHBA	4.11e-16	1.79e-15	-0.475	0.102	0.355
APOE+	CLTB	5.17e-16	2.19e-15	-0.326	0.546	0.769
APOE+	MTRNR2L8	8.64e-16	3.6e-15	-0.388	0.224	0.516
APOE+	CYB5R3	9.89e-16	4.1e-15	-0.321	0.864	0.94
APOE+	SH3BGRL3	1.1e-15	4.52e-15	-0.618	0.892	0.95
APOE+	TAGLN2	1.29e-15	5.21e-15	-0.469	0.917	0.964
APOE+	PFN1	1.3e-15	5.22e-15	-0.402	0.893	0.952
APOE+	PTHLH	1.4e-15	5.6e-15	-0.344	0.0565	0.335
APOE+	ATP6V0C	1.55e-15	6.16e-15	-0.314	0.801	0.914
APOE+	LRP1	1.77e-15	6.97e-15	0.357	0.986	0.981
APOE+	C1R	2.05e-15	8.02e-15	0.382	0.996	0.974
APOE+	MATN2	3.1e-15	1.18e-14	-0.413	0.226	0.568
APOE+	CD70	3.43e-15	1.28e-14	-0.39	0.0725	0.39
APOE+	NFIA	3.94e-15	1.45e-14	0.409	0.946	0.878
APOE+	TNFRSF12A	3.94e-15	1.45e-14	-0.697	0.231	0.564
APOE+	IFITM2	4.29e-15	1.56e-14	0.38	0.959	0.918
APOE+	RABAC1	6.7e-15	2.4e-14	-0.371	0.91	0.966
APOE+	PKM	7.26e-15	2.57e-14	-0.373	0.838	0.928
APOE+	EGR1	7.44e-15	2.62e-14	0.603	0.889	0.862
APOE+	ANXA4	7.55e-15	2.64e-14	-0.334	0.788	0.916
APOE+	CDON	1.88e-14	6.16e-14	0.354	0.732	0.558
APOE+	EMP1	5.44e-14	1.71e-13	-0.469	0.852	0.938
APOE+	PLA2G2A	5.47e-14	1.71e-13	0.631	0.932	0.722
APOE+	SPON2	6.43e-14	1.98e-13	-0.609	0.516	0.678
APOE+	RARRES1	6.5e-14	1.99e-13	0.753	0.778	0.55
APOE+	ENPP2	7.41e-14	2.25e-13	0.392	0.572	0.315
APOE+	CTSO	1.43e-13	4.22e-13	0.31	0.762	0.638
APOE+	CALM1	3.65e-13	1.04e-12	-0.341	0.958	0.975
APOE+	SNAI2	4.62e-13	1.3e-12	0.338	0.588	0.382
APOE+	FOSL1	5.11e-13	1.43e-12	-0.325	0.0805	0.326
APOE+	CADM1	5.15e-13	1.43e-12	-0.502	0.366	0.632
APOE+	WLS	5.17e-13	1.43e-12	0.294	0.748	0.557
APOE+	DDX17	6.1e-13	1.67e-12	0.301	0.902	0.85
APOE+	MGP	2.76e-12	3.06e-12	-0.41	0.973	0.986
APOE+	PTGFR	1.17e-12	3.13e-12	0.559	0.54	0.284
APOE+	TUBA1A	1.32e-12	3.5e-12	-0.371	0.894	0.943
APOE+	MT-CO3	1.37e-12	3.61e-12	0.338	0.99	0.966
APOE+	EMP3	1.43e-12	3.73e-12	-0.64	0.924	0.962
APOE+	KCTD12	1.47e-12	3.83e-12	0.379	0.754	0.624
APOE+	TUBA1B	1.62e-12	4.2e-12	-0.32	0.921	0.958
APOE+	CLIC1	2.19e-12	5.64e-12	-0.354	0.898	0.942
APOE+	PTGIS	2.9e-12	7.39e-12	-0.334	0.221	0.446
APOE+	DBN1	4.08e-12	1.03e-11	-0.356	0.222	0.476
APOE+	S100A11	4.34e-12	1.09e-11	-0.323	0.978	0.986
APOE+	PLAUR	4.98e-12	1.23e-11	-0.365	0.308	0.56
APOE+	YWHAQ	5.66e-12	1.38e-11	-0.273	0.872	0.924
APOE+	TXN	5.87e-12	1.42e-11	-0.395	0.908	0.948
APOE+	SERPING1	8.42e-12	1.99e-11	0.29	0.994	0.97
APOE+	DCLK1	1.61e-11	3.68e-11	0.365	0.668	0.513
APOE+	CDH13	1.95e-11	4.44e-11	-0.331	0.044	0.332
APOE+	MFAP5	4.58e-11	5.01e-11	-1.32	0.399	0.681
APOE+	MT-ND3	4.27e-11	9.22e-11	0.359	0.992	0.963
APOE+	PRDX1	4.84e-11	1.04e-10	-0.306	0.942	0.962
APOE+	ARPC2	4.9e-11	1.05e-10	-0.313	0.854	0.921
APOE+	GGT5	5.01e-11	1.07e-10	0.349	0.414	0.171
APOE+	ENPP1	5.71e-11	1.2e-10	-0.468	0.484	0.709
APOE+	NBL1	5.8e-11	1.21e-10	-0.571	0.926	0.964
APOE+	ENO1	9.19e-11	1.89e-10	-0.293	0.879	0.932
APOE+	SOD3	1.54e-10	3.05e-10	-0.427	0.631	0.768
APOE+	TPM4	2.67e-10	5.11e-10	-0.44	0.812	0.895
APOE+	DUSP1	2.98e-10	5.6e-10	0.401	0.932	0.892
APOE+	TNFAIP6	3.13e-10	5.85e-10	-0.663	0.5	0.73
APOE+	CD55	3.55e-10	6.59e-10	-0.749	0.606	0.756
APOE+	FABP3	7.86e-10	1.41e-09	-0.405	0.007	0.172
APOE+	CD44	9.49e-10	1.69e-09	-0.318	0.93	0.954
APOE+	XBP1	9.7e-10	1.73e-09	-0.339	0.717	0.836
APOE+	ANXA1	1.07e-09	1.89e-09	-0.28	0.984	0.99
APOE+	ACTN1	1.08e-09	1.9e-09	-0.359	0.218	0.459
APOE+	MAML2	1.37e-09	2.38e-09	0.284	0.661	0.488
APOE+	KCNMA1	1.78e-09	3.08e-09	-0.293	0.312	0.513
APOE+	ABL2	1.83e-09	3.16e-09	-0.491	0.451	0.638
APOE+	SSBP2	2.08e-09	3.56e-09	0.292	0.706	0.564
APOE+	IFITM3	2.44e-09	4.13e-09	0.289	0.972	0.976
APOE+	ZFP36L1	2.97e-09	4.99e-09	0.38	0.96	0.944
APOE+	PALLD	4.45e-09	7.35e-09	-0.369	0.483	0.72
APOE+	POSTN	5.18e-09	8.5e-09	-2.01	0.103	0.292
APOE+	CERCAM	7.84e-09	1.24e-08	-0.281	0.632	0.782
APOE+	RHOC	7.9e-09	1.25e-08	-0.294	0.712	0.86
APOE+	SOCS3	9.8e-09	1.53e-08	0.444	0.844	0.818
APOE+	LRRFIP1	1.33e-08	2.06e-08	-0.35	0.438	0.674
APOE+	SERPINE1	2.32e-08	3.47e-08	-0.408	0.186	0.405
APOE+	CALU	2.66e-08	3.97e-08	-0.273	0.912	0.94
APOE+	PTMS	3.26e-08	4.82e-08	-0.315	0.953	0.972
APOE+	PTN	3.32e-08	4.89e-08	0.427	0.618	0.437
APOE+	HSPA8	3.5e-08	5.15e-08	-0.336	0.883	0.944
APOE+	MTRNR2L12	5.07e-08	5.35e-08	-0.378	0.496	0.68
APOE+	TGFBI	7.9e-08	1.14e-07	-0.6	0.324	0.519
APOE+	RASD1	8.17e-08	1.17e-07	0.516	0.494	0.324
APOE+	COL1A1	8.52e-08	1.22e-07	-0.813	0.996	0.96
APOE+	UAP1	1.16e-07	1.62e-07	-0.404	0.709	0.797
APOE+	HMOX1	1.26e-07	1.76e-07	-0.534	0.204	0.366
APOE+	LMNA	1.27e-07	1.77e-07	-0.348	0.981	0.986
APOE+	CRNDE	1.96e-07	2.65e-07	0.287	0.788	0.668
APOE+	MIR99AHG	1.98e-07	2.67e-07	0.394	0.888	0.758
APOE+	H19	2.23e-07	3e-07	-0.66	0.0385	0.23
APOE+	KDM6B	2.27e-07	3.05e-07	-0.381	0.28	0.47
APOE+	LTBP4	3.11e-07	4.14e-07	-0.366	0.698	0.828
APOE+	PNISR	3.12e-07	4.15e-07	0.272	0.879	0.818
APOE+	SCG2	3.74e-07	4.94e-07	0.739	0.308	0.128
APOE+	MAN1A1	3.88e-07	5.12e-07	0.257	0.868	0.808
APOE+	UGDH	4.23e-07	5.54e-07	-0.447	0.676	0.808
APOE+	FGFBP2	4.54e-07	5.93e-07	-0.882	0.154	0.322
APOE+	DEFB1	6.98e-07	9.02e-07	-0.561	0.056	0.17
APOE+	LDHA	1.14e-06	1.46e-06	-0.259	0.958	0.97
APOE+	KLF6	1.49e-06	1.88e-06	-0.296	0.798	0.882
APOE+	COL5A1	1.69e-06	2.13e-06	-0.388	0.794	0.85
APOE+	HCFC1R1	1.76e-06	2.21e-06	-0.258	0.714	0.843
APOE+	PCDH9	2.19e-06	2.73e-06	0.345	0.498	0.32
APOE+	CCNI	2.6e-06	3.23e-06	-0.278	0.918	0.948
APOE+	ABHD2	3.64e-06	4.49e-06	-0.251	0.47	0.642
APOE+	RRAD	3.85e-06	4.74e-06	-0.349	0.0805	0.236
APOE+	RBP4	6.6e-06	8.03e-06	-0.286	0.156	0.292
APOE+	SPARC	7.1e-06	8.61e-06	-0.524	0.983	0.981
APOE+	IER3	9e-06	1.08e-05	-0.64	0.716	0.79
APOE+	ELN	1.1e-05	1.13e-05	-0.302	0.52	0.664
APOE+	AC020916.1	1.05e-05	1.25e-05	0.328	0.724	0.653
APOE+	KCNE4	1.69e-05	1.98e-05	0.365	0.442	0.248
APOE+	ARL4C	2.69e-05	3.1e-05	-0.316	0.45	0.587
APOE+	PCOLCE2	4.28e-05	4.37e-05	-0.824	0.582	0.69
APOE+	IGFBP5	6.06e-05	6.86e-05	-0.451	0.587	0.711
APOE+	CXCL2	0.000174	0.000193	-0.603	0.118	0.216
APOE+	FGF7	0.00021	0.000232	0.497	0.58	0.39
APOE+	PIM3	0.00022	0.000242	-0.28	0.304	0.478
APOE+	CCN3	0.000504	0.000514	-0.591	0.46	0.595
APOE+	FNIP2	0.000523	0.000569	-0.323	0.35	0.53
APOE+	COL8A1	0.000675	0.000733	-0.286	0.442	0.58
APOE+	HAS1	0.000708	0.000767	-0.405	0.394	0.509
APOE+	GEM	0.00131	0.00141	-0.498	0.671	0.733
APOE+	HES1	0.00177	0.0018	0.293	0.598	0.528
APOE+	COL1A2	0.00202	0.00215	-0.299	0.999	0.998
APOE+	VCAN	0.00203	0.00216	0.362	0.973	0.89
APOE+	NFKBIA	0.00226	0.00239	-0.341	0.869	0.868
APOE+	UGP2	0.0025	0.00265	-0.401	0.802	0.851
APOE+	HBB	0.00323	0.00328	-0.703	0.102	0.204
APOE+	WTAP	0.00343	0.00362	-0.261	0.724	0.776
APOE+	SGK1	0.00436	0.00457	-0.342	0.562	0.658
APOE+	CXCL14	0.00734	0.00742	-0.56	0.098	0.22
APOE+	RGCC	0.0251	0.0259	-0.496	0.57	0.702
ACAN+POSTNhigh	POSTN	1.33e-75	1.08e-72	2.3	0.796	0.179
ACAN+POSTNhigh	ACTN1	1.38e-52	3.74e-50	0.602	0.848	0.357
ACAN+POSTNhigh	ACAN	2.6e-49	4.22e-47	0.412	0.59	0.168
ACAN+POSTNhigh	CTHRC1	1.81e-43	2.09e-41	1.07	0.935	0.492
ACAN+POSTNhigh	RAB31	2.13e-40	1.73e-38	0.694	0.926	0.648
ACAN+POSTNhigh	CLEC3B	6.52e-40	4.81e-38	-1.41	0.313	0.778
ACAN+POSTNhigh	CADM1	3.5e-38	7.37e-38	0.772	0.896	0.546
ACAN+POSTNhigh	NRP2	1.49e-39	1.01e-37	0.48	0.81	0.39
ACAN+POSTNhigh	EVI2A	4.68e-39	2.92e-37	0.357	0.568	0.21
ACAN+POSTNhigh	DYRK3	5.74e-39	3.33e-37	0.533	0.768	0.362
ACAN+POSTNhigh	GEM	1.28e-37	5.79e-36	0.95	0.967	0.686
ACAN+POSTNhigh	AEBP1	1.5e-37	6.09e-36	0.811	1	0.87
ACAN+POSTNhigh	CSRP2	5.56e-36	1.07e-35	0.67	0.707	0.294
ACAN+POSTNhigh	CFD	4.82e-37	1.86e-35	-2.85	0.282	0.776
ACAN+POSTNhigh	TNFRSF12A	2.87e-36	1.06e-34	0.637	0.84	0.464
ACAN+POSTNhigh	SCARA5	1.12e-34	3.64e-33	-1.22	0.244	0.705
ACAN+POSTNhigh	FTH1	1.25e-34	3.9e-33	0.498	1	0.994
ACAN+POSTNhigh	COL8A1	4.68e-34	1.36e-32	0.66	0.878	0.51
ACAN+POSTNhigh	EFEMP1	6.87e-34	1.86e-32	-1.24	0.575	0.846
ACAN+POSTNhigh	MYO1D	1.78e-33	4.66e-32	0.391	0.695	0.281
ACAN+POSTNhigh	ASPN	1.99e-33	5.04e-32	0.706	0.992	0.88
ACAN+POSTNhigh	ANTXR1	8.67e-32	1.8e-30	0.579	0.942	0.74
ACAN+POSTNhigh	CCNI	1.46e-30	2.76e-29	0.433	0.988	0.938
ACAN+POSTNhigh	CST3	1.85e-30	3.41e-29	-0.812	0.996	0.994
ACAN+POSTNhigh	TNC	3.15e-30	5.33e-29	0.64	0.916	0.57
ACAN+POSTNhigh	FBLN2	5.25e-30	8.68e-29	-1.33	0.254	0.696
ACAN+POSTNhigh	PCOLCE2	1.82e-29	2.9e-28	-1.57	0.306	0.729
ACAN+POSTNhigh	PLXDC2	4.8e-29	7.21e-28	0.629	0.98	0.802
ACAN+POSTNhigh	ANKH	6.15e-29	9.07e-28	0.544	0.95	0.78
ACAN+POSTNhigh	MAFB	8.78e-28	1.38e-27	0.808	0.928	0.698
ACAN+POSTNhigh	TNXB	2.55e-28	3.39e-27	-1.18	0.798	0.935
ACAN+POSTNhigh	TXNIP	9.58e-28	1.21e-26	-0.9	0.582	0.81
ACAN+POSTNhigh	BGN	5.07e-27	6.14e-26	0.538	0.998	0.914
ACAN+POSTNhigh	LGALS1	1.21e-26	1.4e-25	0.47	0.996	0.98
ACAN+POSTNhigh	COL1A1	1.66e-26	1.87e-25	0.673	1	0.961
ACAN+POSTNhigh	SPON2	1.91e-25	2.78e-25	0.956	0.874	0.621
ACAN+POSTNhigh	LTBP4	2.93e-26	3.21e-25	-0.811	0.678	0.828
ACAN+POSTNhigh	ACKR3	3.16e-26	3.37e-25	-1.2	0.459	0.81
ACAN+POSTNhigh	NPM1	4.28e-26	4.51e-25	0.467	0.986	0.923
ACAN+POSTNhigh	ARL4C	4.23e-25	6.11e-25	0.667	0.829	0.527
ACAN+POSTNhigh	FGL2	1.57e-25	1.58e-24	-0.88	0.156	0.53
ACAN+POSTNhigh	NOVA1	2.66e-25	2.6e-24	-0.827	0.551	0.816
ACAN+POSTNhigh	SLC3A2	3.66e-25	3.54e-24	0.516	0.89	0.664
ACAN+POSTNhigh	PIM3	4.87e-25	4.54e-24	0.501	0.728	0.408
ACAN+POSTNhigh	COL5A2	9.92e-25	8.56e-24	0.603	0.991	0.932
ACAN+POSTNhigh	ATP1B1	1.28e-24	1.09e-23	0.412	0.682	0.286
ACAN+POSTNhigh	SGK1	1.94e-24	1.61e-23	0.654	0.882	0.608
ACAN+POSTNhigh	CDH11	4.64e-24	3.76e-23	0.486	0.909	0.555
ACAN+POSTNhigh	RPS19	5.34e-23	3.8e-22	0.42	0.99	0.988
ACAN+POSTNhigh	MGST1	1.29e-22	8.64e-22	-0.76	0.144	0.64
ACAN+POSTNhigh	ABCA8	1.35e-22	8.97e-22	-0.584	0.0595	0.444
ACAN+POSTNhigh	PROCR	4.86e-22	3.03e-21	-0.938	0.527	0.785
ACAN+POSTNhigh	SLC38A2	9.78e-22	5.79e-21	0.424	0.965	0.836
ACAN+POSTNhigh	GSN	9.88e-22	5.81e-21	-1.17	0.991	0.989
ACAN+POSTNhigh	DNAJA1	1.63e-21	9.42e-21	0.51	0.99	0.879
ACAN+POSTNhigh	RPL5	6.68e-21	3.71e-20	0.34	0.994	0.984
ACAN+POSTNhigh	ITGB1	9.73e-21	5.37e-20	0.326	0.996	0.969
ACAN+POSTNhigh	C9orf16	1.47e-20	7.9e-20	0.407	0.918	0.714
ACAN+POSTNhigh	EBF1	1.59e-20	8.48e-20	-0.716	0.757	0.862
ACAN+POSTNhigh	LTBP2	2.01e-20	1.06e-19	0.433	0.865	0.526
ACAN+POSTNhigh	PMEPA1	2.57e-20	1.33e-19	0.43	0.94	0.65
ACAN+POSTNhigh	RPL36	5.1e-20	2.57e-19	0.311	0.992	0.987
ACAN+POSTNhigh	SPARC	6.65e-20	3.29e-19	0.506	0.998	0.979
ACAN+POSTNhigh	FIBIN	2.68e-19	1.26e-18	0.35	0.676	0.344
ACAN+POSTNhigh	RPL19	2.79e-19	1.31e-18	0.301	0.992	0.99
ACAN+POSTNhigh	PRG4	3.02e-19	1.39e-18	-1.8	0.766	0.838
ACAN+POSTNhigh	C1R	3.42e-19	1.57e-18	-0.613	0.972	0.979
ACAN+POSTNhigh	TIMP3	1.76e-18	2.19e-18	-0.668	0.867	0.933
ACAN+POSTNhigh	TPM2	8.1e-19	3.59e-18	0.411	0.766	0.432
ACAN+POSTNhigh	COL6A3	9.96e-19	4.37e-18	0.439	1	0.965
ACAN+POSTNhigh	WWTR1	1.97e-18	8.22e-18	0.411	0.857	0.603
ACAN+POSTNhigh	TPPP3	3.7e-18	1.52e-17	-0.827	0.654	0.809
ACAN+POSTNhigh	MMP14	6.54e-18	2.65e-17	0.411	0.903	0.674
ACAN+POSTNhigh	FNDC1	8.8e-18	3.5e-17	0.56	0.983	0.735
ACAN+POSTNhigh	MAP1LC3B	8.78e-18	3.5e-17	0.36	0.956	0.821
ACAN+POSTNhigh	A2M	1.38e-17	5.39e-17	0.436	0.325	0.09
ACAN+POSTNhigh	FNIP2	1.95e-17	7.58e-17	0.491	0.731	0.466
ACAN+POSTNhigh	RPL15	2.18e-17	8.4e-17	0.29	0.998	0.986
ACAN+POSTNhigh	CES1	3.11e-17	1.17e-16	-0.397	0.051	0.374
ACAN+POSTNhigh	PLA2G2A	4.81e-17	1.78e-16	-2.26	0.52	0.788
ACAN+POSTNhigh	ITM2B	4.96e-17	1.83e-16	-0.393	0.997	0.994
ACAN+POSTNhigh	APBB1IP	6.13e-17	2.23e-16	-0.341	0.174	0.49
ACAN+POSTNhigh	KLF10	7.93e-17	2.81e-16	0.416	0.844	0.593
ACAN+POSTNhigh	HLA-A	3.62e-16	1.22e-15	-0.398	0.972	0.969
ACAN+POSTNhigh	BAG3	3.72e-16	1.25e-15	0.345	0.825	0.56
ACAN+POSTNhigh	COL1A2	3.87e-16	1.29e-15	0.389	1	0.998
ACAN+POSTNhigh	PHLDA1	6.24e-16	2.05e-15	0.475	0.872	0.624
ACAN+POSTNhigh	DCN	8.53e-16	2.77e-15	-0.57	0.998	0.994
ACAN+POSTNhigh	VCAN	9.81e-16	3.13e-15	-0.726	0.9	0.904
ACAN+POSTNhigh	SERTAD1	1.06e-15	3.37e-15	0.381	0.958	0.722
ACAN+POSTNhigh	ENPP1	1.15e-15	3.61e-15	0.456	0.884	0.642
ACAN+POSTNhigh	SERPING1	2.09e-15	6.39e-15	-0.46	0.984	0.972
ACAN+POSTNhigh	CD248	2.35e-15	7.11e-15	-0.766	0.309	0.599
ACAN+POSTNhigh	RPL35A	9.3e-15	2.64e-14	0.264	0.996	0.984
ACAN+POSTNhigh	PALMD	1.08e-14	3.01e-14	-0.391	0.292	0.547
ACAN+POSTNhigh	PLAC9	1.27e-14	3.53e-14	-0.466	0.985	0.979
ACAN+POSTNhigh	COL3A1	1.3e-14	3.62e-14	0.416	1	0.991
ACAN+POSTNhigh	TIPARP	1.61e-14	4.42e-14	0.399	0.836	0.584
ACAN+POSTNhigh	ANGPTL5	2.13e-14	5.79e-14	-0.502	0.258	0.556
ACAN+POSTNhigh	CLU	5.67e-14	6.76e-14	-0.995	0.785	0.952
ACAN+POSTNhigh	COL12A1	3.15e-14	8.39e-14	0.579	0.892	0.652
ACAN+POSTNhigh	IGFBP6	3.89e-14	1.02e-13	-1.06	0.896	0.926
ACAN+POSTNhigh	S100A10	1.08e-13	2.77e-13	-0.412	0.998	0.994
ACAN+POSTNhigh	HSPH1	1.65e-13	4.13e-13	0.432	0.832	0.556
ACAN+POSTNhigh	LRRN4CL	2.63e-13	6.47e-13	-0.403	0.486	0.72
ACAN+POSTNhigh	CADM3	2.64e-13	6.48e-13	-0.504	0.096	0.382
ACAN+POSTNhigh	C3	2.92e-13	7.15e-13	-1.25	0.055	0.386
ACAN+POSTNhigh	VMP1	3.48e-13	8.38e-13	0.327	0.94	0.806
ACAN+POSTNhigh	SPRY1	4.02e-13	9.65e-13	-0.543	0.192	0.446
ACAN+POSTNhigh	FYN	4.26e-13	1.02e-12	-0.373	0.524	0.72
ACAN+POSTNhigh	NAP1L1	4.36e-13	1.04e-12	0.329	0.964	0.854
ACAN+POSTNhigh	RAB13	4.71e-13	1.11e-12	0.303	0.879	0.666
ACAN+POSTNhigh	LINC-PINT	6.41e-13	1.49e-12	0.407	0.824	0.616
ACAN+POSTNhigh	SLC40A1	1.16e-12	2.6e-12	0.33	0.694	0.417
ACAN+POSTNhigh	FTL	1.97e-12	4.29e-12	0.297	0.998	0.992
ACAN+POSTNhigh	RHOB	2.07e-12	4.47e-12	-0.718	0.84	0.88
ACAN+POSTNhigh	VSIR	2.8e-12	5.97e-12	-0.407	0.261	0.538
ACAN+POSTNhigh	CD55	3.01e-12	6.35e-12	-0.85	0.64	0.748
ACAN+POSTNhigh	RPL3	5.65e-12	1.15e-11	0.299	0.996	0.985
ACAN+POSTNhigh	FSTL1	5.96e-12	1.2e-11	-0.574	0.996	0.984
ACAN+POSTNhigh	EDIL3	6.46e-12	1.3e-11	0.331	0.792	0.548
ACAN+POSTNhigh	SOX4	7.36e-12	1.47e-11	0.562	0.981	0.866
ACAN+POSTNhigh	CCDC80	1.3e-11	1.48e-11	-0.541	0.998	0.986
ACAN+POSTNhigh	RAMP2	9.11e-12	1.8e-11	-0.477	0.351	0.595
ACAN+POSTNhigh	NREP	1.46e-11	2.83e-11	0.289	0.738	0.442
ACAN+POSTNhigh	HSP90AB1	1.54e-11	2.98e-11	0.3	0.992	0.97
ACAN+POSTNhigh	FHL1	2.12e-11	4.06e-11	-0.446	0.922	0.919
ACAN+POSTNhigh	LRRC17	2.31e-11	4.37e-11	0.497	0.687	0.4
ACAN+POSTNhigh	UACA	2.7e-11	5.08e-11	0.375	0.828	0.632
ACAN+POSTNhigh	ABLIM1	3.11e-11	5.84e-11	-0.468	0.295	0.602
ACAN+POSTNhigh	DUSP1	3.17e-11	5.93e-11	-0.575	0.868	0.902
ACAN+POSTNhigh	PRSS23	3.3e-11	6.15e-11	-0.423	0.888	0.912
ACAN+POSTNhigh	MIR99AHG	3.76e-11	6.99e-11	-0.4	0.72	0.788
ACAN+POSTNhigh	ANPEP	3.92e-11	7.27e-11	-0.333	0.302	0.544
ACAN+POSTNhigh	SFRP1	4.41e-11	8.09e-11	-1.15	0.136	0.46
ACAN+POSTNhigh	TGFBR2	5.14e-11	9.35e-11	-0.398	0.721	0.808
ACAN+POSTNhigh	FBLN1	6.57e-11	1.19e-10	-0.694	0.827	0.842
ACAN+POSTNhigh	UBC	6.99e-11	1.26e-10	0.288	0.996	0.984
ACAN+POSTNhigh	LGALS3BP	1.01e-10	1.49e-10	-0.399	0.344	0.538
ACAN+POSTNhigh	GAS1	1.51e-10	1.68e-10	-0.619	0.641	0.815
ACAN+POSTNhigh	ZMAT3	1.83e-10	3.15e-10	0.306	0.692	0.441
ACAN+POSTNhigh	LRP1	1.9e-10	3.26e-10	-0.367	0.992	0.981
ACAN+POSTNhigh	FBN1	2.06e-10	3.51e-10	-0.879	0.96	0.932
ACAN+POSTNhigh	SMIM14	2.79e-10	4.72e-10	-0.383	0.824	0.843
ACAN+POSTNhigh	COL15A1	4.57e-10	5.08e-10	-0.513	0.14	0.363
ACAN+POSTNhigh	CD81	3.35e-10	5.63e-10	-0.279	0.998	0.992
ACAN+POSTNhigh	MFAP5	5.3e-10	8.74e-10	-1.66	0.536	0.658
ACAN+POSTNhigh	SLC5A3	7.81e-10	1.27e-09	0.306	0.656	0.393
ACAN+POSTNhigh	IGFBP4	1e-09	1.62e-09	-0.736	0.837	0.898
ACAN+POSTNhigh	RGS2	1.18e-09	1.88e-09	0.484	0.683	0.482
ACAN+POSTNhigh	NT5E	2.75e-09	4.3e-09	-0.379	0.599	0.745
ACAN+POSTNhigh	NFKBIA	3.41e-09	5.29e-09	0.297	0.969	0.854
ACAN+POSTNhigh	STEAP4	6.21e-09	9.39e-09	-0.519	0.264	0.438
ACAN+POSTNhigh	NTRK2	7.91e-09	1.17e-08	-0.367	0.136	0.358
ACAN+POSTNhigh	TAGLN	9.22e-09	1.36e-08	0.719	0.72	0.417
ACAN+POSTNhigh	CLEC11A	1.46e-08	2.14e-08	0.265	0.664	0.402
ACAN+POSTNhigh	CD34	1.5e-08	2.19e-08	-0.491	0.287	0.528
ACAN+POSTNhigh	SERPINE2	1.76e-08	2.54e-08	0.316	0.614	0.348
ACAN+POSTNhigh	TMEM176B	1.93e-08	2.78e-08	-0.407	0.055	0.277
ACAN+POSTNhigh	PMAIP1	1.94e-08	2.8e-08	0.298	0.426	0.177
ACAN+POSTNhigh	FGFBP2	1.97e-08	2.83e-08	-1.17	0.0695	0.333
ACAN+POSTNhigh	PDGFRA	1.99e-08	2.86e-08	-0.432	0.824	0.881
ACAN+POSTNhigh	TNFRSF11B	3.46e-08	4.9e-08	-0.349	0.142	0.391
ACAN+POSTNhigh	FABP5	5.23e-08	7.27e-08	0.381	0.292	0.118
ACAN+POSTNhigh	CRIP1	5.53e-08	7.65e-08	-0.522	0.97	0.967
ACAN+POSTNhigh	SH3BGRL3	6.1e-08	8.43e-08	-0.458	0.947	0.94
ACAN+POSTNhigh	UGP2	6.88e-08	9.47e-08	-0.495	0.824	0.846
ACAN+POSTNhigh	CFB	8.33e-08	1.14e-07	-0.457	0.48	0.63
ACAN+POSTNhigh	CD151	1.1e-07	1.49e-07	-0.365	0.855	0.868
ACAN+POSTNhigh	ITM2A	1.2e-07	1.62e-07	-0.469	0.495	0.606
ACAN+POSTNhigh	DBNDD2	1.29e-07	1.73e-07	-0.32	0.254	0.444
ACAN+POSTNhigh	CP	1.4e-07	1.88e-07	-0.349	0.027	0.224
ACAN+POSTNhigh	PIGT	1.97e-07	2.61e-07	-0.327	0.731	0.784
ACAN+POSTNhigh	SLPI	3.36e-07	4.42e-07	-0.594	0.0065	0.199
ACAN+POSTNhigh	C1S	3.69e-07	4.83e-07	-0.417	0.975	0.968
ACAN+POSTNhigh	DEFB1	3.99e-07	5.19e-07	-0.648	0.0095	0.174
ACAN+POSTNhigh	TMEM176A	4.54e-07	5.89e-07	-0.362	0.049	0.25
ACAN+POSTNhigh	CXCL14	5.2e-07	6.68e-07	-1.64	0.0335	0.229
ACAN+POSTNhigh	ISLR	9.81e-07	1.24e-06	-0.35	0.954	0.948
ACAN+POSTNhigh	RBP4	2.61e-06	3.19e-06	-0.388	0.1	0.299
ACAN+POSTNhigh	CYBRD1	2.83e-06	3.46e-06	-0.295	0.934	0.925
ACAN+POSTNhigh	AHR	1.04e-05	1.23e-05	-0.363	0.449	0.57
ACAN+POSTNhigh	SNED1	1.05e-05	1.24e-05	-0.35	0.455	0.596
ACAN+POSTNhigh	PDK4	2.49e-05	2.87e-05	-0.378	0.226	0.428
ACAN+POSTNhigh	JUN	3.71e-05	4.24e-05	-0.524	0.982	0.924
ACAN+POSTNhigh	CDO1	4.1e-05	4.67e-05	-0.377	0.558	0.672
ACAN+POSTNhigh	CXCL12	5.08e-05	5.77e-05	-0.973	0.818	0.746
ACAN+POSTNhigh	HLA-B	7.06e-05	7.96e-05	-0.399	0.98	0.961
ACAN+POSTNhigh	ADAMTS5	9.18e-05	0.000103	-0.4	0.362	0.466
ACAN+POSTNhigh	HTRA3	0.000109	0.000122	-0.541	0.426	0.576
ACAN+POSTNhigh	GFPT2	0.000143	0.000158	-0.382	0.511	0.626
ACAN+POSTNhigh	ADIRF	0.000167	0.000184	-0.306	0.911	0.915
ACAN+POSTNhigh	CFH	0.000203	0.000223	-0.519	0.952	0.918
ACAN+POSTNhigh	RASD1	0.000381	0.000416	-0.449	0.214	0.374
ACAN+POSTNhigh	RARRES1	0.000521	0.000565	-0.764	0.51	0.596
ACAN+POSTNhigh	SELENOP	0.000605	0.000656	-0.363	0.762	0.824
ACAN+POSTNhigh	PLPP3	0.000791	0.000853	-0.533	0.798	0.848
ACAN+POSTNhigh	APOE	0.000851	0.000877	-1.32	0.066	0.178
ACAN+POSTNhigh	HMOX1	0.000913	0.000983	0.393	0.471	0.319
ACAN+POSTNhigh	EPHX1	0.00168	0.00179	-0.288	0.748	0.786
ACAN+POSTNhigh	EMP3	0.00174	0.00185	-0.493	0.974	0.954
ACAN+POSTNhigh	FABP3	0.00348	0.00368	-0.34	0.067	0.158
ACAN+POSTNhigh	MTRNR2L12	0.00357	0.00377	-0.432	0.624	0.658
ACAN+POSTNhigh	CHI3L1	0.00496	0.00522	-0.897	0.082	0.176
ACAN+POSTNhigh	ITGB8	0.0116	0.0121	-0.337	0.326	0.402
ACAN+POSTNhigh	SOD3	0.0118	0.0123	-0.35	0.729	0.752
ACAN+POSTNhigh	C11orf96	0.0243	0.0251	-0.355	0.642	0.554
CXCL2+	IER3	3.18e-52	1.23e-49	1.29	0.976	0.74
CXCL2+	MYC	1.48e-38	2.86e-36	0.904	0.9	0.566
CXCL2+	JUND	2.07e-37	2.67e-35	0.597	0.999	0.964
CXCL2+	TUBB4B	4.93e-37	4.77e-35	0.621	0.978	0.816
CXCL2+	TIPARP	6.72e-37	5.2e-35	0.67	0.881	0.567
CXCL2+	EIF4A1	1.18e-36	7.59e-35	0.455	0.996	0.925
CXCL2+	NFKBIA	1.78e-36	9.82e-35	0.761	0.989	0.846
CXCL2+	CEBPB	1.01e-35	4.9e-34	0.785	0.98	0.832
CXCL2+	PPP1R15A	5.39e-35	2.32e-33	0.581	0.988	0.802
CXCL2+	MAFF	8.39e-34	2.7e-32	0.589	0.854	0.475
CXCL2+	GEM	2.05e-32	6.11e-31	0.889	0.94	0.682
CXCL2+	HSPA8	3.62e-30	7.18e-30	0.543	0.993	0.924
CXCL2+	UBC	3.11e-31	8.59e-30	0.388	0.999	0.983
CXCL2+	GPRC5A	5.47e-31	1.41e-29	0.658	0.918	0.596
CXCL2+	CDKN1A	1.83e-30	4.43e-29	0.749	0.952	0.656
CXCL2+	UBE2S	4.12e-30	9.37e-29	0.554	0.908	0.616
CXCL2+	JUNB	9.17e-30	1.97e-28	0.649	0.992	0.915
CXCL2+	ZFP36	1.96e-29	4e-28	0.684	0.99	0.884
CXCL2+	FOSB	4.11e-29	7.95e-28	0.756	0.994	0.852
CXCL2+	CXCL2	5.2e-29	9.59e-28	1.4	0.446	0.155
CXCL2+	DNAJA1	3.42e-28	5.76e-27	0.542	0.981	0.878
CXCL2+	KLHL21	4.4e-28	7.1e-27	0.552	0.731	0.373
CXCL2+	NAMPT	8.67e-28	1.34e-26	0.543	0.894	0.64
CXCL2+	KDM6B	2.37e-27	3.53e-26	0.678	0.747	0.382
CXCL2+	ATF3	3.8e-27	5.44e-26	0.554	0.958	0.64
CXCL2+	SERTAD1	1.55e-26	2.07e-25	0.57	0.977	0.712
CXCL2+	KLF4	2.43e-26	3.1e-25	0.601	0.982	0.84
CXCL2+	MIDN	2.49e-26	3.1e-25	0.585	0.912	0.636
CXCL2+	ID2	3.04e-26	3.68e-25	0.552	0.952	0.764
CXCL2+	SQSTM1	3.77e-26	4.42e-25	0.501	0.987	0.926
CXCL2+	TUBB2A	5.18e-26	5.9e-25	0.434	0.925	0.762
CXCL2+	EGR3	5.57e-25	6.16e-24	0.534	0.656	0.32
CXCL2+	FOSL1	9.25e-25	9.95e-24	0.409	0.59	0.231
CXCL2+	BTG1	1.11e-24	1.16e-23	0.524	0.992	0.89
CXCL2+	GADD45B	1.96e-24	1.99e-23	0.638	0.982	0.817
CXCL2+	ARC	2.98e-24	2.89e-23	0.877	0.575	0.243
CXCL2+	PTGS2	2.99e-24	2.89e-23	0.478	0.365	0.118
CXCL2+	NFIL3	3.82e-24	3.61e-23	0.426	0.846	0.534
CXCL2+	EIF4A3	5.66e-24	5.09e-23	0.407	0.849	0.603
CXCL2+	H3F3B	1.07e-23	9.41e-23	0.382	0.998	0.988
CXCL2+	SLC19A2	2.69e-23	2.31e-22	0.299	0.586	0.28
CXCL2+	AMD1	8.52e-23	7.17e-22	0.412	0.948	0.739
CXCL2+	PFKFB3	1.13e-22	9.08e-22	0.403	0.646	0.329
CXCL2+	IRF1	2.26e-22	1.78e-21	0.591	0.9	0.582
CXCL2+	INSIG1	2.78e-22	2.11e-21	0.627	0.827	0.504
CXCL2+	SMAD7	3.27e-22	2.35e-21	0.418	0.79	0.498
CXCL2+	CSRNP1	5.72e-22	3.95e-21	0.394	0.852	0.506
CXCL2+	ID4	7.3e-22	4.96e-21	0.586	0.901	0.61
CXCL2+	KCNQ1OT1	7.68e-22	5.13e-21	0.521	0.833	0.6
CXCL2+	HMOX1	1.15e-21	7.42e-21	0.942	0.576	0.296
CXCL2+	ABL2	2.45e-21	1.53e-20	0.583	0.858	0.561
CXCL2+	PNRC1	3.72e-21	2.28e-20	0.439	0.99	0.912
CXCL2+	MAP3K8	4.03e-21	2.44e-20	0.378	0.761	0.463
CXCL2+	LMNA	8.17e-21	4.86e-20	0.38	0.998	0.982
CXCL2+	GLIS3	2.1e-20	1.19e-19	0.392	0.67	0.367
CXCL2+	TNFSF9	2.1e-20	1.19e-19	0.317	0.714	0.401
CXCL2+	MIR22HG	5.89e-20	3.21e-19	0.358	0.826	0.57
CXCL2+	TSC22D2	2.41e-19	1.26e-18	0.369	0.834	0.568
CXCL2+	FOXC1	3.33e-19	1.72e-18	0.429	0.902	0.69
CXCL2+	H2AFZ	4.13e-19	2.1e-18	0.547	0.954	0.828
CXCL2+	TNFRSF12A	4.51e-19	2.27e-18	0.401	0.76	0.466
CXCL2+	MARCKSL1	4.62e-19	2.29e-18	0.439	0.651	0.332
CXCL2+	NR4A1	5.6e-19	2.74e-18	0.48	0.872	0.594
CXCL2+	SOD2	7.45e-19	3.61e-18	0.796	0.97	0.832
CXCL2+	TUBB3	3.9e-18	1.79e-17	0.542	0.674	0.412
CXCL2+	TUBA1C	4.18e-18	1.9e-17	0.356	0.834	0.572
CXCL2+	ERF	1.7e-17	7.4e-17	0.347	0.71	0.398
CXCL2+	HES1	1.46e-16	6e-16	0.673	0.746	0.499
CXCL2+	VEGFA	2.01e-16	8.21e-16	0.404	0.72	0.474
CXCL2+	MAT2A	6.1e-16	2.36e-15	0.509	0.837	0.604
CXCL2+	PABPC1	1.38e-15	5.08e-15	0.331	0.985	0.89
CXCL2+	CYP1B1	1.8e-15	6.58e-15	0.598	0.922	0.758
CXCL2+	SGK1	2.36e-15	8.47e-15	0.392	0.85	0.604
CXCL2+	SOCS3	2.39e-15	8.48e-15	0.393	0.954	0.796
CXCL2+	CCL2	2.56e-15	8.93e-15	0.9	0.574	0.276
CXCL2+	MKNK2	2.63e-15	9.08e-15	0.377	0.743	0.533
CXCL2+	PHLDA1	4.38e-14	1.41e-13	0.486	0.857	0.62
CXCL2+	HSP90AB1	4.5e-14	1.44e-13	0.305	0.994	0.969
CXCL2+	YWHAG	5.76e-14	1.78e-13	0.342	0.86	0.671
CXCL2+	BTG2	6.56e-14	2.01e-13	0.395	0.886	0.656
CXCL2+	MYLIP	1.23e-13	3.73e-13	0.363	0.828	0.62
CXCL2+	NFE2L2	1.83e-13	5.4e-13	0.348	0.96	0.839
CXCL2+	ID1	1.92e-13	5.62e-13	0.55	0.767	0.51
CXCL2+	KLF9	2.27e-13	6.48e-13	0.348	0.946	0.776
CXCL2+	SERPINA3	2.28e-13	6.48e-13	0.362	0.404	0.219
CXCL2+	NR4A2	3.88e-13	1.09e-12	0.425	0.67	0.412
CXCL2+	UGDH	4.26e-13	1.19e-12	0.597	0.912	0.764
CXCL2+	RYBP	4.88e-13	1.33e-12	0.346	0.782	0.536
CXCL2+	BRD2	5.77e-13	1.55e-12	0.377	0.936	0.77
CXCL2+	TGIF1	6e-13	1.6e-12	0.292	0.679	0.449
CXCL2+	SFPQ	6.2e-13	1.64e-12	0.293	0.938	0.836
CXCL2+	AC058791.1	7.51e-13	1.95e-12	0.302	0.622	0.389
CXCL2+	HAS1	1.41e-12	3.57e-12	0.523	0.67	0.457
CXCL2+	BMP2	1.82e-12	4.52e-12	0.304	0.473	0.254
CXCL2+	RPS4Y1	3.85e-12	9.37e-12	0.329	0.746	0.499
CXCL2+	BTG3	4.54e-12	1.09e-11	0.295	0.734	0.536
CXCL2+	EGR1	5.33e-12	1.26e-11	0.582	0.985	0.843
CXCL2+	WTAP	5.4e-12	1.27e-11	0.468	0.908	0.741
CXCL2+	PXDC1	9.79e-12	2.24e-11	0.298	0.802	0.627
CXCL2+	SOX9	1.12e-11	2.53e-11	0.325	0.566	0.321
CXCL2+	SERTAD2	1.54e-11	3.4e-11	0.279	0.748	0.534
CXCL2+	RBBP6	2.79e-11	6.03e-11	0.267	0.828	0.618
CXCL2+	TNFAIP6	5.82e-11	1.22e-10	0.553	0.832	0.667
CXCL2+	METRNL	1.39e-10	2.84e-10	0.31	0.884	0.705
CXCL2+	NFATC2	2.99e-10	5.93e-10	0.382	0.503	0.259
CXCL2+	CXCL3	4.58e-10	8.86e-10	0.668	0.213	0.0805
CXCL2+	TNFAIP2	7.45e-10	1.42e-09	0.332	0.753	0.566
CXCL2+	RGCC	1.13e-09	2.12e-09	0.466	0.864	0.647
CXCL2+	NDFIP1	1.36e-09	2.54e-09	-0.343	0.896	0.904
CXCL2+	TXNIP	1.62e-09	2.99e-09	-0.543	0.707	0.795
CXCL2+	ZFP36L1	2.3e-09	4.17e-09	0.402	0.978	0.94
CXCL2+	ICAM1	1.04e-08	1.81e-08	0.303	0.493	0.274
CXCL2+	KLF10	1.14e-08	1.97e-08	0.329	0.814	0.592
CXCL2+	MT1A	1.36e-08	2.31e-08	0.404	0.515	0.352
CXCL2+	PIM3	3.42e-08	5.71e-08	0.327	0.64	0.414
CXCL2+	HLA-E	4.45e-08	7.33e-08	0.275	0.981	0.9
CXCL2+	EMP1	6.98e-08	1.12e-07	0.37	0.986	0.914
CXCL2+	ANGPTL4	8.99e-08	1.43e-07	0.601	0.651	0.418
CXCL2+	C11orf96	1.07e-07	1.68e-07	0.594	0.738	0.53
CXCL2+	CTSL	2.72e-07	4.18e-07	0.366	0.944	0.868
CXCL2+	IGFBP5	3.92e-07	5.95e-07	-0.595	0.572	0.714
CXCL2+	NFKBIZ	5.88e-07	8.68e-07	0.314	0.816	0.712
CXCL2+	MEG3	1.62e-06	1.82e-06	0.346	0.818	0.755
CXCL2+	PLS3	1.93e-06	2.75e-06	-0.298	0.79	0.83
CXCL2+	DEFB1	2.87e-06	3.2e-06	-0.588	0.054	0.171
CXCL2+	FGL2	4.95e-06	6.85e-06	0.299	0.648	0.451
CXCL2+	POSTN	9.78e-06	1.34e-05	-1.83	0.136	0.286
CXCL2+	SERPINE1	1.49e-05	2.01e-05	0.347	0.511	0.344
CXCL2+	SPARCL1	4.73e-05	6.25e-05	-0.428	0.867	0.861
CXCL2+	ADAMTS1	5.04e-05	6.64e-05	0.286	0.546	0.402
CXCL2+	CHI3L1	5.11e-05	6.7e-05	0.615	0.283	0.141
CXCL2+	HSD3B7	8.08e-05	0.000105	-0.32	0.436	0.539
CXCL2+	AL627171.2	8.15e-05	0.000105	-0.281	0.324	0.451
CXCL2+	SFRP1	9.12e-05	0.000117	0.29	0.572	0.386
CXCL2+	MT-ND5	0.00012	0.000152	-0.323	0.947	0.948
CXCL2+	MFGE8	0.000155	0.000195	-0.387	0.794	0.828
CXCL2+	S100A6	0.000218	0.00027	-0.286	0.999	0.996
CXCL2+	S100A4	0.000295	0.000362	-0.291	0.995	0.992
CXCL2+	C1QTNF3	0.000757	0.000911	-0.45	0.548	0.6
CXCL2+	ENPP1	0.000846	0.00101	-0.378	0.642	0.68
CXCL2+	HTRA1	0.00311	0.00325	-0.461	0.991	0.98
CXCL2+	PRG4	0.0141	0.0155	-1.03	0.812	0.833
CXCL2+	SH3BGRL3	0.0276	0.0297	-0.312	0.967	0.936
PI16+	SH2D1A	9.04e-101	4.06e-98	0.523	0.466	0.0275
PI16+	PI16	6.44e-93	1.45e-90	1.86	0.41	0.022
PI16+	MFAP5	1.05e-81	1.57e-79	1.96	0.998	0.575
PI16+	LINC01133	1.56e-81	1.75e-79	0.778	0.698	0.102
PI16+	EMILIN2	2.04e-78	1.83e-76	0.703	0.762	0.155
PI16+	FBN1	4.54e-77	3.4e-75	1.58	0.992	0.925
PI16+	OLFML2A	7.34e-74	4.12e-72	0.711	0.562	0.109
PI16+	CD248	7.04e-65	3.51e-63	1.2	0.946	0.491
PI16+	FSTL1	4.81e-64	2.16e-62	0.91	0.999	0.982
PI16+	SLPI	7.7e-57	2.88e-55	0.845	0.532	0.107
PI16+	FBLN2	1.26e-56	4.36e-55	1.16	0.98	0.576
PI16+	DBN1	1.03e-53	2.58e-52	0.72	0.838	0.364
PI16+	HTRA3	4.18e-53	9.87e-52	1.04	0.882	0.494
PI16+	PCOLCE2	1.13e-51	2.54e-50	1.44	0.916	0.63
PI16+	PROCR	2.2e-49	4.29e-48	0.867	0.948	0.716
PI16+	NHSL1	8.17e-49	1.53e-47	0.347	0.474	0.073
PI16+	ADGRD1	2.12e-47	3.8e-46	0.393	0.508	0.087
PI16+	CLEC3B	4.57e-41	7.6e-40	1.05	0.958	0.675
PI16+	ABLIM1	3.1e-38	4.64e-37	0.682	0.89	0.499
PI16+	PALM	4.52e-38	6.55e-37	0.489	0.792	0.342
PI16+	ACKR3	7.81e-38	1.06e-36	0.783	0.96	0.728
PI16+	EPB41L3	4.56e-37	1.06e-36	0.419	0.692	0.345
PI16+	CD70	1.88e-37	2.49e-36	0.392	0.665	0.28
PI16+	CD34	2.09e-36	2.61e-35	0.652	0.82	0.434
PI16+	DPP4	4.33e-36	5.25e-35	0.602	0.876	0.382
PI16+	CFD	2.07e-35	2.38e-34	1.42	0.991	0.66
PI16+	HDAC7	2.83e-35	3.18e-34	0.349	0.738	0.328
PI16+	FABP3	2.82e-34	3.08e-33	0.857	0.43	0.095
PI16+	C3	4.85e-34	5.18e-33	1.14	0.696	0.276
PI16+	TGFBR2	6.51e-34	6.8e-33	0.537	0.948	0.77
PI16+	TMSB10	4.63e-33	4.52e-32	0.53	1	0.98
PI16+	SCARA5	7.96e-33	7.45e-32	0.78	0.944	0.591
PI16+	S100A11	1.09e-32	1e-31	0.444	0.997	0.982
PI16+	TRIO	2.23e-31	4.03e-31	0.397	0.65	0.316
PI16+	ADAMTSL4	1.5e-31	1.32e-30	0.476	0.77	0.34
PI16+	C1QTNF3	3.27e-31	2.77e-30	0.892	0.84	0.548
PI16+	TNXB	1.25e-30	1.02e-29	0.74	0.99	0.9
PI16+	RAB32	3.73e-30	2.94e-29	0.418	0.783	0.495
PI16+	TGFBR3	7.74e-30	5.99e-29	0.633	0.874	0.697
PI16+	SFRP4	1.2e-29	9.17e-29	0.949	0.956	0.65
PI16+	LOXL1	4.41e-29	3.3e-28	0.665	0.818	0.508
PI16+	ADAMTS5	1.37e-28	1.01e-27	0.781	0.743	0.4
PI16+	AKAP12	1.58e-28	1.15e-27	0.714	0.78	0.478
PI16+	NT5E	1.63e-27	1.16e-26	0.4	0.906	0.692
PI16+	CST3	9.54e-27	6.69e-26	0.54	1	0.993
PI16+	CCDC80	1.56e-26	1.08e-25	0.493	1	0.986
PI16+	MGST1	2.36e-24	1.51e-23	0.53	0.912	0.509
PI16+	GALNT16	2.95e-24	1.87e-23	0.272	0.56	0.216
PI16+	CTSH	3.2e-24	2e-23	0.748	0.69	0.388
PI16+	CYBRD1	1.47e-23	2.2e-23	0.375	0.956	0.92
PI16+	ZNF385A	9.76e-24	5.92e-23	0.522	0.636	0.284
PI16+	PAMR1	1.4e-23	8.4e-23	0.406	0.674	0.299
PI16+	CD55	2.9e-23	1.67e-22	0.52	0.9	0.703
PI16+	GLIPR2	1.4e-22	7.75e-22	0.46	0.85	0.54
PI16+	PPP1R14B	1.77e-22	9.57e-22	0.521	0.933	0.786
PI16+	RBMS3	1.94e-22	1.04e-21	0.414	0.863	0.635
PI16+	ANXA2	2.6e-22	1.38e-21	0.384	0.994	0.988
PI16+	ADI1	3.27e-22	1.69e-21	0.379	0.902	0.72
PI16+	PDLIM1	5.79e-22	2.96e-21	0.435	0.852	0.564
PI16+	IGFBP6	8.3e-22	4.04e-21	0.976	0.994	0.908
PI16+	PLA2G2A	9e-22	4.3e-21	1.06	0.879	0.73
PI16+	ZYX	2.02e-21	9.46e-21	0.348	0.692	0.382
PI16+	CRTAC1	6.95e-21	3.22e-20	-1.22	0.526	0.769
PI16+	DLGAP4	9.49e-21	4.35e-20	0.396	0.81	0.532
PI16+	FXYD6	1.22e-20	5.5e-20	-0.525	0.074	0.52
PI16+	CADM3	1.77e-20	7.66e-20	0.682	0.628	0.294
PI16+	PTGIS	1.77e-20	7.66e-20	0.467	0.7	0.36
PI16+	GPX4	3.02e-20	1.29e-19	0.38	0.986	0.956
PI16+	DBNDD2	7.74e-20	3.22e-19	0.429	0.689	0.37
PI16+	ITM2A	9.02e-20	3.72e-19	0.484	0.777	0.556
PI16+	APBB1IP	1.31e-19	5.3e-19	0.312	0.708	0.402
PI16+	SERPING1	1.67e-19	6.71e-19	0.336	0.989	0.971
PI16+	PKDCC	1.72e-19	6.85e-19	0.313	0.636	0.299
PI16+	COL15A1	2.08e-19	8.21e-19	-0.624	0.104	0.378
PI16+	NOVA1	5.28e-19	2.04e-18	0.7	0.929	0.755
PI16+	TNC	5.57e-19	2.14e-18	-1.25	0.27	0.673
PI16+	COLEC12	5.7e-19	2.17e-18	-0.599	0.673	0.852
PI16+	C1S	6.96e-19	2.63e-18	0.437	0.994	0.964
PI16+	LINC02802	7.76e-19	2.88e-18	0.436	0.81	0.51
PI16+	EFEMP1	8.93e-19	3.28e-18	0.484	0.978	0.784
PI16+	S100A10	4.75e-18	1.69e-17	0.361	1	0.993
PI16+	GAS7	9.28e-18	3.28e-17	0.446	0.752	0.482
PI16+	AHNAK2	1.19e-17	4.17e-17	0.343	0.782	0.496
PI16+	GALNT15	1.34e-17	4.65e-17	0.35	0.72	0.466
PI16+	CFI	4.85e-17	1.64e-16	-0.615	0.42	0.678
PI16+	DCLK1	5.3e-17	1.77e-16	0.315	0.804	0.489
PI16+	BGN	6.23e-17	2.06e-16	-0.758	0.92	0.924
PI16+	ECRG4	8.33e-17	2.73e-16	-0.924	0.304	0.608
PI16+	FYN	8.81e-17	2.87e-16	0.317	0.874	0.66
PI16+	UGP2	8.99e-17	2.91e-16	0.484	0.946	0.824
PI16+	PIGT	1.19e-16	3.76e-16	0.388	0.914	0.751
PI16+	MEDAG	1.97e-16	6.09e-16	0.415	0.92	0.69
PI16+	LRRN4CL	3.51e-16	1.06e-15	0.341	0.865	0.654
PI16+	SRPX2	3.82e-16	1.13e-15	0.256	0.708	0.43
PI16+	IL13RA1	6.31e-16	1.83e-15	0.34	0.855	0.696
PI16+	MALAT1	8.15e-16	2.33e-15	-0.363	0.978	0.988
PI16+	ACTB	8.46e-16	2.4e-15	0.352	1	0.992
PI16+	CDA	1.53e-15	4.21e-15	0.323	0.5	0.23
PI16+	PCSK5	4.49e-15	1.21e-14	0.329	0.528	0.272
PI16+	HSD3B7	5.03e-15	1.35e-14	0.524	0.762	0.481
PI16+	TSC22D1	7.53e-15	2.01e-14	-0.592	0.588	0.733
PI16+	HAS2	1.19e-14	3.15e-14	0.503	0.586	0.28
PI16+	PLPP1	1.19e-14	3.15e-14	0.325	0.941	0.794
PI16+	CMTM3	1.37e-14	3.58e-14	0.273	0.808	0.566
PI16+	RAMP2	1.82e-14	4.71e-14	0.482	0.806	0.516
PI16+	CSGALNACT1	3.02e-14	7.61e-14	-0.374	0.206	0.508
PI16+	C1R	4.83e-14	1.2e-13	0.432	0.996	0.974
PI16+	TNFAIP2	4.95e-14	1.23e-13	0.343	0.827	0.555
PI16+	ACTN1	1.03e-13	2.51e-13	-0.447	0.142	0.47
PI16+	TPPP3	2.43e-13	5.84e-13	0.533	0.938	0.762
PI16+	FGFBP2	3.29e-13	7.87e-13	0.701	0.577	0.246
PI16+	RHOB	3.71e-13	8.77e-13	0.617	0.964	0.858
PI16+	UAP1	4.02e-13	9.46e-13	0.376	0.914	0.76
PI16+	METRNL	4.35e-13	1.02e-12	0.336	0.908	0.702
PI16+	TGFBI	4.52e-13	1.05e-12	-0.715	0.228	0.535
PI16+	COL14A1	6.46e-13	1.47e-12	-0.585	0.895	0.892
PI16+	TPM2	1.01e-12	2.25e-12	-0.43	0.298	0.508
PI16+	SMOC2	1.07e-12	2.39e-12	0.358	0.9	0.74
PI16+	RGS3	2.03e-12	4.42e-12	-0.363	0.182	0.458
PI16+	HTRA1	2.14e-12	4.65e-12	-0.708	0.985	0.981
PI16+	CELF2	2.45e-12	5.3e-12	0.337	0.882	0.654
PI16+	CRISPLD1	3.05e-12	6.54e-12	-0.414	0.482	0.666
PI16+	EPHA3	3.17e-12	6.77e-12	-0.358	0.07	0.376
PI16+	ALDH1A3	3.56e-12	7.57e-12	0.3	0.483	0.23
PI16+	MYO1D	5.46e-12	1.15e-11	-0.267	0.127	0.374
PI16+	FAM107B	8.51e-12	1.78e-11	0.29	0.826	0.642
PI16+	CAVIN1	9.21e-12	1.91e-11	0.3	0.965	0.914
PI16+	IGFBP7	1.64e-11	3.36e-11	-0.581	0.889	0.905
PI16+	ADD3	2.24e-11	4.52e-11	0.301	0.909	0.772
PI16+	TMSB4X	5.01e-11	9.91e-11	0.477	1	0.995
PI16+	EBF1	1.16e-10	2.24e-10	0.391	0.96	0.827
PI16+	AXL	1.59e-10	3e-10	0.297	0.87	0.721
PI16+	SCRG1	1.89e-10	3.52e-10	-0.732	0.14	0.45
PI16+	COMP	3.99e-10	7.2e-10	-1.37	0.562	0.74
PI16+	MYL9	5.62e-10	1e-09	0.305	0.897	0.81
PI16+	PODN	6.07e-10	1.07e-09	0.501	0.876	0.614
PI16+	SMIM14	6.8e-10	1.19e-09	0.31	0.922	0.826
PI16+	H19	9.21e-10	1.59e-09	0.454	0.366	0.17
PI16+	DIO2	1.5e-09	2.56e-09	-0.357	0.0975	0.282
PI16+	TREM1	1.76e-09	2.98e-09	0.292	0.438	0.248
PI16+	ANKH	2.08e-09	3.51e-09	-0.657	0.686	0.822
PI16+	MAFB	3.09e-09	5.16e-09	-0.456	0.632	0.747
PI16+	CLTB	3.87e-09	6.37e-09	0.283	0.859	0.712
PI16+	CDO1	5.98e-09	9.73e-09	-0.408	0.541	0.679
PI16+	COL4A1	6.03e-09	9.78e-09	-0.341	0.357	0.505
PI16+	ARRDC3	6.5e-09	1.05e-08	-0.326	0.446	0.588
PI16+	IGFBP5	7.65e-09	1.22e-08	0.82	0.866	0.661
PI16+	COL4A2	8.51e-09	1.35e-08	-0.346	0.5	0.618
PI16+	CLEC11A	1.48e-08	2.32e-08	-0.401	0.186	0.484
PI16+	PTGDS	2.46e-08	3.82e-08	-1.03	0.055	0.224
PI16+	KLF4	4.94e-08	7.58e-08	0.298	0.932	0.849
PI16+	ERRFI1	9.04e-08	9.62e-08	-0.598	0.613	0.67
PI16+	SLC40A1	6.35e-08	9.69e-08	-0.381	0.258	0.49
PI16+	IFI27	7.17e-08	1.09e-07	0.342	0.878	0.796
PI16+	ITGBL1	7.84e-08	1.19e-07	-0.677	0.629	0.693
PI16+	GLT8D2	9.41e-08	1.41e-07	-0.279	0.618	0.756
PI16+	NREP	3.15e-07	4.49e-07	-0.295	0.353	0.506
PI16+	CILP2	4.07e-07	5.77e-07	-0.38	0.036	0.22
PI16+	HAS1	4.74e-07	6.67e-07	0.431	0.69	0.456
PI16+	LTBP4	5.45e-07	7.65e-07	0.503	0.945	0.784
PI16+	CKB	6.4e-07	8.95e-07	0.32	0.535	0.295
PI16+	TRPS1	7.83e-07	1.08e-06	-0.353	0.722	0.812
PI16+	CCN3	7.89e-07	1.09e-06	0.496	0.718	0.548
PI16+	SOX5	7.93e-07	1.09e-06	-0.372	0.419	0.588
PI16+	SPARCL1	1.21e-06	1.27e-06	-0.583	0.79	0.876
PI16+	AEBP1	1.29e-06	1.75e-06	-0.587	0.888	0.885
PI16+	MGP	2.5e-06	2.62e-06	-0.613	0.988	0.983
PI16+	DAB2	2.75e-06	3.7e-06	-0.315	0.94	0.942
PI16+	COL5A2	3.07e-06	4.1e-06	-0.493	0.921	0.944
PI16+	MT1X	3.72e-06	4.96e-06	-0.466	0.782	0.818
PI16+	MT2A	4.91e-06	5.12e-06	-0.555	0.968	0.952
PI16+	SERPINA3	4.17e-06	5.54e-06	-0.439	0.0715	0.278
PI16+	OLFML2B	4.28e-06	5.68e-06	-0.345	0.442	0.574
PI16+	ITGAV	1.04e-05	1.35e-05	-0.287	0.798	0.816
PI16+	MT1E	1.31e-05	1.35e-05	-0.391	0.873	0.884
PI16+	APOE	1.45e-05	1.5e-05	-1.33	0.055	0.186
PI16+	VCAM1	1.24e-05	1.6e-05	-0.498	0.239	0.436
PI16+	COL6A3	1.3e-05	1.67e-05	-0.429	0.924	0.978
PI16+	CLU	3.5e-05	4.43e-05	-1.24	0.962	0.927
PI16+	RGS2	5.42e-05	5.57e-05	-0.347	0.436	0.522
PI16+	ID3	6.53e-05	8.13e-05	-0.453	0.832	0.855
PI16+	WTAP	6.72e-05	8.31e-05	-0.279	0.74	0.772
PI16+	CCL2	0.000106	0.00013	-0.613	0.234	0.34
PI16+	FXYD5	0.000112	0.000138	-0.259	0.622	0.726
PI16+	IL1R1	0.000216	0.000261	-0.298	0.688	0.754
PI16+	COL8A1	0.000328	0.000393	-0.398	0.473	0.572
PI16+	HLA-B	0.000495	0.000582	0.351	0.978	0.96
PI16+	FABP5	0.00062	0.000725	-0.294	0.0525	0.158
PI16+	A2M	0.00109	0.00125	-0.273	0.038	0.136
PI16+	PIM3	0.00134	0.00152	-0.277	0.36	0.465
PI16+	FMOD	0.00226	0.00255	-0.49	0.819	0.796
PI16+	SERTAD4	0.00294	0.0033	-0.254	0.327	0.45
PI16+	ITGB8	0.00435	0.00484	-0.373	0.332	0.404
PI16+	CDH11	0.00451	0.005	-0.421	0.501	0.618
PI16+	PHLDA1	0.00538	0.00592	-0.372	0.597	0.668
PI16+	DDIT4	0.00539	0.00592	-0.338	0.426	0.49
PI16+	NFKBIA	0.00712	0.00778	-0.344	0.882	0.866
PI16+	OMD	0.00775	0.00844	-0.401	0.295	0.47
PI16+	SOD2	0.00851	0.00925	-0.484	0.868	0.851
PI16+	GEM	0.0331	0.0352	-0.531	0.682	0.73
PI16+	CILP	0.0422	0.0426	-0.61	0.534	0.534
CLIC5+	C10orf105	1.7e-141	2.5e-139	0.6	0.634	0.0375
CLIC5+	DEFB1	1.48e-132	1.69e-130	1.71	0.756	0.0835
CLIC5+	CLIC5	1.41e-126	1.06e-124	1.62	0.59	0.0195
CLIC5+	ITGA6	1.29e-123	7.5e-122	0.996	0.646	0.038
CLIC5+	GABRA4	1.73e-86	3.02e-85	0.532	0.464	0.0295
CLIC5+	SERPINA1	2.15e-76	2.56e-75	0.476	0.392	0.032
CLIC5+	HBEGF	3.82e-73	4.08e-72	1.88	0.827	0.312
CLIC5+	TSPAN15	1.78e-72	1.83e-71	0.922	0.66	0.0875
CLIC5+	HTRA4	2.25e-71	2.1e-70	0.897	0.448	0.0185
CLIC5+	CRTAC1	9.27e-72	2.73e-70	2.13	0.996	0.7
CLIC5+	PRG4	2.88e-70	7.81e-69	2.59	0.98	0.814
CLIC5+	NTN4	5.89e-65	1.44e-63	1.13	0.872	0.446
CLIC5+	MMP2	4.55e-64	1.09e-62	-1.83	0.638	0.98
CLIC5+	CHST2	7.01e-63	4.96e-62	0.642	0.643	0.13
CLIC5+	AK1	1.19e-62	2.79e-61	1.21	0.983	0.776
CLIC5+	COL1A1	2.82e-61	6.44e-60	-1.91	0.752	0.992
CLIC5+	FBLN1	4.39e-61	9.63e-60	-1.92	0.258	0.904
CLIC5+	S100A3	4.34e-61	9.63e-60	0.527	0.542	0.099
CLIC5+	HHIP	1.18e-59	2.33e-58	0.655	0.267	0.0135
CLIC5+	PCSK6	1.18e-57	7.39e-57	0.747	0.617	0.137
CLIC5+	CAPS	1.22e-57	2.03e-56	0.861	0.794	0.212
CLIC5+	ITGB8	1.25e-56	2.05e-55	1.19	0.88	0.338
CLIC5+	TMSB10	4.91e-56	7.89e-55	-1.24	0.93	0.99
CLIC5+	AEBP1	9.52e-56	1.51e-54	-1.44	0.474	0.934
CLIC5+	DCN	2.83e-55	1.53e-54	-1.2	0.97	0.997
CLIC5+	COL14A1	1.13e-54	1.73e-53	-1.66	0.464	0.94
CLIC5+	ITM2B	1.2e-54	1.82e-53	0.684	0.998	0.994
CLIC5+	MARCKS	1.52e-54	2.21e-53	-1.39	0.274	0.916
CLIC5+	HTRA1	4e-54	5.43e-53	1.33	0.994	0.98
CLIC5+	VCAN	5.29e-54	7.08e-53	-1.42	0.563	0.943
CLIC5+	CD55	6.26e-54	8.27e-53	1.42	0.95	0.708
CLIC5+	BCAT1	3.78e-53	4.75e-52	0.837	0.908	0.476
CLIC5+	CLU	2.86e-52	3.51e-51	1.63	1	0.925
CLIC5+	PDGFRL	8.69e-52	1.04e-50	-1.22	0.546	0.924
CLIC5+	SORBS2	1.59e-51	1.86e-50	0.624	0.822	0.351
CLIC5+	DLX4	2.71e-51	3.13e-50	0.478	0.674	0.172
CLIC5+	BMP6	1.01e-49	1.11e-48	0.504	0.516	0.0715
CLIC5+	BTC	2.48e-49	2.66e-48	0.388	0.509	0.0755
CLIC5+	VSIG10L2	7.59e-49	3.34e-48	0.431	0.466	0.084
CLIC5+	ERRFI1	2.64e-48	2.78e-47	1.29	0.939	0.629
CLIC5+	SERPINF1	3.49e-48	3.59e-47	-1.56	0.629	0.945
CLIC5+	APLP2	4.1e-47	1.71e-46	0.796	0.983	0.922
CLIC5+	SEMA3E	1.27e-46	5.21e-46	0.678	0.742	0.274
CLIC5+	FNDC1	6.79e-47	6.72e-46	-1.59	0.138	0.838
CLIC5+	COL1A2	1.37e-45	1.3e-44	-1.09	0.996	0.998
CLIC5+	S100A4	1.09e-44	4.34e-44	0.72	0.994	0.992
CLIC5+	SFRP4	5.78e-45	5.27e-44	-2.33	0.152	0.758
CLIC5+	RELL1	7.03e-44	2.77e-43	0.658	0.73	0.236
CLIC5+	BASP1	5.84e-44	5.1e-43	-0.953	0.46	0.874
CLIC5+	CXCL12	8.43e-44	7.3e-43	-1.76	0.21	0.816
CLIC5+	EMP3	8.69e-44	7.46e-43	1.02	0.992	0.952
CLIC5+	PODN	1.35e-43	1.15e-42	-0.999	0.065	0.72
CLIC5+	F5	5.5e-43	4.64e-42	0.607	0.67	0.218
CLIC5+	THY1	6.15e-43	5.15e-42	-1.02	0.398	0.871
CLIC5+	ANK3	3.05e-42	1.13e-41	0.456	0.505	0.104
CLIC5+	PDGFRB	3.35e-42	1.24e-41	-0.818	0.352	0.83
CLIC5+	COL3A1	2.69e-41	9.66e-41	-1.23	0.958	0.996
CLIC5+	SOX5	1.21e-40	9.5e-40	0.835	0.911	0.524
CLIC5+	MFAP5	4.01e-40	3.11e-39	-2.24	0.114	0.698
CLIC5+	CNN3	8.25e-40	6.3e-39	-0.718	0.56	0.878
CLIC5+	CAV1	1.1e-39	8.3e-39	0.711	0.984	0.903
CLIC5+	MXRA5	2.79e-39	9.09e-39	-0.888	0.428	0.88
CLIC5+	MXRA8	5.05e-39	1.58e-38	-0.774	0.772	0.968
CLIC5+	SPARC	3.7e-39	2.78e-38	-1.06	0.954	0.985
CLIC5+	CTSK	5.35e-39	3.96e-38	-0.882	0.868	0.953
CLIC5+	OLFML3	1.24e-37	8.72e-37	-0.866	0.122	0.749
CLIC5+	SERPING1	6.03e-36	4.03e-35	-0.729	0.932	0.978
CLIC5+	THBS2	7.63e-36	5.07e-35	-0.994	0.316	0.804
CLIC5+	CCN5	1.05e-35	6.93e-35	-1.41	0.682	0.937
CLIC5+	IGF1	2.02e-35	1.32e-34	-1.59	0.16	0.765
CLIC5+	TMEM196	1.41e-34	3.78e-34	0.838	0.691	0.18
CLIC5+	C1S	7.2e-35	4.61e-34	-0.938	0.924	0.974
CLIC5+	ECM2	8.48e-35	5.39e-34	-0.666	0.598	0.892
CLIC5+	VSIR	2.82e-34	1.75e-33	0.486	0.84	0.462
CLIC5+	COL5A1	7.94e-34	2.65e-33	-0.757	0.58	0.872
CLIC5+	GJB2	1.18e-33	3.02e-33	0.425	0.382	0.0725
CLIC5+	SSPN	8.24e-34	5.02e-33	-0.656	0.736	0.906
CLIC5+	SPON2	1.58e-33	9.58e-33	-0.989	0.224	0.702
CLIC5+	C11orf96	1.62e-33	9.78e-33	1.38	0.878	0.527
CLIC5+	SRPX	2.67e-33	1.59e-32	-0.732	0.0965	0.634
CLIC5+	MT2A	4.51e-33	2.67e-32	0.843	0.994	0.95
CLIC5+	NPC2	4.16e-32	1.05e-31	-0.624	0.818	0.942
CLIC5+	CD34	4.71e-32	1.11e-31	-0.674	0.06	0.542
CLIC5+	FAM49A	5.73e-32	1.34e-31	0.655	0.814	0.436
CLIC5+	GFPT2	2.53e-32	1.42e-31	0.751	0.875	0.578
CLIC5+	DCLK1	4.3e-32	2.38e-31	-0.6	0.086	0.588
CLIC5+	CDON	5.04e-32	2.78e-31	0.535	0.882	0.551
CLIC5+	CDKN1C	1.92e-31	4.37e-31	-0.716	0.344	0.8
CLIC5+	GAS6	1.55e-31	8.43e-31	-1.14	0.176	0.704
CLIC5+	BICC1	1.68e-31	9.1e-31	-0.646	0.317	0.762
CLIC5+	ITM2A	4.1e-31	9.26e-31	-0.867	0.208	0.633
CLIC5+	SMIM14	2.09e-31	1.13e-30	0.651	0.958	0.828
CLIC5+	ADGRE5	3.29e-31	1.75e-30	0.439	0.746	0.367
CLIC5+	MAP1B	6.15e-31	3.25e-30	-0.75	0.151	0.593
CLIC5+	PLPP1	6.83e-31	3.59e-30	-0.748	0.551	0.846
CLIC5+	CFH	1.26e-30	6.57e-30	-0.984	0.79	0.936
CLIC5+	PLEKHA1	6.46e-30	1.38e-29	0.596	0.828	0.545
CLIC5+	ECM1	1.14e-29	2.41e-29	-0.606	0.634	0.879
CLIC5+	ANTXR1	5.45e-30	2.78e-29	-0.597	0.468	0.801
CLIC5+	ZNF385B	2.61e-29	5.43e-29	0.904	0.76	0.292
CLIC5+	ZFP36L1	1.88e-29	9.47e-29	-0.883	0.847	0.958
CLIC5+	TIMP3	1.29e-28	2.61e-28	1.36	0.974	0.92
CLIC5+	COMT	4.99e-28	9.82e-28	0.452	0.934	0.804
CLIC5+	FAM180B	7.24e-28	1.4e-27	-0.598	0.095	0.557
CLIC5+	C1QTNF4	4.73e-28	2.25e-27	-0.814	0.11	0.584
CLIC5+	FTH1	1.04e-27	4.85e-27	-0.658	0.988	0.995
CLIC5+	SEC11C	2.12e-27	9.75e-27	0.411	0.71	0.318
CLIC5+	FKBP9	3.16e-27	1.45e-26	-0.472	0.604	0.82
CLIC5+	GSN	3.58e-27	1.63e-26	-1.12	0.97	0.992
CLIC5+	ARL2	8.12e-27	3.64e-26	0.463	0.934	0.785
CLIC5+	AKAP12	1.4e-26	6.18e-26	-0.72	0.135	0.568
CLIC5+	CD9	2.2e-26	9.63e-26	0.592	0.998	0.955
CLIC5+	CREB5	8.02e-26	1.43e-25	0.58	0.929	0.687
CLIC5+	PPFIBP1	5.1e-26	2.2e-25	-0.465	0.535	0.796
CLIC5+	FBN1	5.41e-26	2.32e-25	-1.2	0.82	0.948
CLIC5+	PTGFRN	1.44e-25	6.08e-25	-0.545	0.191	0.65
CLIC5+	FTL	1.67e-25	7.04e-25	-0.592	0.996	0.992
CLIC5+	FBLN5	1.91e-25	8.01e-25	-0.486	0.101	0.534
CLIC5+	GPNMB	2.15e-25	8.98e-25	-0.66	0.849	0.958
CLIC5+	PFKP	5.45e-25	2.24e-24	0.708	0.85	0.526
CLIC5+	EML1	5.5e-25	2.25e-24	0.474	0.827	0.53
CLIC5+	SMOC2	6.49e-25	2.63e-24	-0.663	0.515	0.793
CLIC5+	HAS1	8.86e-25	3.58e-24	0.704	0.834	0.452
CLIC5+	C1R	1.08e-24	4.34e-24	-0.85	0.962	0.979
CLIC5+	HSD3B7	1.38e-24	5.5e-24	0.448	0.852	0.486
CLIC5+	ENPP1	3.82e-24	1.49e-23	0.598	0.878	0.65
CLIC5+	CAMK2N1	4.96e-24	1.92e-23	-0.542	0.13	0.546
CLIC5+	BZW1	6.53e-24	2.51e-23	0.506	0.944	0.849
CLIC5+	PALMD	6.85e-24	2.62e-23	0.498	0.799	0.484
CLIC5+	CD68	7.28e-24	2.78e-23	0.484	0.84	0.532
CLIC5+	EFHD2	2.08e-23	7.7e-23	0.362	0.678	0.352
CLIC5+	RGCC	2.86e-23	1.05e-22	0.89	0.938	0.652
CLIC5+	S100A6	1.03e-22	1.6e-22	0.555	1	0.996
CLIC5+	BMERB1	4.5e-23	1.63e-22	0.459	0.807	0.502
CLIC5+	BGN	1.24e-22	1.92e-22	-0.962	0.564	0.968
CLIC5+	MFAP2	5.44e-23	1.97e-22	-0.622	0.119	0.588
CLIC5+	CTHRC1	7.1e-23	2.55e-22	-1.37	0.114	0.599
CLIC5+	COL4A1	9.9e-23	3.53e-22	0.394	0.788	0.449
CLIC5+	ADAMTS5	9.06e-22	1.37e-21	0.571	0.754	0.418
CLIC5+	CRABP2	4.93e-22	1.71e-21	-0.72	0.278	0.64
CLIC5+	LOXL1	4.99e-22	1.73e-21	-0.649	0.171	0.6
CLIC5+	SH3BGRL3	6.42e-22	2.2e-21	0.617	0.993	0.935
CLIC5+	CTSH	7.55e-22	2.57e-21	-0.729	0.0465	0.477
CLIC5+	DHRS3	2.01e-21	2.99e-21	-0.481	0.107	0.508
CLIC5+	SAMHD1	1.11e-21	3.76e-21	-0.442	0.164	0.53
CLIC5+	TWIST1	1.15e-21	3.88e-21	-0.521	0.476	0.764
CLIC5+	GXYLT2	1.25e-21	4.21e-21	-0.476	0.0535	0.522
CLIC5+	SETBP1	4.33e-21	6.33e-21	-0.396	0.135	0.514
CLIC5+	CUX1	2.31e-21	7.68e-21	0.417	0.844	0.59
CLIC5+	OLFML2B	2.56e-21	8.47e-21	-0.581	0.18	0.596
CLIC5+	SLC2A12	2.78e-21	9.17e-21	0.442	0.508	0.14
CLIC5+	NFIB	3.15e-21	1.04e-20	-0.544	0.745	0.883
CLIC5+	CYBRD1	1.36e-20	1.91e-20	-0.561	0.856	0.935
CLIC5+	TUBA1A	6.95e-21	2.26e-20	-0.549	0.876	0.942
CLIC5+	LGALS1	2.5e-20	3.51e-20	-0.615	0.946	0.986
CLIC5+	TMEM119	1.3e-20	4.15e-20	-0.395	0.119	0.502
CLIC5+	RPS15A	1.44e-20	4.56e-20	-0.366	0.982	0.99
CLIC5+	RPL37	1.75e-20	5.53e-20	-0.386	0.99	0.994
CLIC5+	LRRC17	2.47e-20	7.79e-20	-0.568	0.0805	0.48
CLIC5+	COL16A1	2.72e-20	8.51e-20	-0.403	0.144	0.524
CLIC5+	NFIX	2.79e-20	8.71e-20	-0.43	0.758	0.871
CLIC5+	ADGRG2	2.92e-20	9.07e-20	0.427	0.602	0.22
CLIC5+	TPPP3	3.08e-20	9.52e-20	0.749	0.96	0.769
CLIC5+	CD151	3.67e-20	1.13e-19	0.543	0.958	0.856
CLIC5+	FHL1	1.02e-19	1.4e-19	-0.603	0.82	0.93
CLIC5+	RGS16	4.9e-20	1.5e-19	0.705	0.7	0.376
CLIC5+	COL12A1	6.38e-20	1.95e-19	-0.812	0.398	0.717
CLIC5+	TAGLN	9.92e-20	3e-19	-1.16	0.112	0.499
CLIC5+	COL6A1	2.26e-19	3.08e-19	-0.733	0.954	0.994
CLIC5+	AHNAK2	1.05e-19	3.16e-19	-0.475	0.212	0.578
CLIC5+	RERG	1.19e-19	3.56e-19	0.515	0.851	0.472
CLIC5+	VWA1	1.19e-19	3.56e-19	0.32	0.656	0.324
CLIC5+	UAP1	1.34e-19	3.98e-19	0.793	0.935	0.766
CLIC5+	ID3	1.92e-19	5.68e-19	-0.864	0.655	0.874
CLIC5+	ANXA7	3.36e-19	9.76e-19	0.348	0.906	0.752
CLIC5+	DPP4	7.41e-19	9.93e-19	-0.57	0.104	0.497
CLIC5+	CD99	3.75e-19	1.09e-18	-0.425	0.986	0.99
CLIC5+	NTAN1	4.65e-19	1.33e-18	0.383	0.832	0.626
CLIC5+	COL4A2	5.13e-19	1.47e-18	0.354	0.836	0.574
CLIC5+	ASPN	2.18e-18	2.9e-18	-0.961	0.448	0.946
CLIC5+	AKR1C3	1.08e-18	3.02e-18	-0.456	0.164	0.56
CLIC5+	PTGIS	1.35e-18	3.74e-18	-0.481	0.058	0.451
CLIC5+	RPL28	1.39e-18	3.84e-18	-0.345	0.982	0.993
CLIC5+	IL32	1.42e-18	3.93e-18	-0.472	0.0335	0.41
CLIC5+	LOX	1.84e-18	5.06e-18	-0.567	0.147	0.578
CLIC5+	EMILIN1	2.1e-18	5.76e-18	-0.415	0.404	0.686
CLIC5+	SERPINH1	2.27e-18	6.18e-18	-0.508	0.689	0.856
CLIC5+	VCAM1	6.52e-18	8.56e-18	0.796	0.661	0.378
CLIC5+	SBDS	3.55e-18	9.58e-18	0.383	0.931	0.851
CLIC5+	CADM1	3.88e-18	1.04e-17	-0.673	0.232	0.63
CLIC5+	NPTN	6.04e-18	1.61e-17	0.388	0.882	0.749
CLIC5+	FGF7	6.1e-18	1.62e-17	-0.772	0.033	0.462
CLIC5+	FBLN2	6.81e-18	1.8e-17	-1.09	0.37	0.666
CLIC5+	CRISPLD2	9.8e-18	2.57e-17	-0.576	0.196	0.562
CLIC5+	ZFP36L2	1e-17	2.61e-17	-0.544	0.861	0.938
CLIC5+	RPS19	1.11e-17	2.89e-17	-0.393	0.99	0.988
CLIC5+	SLIT3	1.19e-17	3.1e-17	-0.503	0.087	0.464
CLIC5+	PIK3R1	1.32e-17	3.42e-17	-0.494	0.63	0.8
CLIC5+	HELLPAR	1.46e-17	3.76e-17	-0.68	0.0945	0.505
CLIC5+	DPT	3.01e-17	3.88e-17	-0.921	0.542	0.959
CLIC5+	RARRES2	1.69e-17	4.33e-17	-0.701	0.063	0.422
CLIC5+	BNC2	1.72e-17	4.39e-17	-0.372	0.172	0.514
CLIC5+	CCN3	1.96e-17	4.98e-17	-0.975	0.265	0.61
CLIC5+	TSPAN4	2.93e-17	7.38e-17	-0.428	0.723	0.86
CLIC5+	SFRP2	4.41e-17	1.1e-16	-1.91	0.044	0.403
CLIC5+	MDK	4.59e-17	1.14e-16	-0.765	0.076	0.501
CLIC5+	ANK2	1.11e-16	1.4e-16	-0.513	0.594	0.778
CLIC5+	CHRDL1	8.07e-17	1.98e-16	-0.444	0.02	0.316
CLIC5+	COMP	1.88e-16	2.35e-16	-1.1	0.428	0.746
CLIC5+	HTRA3	1.43e-16	3.5e-16	-0.657	0.29	0.584
CLIC5+	COL8A1	3.33e-16	4.14e-16	-0.541	0.231	0.596
CLIC5+	IL13RA1	4.82e-16	5.94e-16	-0.442	0.51	0.744
CLIC5+	SCARA3	2.66e-16	6.44e-16	0.596	0.846	0.579
CLIC5+	ARL4C	2.71e-16	6.56e-16	-0.639	0.29	0.596
CLIC5+	TPM1	3.67e-16	8.78e-16	-0.62	0.537	0.766
CLIC5+	FSTL1	3.95e-16	9.38e-16	-0.594	0.965	0.988
CLIC5+	SFRP1	4.07e-16	9.65e-16	-1.25	0.148	0.446
CLIC5+	NNMT	9.01e-16	1.1e-15	-0.662	0.702	0.908
CLIC5+	YWHAH	8.62e-16	2.02e-15	0.441	0.884	0.718
CLIC5+	LAMC1	1.54e-15	3.57e-15	-0.364	0.674	0.802
CLIC5+	SOD1	1.97e-15	4.5e-15	0.414	0.969	0.945
CLIC5+	EPHX1	2.22e-15	5.07e-15	-0.507	0.614	0.799
CLIC5+	BOC	4.18e-15	5.08e-15	-0.467	0.17	0.51
CLIC5+	COX17	2.38e-15	5.41e-15	0.458	0.844	0.659
CLIC5+	GAS1	2.4e-15	5.43e-15	-0.641	0.628	0.814
CLIC5+	CRLF1	2.54e-15	5.75e-15	0.872	0.787	0.462
CLIC5+	CRIP1	3.15e-15	7.1e-15	0.711	0.986	0.965
CLIC5+	HMCN1	3.59e-15	8.01e-15	-0.624	0.371	0.695
CLIC5+	MAP4K4	4.71e-15	1.04e-14	-0.41	0.45	0.706
CLIC5+	RCAN1	4.78e-15	1.06e-14	0.702	0.616	0.328
CLIC5+	ADD3	5.23e-15	1.16e-14	-0.421	0.646	0.808
CLIC5+	VEGFB	5.73e-15	1.26e-14	-0.437	0.746	0.852
CLIC5+	SLC40A1	5.97e-15	1.31e-14	-0.452	0.204	0.484
CLIC5+	ECRG4	1.12e-14	1.34e-14	1.45	0.891	0.523
CLIC5+	PRDX1	6.9e-15	1.51e-14	0.513	0.974	0.957
CLIC5+	CPXM1	7.14e-15	1.56e-14	-0.52	0.029	0.396
CLIC5+	THBS3	8.36e-15	1.81e-14	-0.38	0.614	0.782
CLIC5+	SLC39A14	9.97e-15	2.15e-14	0.595	0.84	0.563
CLIC5+	RBMS3	1.85e-14	2.21e-14	-0.42	0.455	0.695
CLIC5+	EDIL3	1.23e-14	2.63e-14	-0.511	0.342	0.606
CLIC5+	CSF1	1.44e-14	3.07e-14	0.362	0.769	0.511
CLIC5+	RRAS	1.61e-14	3.41e-14	0.37	0.868	0.651
CLIC5+	CST3	2.94e-14	3.5e-14	-0.651	0.99	0.995
CLIC5+	C3	2.5e-14	5.25e-14	-1.25	0.0375	0.373
CLIC5+	HSPB6	5.42e-14	6.44e-14	-0.448	0.194	0.544
CLIC5+	TSPO	3.67e-14	7.61e-14	0.367	0.973	0.937
CLIC5+	SEMA3A	9.08e-14	1.07e-13	0.334	0.306	0.113
CLIC5+	DSE	7.52e-14	1.53e-13	-0.37	0.386	0.638
CLIC5+	VKORC1	9.43e-14	1.92e-13	0.454	0.971	0.942
CLIC5+	OMD	1.84e-13	3.64e-13	-0.452	0.196	0.472
CLIC5+	CDH11	3.1e-13	6.03e-13	-0.677	0.284	0.636
CLIC5+	FLRT2	4.07e-13	7.86e-13	-0.346	0.15	0.469
CLIC5+	LTBP2	7.61e-13	8.87e-13	-0.617	0.284	0.603
CLIC5+	SPRY1	8.25e-13	9.58e-13	-0.602	0.146	0.444
CLIC5+	PTN	6.03e-13	1.15e-12	-1.23	0.178	0.498
CLIC5+	UGP2	8.18e-13	1.55e-12	0.391	0.936	0.832
CLIC5+	TUBB	8.59e-13	1.62e-12	-0.404	0.84	0.913
CLIC5+	PLXDC2	8.64e-13	1.63e-12	-0.457	0.726	0.836
CLIC5+	MT1M	1.58e-12	1.83e-12	0.39	0.942	0.762
CLIC5+	TUBB2B	9.91e-13	1.86e-12	-0.473	0.106	0.416
CLIC5+	DPYSL3	1e-12	1.88e-12	-0.369	0.693	0.852
CLIC5+	SPON1	1.01e-12	1.88e-12	-0.644	0.0655	0.49
CLIC5+	PLTP	1.04e-12	1.94e-12	-0.427	0.738	0.879
CLIC5+	COL6A3	1.71e-12	1.97e-12	-0.698	0.92	0.975
CLIC5+	MEST	1.1e-12	2.04e-12	-0.373	0.0315	0.334
CLIC5+	FRMD6	1.18e-12	2.18e-12	-0.389	0.494	0.696
CLIC5+	CIB1	1.19e-12	2.19e-12	0.337	0.896	0.749
CLIC5+	COX7A2	1.5e-12	2.74e-12	0.32	0.96	0.912
CLIC5+	IRF2BP2	2.18e-12	3.98e-12	-0.363	0.602	0.764
CLIC5+	OLFML1	6.21e-12	1.1e-11	-0.332	0.263	0.556
CLIC5+	CTNNB1	8.72e-12	1.53e-11	-0.412	0.736	0.851
CLIC5+	SELENOS	1.23e-11	2.13e-11	0.3	0.958	0.85
CLIC5+	MFAP4	1.38e-11	2.38e-11	-0.784	0.668	0.832
CLIC5+	FN1	1.39e-11	2.39e-11	1.04	0.996	0.994
CLIC5+	PIEZO2	3.02e-11	5.11e-11	-0.411	0.156	0.434
CLIC5+	CCDC80	4.41e-11	7.39e-11	-0.593	0.99	0.988
CLIC5+	RPS27	5.53e-11	9.19e-11	-0.285	0.988	0.996
CLIC5+	TGFBR2	6.14e-11	1.02e-10	-0.43	0.654	0.814
CLIC5+	JUN	6.97e-11	1.15e-10	-0.68	0.862	0.938
CLIC5+	TSHZ2	8.82e-11	1.44e-10	-0.447	0.584	0.785
CLIC5+	SGCE	2.14e-10	2.41e-10	-0.413	0.41	0.63
CLIC5+	KCTD12	2.15e-10	2.41e-10	-0.425	0.426	0.67
CLIC5+	MYL9	2.14e-10	3.41e-10	-0.468	0.642	0.842
CLIC5+	CLIC1	2.8e-10	4.41e-10	0.297	0.972	0.93
CLIC5+	FGF18	2.85e-10	4.49e-10	-0.329	0.106	0.324
CLIC5+	THBS1	3.12e-10	4.9e-10	-0.422	0.055	0.259
CLIC5+	CMTM3	3.21e-10	5.03e-10	-0.296	0.376	0.628
CLIC5+	RPL36A	3.36e-10	5.25e-10	-0.297	0.971	0.98
CLIC5+	PLPP3	4.88e-10	5.43e-10	-0.516	0.767	0.846
CLIC5+	PROCR	3.53e-10	5.52e-10	0.501	0.928	0.732
CLIC5+	EZR	3.59e-10	5.59e-10	0.334	0.829	0.58
CLIC5+	GYPC	4.47e-10	6.93e-10	-0.389	0.612	0.764
CLIC5+	NEXN	5.01e-10	7.68e-10	-0.307	0.0965	0.338
CLIC5+	SLC44A1	6.43e-10	9.8e-10	-0.295	0.514	0.678
CLIC5+	RPL39	7.51e-10	1.14e-09	-0.33	0.984	0.988
CLIC5+	TM4SF1	1.03e-09	1.15e-09	-0.544	0.28	0.564
CLIC5+	CXCL14	1.79e-09	1.97e-09	-1.54	0.0275	0.222
CLIC5+	TPM2	1.84e-09	2.02e-09	-0.369	0.241	0.503
CLIC5+	PHLDA2	1.69e-09	2.51e-09	0.476	0.594	0.291
CLIC5+	RPS24	1.87e-09	2.76e-09	-0.287	0.99	0.994
CLIC5+	HSPB1	3.12e-09	3.41e-09	0.786	0.97	0.934
CLIC5+	IFITM3	2.45e-09	3.58e-09	-0.413	0.962	0.976
CLIC5+	EBF1	2.7e-09	3.94e-09	-0.5	0.776	0.854
CLIC5+	SNAI2	3.14e-09	4.55e-09	-0.314	0.208	0.437
CLIC5+	LPP	3.56e-09	5.14e-09	-0.308	0.62	0.768
CLIC5+	SCARA5	4.97e-09	5.4e-09	0.503	0.832	0.622
CLIC5+	S100A10	3.95e-09	5.67e-09	0.284	0.998	0.994
CLIC5+	POSTN	4.45e-09	6.34e-09	-2.23	0.0725	0.284
CLIC5+	C1QTNF3	5.39e-09	7.64e-09	-0.541	0.433	0.61
CLIC5+	COX7A1	6e-09	8.46e-09	0.337	0.902	0.818
CLIC5+	EFEMP2	6.77e-09	9.5e-09	-0.315	0.762	0.83
CLIC5+	KLF9	7.22e-09	1.01e-08	-0.355	0.704	0.814
CLIC5+	SEPTIN11	8.08e-09	1.13e-08	-0.402	0.494	0.71
CLIC5+	SELENOP	8.76e-09	1.22e-08	-0.538	0.722	0.822
CLIC5+	RETREG1	1.1e-08	1.51e-08	0.308	0.902	0.78
CLIC5+	GGT5	1.85e-08	2.5e-08	-0.317	0.0115	0.231
CLIC5+	CRISPLD1	1.97e-08	2.66e-08	-0.352	0.471	0.658
CLIC5+	ELN	2.34e-08	3.13e-08	-0.52	0.444	0.664
CLIC5+	ABCA8	2.37e-08	3.16e-08	-0.473	0.253	0.412
CLIC5+	PDGFRA	2.62e-08	3.48e-08	-0.372	0.842	0.878
CLIC5+	RPS23	3.37e-08	4.43e-08	-0.268	0.992	0.99
CLIC5+	NID2	3.88e-08	5.08e-08	-0.376	0.284	0.499
CLIC5+	MMP14	4.82e-08	6.26e-08	-0.445	0.593	0.716
CLIC5+	RPL34	5.07e-08	6.57e-08	-0.284	0.99	0.992
CLIC5+	DDAH2	5.17e-08	6.7e-08	-0.283	0.842	0.89
CLIC5+	RBP4	6.56e-08	8.31e-08	-0.305	0.112	0.288
CLIC5+	CCL2	7.99e-08	1.02e-07	-0.762	0.152	0.343
CLIC5+	CTSF	9.75e-08	1.24e-07	-0.305	0.732	0.834
CLIC5+	RPS8	1.05e-07	1.33e-07	-0.268	0.988	0.992
CLIC5+	ISM1	1.18e-07	1.5e-07	-0.354	0.157	0.412
CLIC5+	RPS18	1.73e-07	2.19e-07	-0.272	0.988	0.992
CLIC5+	RHOBTB3	2.16e-07	2.71e-07	-0.422	0.557	0.738
CLIC5+	SLPI	2.2e-07	2.76e-07	-0.568	0.01	0.19
CLIC5+	ZNF106	3.2e-07	3.95e-07	-0.333	0.642	0.746
CLIC5+	LAMB1	3.53e-07	4.34e-07	-0.423	0.31	0.59
CLIC5+	NREP	6.77e-07	8.23e-07	-0.29	0.302	0.503
CLIC5+	PLSCR4	9.52e-07	1.15e-06	-0.277	0.6	0.7
CLIC5+	CFD	2.29e-06	2.41e-06	-1.49	0.691	0.712
CLIC5+	GASK1B	2.65e-06	3.11e-06	-0.285	0.32	0.557
CLIC5+	SPARCL1	3.36e-06	3.54e-06	1.05	0.884	0.859
CLIC5+	FOSB	3.1e-06	3.62e-06	-0.745	0.824	0.882
CLIC5+	ID1	5.08e-06	5.33e-06	-0.413	0.394	0.57
CLIC5+	SERPINE2	6.66e-06	6.98e-06	-0.374	0.22	0.404
CLIC5+	VGLL3	8.33e-06	9.49e-06	-0.281	0.23	0.45
CLIC5+	IGFBP4	1.02e-05	1.15e-05	-1.11	0.83	0.896
CLIC5+	MCL1	1.07e-05	1.22e-05	-0.308	0.794	0.838
CLIC5+	TSC22D1	1.16e-05	1.31e-05	-0.483	0.655	0.717
CLIC5+	KCNE4	1.18e-05	1.34e-05	-0.326	0.126	0.295
CLIC5+	GADD45G	1.58e-05	1.78e-05	-0.326	0.28	0.433
CLIC5+	MRC2	2.32e-05	2.6e-05	-0.288	0.901	0.939
CLIC5+	MMP3	2.59e-05	2.7e-05	1.88	0.158	0.045
CLIC5+	H19	2.61e-05	2.72e-05	-0.541	0.0855	0.212
CLIC5+	FGL2	3.02e-05	3.37e-05	-0.442	0.376	0.494
CLIC5+	BMP4	3.15e-05	3.51e-05	0.32	0.544	0.336
CLIC5+	MARCKSL1	4.58e-05	5.08e-05	-0.321	0.201	0.402
CLIC5+	IFITM2	4.71e-05	5.21e-05	-0.357	0.916	0.924
CLIC5+	DDIT4	4.88e-05	5.39e-05	-0.474	0.3	0.5
CLIC5+	CHI3L1	5.93e-05	6.53e-05	-1.09	0.0535	0.175
CLIC5+	FOS	0.000104	0.000114	-0.546	0.898	0.924
CLIC5+	ZFP36	0.000118	0.000128	-0.497	0.85	0.906
CLIC5+	CD248	0.000148	0.000161	-0.544	0.419	0.574
CLIC5+	GADD45B	0.000236	0.000255	-0.417	0.746	0.855
CLIC5+	SOX4	0.000356	0.000381	-0.402	0.852	0.886
CLIC5+	AC020916.1	0.000476	0.000508	-0.338	0.572	0.674
CLIC5+	EGR1	0.000602	0.000639	-0.578	0.854	0.867
CLIC5+	LHFPL6	0.000734	0.000778	-0.43	0.894	0.933
CLIC5+	HSPA1A	0.00077	0.000814	-0.451	0.836	0.874
CLIC5+	C2	0.000824	0.000871	-0.312	0.496	0.616
CLIC5+	PLAU	0.000874	0.000922	-0.403	0.288	0.488
CLIC5+	EFEMP1	0.00117	0.00124	-0.585	0.746	0.82
CLIC5+	TWISTNB	0.00121	0.00128	0.7	0.496	0.34
CLIC5+	HSPA1B	0.00152	0.0016	-0.381	0.742	0.777
CLIC5+	VMP1	0.0026	0.00271	-0.309	0.776	0.828
CLIC5+	SCRG1	0.00283	0.00296	-0.44	0.268	0.418
CLIC5+	CCN1	0.00293	0.00306	-0.506	0.591	0.684
CLIC5+	PRSS23	0.00448	0.00466	-0.354	0.892	0.91
CLIC5+	GEM	0.0055	0.0057	-0.388	0.684	0.728
CLIC5+	DNAJB1	0.00568	0.00589	-0.295	0.797	0.833
CLIC5+	HBA2	0.0103	0.0106	-0.408	0.0955	0.113
CLIC5+	KCNQ1OT1	0.0107	0.011	-0.334	0.608	0.64
CLIC5+	INHBA	0.0255	0.0261	0.791	0.404	0.307

## Sheet: Lymphoid
cluster	gene	p_val	p.adj	avg_logFC	pct.1	pct.2
CD3G+CD4+	IL7R	2.45e-26	6.39e-24	1.57	0.971	0.294
CD3G+CD4+	NKG7	1.98e-25	4.13e-23	-2.19	0.254	0.84
CD3G+CD4+	CCL4	1.92e-15	1.12e-13	-0.944	0.169	0.75
CD3G+CD4+	ZEB2	3.27e-15	1.71e-13	-1.1	0.145	0.652
CD3G+CD4+	CST7	2.26e-14	8.58e-13	-1.09	0.565	0.846
CD3G+CD4+	TPT1	2.93e-14	1.39e-12	0.462	0.994	0.995
CD3G+CD4+	CCL5	3.67e-13	1.18e-11	-1.15	0.52	0.87
CD3G+CD4+	KLRK1	2.1e-12	5.17e-11	-0.919	0.108	0.567
CD3G+CD4+	GZMH	5.27e-12	1.16e-10	-1.37	0.106	0.586
CD3G+CD4+	GZMM	3.79e-11	9.44e-10	-0.797	0.385	0.692
CD3G+CD4+	GZMB	1.79e-10	2.78e-09	-1.56	0.055	0.501
CD3G+CD4+	CMC1	6.04e-10	8.15e-09	-1.11	0.129	0.452
CD3G+CD4+	LTB	5.88e-10	8.15e-09	1.31	0.766	0.308
CD3G+CD4+	ENC1	1.16e-09	2.16e-08	-0.652	0.0355	0.334
CD3G+CD4+	CRTAM	1.93e-09	3.49e-08	-0.804	0.0515	0.388
CD3G+CD4+	GPR183	2.85e-09	4.65e-08	0.781	0.77	0.418
CD3G+CD4+	TIMP1	3.28e-09	5.2e-08	0.747	0.611	0.194
CD3G+CD4+	METRNL	1.18e-08	1.26e-07	-1.04	0.362	0.652
CD3G+CD4+	CTSW	1.37e-08	1.35e-07	-0.724	0.392	0.742
CD3G+CD4+	FGFBP2	1.39e-08	1.35e-07	-1.27	0	0.254
CD3G+CD4+	RCAN3	1.35e-08	1.35e-07	0.579	0.626	0.244
CD3G+CD4+	HLA-DPB1	2.88e-08	3.86e-07	-1.08	0.207	0.627
CD3G+CD4+	CD8A	3.29e-08	4.3e-07	-0.89	0.158	0.502
CD3G+CD4+	APOBEC3G	5.8e-08	7.22e-07	-0.815	0.27	0.652
CD3G+CD4+	GZMA	9.7e-08	8.45e-07	-0.759	0.469	0.771
CD3G+CD4+	CYBA	9.37e-08	1.11e-06	-0.428	0.897	0.99
CD3G+CD4+	CCR6	2.59e-07	1.97e-06	0.873	0.344	0.035
CD3G+CD4+	DUSP2	3.17e-07	2.24e-06	-0.639	0.723	0.9
CD3G+CD4+	RPLP1	3.78e-07	2.55e-06	0.357	1	1
CD3G+CD4+	C12orf75	5.31e-07	3.52e-06	-0.633	0.286	0.548
CD3G+CD4+	PLEK	3.67e-07	3.92e-06	-0.495	0.0195	0.229
CD3G+CD4+	C1orf21	6.71e-07	4.25e-06	-0.621	0.0225	0.264
CD3G+CD4+	CD81	4.57e-07	4.56e-06	-0.442	0.662	0.861
CD3G+CD4+	CCL4L2	5.89e-07	5.5e-06	-1.07	0.036	0.284
CD3G+CD4+	RPLP0	6.2e-07	5.69e-06	0.402	0.987	0.96
CD3G+CD4+	HLA-DRB1	6.52e-07	5.78e-06	-1.22	0.224	0.592
CD3G+CD4+	KLRD1	1.09e-06	6.25e-06	-1.1	0.064	0.358
CD3G+CD4+	CD40LG	1.11e-06	6.25e-06	0.829	0.287	0.025
CD3G+CD4+	CD8B	1.15e-06	6.3e-06	-0.749	0.08	0.334
CD3G+CD4+	YBX3	1.16e-06	6.3e-06	-0.813	0.0805	0.373
CD3G+CD4+	CD52	7.52e-07	6.55e-06	0.505	0.942	0.786
CD3G+CD4+	PRKCQ-AS1	7.84e-07	6.72e-06	0.671	0.466	0.13
CD3G+CD4+	FCGR3A	1.32e-06	6.75e-06	-0.757	0.003	0.224
CD3G+CD4+	CD4	1.51e-06	7.62e-06	0.411	0.331	0.06
CD3G+CD4+	PRF1	2.75e-06	1.26e-05	-0.901	0.19	0.453
CD3G+CD4+	CLIC3	3.38e-06	1.49e-05	-0.659	0.0445	0.244
CD3G+CD4+	DPP4	3.36e-06	2.37e-05	0.45	0.304	0.04
CD3G+CD4+	SLA2	7.41e-06	3.43e-05	-0.532	0.086	0.294
CD3G+CD4+	FAM49A	5.56e-06	3.55e-05	-0.31	0.003	0.144
CD3G+CD4+	RPS16	6.61e-06	4.02e-05	0.267	0.996	0.99
CD3G+CD4+	S100A4	8.99e-06	5.22e-05	0.583	0.968	0.866
CD3G+CD4+	ADGRG1	1.09e-05	6.04e-05	-0.395	0.0295	0.204
CD3G+CD4+	GNA15	1.36e-05	6.04e-05	0.373	0.194	0.01
CD3G+CD4+	MAL	1.52e-05	6.17e-05	0.383	0.229	0.01
CD3G+CD4+	HLA-DPA1	1.28e-05	6.72e-05	-0.968	0.258	0.578
CD3G+CD4+	FLT3LG	1.94e-05	7.57e-05	0.455	0.396	0.134
CD3G+CD4+	SPON2	2.08e-05	7.98e-05	-0.577	0.029	0.184
CD3G+CD4+	KLRF1	2.15e-05	8.1e-05	-0.49	0.01	0.169
CD3G+CD4+	AQP3	1.7e-05	8.59e-05	0.486	0.36	0.12
CD3G+CD4+	RPL34	1.7e-05	8.59e-05	0.3	0.99	1
CD3G+CD4+	SYNE1	1.8e-05	8.96e-05	-0.504	0.202	0.468
CD3G+CD4+	GZMK	1.89e-05	9.22e-05	-1.17	0.266	0.543
CD3G+CD4+	HLA-C	2.38e-05	9.22e-05	-0.283	0.98	0.995
CD3G+CD4+	TRABD2A	2e-05	9.66e-05	0.421	0.212	0.015
CD3G+CD4+	AKNA	2.54e-05	0.000119	-0.661	0.442	0.622
CD3G+CD4+	SPOCK2	3.83e-05	0.000131	0.442	0.758	0.528
CD3G+CD4+	RORA	3.75e-05	0.000164	0.54	0.733	0.468
CD3G+CD4+	VIM	3.87e-05	0.000167	0.645	0.978	0.965
CD3G+CD4+	FAM107B	6.3e-05	0.000197	0.514	0.823	0.677
CD3G+CD4+	INPP4B	6.38e-05	0.000198	0.438	0.376	0.124
CD3G+CD4+	LYST	6.01e-05	0.000244	-0.593	0.199	0.443
CD3G+CD4+	PAG1	7.96e-05	0.000308	0.4	0.456	0.199
CD3G+CD4+	HLA-DRA	8.25e-05	0.000317	-1.61	0.114	0.383
CD3G+CD4+	CD2	0.00011	0.000319	0.466	0.855	0.617
CD3G+CD4+	PTP4A2	8.44e-05	0.00032	-0.371	0.572	0.756
CD3G+CD4+	SAMSN1	8.68e-05	0.000324	0.514	0.829	0.602
CD3G+CD4+	LDHB	9.43e-05	0.00035	0.487	0.662	0.442
CD3G+CD4+	MFHAS1	9.76e-05	0.000355	0.341	0.247	0.05
CD3G+CD4+	TNFRSF25	9.79e-05	0.000355	0.366	0.254	0.045
CD3G+CD4+	KLRB1	0.000102	0.000364	0.704	0.514	0.278
CD3G+CD4+	DUSP16	0.000104	0.000368	0.356	0.244	0.055
CD3G+CD4+	RUNX3	0.000157	0.000402	-0.51	0.632	0.821
CD3G+CD4+	LITAF	0.000191	0.000469	-0.65	0.464	0.716
CD3G+CD4+	TNFRSF18	0.000222	0.000534	0.67	0.358	0.134
CD3G+CD4+	ABI3	0.000185	0.000605	-0.456	0.0865	0.269
CD3G+CD4+	RPS17	0.000183	0.000605	0.382	0.912	0.826
CD3G+CD4+	ANKRD12	0.000222	0.000703	0.417	0.832	0.752
CD3G+CD4+	SLAMF1	0.000226	0.000707	0.364	0.292	0.0895
CD3G+CD4+	SLAMF7	0.000235	0.000732	-0.284	0.0225	0.17
CD3G+CD4+	SESN3	0.000343	0.000774	0.533	0.314	0.124
CD3G+CD4+	TUBA4A	0.000262	0.000802	-0.596	0.7	0.801
CD3G+CD4+	TNFSF9	0.000271	0.000823	-0.59	0.113	0.328
CD3G+CD4+	CEMIP2	0.000303	0.00091	-0.551	0.594	0.742
CD3G+CD4+	TRAC	0.000334	0.000971	0.437	0.806	0.572
CD3G+CD4+	EOMES	0.000368	0.00106	-0.347	0.0255	0.174
CD3G+CD4+	FYB1	0.000395	0.00112	0.406	0.759	0.547
CD3G+CD4+	FXYD5	0.000417	0.00117	0.378	0.852	0.696
CD3G+CD4+	GSTP1	0.000621	0.0013	-0.424	0.408	0.597
CD3G+CD4+	ARPC2	0.000655	0.00135	-0.406	0.844	0.886
CD3G+CD4+	RBMS1	0.00052	0.00141	0.475	0.517	0.268
CD3G+CD4+	TMEM173	0.000547	0.00147	0.357	0.293	0.104
CD3G+CD4+	PHTF2	0.000555	0.00149	0.32	0.277	0.0895
CD3G+CD4+	PLP2	0.000772	0.00153	0.365	0.752	0.498
CD3G+CD4+	CCL3	0.00062	0.00162	-0.641	0.0325	0.179
CD3G+CD4+	GNLY	0.000865	0.00164	-2.07	0.058	0.283
CD3G+CD4+	PPP1CB	0.000649	0.00169	0.371	0.861	0.672
CD3G+CD4+	APMAP	0.000954	0.00177	-0.47	0.262	0.463
CD3G+CD4+	LGALS3	0.000969	0.00178	0.495	0.486	0.214
CD3G+CD4+	HLA-DQA2	0.000697	0.0018	-0.496	0.0065	0.224
CD3G+CD4+	SNHG29	0.000831	0.00213	0.285	0.848	0.716
CD3G+CD4+	HCST	0.00119	0.00216	-0.43	0.83	0.866
CD3G+CD4+	LEF1	0.00127	0.00226	0.299	0.2	0.035
CD3G+CD4+	TNFRSF4	0.00133	0.00233	0.484	0.236	0.045
CD3G+CD4+	CAPG	0.000944	0.00238	0.375	0.288	0.114
CD3G+CD4+	HLA-DQA1	0.000989	0.00244	-0.683	0.059	0.284
CD3G+CD4+	HLA-F	0.00101	0.00246	-0.452	0.572	0.732
CD3G+CD4+	UGP2	0.00168	0.00286	0.591	0.522	0.259
CD3G+CD4+	ANKRD28	0.00122	0.00289	0.558	0.511	0.278
CD3G+CD4+	RUNX2	0.00126	0.00296	0.35	0.202	0.02
CD3G+CD4+	PPP1R15A	0.00176	0.00296	0.433	0.698	0.498
CD3G+CD4+	ANTXR2	0.0018	0.00303	0.364	0.337	0.16
CD3G+CD4+	TNFAIP8	0.00184	0.00307	0.483	0.54	0.328
CD3G+CD4+	CTLA4	0.00192	0.00316	0.468	0.184	0.0445
CD3G+CD4+	SAMD3	0.00198	0.0032	-0.558	0.194	0.442
CD3G+CD4+	IL6ST	0.00203	0.00325	0.344	0.373	0.179
CD3G+CD4+	S100A11	0.00142	0.00327	0.519	0.845	0.712
CD3G+CD4+	PYHIN1	0.00231	0.0036	-0.403	0.129	0.303
CD3G+CD4+	SLC15A4	0.00237	0.00368	-0.263	0.0445	0.179
CD3G+CD4+	SIPA1	0.00167	0.00369	-0.33	0.151	0.334
CD3G+CD4+	TYROBP	0.00248	0.00382	-0.87	0.0385	0.248
CD3G+CD4+	SOCS1	0.00239	0.00391	0.381	0.592	0.393
CD3G+CD4+	SOD2	0.00237	0.00487	0.3	0.495	0.294
CD3G+CD4+	MATK	0.00329	0.0049	-0.355	0.176	0.364
CD3G+CD4+	CDKN1B	0.00356	0.00522	0.466	0.71	0.533
CD3G+CD4+	LYAR	0.00363	0.00531	-0.449	0.27	0.438
CD3G+CD4+	PHLDA1	0.00272	0.00548	0.561	0.504	0.248
CD3G+CD4+	PTGER2	0.00274	0.00549	0.279	0.302	0.124
CD3G+CD4+	SERINC5	0.00275	0.00549	0.343	0.288	0.0995
CD3G+CD4+	GABARAPL1	0.00395	0.0057	-0.377	0.546	0.667
CD3G+CD4+	FCER1G	0.00417	0.00595	-0.507	0.0225	0.11
CD3G+CD4+	ARHGAP15	0.00309	0.00607	0.333	0.484	0.279
CD3G+CD4+	EIF3E	0.00435	0.0061	0.327	0.782	0.622
CD3G+CD4+	ISG20	0.00446	0.00622	-0.401	0.636	0.742
CD3G+CD4+	PGAP1	0.00319	0.00623	0.388	0.23	0.065
CD3G+CD4+	PLAUR	0.00331	0.00634	0.294	0.19	0.055
CD3G+CD4+	TRGC2	0.00495	0.00676	-0.544	0.154	0.358
CD3G+CD4+	JUNB	0.00379	0.00706	0.367	0.923	0.906
CD3G+CD4+	PBXIP1	0.0039	0.00715	0.319	0.648	0.418
CD3G+CD4+	PSMB9	0.00391	0.00715	-0.366	0.324	0.488
CD3G+CD4+	RBM38	0.0041	0.00733	-0.384	0.524	0.642
CD3G+CD4+	SAMHD1	0.00412	0.00733	0.294	0.46	0.274
CD3G+CD4+	GPR171	0.00433	0.00762	0.399	0.289	0.13
CD3G+CD4+	AOAH	0.00441	0.00771	-0.316	0.0485	0.184
CD3G+CD4+	SOCS3	0.00491	0.00838	0.302	0.36	0.179
CD3G+CD4+	ANXA1	0.00528	0.00885	0.482	0.916	0.796
CD3G+CD4+	MDFIC	0.00538	0.00893	0.394	0.428	0.228
CD3G+CD4+	CD74	0.00543	0.00894	-1.11	0.57	0.766
CD3G+CD4+	AHR	0.00682	0.00902	0.58	0.418	0.17
CD3G+CD4+	VAV3	0.00555	0.00909	-0.314	0.103	0.229
CD3G+CD4+	PIM1	0.00595	0.00967	0.357	0.45	0.238
CD3G+CD4+	ZC3H12D	0.00851	0.0108	0.401	0.296	0.0945
CD3G+CD4+	RPL23	0.00803	0.0126	0.28	0.922	0.92
CD3G+CD4+	SLC2A3	0.0105	0.013	0.349	0.752	0.627
CD3G+CD4+	SMAD7	0.00858	0.0133	-0.308	0.484	0.627
CD3G+CD4+	TBX21	0.011	0.0135	-0.327	0.102	0.268
CD3G+CD4+	GGA2	0.00894	0.0137	-0.378	0.182	0.384
CD3G+CD4+	KDSR	0.0122	0.0149	0.377	0.364	0.154
CD3G+CD4+	CRIP2	0.00992	0.0149	0.336	0.286	0.144
CD3G+CD4+	RRBP1	0.01	0.015	-0.378	0.193	0.318
CD3G+CD4+	ADAM19	0.0101	0.0151	0.297	0.196	0.0795
CD3G+CD4+	SH2D1A	0.0102	0.0151	-0.62	0.264	0.448
CD3G+CD4+	ITK	0.0102	0.0152	0.323	0.496	0.314
CD3G+CD4+	FTH1	0.0111	0.0162	0.518	0.984	1
CD3G+CD4+	BTN3A2	0.0153	0.0181	-0.319	0.276	0.448
CD3G+CD4+	ERN1	0.0127	0.0182	0.339	0.325	0.194
CD3G+CD4+	TNFAIP3	0.0128	0.0183	0.464	0.874	0.746
CD3G+CD4+	CCDC107	0.0156	0.0185	0.3	0.53	0.358
CD3G+CD4+	FOXP1	0.0139	0.0195	0.339	0.703	0.558
CD3G+CD4+	S100A6	0.0172	0.02	0.312	0.942	0.916
CD3G+CD4+	RGCC	0.0155	0.0212	0.392	0.865	0.751
CD3G+CD4+	JMJD6	0.0171	0.023	-0.334	0.35	0.493
CD3G+CD4+	PTGER4	0.0179	0.024	0.44	0.646	0.463
CD3G+CD4+	TERF1	0.0186	0.0248	-0.382	0.199	0.358
CD3G+CD4+	MAP3K8	0.02	0.0265	-0.374	0.176	0.344
CD3G+CD4+	CFAP36	0.0223	0.029	0.28	0.282	0.124
CD3G+CD4+	GATA3	0.0222	0.029	0.274	0.363	0.224
CD3G+CD4+	TGFB1	0.0257	0.0292	-0.321	0.796	0.876
CD3G+CD4+	FOS	0.0256	0.0327	0.348	0.746	0.567
CD3G+CD4+	CYSLTR1	0.0292	0.0327	0.272	0.138	0.045
CD3G+CD4+	OASL	0.0292	0.0366	-0.378	0.233	0.359
CD3G+CD4+	PPP2R5C	0.0334	0.0372	-0.263	0.768	0.821
CD3G+CD4+	ABHD17A	0.034	0.0377	-0.423	0.536	0.642
CD3G+CD4+	RNF115	0.0303	0.0378	-0.304	0.296	0.448
CD3G+CD4+	LMNA	0.0321	0.0397	0.328	0.804	0.702
CD3G+CD4+	MEF2D	0.0351	0.0429	-0.29	0.19	0.324
CD3G+CD4+	TNFRSF1B	0.0395	0.0433	-0.315	0.654	0.667
CD3G+CD4+	CORO1B	0.0407	0.0446	0.335	0.326	0.189
CD3G+CD4+	FKBP5	0.037	0.0452	0.403	0.582	0.403
CD3G+CD4+	CHST12	0.0443	0.0482	-0.392	0.164	0.328
CD3G+CD8A+	GZMK	4.25e-19	2.6e-16	1.74	0.834	0.233
CD3G+CD8A+	CRTAM	2.81e-16	8.59e-14	1.09	0.562	0.0665
CD3G+CD8A+	TPT1	1.61e-13	3.29e-11	-0.581	0.991	0.995
CD3G+CD8A+	CD8A	2.18e-11	1.85e-09	1.04	0.623	0.192
CD3G+CD8A+	CCL5	2.29e-11	2e-09	1.03	0.906	0.582
CD3G+CD8A+	IL7R	2.63e-11	2.02e-09	-1.43	0.318	0.824
CD3G+CD8A+	DUSP2	6.53e-11	4.44e-09	0.831	0.926	0.752
CD3G+CD8A+	LTB	1.03e-08	5.7e-07	-1.24	0.282	0.678
CD3G+CD8A+	CD8B	1.42e-07	1.68e-06	0.914	0.434	0.102
CD3G+CD8A+	CCL4	3.26e-08	1.81e-06	0.9	0.78	0.278
CD3G+CD8A+	HLA-DRB1	4.67e-08	2.38e-06	0.976	0.698	0.264
CD3G+CD8A+	CD74	6.91e-08	3.26e-06	0.753	0.887	0.572
CD3G+CD8A+	HLA-DPB1	2.22e-07	7.56e-06	0.71	0.648	0.286
CD3G+CD8A+	KLRK1	2.16e-07	7.56e-06	0.685	0.556	0.207
CD3G+CD8A+	RPL22	6.97e-07	7.56e-06	-0.456	0.972	0.974
CD3G+CD8A+	TIMP1	2.26e-07	7.56e-06	-0.762	0.125	0.546
CD3G+CD8A+	KLRB1	7.49e-07	1.94e-05	-1.2	0.148	0.505
CD3G+CD8A+	RPL34	1.09e-06	2.78e-05	-0.381	1	0.992
CD3G+CD8A+	RPL37	6.32e-06	4.29e-05	-0.328	0.991	0.99
CD3G+CD8A+	GZMA	2.39e-06	5.63e-05	0.709	0.805	0.52
CD3G+CD8A+	CST7	2.49e-06	5.65e-05	0.829	0.862	0.618
CD3G+CD8A+	TNIP3	7.28e-06	9e-05	0.395	0.171	0.023
CD3G+CD8A+	RORA	1.98e-05	0.000108	-0.653	0.398	0.698
CD3G+CD8A+	RPL11	1.04e-05	0.000113	-0.325	1	0.99
CD3G+CD8A+	RPL7	9.23e-06	0.000113	-0.408	0.947	0.964
CD3G+CD8A+	RPL5	6.11e-06	0.000116	-0.378	0.972	0.974
CD3G+CD8A+	RPL32	1.01e-05	0.000159	-0.325	1	0.99
CD3G+CD8A+	TNFSF9	9.87e-06	0.000159	0.811	0.43	0.125
CD3G+CD8A+	UBE2S	3.03e-05	0.000159	0.58	0.798	0.586
CD3G+CD8A+	TNFRSF9	1.06e-05	0.000166	0.616	0.268	0.0635
CD3G+CD8A+	RPL9	3.69e-05	0.000174	-0.38	0.982	0.99
CD3G+CD8A+	LYST	4.25e-05	0.000193	0.594	0.48	0.238
CD3G+CD8A+	GZMH	5.01e-05	0.000218	0.665	0.516	0.229
CD3G+CD8A+	RPS9	5.4e-05	0.00023	-0.306	0.965	0.982
CD3G+CD8A+	ENC1	1.83e-05	0.00026	0.65	0.368	0.084
CD3G+CD8A+	TUBA4A	2.15e-05	0.000292	0.815	0.854	0.704
CD3G+CD8A+	APOBEC3G	2.37e-05	0.000316	0.661	0.68	0.338
CD3G+CD8A+	YBX3	8.09e-05	0.000325	0.724	0.451	0.12
CD3G+CD8A+	RPL12	9.05e-05	0.000352	-0.297	0.991	0.984
CD3G+CD8A+	EEF1B2	3.01e-05	0.000354	-0.438	0.92	0.954
CD3G+CD8A+	RPL21	3.49e-05	0.000396	-0.355	0.982	0.982
CD3G+CD8A+	RPS17	4.4e-05	0.000489	-0.518	0.78	0.908
CD3G+CD8A+	CCR6	4.76e-05	0.000513	-0.777	0.0165	0.286
CD3G+CD8A+	RPS23	4.89e-05	0.000516	-0.281	0.991	0.984
CD3G+CD8A+	HLA-DPA1	5e-05	0.000519	0.664	0.608	0.314
CD3G+CD8A+	RPS6	5.36e-05	0.000547	-0.392	0.984	0.99
CD3G+CD8A+	RPLP0	5.63e-05	0.000562	-0.46	0.95	0.984
CD3G+CD8A+	RUNX3	5.69e-05	0.000562	0.539	0.83	0.67
CD3G+CD8A+	RGS1	7.49e-05	0.000708	0.618	0.721	0.45
CD3G+CD8A+	RPS11	9.12e-05	0.000843	-0.355	0.947	0.977
CD3G+CD8A+	CD40LG	0.000271	0.000952	-0.682	0.0165	0.234
CD3G+CD8A+	CD81	0.000112	0.000952	0.411	0.863	0.702
CD3G+CD8A+	RPL36A	0.000291	0.000953	-0.311	0.991	0.98
CD3G+CD8A+	IRS2	0.000226	0.00166	-0.452	0.041	0.276
CD3G+CD8A+	HLA-DQB1	0.000231	0.00167	0.488	0.449	0.183
CD3G+CD8A+	SRSF7	0.000369	0.00167	0.408	0.94	0.904
CD3G+CD8A+	RPS20	0.00062	0.00177	-0.303	0.954	0.978
CD3G+CD8A+	PRKCQ-AS1	0.000255	0.00177	-0.622	0.0915	0.409
CD3G+CD8A+	RPL37A	0.000279	0.00184	-0.299	0.991	0.99
CD3G+CD8A+	RPS3A	0.000273	0.00184	-0.323	0.991	0.982
CD3G+CD8A+	RPS13	0.000288	0.00188	-0.317	0.991	0.984
CD3G+CD8A+	TNFRSF18	0.000378	0.00195	-0.619	0.0945	0.324
CD3G+CD8A+	CD52	0.000314	0.002	-0.487	0.714	0.932
CD3G+CD8A+	RPL23	0.000872	0.0023	-0.38	0.906	0.926
CD3G+CD8A+	ZBTB16	0.000939	0.00246	-0.41	0.0075	0.191
CD3G+CD8A+	GAS5	0.000725	0.00268	-0.366	0.6	0.786
CD3G+CD8A+	CD4	0.00107	0.00268	-0.329	0.0475	0.278
CD3G+CD8A+	LDHB	0.00132	0.00317	-0.473	0.39	0.632
CD3G+CD8A+	ADD3	0.00139	0.00326	-0.409	0.13	0.363
CD3G+CD8A+	CTSW	0.000701	0.00373	0.39	0.76	0.457
CD3G+CD8A+	CD226	0.000711	0.00375	-0.43	0.0505	0.288
CD3G+CD8A+	CMC1	0.000768	0.00396	0.47	0.414	0.208
CD3G+CD8A+	EEF1G	0.00205	0.00434	-0.412	0.887	0.96
CD3G+CD8A+	CD55	0.001	0.00451	-0.643	0.307	0.624
CD3G+CD8A+	PIM1	0.000974	0.00451	-0.424	0.176	0.426
CD3G+CD8A+	RPL18A	0.001	0.00451	-0.27	0.991	0.984
CD3G+CD8A+	SH2D1A	0.000971	0.00451	0.807	0.55	0.268
CD3G+CD8A+	SNX9	0.0011	0.00491	-0.492	0.122	0.415
CD3G+CD8A+	FLT3LG	0.00277	0.00554	-0.392	0.124	0.344
CD3G+CD8A+	DUSP4	0.00279	0.00574	0.427	0.489	0.273
CD3G+CD8A+	RPLP1	0.0014	0.00594	-0.286	1	1
CD3G+CD8A+	CEMIP2	0.00145	0.0061	0.605	0.752	0.621
CD3G+CD8A+	RPSA	0.0015	0.00627	-0.346	0.948	0.972
CD3G+CD8A+	SLCO3A1	0.00176	0.00724	-0.346	0.0825	0.345
CD3G+CD8A+	MARCKSL1	0.00319	0.00803	0.447	0.44	0.274
CD3G+CD8A+	HOPX	0.0048	0.00839	-0.476	0.159	0.374
CD3G+CD8A+	HCST	0.00219	0.00849	0.408	0.878	0.831
CD3G+CD8A+	SESN3	0.00222	0.00855	-0.535	0.0815	0.289
CD3G+CD8A+	UGP2	0.00543	0.00917	-0.517	0.224	0.476
CD3G+CD8A+	C12orf75	0.00248	0.00918	0.558	0.546	0.34
CD3G+CD8A+	YPEL5	0.00404	0.00948	0.338	0.837	0.776
CD3G+CD8A+	TRGC2	0.00488	0.0102	0.472	0.368	0.194
CD3G+CD8A+	SERINC5	0.00633	0.0104	-0.309	0.0815	0.255
CD3G+CD8A+	HLA-DQA2	0.00308	0.0104	0.389	0.24	0.0435
CD3G+CD8A+	MFHAS1	0.0065	0.0105	-0.271	0.0475	0.207
CD3G+CD8A+	METRNL	0.00343	0.0114	0.588	0.626	0.43
CD3G+CD8A+	LFNG	0.00351	0.0115	-0.301	0.124	0.34
CD3G+CD8A+	TIGIT	0.0036	0.0116	0.553	0.452	0.178
CD3G+CD8A+	ICAM2	0.00626	0.0123	-0.287	0.072	0.23
CD3G+CD8A+	OIP5-AS1	0.00751	0.0123	-0.308	0.124	0.316
CD3G+CD8A+	GGA2	0.00402	0.0127	0.446	0.424	0.21
CD3G+CD8A+	SPOCK2	0.00416	0.0129	-0.353	0.486	0.723
CD3G+CD8A+	DPP4	0.00423	0.013	-0.357	0.041	0.251
CD3G+CD8A+	EOMES	0.00456	0.0137	0.405	0.205	0.0455
CD3G+CD8A+	RPS5	0.00457	0.0137	-0.257	0.974	0.96
CD3G+CD8A+	TNFRSF25	0.00486	0.0141	-0.319	0.0335	0.214
CD3G+CD8A+	TMEM123	0.00497	0.0144	-0.339	0.386	0.626
CD3G+CD8A+	OAZ1	0.00522	0.0149	0.321	0.948	0.952
CD3G+CD8A+	TRABD2A	0.00528	0.0149	-0.354	0.009	0.174
CD3G+CD8A+	CALM2	0.0055	0.0153	0.34	0.906	0.911
CD3G+CD8A+	SATB1	0.00606	0.0165	-0.407	0.147	0.378
CD3G+CD8A+	ZEB2	0.00624	0.0168	0.473	0.579	0.27
CD3G+CD8A+	APOBEC3C	0.00657	0.0173	0.36	0.416	0.26
CD3G+CD8A+	HLA-DRB5	0.0067	0.0174	0.359	0.282	0.117
CD3G+CD8A+	JUND	0.00668	0.0174	0.293	0.992	0.972
CD3G+CD8A+	SRSF2	0.00674	0.0175	0.312	0.914	0.85
CD3G+CD8A+	GABARAPL1	0.0126	0.0181	0.378	0.678	0.567
CD3G+CD8A+	ANKRD12	0.00774	0.0189	-0.329	0.72	0.825
CD3G+CD8A+	TENT5C	0.0132	0.019	0.404	0.632	0.496
CD3G+CD8A+	RUNX2	0.00846	0.02	-0.32	0.009	0.169
CD3G+CD8A+	EIF3E	0.0093	0.0211	-0.315	0.59	0.758
CD3G+CD8A+	COTL1	0.00959	0.0216	0.466	0.645	0.528
CD3G+CD8A+	CCL4L2	0.00965	0.0216	0.749	0.296	0.081
CD3G+CD8A+	GNLY	0.0105	0.023	-1.76	0.0365	0.18
CD3G+CD8A+	CYTOR	0.0129	0.0263	0.399	0.562	0.391
CD3G+CD8A+	APMAP	0.0224	0.0303	0.387	0.454	0.308
CD3G+CD8A+	PDE4D	0.0161	0.0305	-0.438	0.3	0.549
CD3G+CD8A+	SELL	0.0167	0.0312	-0.397	0.043	0.192
CD3G+CD8A+	FAM107B	0.0177	0.0322	-0.404	0.668	0.794
CD3G+CD8A+	DTHD1	0.024	0.0335	0.31	0.198	0.0945
CD3G+CD8A+	HLA-A	0.0198	0.035	0.329	0.965	0.984
CD3G+CD8A+	HIST1H4C	0.0275	0.0353	0.332	0.805	0.728
CD3G+CD8A+	RPS6KA3	0.0273	0.0353	-0.295	0.24	0.416
CD3G+CD8A+	SRRT	0.0207	0.036	0.427	0.418	0.261
CD3G+CD8A+	DSTN	0.0252	0.0362	-0.391	0.348	0.495
CD3G+CD8A+	MYC	0.024	0.0363	-0.316	0.0335	0.14
CD3G+CD8A+	SLC7A5	0.0213	0.0366	0.358	0.498	0.35
CD3G+CD8A+	CCDC107	0.0236	0.0392	-0.296	0.314	0.508
CD3G+CD8A+	TXNIP	0.0237	0.0393	-0.304	0.602	0.769
CD3G+CD8A+	ODC1	0.0338	0.0421	0.413	0.592	0.49
CD3G+CD8A+	AMD1	0.0262	0.0423	0.319	0.84	0.74
CD3G+CD8A+	PGAP1	0.0271	0.0432	-0.271	0.072	0.194
CD3G+CD8A+	CAPG	0.0273	0.0433	-0.324	0.107	0.256
CD3G+CD8A+	KIF21A	0.0273	0.0433	0.318	0.378	0.228
CD3G+CD8A+	MDFIC	0.0366	0.0445	-0.331	0.216	0.39
CD3G+CD8A+	TNFAIP8	0.0373	0.0452	-0.354	0.324	0.497
CD3G+CD8A+	ERN1	0.0384	0.0465	-0.351	0.176	0.304
CD3G+CD8A+	OASL	0.0306	0.0476	0.499	0.404	0.244
CD3G+CD8A+	SRSF5	0.0313	0.0484	0.375	0.808	0.688
GNLY+FCGR3A+	FGFBP2	1.2e-34	1.13e-31	2.17	0.728	0.009
GNLY+FCGR3A+	GNLY	8.51e-29	4.26e-26	3.28	0.79	0.052
GNLY+FCGR3A+	GZMB	8.26e-25	1.3e-22	2.14	0.934	0.13
GNLY+FCGR3A+	KLRD1	5.55e-24	7.47e-22	1.82	0.816	0.0895
GNLY+FCGR3A+	FCGR3A	4.38e-23	7.3e-21	1.44	0.576	0.018
GNLY+FCGR3A+	KLRF1	1.62e-21	1.69e-19	1.1	0.485	0.0115
GNLY+FCGR3A+	C1orf21	3.24e-21	4.06e-19	1.17	0.618	0.045
GNLY+FCGR3A+	TYROBP	2.99e-16	1.42e-14	1.72	0.612	0.047
GNLY+FCGR3A+	PRF1	5.34e-16	4.58e-14	1.64	0.836	0.216
GNLY+FCGR3A+	NKG7	1.29e-15	5.63e-14	2.02	1	0.41
GNLY+FCGR3A+	ADGRG1	3.36e-14	2.24e-12	0.917	0.523	0.039
GNLY+FCGR3A+	CLIC3	3.56e-14	2.24e-12	1.22	0.574	0.0615
GNLY+FCGR3A+	ZEB2	3.1e-13	1.72e-11	1.17	0.873	0.268
GNLY+FCGR3A+	ITGAM	3.44e-12	9.57e-11	0.505	0.31	0.013
GNLY+FCGR3A+	GZMH	7.18e-12	1.94e-10	1.26	0.847	0.214
GNLY+FCGR3A+	S1PR5	5.03e-12	2.49e-10	0.719	0.393	0.0175
GNLY+FCGR3A+	FCER1G	6.2e-11	2.66e-09	1.22	0.363	0.0155
GNLY+FCGR3A+	PLEK	2.51e-10	4.94e-09	0.894	0.448	0.051
GNLY+FCGR3A+	PDGFD	8.26e-10	2.99e-08	0.446	0.288	0.0175
GNLY+FCGR3A+	SPON2	9.47e-10	3.24e-08	1.24	0.454	0.041
GNLY+FCGR3A+	CX3CR1	1.07e-09	3.37e-08	0.531	0.21	0.002
GNLY+FCGR3A+	HOPX	1.99e-09	6.05e-08	1.06	0.75	0.264
GNLY+FCGR3A+	SLA2	2.13e-09	6.07e-08	0.757	0.624	0.108
GNLY+FCGR3A+	GPR183	9.26e-09	1.63e-07	-1.65	0.112	0.706
GNLY+FCGR3A+	NCR1	1.76e-08	4.14e-07	0.36	0.219	0
GNLY+FCGR3A+	TRDC	3.24e-08	5.02e-07	0.627	0.316	0.02
GNLY+FCGR3A+	GZMM	9.16e-08	1.29e-06	0.866	0.873	0.452
GNLY+FCGR3A+	HAVCR2	1.56e-07	3.06e-06	0.72	0.372	0.0225
GNLY+FCGR3A+	KLRK1	2.95e-07	3.84e-06	0.709	0.734	0.226
GNLY+FCGR3A+	CMC1	3.02e-07	5.27e-06	1.18	0.646	0.203
GNLY+FCGR3A+	CD247	3.68e-07	5.89e-06	1.02	0.779	0.436
GNLY+FCGR3A+	YPEL1	4.2e-07	7.07e-06	0.57	0.318	0.0305
GNLY+FCGR3A+	AUTS2	8.34e-07	9.49e-06	0.697	0.652	0.21
GNLY+FCGR3A+	CST7	1.02e-06	1.11e-05	0.777	0.988	0.628
GNLY+FCGR3A+	PTPN12	7.13e-07	1.16e-05	0.585	0.43	0.073
GNLY+FCGR3A+	METRNL	7.64e-07	1.16e-05	0.984	0.82	0.428
GNLY+FCGR3A+	THEMIS2	1.05e-06	1.6e-05	0.46	0.31	0.047
GNLY+FCGR3A+	LMNA	2.25e-06	2.28e-05	-1.66	0.46	0.807
GNLY+FCGR3A+	EFHD2	2.84e-06	3.94e-05	0.81	0.804	0.425
GNLY+FCGR3A+	AKNA	4.06e-06	3.94e-05	0.81	0.82	0.47
GNLY+FCGR3A+	LTB	4.73e-06	4.55e-05	-1.47	0.194	0.642
GNLY+FCGR3A+	CRIP1	6.19e-06	5.63e-05	-1.02	0.951	0.942
GNLY+FCGR3A+	TBX21	6.04e-06	5.94e-05	0.511	0.454	0.128
GNLY+FCGR3A+	RASSF4	5.75e-06	7.15e-05	0.343	0.186	0.007
GNLY+FCGR3A+	SLC15A4	5.77e-06	7.15e-05	0.547	0.384	0.06
GNLY+FCGR3A+	HLA-E	9.27e-06	7.87e-05	0.509	0.988	0.958
GNLY+FCGR3A+	CD44	6.5e-06	7.95e-05	-0.841	0.708	0.922
GNLY+FCGR3A+	SELPLG	1.1e-05	8.96e-05	0.552	0.634	0.226
GNLY+FCGR3A+	VIM	1.15e-05	9.26e-05	-1.26	0.91	0.982
GNLY+FCGR3A+	CCL3	1.28e-05	0.000149	1.3	0.325	0.0565
GNLY+FCGR3A+	JUNB	2.09e-05	0.000158	-1.2	0.823	0.929
GNLY+FCGR3A+	PLAC8	1.54e-05	0.000175	0.885	0.619	0.244
GNLY+FCGR3A+	FCRL6	2.91e-05	0.000212	0.459	0.238	0.02
GNLY+FCGR3A+	PRR5L	3.04e-05	0.000221	0.44	0.28	0.035
GNLY+FCGR3A+	ARPC2	2.55e-05	0.000252	0.646	0.951	0.847
GNLY+FCGR3A+	PRR5	3.51e-05	0.000327	0.377	0.358	0.0945
GNLY+FCGR3A+	FGR	6e-05	0.000383	0.303	0.144	0.0085
GNLY+FCGR3A+	MYO1F	6.14e-05	0.000389	0.447	0.499	0.181
GNLY+FCGR3A+	ITGAX	4.91e-05	0.00042	0.34	0.186	0.0065
GNLY+FCGR3A+	SIPA1	5.28e-05	0.000437	0.469	0.528	0.181
GNLY+FCGR3A+	S100A10	7.22e-05	0.000449	-1.03	0.91	0.926
GNLY+FCGR3A+	PYHIN1	6.26e-05	0.000479	0.78	0.544	0.152
GNLY+FCGR3A+	CEP78	8.17e-05	0.000502	0.523	0.325	0.0895
GNLY+FCGR3A+	CTSW	0.000113	0.00067	0.83	0.84	0.482
GNLY+FCGR3A+	LPCAT1	9.35e-05	0.000694	0.6	0.388	0.105
GNLY+FCGR3A+	GK5	9.68e-05	0.000713	0.644	0.36	0.045
GNLY+FCGR3A+	TTC38	9.78e-05	0.000714	0.398	0.24	0.02
GNLY+FCGR3A+	ABHD17A	0.000119	0.000859	0.694	0.845	0.541
GNLY+FCGR3A+	LYN	0.000131	0.000925	0.5	0.377	0.044
GNLY+FCGR3A+	IL7R	0.000199	0.00107	-1.02	0.3	0.766
GNLY+FCGR3A+	RCAN3	0.000201	0.00108	-0.804	0.0835	0.534
GNLY+FCGR3A+	SYNE1	0.000174	0.00117	0.705	0.66	0.26
GNLY+FCGR3A+	ANXA1	0.000232	0.00121	-1.01	0.882	0.87
GNLY+FCGR3A+	RGCC	0.000292	0.00146	-1.09	0.556	0.862
GNLY+FCGR3A+	BTN3A2	0.000261	0.00156	0.557	0.676	0.299
GNLY+FCGR3A+	CHST12	0.000321	0.00156	0.741	0.482	0.192
GNLY+FCGR3A+	CD300A	0.00028	0.00164	0.413	0.264	0.066
GNLY+FCGR3A+	PLP2	0.000364	0.00173	-0.738	0.306	0.706
GNLY+FCGR3A+	RAP1GAP2	0.000321	0.00182	0.395	0.232	0.027
GNLY+FCGR3A+	BIN2	0.000461	0.00207	0.592	0.671	0.352
GNLY+FCGR3A+	KRT86	0.000508	0.00221	0.358	0.124	0.011
GNLY+FCGR3A+	DIP2A	0.000439	0.00228	0.446	0.462	0.184
GNLY+FCGR3A+	HLA-C	0.000583	0.00245	0.321	1	0.984
GNLY+FCGR3A+	RHOH	0.000608	0.00255	-0.766	0.342	0.616
GNLY+FCGR3A+	PHLDA1	0.000622	0.00258	-0.959	0.066	0.454
GNLY+FCGR3A+	MYADM	0.000628	0.00259	-0.846	0.424	0.716
GNLY+FCGR3A+	EZR	0.000536	0.00264	-0.621	0.836	0.897
GNLY+FCGR3A+	TNFRSF1B	0.000572	0.00272	0.542	0.82	0.638
GNLY+FCGR3A+	PPP1R15A	0.000773	0.0031	-0.981	0.37	0.656
GNLY+FCGR3A+	LITAF	0.000806	0.00318	0.647	0.906	0.513
GNLY+FCGR3A+	TAGLN2	0.000844	0.0033	-0.623	0.794	0.868
GNLY+FCGR3A+	FOSB	0.000866	0.00336	-1.08	0.32	0.63
GNLY+FCGR3A+	TLE5	0.000774	0.00351	0.415	0.918	0.797
GNLY+FCGR3A+	ABI3	0.00083	0.00364	0.586	0.434	0.123
GNLY+FCGR3A+	AKR1C3	0.000846	0.00367	0.416	0.177	0.014
GNLY+FCGR3A+	TLE1	0.001	0.00414	0.742	0.33	0.081
GNLY+FCGR3A+	ITGB2	0.00103	0.00418	0.588	0.828	0.64
GNLY+FCGR3A+	VAV3	0.00104	0.00418	0.514	0.367	0.123
GNLY+FCGR3A+	ZFP36	0.00104	0.00418	-0.682	0.876	0.942
GNLY+FCGR3A+	AHR	0.00115	0.00425	-0.745	0.033	0.362
GNLY+FCGR3A+	CD28	0.00115	0.00425	-0.574	0	0.324
GNLY+FCGR3A+	SYTL3	0.0012	0.00438	0.458	0.779	0.503
GNLY+FCGR3A+	ITGAL	0.00124	0.00451	0.44	0.565	0.292
GNLY+FCGR3A+	AC016074.2	0.0012	0.0046	0.303	0.124	0.016
GNLY+FCGR3A+	FOS	0.00128	0.00466	-1.52	0.4	0.718
GNLY+FCGR3A+	GNPTAB	0.00136	0.00489	0.572	0.49	0.198
GNLY+FCGR3A+	GFOD1	0.00139	0.00492	0.533	0.244	0.066
GNLY+FCGR3A+	PTPRE	0.00141	0.00498	0.498	0.43	0.19
GNLY+FCGR3A+	LCP1	0.00146	0.00534	0.478	0.906	0.702
GNLY+FCGR3A+	STK26	0.00147	0.00537	0.38	0.372	0.134
GNLY+FCGR3A+	SMAD7	0.0015	0.00544	0.405	0.812	0.503
GNLY+FCGR3A+	IFITM2	0.00159	0.00566	0.654	0.861	0.663
GNLY+FCGR3A+	MAFF	0.00184	0.00617	0.472	0.454	0.198
GNLY+FCGR3A+	LBR	0.00191	0.00622	0.392	0.49	0.23
GNLY+FCGR3A+	CD7	0.00196	0.00631	0.571	0.692	0.462
GNLY+FCGR3A+	UBE2F	0.00196	0.00649	0.555	0.426	0.101
GNLY+FCGR3A+	TRAPPC10	0.00204	0.0065	0.48	0.499	0.259
GNLY+FCGR3A+	SAMD3	0.00213	0.00673	0.791	0.618	0.243
GNLY+FCGR3A+	PCNT	0.00228	0.00704	0.356	0.285	0.092
GNLY+FCGR3A+	TGFBR3	0.00241	0.00732	0.457	0.4	0.144
GNLY+FCGR3A+	RFX1	0.00236	0.00747	0.313	0.454	0.193
GNLY+FCGR3A+	HSH2D	0.00238	0.00749	0.465	0.232	0.062
GNLY+FCGR3A+	ITGA4	0.00284	0.00836	0.339	0.824	0.528
GNLY+FCGR3A+	IL2RB	0.00295	0.00885	0.644	0.645	0.274
GNLY+FCGR3A+	ITPRIP	0.00296	0.00885	0.373	0.376	0.146
GNLY+FCGR3A+	MSN	0.00293	0.00885	0.46	0.861	0.671
GNLY+FCGR3A+	DBI	0.00337	0.00942	0.426	0.806	0.564
GNLY+FCGR3A+	SORL1	0.00324	0.00955	0.406	0.59	0.322
GNLY+FCGR3A+	PRKX	0.00337	0.00982	0.453	0.516	0.244
GNLY+FCGR3A+	KLF6	0.00368	0.0101	-1.19	0.59	0.822
GNLY+FCGR3A+	CYBA	0.00354	0.0103	0.488	1	0.923
GNLY+FCGR3A+	C12orf75	0.00391	0.0104	0.423	0.646	0.352
GNLY+FCGR3A+	C1orf56	0.00366	0.0105	0.433	0.728	0.425
GNLY+FCGR3A+	SAMSN1	0.00369	0.0106	-0.521	0.544	0.77
GNLY+FCGR3A+	PTPN4	0.00433	0.0113	0.538	0.494	0.238
GNLY+FCGR3A+	NAP1L1	0.00424	0.0118	-0.454	0.606	0.766
GNLY+FCGR3A+	PTP4A2	0.00485	0.0124	0.34	0.84	0.615
GNLY+FCGR3A+	PPP2R5C	0.00492	0.0125	0.294	0.906	0.774
GNLY+FCGR3A+	DYNLL1	0.00464	0.0127	-0.631	0.576	0.796
GNLY+FCGR3A+	GZMA	0.00464	0.0127	0.52	0.882	0.547
GNLY+FCGR3A+	DGKD	0.0052	0.013	0.336	0.322	0.11
GNLY+FCGR3A+	FTL	0.00526	0.0131	0.371	1	0.96
GNLY+FCGR3A+	APOBEC3G	0.00511	0.0136	0.619	0.714	0.381
GNLY+FCGR3A+	GALNT11	0.00521	0.0137	0.378	0.433	0.211
GNLY+FCGR3A+	TSC22D3	0.00574	0.0139	-0.6	0.918	0.944
GNLY+FCGR3A+	CD27	0.00584	0.0141	-0.494	0.033	0.278
GNLY+FCGR3A+	LRMP	0.00599	0.0143	0.288	0.342	0.141
GNLY+FCGR3A+	LIMD2	0.00616	0.0146	0.476	0.716	0.488
GNLY+FCGR3A+	DUSP4	0.00623	0.0147	-0.777	0.0905	0.358
GNLY+FCGR3A+	TENT4B	0.00581	0.0148	0.436	0.454	0.214
GNLY+FCGR3A+	TERF1	0.00605	0.0151	0.539	0.537	0.226
GNLY+FCGR3A+	TMEM120B	0.00645	0.0151	0.405	0.412	0.202
GNLY+FCGR3A+	ZNF91	0.00617	0.0153	0.34	0.348	0.118
GNLY+FCGR3A+	ATP8A1	0.00635	0.0155	0.285	0.313	0.123
GNLY+FCGR3A+	COTL1	0.0065	0.0157	-0.616	0.358	0.584
GNLY+FCGR3A+	HIPK2	0.0065	0.0157	0.441	0.355	0.115
GNLY+FCGR3A+	XCL2	0.00676	0.0163	0.66	0.273	0.0985
GNLY+FCGR3A+	CCR7	0.00732	0.0166	-0.789	0.0625	0.328
GNLY+FCGR3A+	AC245297.3	0.00743	0.0168	0.332	0.668	0.479
GNLY+FCGR3A+	ZC3H12D	0.00748	0.0168	-0.529	0	0.248
GNLY+FCGR3A+	PLEKHA2	0.00719	0.017	0.405	0.657	0.37
GNLY+FCGR3A+	AOAH	0.00765	0.0177	0.55	0.348	0.0715
GNLY+FCGR3A+	SUN2	0.00769	0.0177	0.425	0.622	0.394
GNLY+FCGR3A+	CDKN1A	0.00777	0.0178	-0.489	0.19	0.494
GNLY+FCGR3A+	PSMB8	0.00778	0.0178	0.369	0.671	0.446
GNLY+FCGR3A+	ERVK3-1	0.00784	0.0179	0.315	0.442	0.22
GNLY+FCGR3A+	APMAP	0.00814	0.0185	0.463	0.624	0.305
GNLY+FCGR3A+	FYB1	0.00874	0.0189	-0.543	0.54	0.698
GNLY+FCGR3A+	FAM102A	0.00837	0.0189	-0.407	0.0905	0.362
GNLY+FCGR3A+	RBM39	0.00907	0.0196	0.36	0.964	0.836
GNLY+FCGR3A+	ISG20	0.009	0.0198	0.363	0.836	0.655
GNLY+FCGR3A+	KDSR	0.00944	0.0202	-0.478	0.066	0.312
GNLY+FCGR3A+	AAK1	0.00983	0.0209	0.319	0.828	0.604
GNLY+FCGR3A+	CD82	0.01	0.0211	-0.456	0.021	0.237
GNLY+FCGR3A+	NCR3	0.01	0.0215	0.421	0.334	0.0995
GNLY+FCGR3A+	PRKD3	0.0101	0.0217	0.326	0.393	0.16
GNLY+FCGR3A+	RPS13	0.0104	0.0218	-0.267	1	0.984
GNLY+FCGR3A+	NARF	0.0106	0.022	0.287	0.408	0.21
GNLY+FCGR3A+	KANSL1	0.0107	0.0221	0.308	0.75	0.503
GNLY+FCGR3A+	SLFN13	0.0113	0.0233	0.357	0.186	0.04
GNLY+FCGR3A+	RNF115	0.0114	0.0233	0.487	0.619	0.322
GNLY+FCGR3A+	EIF3E	0.0116	0.0234	-0.392	0.596	0.736
GNLY+FCGR3A+	RAB27A	0.0118	0.0237	0.432	0.568	0.334
GNLY+FCGR3A+	TRAC	0.012	0.0239	-0.639	0.482	0.748
GNLY+FCGR3A+	HSPA8	0.0121	0.0241	-0.45	0.869	0.942
GNLY+FCGR3A+	RPLP1	0.0121	0.0241	-0.341	1	1
GNLY+FCGR3A+	INPP4B	0.0124	0.0243	-0.504	0.0575	0.31
GNLY+FCGR3A+	MAP2K3	0.0126	0.0245	0.33	0.556	0.306
GNLY+FCGR3A+	CTDSP1	0.0126	0.025	0.394	0.483	0.228
GNLY+FCGR3A+	TFDP2	0.0128	0.0251	0.379	0.372	0.112
GNLY+FCGR3A+	LINC00861	0.0132	0.0254	0.355	0.259	0.078
GNLY+FCGR3A+	GSTP1	0.0132	0.0255	0.385	0.65	0.457
GNLY+FCGR3A+	ATM	0.0133	0.0255	0.438	0.581	0.382
GNLY+FCGR3A+	ANXA5	0.0137	0.026	-0.548	0.244	0.501
GNLY+FCGR3A+	MGAT1	0.0136	0.0261	0.353	0.458	0.256
GNLY+FCGR3A+	PFN1	0.0136	0.0261	0.426	0.976	0.905
GNLY+FCGR3A+	SYPL1	0.0138	0.0264	-0.409	0.144	0.39
GNLY+FCGR3A+	IL6ST	0.0144	0.0271	-0.405	0.102	0.324
GNLY+FCGR3A+	FAM53B	0.0146	0.0275	0.415	0.402	0.13
GNLY+FCGR3A+	DSTN	0.0147	0.0277	0.739	0.706	0.432
GNLY+FCGR3A+	ITM2A	0.0151	0.0279	-0.757	0.302	0.588
GNLY+FCGR3A+	LGALS3	0.0151	0.0279	-0.574	0.144	0.414
GNLY+FCGR3A+	CCL5	0.0152	0.028	0.566	0.954	0.612
GNLY+FCGR3A+	MATK	0.0153	0.0285	0.53	0.516	0.216
GNLY+FCGR3A+	CCND2	0.0158	0.0289	0.597	0.779	0.55
GNLY+FCGR3A+	DENND4A	0.0159	0.0292	-0.381	0.12	0.366
GNLY+FCGR3A+	SSH2	0.016	0.0293	0.386	0.442	0.22
GNLY+FCGR3A+	CD63	0.0161	0.0294	0.357	0.786	0.586
GNLY+FCGR3A+	CXCR4	0.0161	0.0295	-0.349	0.951	0.963
GNLY+FCGR3A+	S100A11	0.0163	0.0296	-0.778	0.746	0.803
GNLY+FCGR3A+	FLNA	0.0165	0.0297	0.398	0.764	0.562
GNLY+FCGR3A+	NCK2	0.0165	0.0299	-0.377	0.148	0.361
GNLY+FCGR3A+	ZBTB44	0.0169	0.0306	0.387	0.44	0.186
GNLY+FCGR3A+	OTULIN	0.0172	0.0308	0.414	0.507	0.26
GNLY+FCGR3A+	MZT2A	0.0174	0.0313	-0.379	0.28	0.497
GNLY+FCGR3A+	RPS5	0.0179	0.0316	-0.3	0.988	0.96
GNLY+FCGR3A+	HLA-F	0.0184	0.0324	0.415	0.796	0.614
GNLY+FCGR3A+	GZMK	0.0184	0.0324	-1.18	0.128	0.412
GNLY+FCGR3A+	ADD3	0.0185	0.0325	0.447	0.527	0.276
GNLY+FCGR3A+	PLAAT4	0.0185	0.0325	0.336	0.684	0.482
GNLY+FCGR3A+	IL32	0.0189	0.0329	-0.552	0.7	0.862
GNLY+FCGR3A+	PPP1R18	0.0189	0.0329	0.395	0.485	0.236
GNLY+FCGR3A+	PHTF2	0.0191	0.0332	-0.416	0.0245	0.23
GNLY+FCGR3A+	AHNAK	0.0191	0.0332	-0.509	0.716	0.822
GNLY+FCGR3A+	HLA-DQB1	0.0191	0.0332	-0.535	0.061	0.272
GNLY+FCGR3A+	PAG1	0.0195	0.0338	-0.4	0.148	0.384
GNLY+FCGR3A+	RALGAPA1	0.02	0.0342	0.432	0.619	0.424
GNLY+FCGR3A+	CTSD	0.02	0.0343	0.435	0.482	0.283
GNLY+FCGR3A+	CTBP1	0.0204	0.0346	0.316	0.4	0.21
GNLY+FCGR3A+	CD3E	0.0214	0.0365	-0.318	0.608	0.828
GNLY+FCGR3A+	IFITM1	0.022	0.0369	0.526	0.606	0.422
GNLY+FCGR3A+	SGK1	0.022	0.0369	-0.447	0.0245	0.201
GNLY+FCGR3A+	PHLDA2	0.0231	0.0381	-0.482	0.012	0.176
GNLY+FCGR3A+	B4GALT1	0.0226	0.0381	0.429	0.68	0.424
GNLY+FCGR3A+	FOXP1	0.0236	0.0394	-0.537	0.496	0.671
GNLY+FCGR3A+	IGFBP7	0.0246	0.0399	0.577	0.306	0.049
GNLY+FCGR3A+	OSTF1	0.0249	0.0403	0.485	0.652	0.408
GNLY+FCGR3A+	AQP3	0.0251	0.0405	-0.436	0.07	0.292
GNLY+FCGR3A+	UAP1	0.0254	0.0408	0.509	0.45	0.22
GNLY+FCGR3A+	GNA13	0.0255	0.0415	-0.334	0.219	0.416
GNLY+FCGR3A+	TUBA1C	0.0256	0.0415	-0.498	0.148	0.382
GNLY+FCGR3A+	LYAR	0.026	0.0415	0.37	0.527	0.308
GNLY+FCGR3A+	PLK3	0.0264	0.0416	-0.441	0.16	0.391
GNLY+FCGR3A+	TUBA1B	0.0264	0.0416	-0.639	0.642	0.768
GNLY+FCGR3A+	MRPL41	0.0266	0.0419	-0.3	0.19	0.398
GNLY+FCGR3A+	AL121944.1	0.0265	0.042	-0.282	0	0.158
GNLY+FCGR3A+	EML4	0.0265	0.042	-0.43	0.462	0.641
GNLY+FCGR3A+	EIF3G	0.0268	0.0421	0.411	0.782	0.664
GNLY+FCGR3A+	LDHA	0.0269	0.0423	0.453	0.927	0.817
GNLY+FCGR3A+	CCR6	0.0275	0.0428	-0.677	0.021	0.254
GNLY+FCGR3A+	RAC2	0.0276	0.0431	0.344	0.816	0.623
GNLY+FCGR3A+	ARID5B	0.0285	0.0439	-0.798	0.396	0.618
GNLY+FCGR3A+	ZFP36L2	0.03	0.0455	-0.381	0.942	0.976
GNLY+FCGR3A+	BATF	0.0302	0.0457	-0.704	0.0905	0.316
GNLY+FCGR3A+	CD2	0.0306	0.0462	-0.701	0.574	0.794
GNLY+FCGR3A+	AGPAT4	0.0308	0.0465	0.402	0.346	0.168
GNLY+FCGR3A+	FAS	0.0309	0.0465	-0.456	0.0415	0.284
GNLY+FCGR3A+	MCL1	0.0309	0.0465	-0.531	0.75	0.876
GNLY+FCGR3A+	TUBB4B	0.031	0.0465	-0.518	0.634	0.795
GNLY+FCGR3A+	SLA	0.0309	0.0466	0.424	0.806	0.635
GNLY+FCGR3A+	TOMM22	0.0311	0.0466	-0.33	0.144	0.348
GNLY+FCGR3A+	ATF3	0.0312	0.0466	-0.623	0.0245	0.184
GNLY+FCGR3A+	TET2	0.0314	0.0468	0.388	0.348	0.14
GNLY+FCGR3A+	PDIA3	0.0318	0.0472	0.358	0.726	0.576
GNLY+FCGR3A+	BICDL1	0.0323	0.0481	-0.397	0.0535	0.24
GNLY+FCGR3A+	BCL11B	0.0326	0.0485	-0.433	0.616	0.76
CD79A+	BANK1	1.58e-34	8.6e-32	1.7	0.754	0.002
CD79A+	IGHM	1.58e-34	8.6e-32	2.44	0.618	0
CD79A+	LINC00926	1.58e-34	8.6e-32	1.27	0.754	0.004
CD79A+	SPIB	2.05e-32	4.4e-30	1.12	0.618	0.002
CD79A+	BCL11A	2.81e-26	8.48e-24	1.03	0.664	0.002
CD79A+	ADAM28	2.68e-22	2.36e-20	1.13	0.528	0.004
CD79A+	CD24	1.68e-21	1.08e-19	0.415	0.382	0
CD79A+	EBF1	1.68e-21	1.08e-19	0.933	0.582	0.004
CD79A+	PKIG	9.3e-20	5.29e-18	0.705	0.618	0.016
CD79A+	CD40	1.26e-19	6.94e-18	0.96	0.618	0.012
CD79A+	MARCKS	3.09e-16	1.71e-14	2.24	0.718	0.024
CD79A+	ARHGAP24	4.85e-16	2.23e-14	1.12	0.609	0.002
CD79A+	CD79A	1.4e-13	4e-12	2.48	0.8	0.02
CD79A+	SWAP70	1.63e-13	4.57e-12	1.1	0.664	0.028
CD79A+	ALOX5	1.88e-12	5.58e-11	0.429	0.336	0.004
CD79A+	TSPAN33	3.16e-12	5.96e-11	0.647	0.428	0.008
CD79A+	NBEA	2.15e-12	6.22e-11	0.272	0.236	0.002
CD79A+	FGD2	2.47e-12	6.93e-11	0.302	0.236	0.002
CD79A+	BASP1	2.64e-12	7.3e-11	1.26	0.528	0.024
CD79A+	SNX8	2.87e-12	7.83e-11	0.607	0.528	0.016
CD79A+	MS4A1	4.48e-11	7.76e-10	1.72	0.8	0.0445
CD79A+	OSBPL10	8.68e-10	1.31e-08	0.453	0.382	0.01
CD79A+	IGKC	1.2e-09	2.67e-08	-0.964	0.528	0.026
CD79A+	LYN	1.32e-08	1.87e-07	1.01	0.754	0.0565
CD79A+	TNFRSF13C	1.45e-08	2e-07	1.43	0.7	0.02
CD79A+	IFNGR2	2.15e-08	4.2e-07	1.1	0.436	0.026
CD79A+	SPPL2B	5.85e-08	1.05e-06	0.631	0.728	0.0445
CD79A+	NFIX	8.34e-08	1.48e-06	0.278	0.291	0.006
CD79A+	TCF4	2.2e-07	2.68e-06	0.736	0.428	0.02
CD79A+	NEIL1	5.51e-07	8.8e-06	0.425	0.382	0.024
CD79A+	BTK	9.61e-07	9.74e-06	0.555	0.328	0.008
CD79A+	LY86	9.61e-07	9.74e-06	0.531	0.282	0.002
CD79A+	NREP	9.61e-07	9.74e-06	0.345	0.236	0.002
CD79A+	SLC2A6	9.61e-07	9.74e-06	0.348	0.282	0.004
CD79A+	GNG7	1.39e-06	1.35e-05	0.757	0.564	0.024
CD79A+	AP1B1	2.7e-06	3.93e-05	0.668	0.572	0.0785
CD79A+	GABBR1	2.74e-06	3.95e-05	0.407	0.436	0.024
CD79A+	ID3	2.82e-06	4.03e-05	1.21	0.672	0.0965
CD79A+	KYNU	5.51e-06	7.25e-05	0.295	0.191	0.006
CD79A+	P2RX5	7.11e-06	9e-05	0.712	0.382	0.0325
CD79A+	GRASP	1.04e-05	9.09e-05	1.11	0.809	0.145
CD79A+	RIPOR1	1.27e-05	0.000146	0.414	0.436	0.028
CD79A+	CCDC50	2.17e-05	0.000181	1.49	0.528	0.058
CD79A+	FAM49A	3.08e-05	0.000319	0.798	0.482	0.0465
CD79A+	SEMA7A	4.05e-05	0.000396	0.667	0.382	0.0345
CD79A+	HES1	6.02e-05	0.000552	0.442	0.291	0.008
CD79A+	CD83	8.31e-05	0.000588	2.29	0.8	0.0985
CD79A+	TUBGCP4	0.000101	0.000686	0.317	0.382	0.0405
CD79A+	IRF8	0.000106	0.000706	0.584	0.372	0.008
CD79A+	AFTPH	0.000158	0.00124	0.697	0.718	0.155
CD79A+	LAT2	0.000161	0.00126	0.486	0.382	0.0465
CD79A+	CLECL1	0.00018	0.00138	0.258	0.282	0.0305
CD79A+	BACH2	0.000187	0.00142	0.645	0.618	0.137
CD79A+	HLA-DQA2	0.000448	0.00259	1.12	0.518	0.0765
CD79A+	PIKFYVE	0.000489	0.00309	0.748	0.528	0.0905
CD79A+	MYC	0.000669	0.00366	0.985	0.528	0.102
CD79A+	SNX2	0.000743	0.00402	0.901	0.809	0.254
CD79A+	WASHC4	0.000866	0.00509	0.481	0.772	0.142
CD79A+	CD70	0.000879	0.00515	0.945	0.382	0.0605
CD79A+	B2M	0.00114	0.00572	-0.666	1	1
CD79A+	NFKB2	0.00175	0.0083	0.915	0.809	0.258
CD79A+	PALM2-AKAP2	0.00192	0.00905	0.57	0.382	0.042
CD79A+	GNA12	0.00206	0.00994	0.417	0.336	0.0445
CD79A+	SYNGR2	0.0022	0.0103	0.939	0.754	0.156
CD79A+	TRAF4	0.00225	0.0104	0.53	0.718	0.208
CD79A+	FAM76A	0.00217	0.0104	0.513	0.482	0.0805
CD79A+	N4BP3	0.00225	0.0107	0.335	0.336	0.0405
CD79A+	CXXC5	0.00239	0.011	1.01	0.564	0.048
CD79A+	MRPL15	0.00239	0.011	0.41	0.472	0.0805
CD79A+	EGR3	0.00257	0.0119	0.599	0.336	0.0545
CD79A+	OAZ2	0.00301	0.0137	0.321	0.382	0.0565
CD79A+	PARP14	0.00322	0.0145	0.958	0.809	0.28
CD79A+	CDK5R1	0.0034	0.015	0.497	0.336	0.0505
CD79A+	CXCR5	0.00358	0.0157	0.594	0.282	0.022
CD79A+	CD3G	0.0043	0.0184	-1.51	0	0.714
CD79A+	ARL4C	0.00479	0.0201	-1.61	0.282	0.905
CD79A+	HLA-DQA1	0.00519	0.0214	1.94	0.8	0.123
CD79A+	IL32	0.00522	0.0215	-2.29	0.1	0.869
CD79A+	SRGN	0.00556	0.0226	-1.41	0.864	0.974
CD79A+	HIF1A	0.00561	0.0227	0.524	0.764	0.268
CD79A+	FYB1	0.00585	0.0235	-1.46	0	0.698
CD79A+	MKNK2	0.00592	0.0237	1.15	0.809	0.442
CD79A+	LSM7	0.00598	0.0239	0.724	0.954	0.488
CD79A+	ANXA1	0.00599	0.0239	-2.47	0.2	0.894
CD79A+	DAPP1	0.0063	0.025	0.578	0.428	0.0865
CD79A+	TMSB4X	0.00749	0.0287	-0.971	1	0.998
CD79A+	BCL2A1	0.00777	0.029	0.807	0.482	0.104
CD79A+	BCL11B	0.00818	0.0309	-1.7	0	0.762
CD79A+	SNX9	0.00856	0.0319	0.73	0.854	0.329
CD79A+	NFKBID	0.00859	0.032	1.37	0.664	0.154
CD79A+	PMEPA1	0.0106	0.0364	0.765	0.764	0.242
CD79A+	ZFP36	0.0102	0.0367	-1.47	0.954	0.934
CD79A+	TSC22D3	0.0105	0.0378	-1.17	0.909	0.94
CD79A+	EHMT1	0.0108	0.0388	0.455	0.664	0.164
CD79A+	NUMB	0.0117	0.0395	0.282	0.482	0.118
CD79A+	YBX3	0.013	0.0452	1.28	0.572	0.184
CD79A+	TRBC2	0.0137	0.0473	-1.59	0.236	0.774
CD79A+	CD2	0.014	0.0482	-1.64	0.1	0.784
CD79A+	ZFP36L2	0.0142	0.0486	-1.1	0.954	0.972
CD79A+	ZNF165	0.0155	0.0487	0.503	0.382	0.102
CD79A+	HLA-DRA	0.0144	0.0491	3.35	0.8	0.198
CD79A+	PRDM4	0.0145	0.0494	0.642	0.428	0.0985
CD79A+	GAPDH	0.0147	0.0499	-1.23	0.664	0.966

## Sheet: Myeloid
cluster	gene	p_val	p.adj	avg_logFC	pct.1	pct.2
MERTK+LYVE1high	MAF	1.45e-33	2.04e-30	1.4	0.978	0.582
MERTK+LYVE1high	DAB2	1.85e-30	1.3e-27	1.27	0.99	0.674
MERTK+LYVE1high	TXNIP	2.88e-30	1.35e-27	1.43	0.98	0.575
MERTK+LYVE1high	ADAP2	1.12e-28	3.93e-26	0.919	0.932	0.55
MERTK+LYVE1high	PDE4B	1.51e-26	4.26e-24	-1.08	0.26	0.826
MERTK+LYVE1high	PLAUR	6.55e-26	1.54e-23	-1.42	0.782	0.97
MERTK+LYVE1high	SLC40A1	2.89e-25	5.82e-23	1.3	0.912	0.466
MERTK+LYVE1high	COLEC12	5.08e-25	8.95e-23	0.953	0.964	0.552
MERTK+LYVE1high	LILRB5	2.61e-24	4.08e-22	0.864	0.942	0.544
MERTK+LYVE1high	CSF1R	8.1e-24	1.14e-21	0.738	0.98	0.79
MERTK+LYVE1high	LYVE1	4.45e-23	5.7e-21	1.39	0.845	0.418
MERTK+LYVE1high	MAMDC2	7.33e-23	7.93e-21	0.951	0.932	0.53
MERTK+LYVE1high	RNASE1	7.28e-23	7.93e-21	1.1	0.986	0.646
MERTK+LYVE1high	GPR34	1.82e-22	1.71e-20	0.838	0.856	0.438
MERTK+LYVE1high	SNX6	1.79e-22	1.71e-20	0.688	0.964	0.757
MERTK+LYVE1high	C1QA	2.96e-22	2.45e-20	0.971	0.986	0.662
MERTK+LYVE1high	SRGN	4.04e-22	3.16e-20	-0.916	0.98	1
MERTK+LYVE1high	CXCL8	6.23e-22	4.62e-20	-1.69	0.678	0.952
MERTK+LYVE1high	SELENOP	7.76e-22	5.46e-20	1.17	0.952	0.51
MERTK+LYVE1high	BCL2A1	1.13e-21	7.56e-20	-1.95	0.139	0.754
MERTK+LYVE1high	NFKB1	1.18e-21	7.56e-20	-1.25	0.62	0.934
MERTK+LYVE1high	IL1B	2.07e-21	1.27e-19	-3.39	0.184	0.732
MERTK+LYVE1high	FOS	2.48e-21	1.45e-19	1.42	0.982	0.781
MERTK+LYVE1high	MRC1	3.34e-21	1.81e-19	0.848	0.969	0.71
MERTK+LYVE1high	TSPAN4	4.47e-21	2.33e-19	0.717	0.874	0.543
MERTK+LYVE1high	SERPINB9	9.7e-21	4.88e-19	-1.36	0.249	0.728
MERTK+LYVE1high	TMEM37	1.26e-20	6.12e-19	0.394	0.576	0.137
MERTK+LYVE1high	FOLR2	1.37e-20	6.31e-19	0.869	0.988	0.651
MERTK+LYVE1high	FRMD4B	1.5e-20	6.41e-19	0.741	0.956	0.725
MERTK+LYVE1high	BTG1	3.87e-20	1.51e-18	-1.09	0.931	0.99
MERTK+LYVE1high	FTH1	5.62e-19	1.55e-18	-0.54	1	1
MERTK+LYVE1high	CD99	7.1e-19	1.94e-18	0.573	0.996	0.955
MERTK+LYVE1high	CD14	6.93e-20	2.64e-18	0.861	0.998	0.827
MERTK+LYVE1high	LGMN	8.66e-20	3.12e-18	1.01	0.974	0.648
MERTK+LYVE1high	NPC2	8.44e-20	3.12e-18	0.53	1	0.984
MERTK+LYVE1high	C1QB	9.88e-20	3.48e-18	1.04	0.982	0.617
MERTK+LYVE1high	C1QC	1.09e-19	3.56e-18	0.944	0.979	0.623
MERTK+LYVE1high	CXCL2	1.05e-19	3.56e-18	-1.98	0.544	0.894
MERTK+LYVE1high	UNC93B1	1.12e-19	3.57e-18	0.567	0.898	0.6
MERTK+LYVE1high	KLF2	1.81e-19	5.65e-18	1.27	0.943	0.618
MERTK+LYVE1high	ITM2B	2.12e-19	6.49e-18	0.639	0.998	0.998
MERTK+LYVE1high	MS4A4A	5.41e-19	1.62e-17	0.799	0.918	0.593
MERTK+LYVE1high	PIM3	7.93e-19	2.33e-17	-0.823	0.539	0.918
MERTK+LYVE1high	NRP1	1.42e-18	4.08e-17	0.744	0.862	0.49
MERTK+LYVE1high	STX11	1.47e-18	4.13e-17	-0.707	0.518	0.903
MERTK+LYVE1high	SOD2	1.53e-18	4.21e-17	-1.47	0.939	0.98
MERTK+LYVE1high	JUN	1.91e-18	5.18e-17	1.28	0.972	0.852
MERTK+LYVE1high	ARHGAP18	2.14e-18	5.69e-17	0.573	0.955	0.791
MERTK+LYVE1high	PDK4	2.47e-18	6.32e-17	0.966	0.778	0.324
MERTK+LYVE1high	NAMPT	2.78e-18	6.99e-17	-1	0.858	0.988
MERTK+LYVE1high	ITGAX	3.22e-17	7.08e-17	-0.615	0.262	0.72
MERTK+LYVE1high	KCTD12	4.73e-18	1.17e-16	0.595	0.994	0.817
MERTK+LYVE1high	FCGRT	7.17e-18	1.74e-16	0.683	0.997	0.98
MERTK+LYVE1high	MEF2C	8.97e-18	2.14e-16	0.699	0.932	0.768
MERTK+LYVE1high	EMB	9.38e-18	2.2e-16	0.797	0.943	0.764
MERTK+LYVE1high	LUCAT1	1.53e-17	3.42e-16	-1.15	0.409	0.848
MERTK+LYVE1high	TPM1	2.35e-16	4.72e-16	0.581	0.664	0.283
MERTK+LYVE1high	RPS9	4.13e-17	5.41e-16	-0.414	0.992	1
MERTK+LYVE1high	ATP13A3	3.64e-17	7.62e-16	-0.794	0.593	0.874
MERTK+LYVE1high	CMKLR1	3.68e-17	7.62e-16	0.515	0.712	0.29
MERTK+LYVE1high	MPEG1	4.09e-17	8.34e-16	0.62	0.93	0.75
MERTK+LYVE1high	KDM6B	4.78e-17	9.47e-16	-0.881	0.695	0.973
MERTK+LYVE1high	SLCO2B1	6.26e-17	1.22e-15	0.627	0.927	0.53
MERTK+LYVE1high	TGFBI	7.64e-16	1.46e-15	0.722	0.992	0.918
MERTK+LYVE1high	PPIF	8.29e-17	1.6e-15	-0.99	0.334	0.796
MERTK+LYVE1high	HSPA1B	8.65e-17	1.65e-15	1.57	0.881	0.521
MERTK+LYVE1high	RHOB	9.96e-17	1.87e-15	0.942	0.906	0.622
MERTK+LYVE1high	SCN9A	1.18e-16	2.16e-15	0.649	0.704	0.32
MERTK+LYVE1high	SIGLEC1	8.14e-16	2.3e-15	0.54	0.785	0.404
MERTK+LYVE1high	CDKN1A	1.52e-16	2.72e-15	-0.735	0.75	0.964
MERTK+LYVE1high	CD68	1.57e-16	2.77e-15	0.519	0.998	0.948
MERTK+LYVE1high	OTULINL	1.86e-16	3.24e-15	0.485	0.886	0.584
MERTK+LYVE1high	WLS	2.41e-16	4.04e-15	0.491	0.721	0.316
MERTK+LYVE1high	RPLP1	2.81e-16	4.66e-15	-0.421	1	1
MERTK+LYVE1high	VSIG4	3.27e-16	5.3e-15	0.729	0.974	0.758
MERTK+LYVE1high	CFLAR	4.19e-16	6.62e-15	-0.789	0.87	0.97
MERTK+LYVE1high	LTC4S	4.53e-16	7.09e-15	0.697	0.899	0.617
MERTK+LYVE1high	RILPL2	4.83e-16	7.48e-15	-0.723	0.422	0.75
MERTK+LYVE1high	RIN2	4.99e-16	7.64e-15	0.562	0.8	0.456
MERTK+LYVE1high	CD44	6.06e-16	9.18e-15	-0.666	0.93	0.998
MERTK+LYVE1high	MS4A6A	7.24e-16	1.08e-14	0.534	0.998	0.932
MERTK+LYVE1high	HRH1	7.02e-15	1.23e-14	0.493	0.574	0.203
MERTK+LYVE1high	CXCL3	8.5e-16	1.26e-14	-2.03	0.556	0.869
MERTK+LYVE1high	PLTP	1.06e-15	1.53e-14	0.872	0.926	0.593
MERTK+LYVE1high	CD163	1.12e-15	1.61e-14	0.582	0.978	0.756
MERTK+LYVE1high	GIMAP7	1.72e-15	2.4e-14	0.473	0.436	0.09
MERTK+LYVE1high	AC016831.1	2.85e-15	3.79e-14	-0.785	0.211	0.656
MERTK+LYVE1high	RPL39	2.34e-14	3.89e-14	-0.497	0.996	1
MERTK+LYVE1high	PHACTR1	3.19e-15	4.2e-14	-0.741	0.45	0.798
MERTK+LYVE1high	EPS15	3.26e-15	4.25e-14	0.468	0.828	0.584
MERTK+LYVE1high	BIRC3	3.46e-15	4.47e-14	-1.2	0.358	0.826
MERTK+LYVE1high	ZFP36L1	2.8e-14	4.6e-14	0.821	0.998	0.924
MERTK+LYVE1high	FUS	3.77e-15	4.83e-14	0.721	0.98	0.942
MERTK+LYVE1high	ZFP36L2	4.15e-15	5.27e-14	0.683	0.984	0.828
MERTK+LYVE1high	LAMP1	4.43e-15	5.57e-14	0.471	0.997	0.844
MERTK+LYVE1high	SNX2	4.68e-15	5.83e-14	0.526	0.927	0.754
MERTK+LYVE1high	FUCA1	5.3e-15	6.55e-14	0.64	0.796	0.426
MERTK+LYVE1high	PDGFC	5.71e-15	6.94e-14	0.412	0.742	0.394
MERTK+LYVE1high	FAM107B	8.06e-15	9.45e-14	-0.707	0.646	0.886
MERTK+LYVE1high	RPL28	8.81e-15	1.03e-13	-0.494	1	1
MERTK+LYVE1high	HTRA1	9.42e-15	1.09e-13	0.656	0.77	0.41
MERTK+LYVE1high	CYTOR	9.52e-15	1.09e-13	-0.848	0.133	0.571
MERTK+LYVE1high	CSGALNACT2	1.12e-14	1.27e-13	-0.564	0.578	0.846
MERTK+LYVE1high	NFKB2	1.41e-14	1.57e-13	-0.463	0.38	0.746
MERTK+LYVE1high	IL1R2	1.43e-14	1.57e-13	-0.917	0.0185	0.368
MERTK+LYVE1high	NCF1	1.68e-14	1.82e-13	0.733	0.884	0.656
MERTK+LYVE1high	FAM13A	1.9e-14	2.04e-13	0.414	0.505	0.168
MERTK+LYVE1high	H3F3A	1.02e-13	2.36e-13	-0.429	0.988	1
MERTK+LYVE1high	HSPA1A	2.39e-14	2.52e-13	1.42	0.952	0.802
MERTK+LYVE1high	HSPB1	2.59e-14	2.7e-13	0.974	0.904	0.716
MERTK+LYVE1high	GCH1	2.93e-14	3.03e-13	-0.556	0.129	0.544
MERTK+LYVE1high	GAS6	2.98e-14	3.06e-13	0.548	0.894	0.582
MERTK+LYVE1high	AP2A2	3.15e-14	3.21e-13	0.51	0.887	0.577
MERTK+LYVE1high	INSIG1	3.72e-14	3.68e-13	-1.04	0.747	0.957
MERTK+LYVE1high	SLC2A3	4.89e-14	4.75e-13	-0.91	0.386	0.756
MERTK+LYVE1high	FXYD6	5.12e-14	4.94e-13	0.627	0.657	0.311
MERTK+LYVE1high	CREG1	5.43e-14	5.17e-13	0.586	0.965	0.798
MERTK+LYVE1high	WTAP	5.44e-14	5.17e-13	-0.872	0.714	0.932
MERTK+LYVE1high	CTSD	5.73e-14	5.41e-13	0.659	0.979	0.846
MERTK+LYVE1high	PMP22	6.06e-14	5.69e-13	0.786	0.904	0.598
MERTK+LYVE1high	MS4A7	7.5e-14	6.9e-13	0.546	0.997	0.946
MERTK+LYVE1high	STAB1	8.15e-14	7.4e-13	0.627	0.94	0.685
MERTK+LYVE1high	ALOX5AP	9.68e-14	8.74e-13	0.586	0.942	0.778
MERTK+LYVE1high	AIF1	6.23e-13	9.3e-13	0.415	0.998	0.992
MERTK+LYVE1high	CYBB	6.69e-13	9.97e-13	0.709	0.991	0.911
MERTK+LYVE1high	SLC48A1	1.27e-13	1.14e-12	0.397	0.616	0.271
MERTK+LYVE1high	GPAT3	3.11e-13	1.39e-12	-0.62	0.0325	0.346
MERTK+LYVE1high	HNMT	9.85e-13	1.44e-12	0.471	0.879	0.629
MERTK+LYVE1high	CFD	2.36e-13	2.02e-12	0.929	0.98	0.893
MERTK+LYVE1high	CREM	1.42e-12	2.03e-12	-0.816	0.461	0.73
MERTK+LYVE1high	PTPN1	2.58e-13	2.2e-12	-0.57	0.511	0.808
MERTK+LYVE1high	LAMP2	2.6e-13	2.2e-12	0.407	0.964	0.869
MERTK+LYVE1high	RABGEF1	2.74e-13	2.31e-12	-0.402	0.23	0.599
MERTK+LYVE1high	RPL13	2.83e-13	2.37e-12	-0.38	0.998	1
MERTK+LYVE1high	TP53BP2	2.97e-13	2.47e-12	-0.491	0.361	0.72
MERTK+LYVE1high	HMGA1	3.15e-13	2.59e-12	-0.527	0.474	0.804
MERTK+LYVE1high	MAP3K8	3.63e-13	2.97e-12	-0.574	0.732	0.921
MERTK+LYVE1high	SLC7A5	3.84e-13	3.12e-12	-0.659	0.107	0.519
MERTK+LYVE1high	GPR183	3.91e-13	3.14e-12	-0.967	0.727	0.94
MERTK+LYVE1high	RPL18A	3.46e-12	4.83e-12	-0.419	1	0.999
MERTK+LYVE1high	MAN1A1	6.15e-13	4.87e-12	0.695	0.914	0.714
MERTK+LYVE1high	LITAF	6.49e-13	5.08e-12	-0.564	0.805	0.942
MERTK+LYVE1high	EREG	6.54e-13	5.08e-12	-2.74	0.0145	0.408
MERTK+LYVE1high	EIF4A2	7.12e-13	5.51e-12	0.53	0.923	0.816
MERTK+LYVE1high	CALM2	7.37e-13	5.67e-12	0.475	0.998	0.992
MERTK+LYVE1high	IFI16	4.13e-12	5.72e-12	0.516	0.942	0.727
MERTK+LYVE1high	GK	7.66e-13	5.86e-12	-0.549	0.142	0.52
MERTK+LYVE1high	MAP2K3	7.9e-13	5.96e-12	-0.659	0.639	0.94
MERTK+LYVE1high	FOSL1	8.32e-13	6.2e-12	-0.434	0.2	0.642
MERTK+LYVE1high	B4GALT5	8.82e-13	6.5e-12	-0.487	0.21	0.578
MERTK+LYVE1high	ATP2B1	9.53e-13	6.99e-12	-0.524	0.92	0.98
MERTK+LYVE1high	IER3	9.62e-13	7.01e-12	-0.973	0.892	0.964
MERTK+LYVE1high	SESN1	1e-12	7.27e-12	0.448	0.558	0.238
MERTK+LYVE1high	AGO2	1.1e-12	7.9e-12	-0.472	0.356	0.694
MERTK+LYVE1high	RPS2	6.53e-12	8.93e-12	-0.443	0.997	0.999
MERTK+LYVE1high	HSP90AA1	1.27e-12	9.08e-12	0.783	0.996	0.992
MERTK+LYVE1high	AP1B1	1.3e-12	9.22e-12	0.408	0.9	0.676
MERTK+LYVE1high	NR4A3	1.34e-12	9.4e-12	-0.639	0.258	0.74
MERTK+LYVE1high	HIVEP2	1.42e-12	9.86e-12	-0.44	0.208	0.569
MERTK+LYVE1high	HPGDS	1.54e-12	1.05e-11	0.463	0.676	0.362
MERTK+LYVE1high	MARCO	1.68e-12	1.07e-11	0.759	0.866	0.655
MERTK+LYVE1high	GIMAP4	1.58e-12	1.07e-11	0.41	0.628	0.278
MERTK+LYVE1high	TIMP2	1.61e-12	1.08e-11	0.399	0.992	0.88
MERTK+LYVE1high	LPXN	1.65e-12	1.11e-11	-0.486	0.452	0.782
MERTK+LYVE1high	EGR1	1.72e-12	1.15e-11	1.04	0.834	0.593
MERTK+LYVE1high	VIM	1.77e-12	1.17e-11	-0.391	1	1
MERTK+LYVE1high	CTSB	1.78e-12	1.18e-11	0.473	1	0.956
MERTK+LYVE1high	NFKBIA	1.88e-12	1.24e-11	-0.826	0.96	0.998
MERTK+LYVE1high	FGR	1.04e-11	1.41e-11	-0.448	0.318	0.69
MERTK+LYVE1high	EHD1	2.19e-12	1.42e-11	-0.874	0.382	0.71
MERTK+LYVE1high	DNAJB1	2.54e-12	1.64e-11	1.02	0.9	0.744
MERTK+LYVE1high	IL1A	2.66e-12	1.71e-11	-1.43	0.074	0.453
MERTK+LYVE1high	GPR84	3.2e-12	2.01e-11	-0.36	0.122	0.489
MERTK+LYVE1high	ACP5	3.28e-12	2.05e-11	0.47	0.836	0.538
MERTK+LYVE1high	NDFIP1	3.47e-12	2.15e-11	0.375	0.893	0.768
MERTK+LYVE1high	PNPLA8	4.22e-12	2.61e-11	-0.529	0.525	0.764
MERTK+LYVE1high	SDC4	4.5e-12	2.72e-11	-0.489	0.124	0.52
MERTK+LYVE1high	TRA2B	4.48e-12	2.72e-11	0.644	0.923	0.87
MERTK+LYVE1high	ANPEP	5.06e-12	3.03e-11	-0.677	0.41	0.697
MERTK+LYVE1high	RPS19	2.32e-11	3.04e-11	-0.455	0.992	0.996
MERTK+LYVE1high	OLR1	5.32e-12	3.15e-11	-1.25	0.21	0.642
MERTK+LYVE1high	RNF24	5.34e-12	3.15e-11	-0.357	0.172	0.532
MERTK+LYVE1high	FOSL2	5.68e-12	3.32e-11	-0.636	0.477	0.848
MERTK+LYVE1high	TLE5	6.2e-12	3.61e-11	0.39	0.932	0.825
MERTK+LYVE1high	MAFG	7.23e-12	4.19e-11	-0.41	0.702	0.876
MERTK+LYVE1high	NFE2L2	7.43e-12	4.27e-11	-0.571	0.938	0.99
MERTK+LYVE1high	F13A1	8.28e-12	4.74e-11	0.72	0.9	0.665
MERTK+LYVE1high	PFKFB3	9.21e-12	5.23e-11	-0.504	0.444	0.734
MERTK+LYVE1high	IL1R1	1.08e-11	6.05e-11	-0.415	0.065	0.381
MERTK+LYVE1high	ITSN1	1.09e-11	6.07e-11	0.459	0.636	0.334
MERTK+LYVE1high	AREG	1.15e-11	6.4e-11	-1.93	0.075	0.422
MERTK+LYVE1high	RPS8	1.67e-11	9.06e-11	-0.436	0.998	1
MERTK+LYVE1high	LGALS2	1.74e-11	9.38e-11	-0.604	0.0425	0.346
MERTK+LYVE1high	C2	1.84e-11	9.91e-11	0.582	0.786	0.439
MERTK+LYVE1high	TMEM176B	2.19e-11	1.16e-10	0.627	0.876	0.56
MERTK+LYVE1high	PLD3	2.45e-11	1.29e-10	0.615	0.913	0.715
MERTK+LYVE1high	CD55	2.52e-11	1.32e-10	-0.612	0.782	0.939
MERTK+LYVE1high	RASSF4	6.28e-11	1.32e-10	0.362	0.822	0.586
MERTK+LYVE1high	MMP9	2.56e-11	1.33e-10	-1.44	0.15	0.543
MERTK+LYVE1high	IER5L	2.59e-11	1.34e-10	0.594	0.616	0.266
MERTK+LYVE1high	REL	2.77e-11	1.42e-10	-0.665	0.798	0.965
MERTK+LYVE1high	ARL8B	3.02e-11	1.54e-10	-0.458	0.718	0.88
MERTK+LYVE1high	TM9SF2	3.54e-11	1.77e-10	0.388	0.88	0.672
MERTK+LYVE1high	CCRL2	3.55e-11	1.77e-10	-0.487	0.146	0.476
MERTK+LYVE1high	SAMSN1	1.53e-10	1.92e-10	-1.21	0.404	0.658
MERTK+LYVE1high	TMEM59	4e-11	1.98e-10	0.395	0.936	0.849
MERTK+LYVE1high	RPLP2	4.52e-11	2.22e-10	-0.352	0.996	0.999
MERTK+LYVE1high	DNTTIP2	5.19e-11	2.53e-10	-0.491	0.573	0.813
MERTK+LYVE1high	MTHFD2	5.69e-11	2.74e-10	-0.388	0.431	0.744
MERTK+LYVE1high	MAPK6	6.2e-11	2.97e-10	-0.489	0.567	0.852
MERTK+LYVE1high	SLC9A9	6.26e-11	2.99e-10	0.394	0.678	0.353
MERTK+LYVE1high	MAP4K4	9.96e-11	3.11e-10	-0.429	0.33	0.637
MERTK+LYVE1high	SERPINB8	6.66e-11	3.14e-10	-0.446	0.452	0.74
MERTK+LYVE1high	GPR132	6.93e-11	3.25e-10	-0.475	0.274	0.65
MERTK+LYVE1high	NLRP3	7.88e-11	3.65e-10	-0.934	0.484	0.798
MERTK+LYVE1high	LRP1	1.2e-10	4.05e-10	0.408	0.938	0.816
MERTK+LYVE1high	G0S2	9.23e-11	4.22e-10	-1.97	0.035	0.321
MERTK+LYVE1high	TRAF1	9.22e-11	4.22e-10	-0.657	0.033	0.398
MERTK+LYVE1high	NFIA	9.44e-11	4.3e-10	0.442	0.736	0.397
MERTK+LYVE1high	TMEM176A	9.89e-11	4.48e-10	0.591	0.785	0.468
MERTK+LYVE1high	TNFAIP8	1.12e-10	4.99e-10	-0.985	0.598	0.818
MERTK+LYVE1high	B3GNT5	1.15e-10	5.12e-10	-0.521	0.429	0.702
MERTK+LYVE1high	IGF1	2.42e-10	5.47e-10	0.442	0.594	0.284
MERTK+LYVE1high	ARFGAP3	1.39e-10	6.12e-10	-0.415	0.445	0.758
MERTK+LYVE1high	SEMA6B	1.51e-10	6.59e-10	-0.503	0.135	0.517
MERTK+LYVE1high	ATP1B3	1.55e-10	6.74e-10	-0.691	0.898	0.942
MERTK+LYVE1high	CD4	1.64e-10	7.1e-10	0.353	0.941	0.862
MERTK+LYVE1high	COMT	1.68e-10	7.23e-10	0.422	0.944	0.834
MERTK+LYVE1high	PHLDA1	1.89e-10	8.11e-10	-1.03	0.388	0.764
MERTK+LYVE1high	HHEX	1.91e-10	8.12e-10	0.354	0.516	0.203
MERTK+LYVE1high	TREM1	1.92e-10	8.14e-10	-0.447	0.338	0.678
MERTK+LYVE1high	CD48	2.35e-10	9.9e-10	-0.519	0.0815	0.404
MERTK+LYVE1high	COCH	8.86e-10	1.07e-09	0.696	0.498	0.196
MERTK+LYVE1high	MAPKAPK2	2.57e-10	1.07e-09	-0.34	0.514	0.805
MERTK+LYVE1high	NRIP3	2.69e-10	1.11e-09	-0.312	0.13	0.46
MERTK+LYVE1high	NEU1	2.81e-10	1.16e-09	0.704	0.879	0.6
MERTK+LYVE1high	LGI2	3.21e-10	1.3e-09	0.399	0.472	0.149
MERTK+LYVE1high	RNF130	3.28e-10	1.32e-09	0.356	0.968	0.946
MERTK+LYVE1high	AZIN1-AS1	3.57e-10	1.43e-09	-0.739	0.142	0.492
MERTK+LYVE1high	RPS13	1.28e-09	1.52e-09	-0.393	0.997	1
MERTK+LYVE1high	NFIL3	4.12e-10	1.64e-09	-0.378	0.172	0.522
MERTK+LYVE1high	EZR	4.29e-10	1.69e-09	-0.556	0.812	0.96
MERTK+LYVE1high	EPHX1	4.45e-10	1.74e-09	0.423	0.772	0.438
MERTK+LYVE1high	CEBPB	4.72e-10	1.84e-09	-0.699	0.964	0.967
MERTK+LYVE1high	LIMS1	4.74e-10	1.84e-09	-0.566	0.662	0.89
MERTK+LYVE1high	VEGFA	5.4e-10	2.08e-09	-0.746	0.466	0.772
MERTK+LYVE1high	TNFSF12	5.87e-10	2.24e-09	0.322	0.768	0.498
MERTK+LYVE1high	LSP1	6.38e-10	2.42e-09	-0.639	0.33	0.716
MERTK+LYVE1high	MAFB	6.42e-10	2.43e-09	0.423	0.998	0.866
MERTK+LYVE1high	C15orf48	6.58e-10	2.48e-09	-1.22	0.114	0.461
MERTK+LYVE1high	GATM	6.58e-10	2.48e-09	0.386	0.702	0.431
MERTK+LYVE1high	SERPINA1	7.52e-10	2.8e-09	-0.768	0.2	0.534
MERTK+LYVE1high	RPLP0	8.25e-10	3.05e-09	-0.417	0.986	0.994
MERTK+LYVE1high	TNFAIP3	8.59e-10	3.12e-09	-0.738	0.656	0.95
MERTK+LYVE1high	C3AR1	1.16e-09	4.12e-09	0.478	0.902	0.708
MERTK+LYVE1high	REEP5	1.17e-09	4.13e-09	0.374	0.899	0.8
MERTK+LYVE1high	PEPD	1.18e-09	4.17e-09	0.589	0.854	0.714
MERTK+LYVE1high	RGL1	4.32e-09	5.04e-09	0.469	0.767	0.492
MERTK+LYVE1high	TLR4	1.57e-09	5.49e-09	0.438	0.854	0.601
MERTK+LYVE1high	ANXA4	4.88e-09	6.19e-09	0.375	0.809	0.622
MERTK+LYVE1high	SPHK1	1.79e-09	6.22e-09	-0.374	0.0975	0.41
MERTK+LYVE1high	PNRC1	2.07e-09	7.15e-09	-0.645	0.94	0.997
MERTK+LYVE1high	MIR3945HG	2.25e-09	7.7e-09	-0.596	0.126	0.392
MERTK+LYVE1high	SERPINF1	2.54e-09	8.59e-09	0.467	0.825	0.576
MERTK+LYVE1high	ME1	2.6e-09	8.75e-09	0.376	0.72	0.398
MERTK+LYVE1high	PTPRE	2.6e-09	8.75e-09	-0.454	0.763	0.898
MERTK+LYVE1high	CITED2	2.65e-09	8.87e-09	0.636	0.74	0.536
MERTK+LYVE1high	PEBP1	2.79e-09	9.23e-09	0.347	0.931	0.792
MERTK+LYVE1high	RGCC	2.83e-09	9.35e-09	-0.662	0.75	0.921
MERTK+LYVE1high	GPNMB	3.03e-09	9.99e-09	0.638	0.898	0.615
MERTK+LYVE1high	PABPC1	3.31e-09	1.08e-08	-0.304	1	1
MERTK+LYVE1high	ALDH1A1	3.56e-09	1.15e-08	0.521	0.677	0.312
MERTK+LYVE1high	RPL37	9.97e-09	1.15e-08	-0.437	0.998	1
MERTK+LYVE1high	CD164	3.62e-09	1.17e-08	0.318	0.945	0.859
MERTK+LYVE1high	FGD5-AS1	3.63e-09	1.17e-08	0.32	0.813	0.604
MERTK+LYVE1high	PHLDB1	3.76e-09	1.2e-08	-0.284	0.146	0.432
MERTK+LYVE1high	BID	4.21e-09	1.33e-08	-0.416	0.542	0.745
MERTK+LYVE1high	ETS2	4.73e-09	1.49e-08	-0.581	0.798	0.912
MERTK+LYVE1high	BASP1	5.04e-09	1.57e-08	-1.05	0.412	0.626
MERTK+LYVE1high	RPL8	5.56e-09	1.72e-08	-0.314	0.996	0.999
MERTK+LYVE1high	ARL5B	5.62e-09	1.73e-08	-0.438	0.299	0.585
MERTK+LYVE1high	ETF1	5.65e-09	1.73e-08	-0.33	0.624	0.88
MERTK+LYVE1high	MAFF	6.03e-09	1.84e-08	-0.452	0.596	0.894
MERTK+LYVE1high	PDIA6	6.61e-09	2e-08	0.371	0.857	0.756
MERTK+LYVE1high	SRSF7	7.62e-09	2.28e-08	0.467	0.862	0.681
MERTK+LYVE1high	CYTIP	2.14e-08	2.43e-08	-0.454	0.424	0.686
MERTK+LYVE1high	MFSD2A	1.02e-08	2.98e-08	-0.361	0.128	0.445
MERTK+LYVE1high	KYNU	1.12e-08	3.23e-08	-0.722	0.544	0.796
MERTK+LYVE1high	CD93	1.21e-08	3.48e-08	-0.562	0.219	0.506
MERTK+LYVE1high	TICAM1	1.3e-08	3.7e-08	-0.301	0.226	0.553
MERTK+LYVE1high	RIPK2	1.36e-08	3.85e-08	-0.347	0.392	0.67
MERTK+LYVE1high	CLEC3B	1.38e-08	3.91e-08	0.344	0.46	0.174
MERTK+LYVE1high	MARCH1	1.49e-08	4.21e-08	0.348	0.734	0.488
MERTK+LYVE1high	BLVRB	1.8e-08	4.99e-08	0.425	0.946	0.839
MERTK+LYVE1high	TGFBR2	2.17e-08	5.9e-08	0.35	0.83	0.65
MERTK+LYVE1high	AC016831.7	2.2e-08	5.98e-08	-0.368	0.158	0.47
MERTK+LYVE1high	PRSS23	2.22e-08	6e-08	0.39	0.548	0.294
MERTK+LYVE1high	POLG2	2.52e-08	6.76e-08	0.337	0.334	0.112
MERTK+LYVE1high	ZNF267	2.63e-08	7.02e-08	-0.396	0.547	0.891
MERTK+LYVE1high	TCEAL4	2.64e-08	7.02e-08	0.353	0.704	0.476
MERTK+LYVE1high	IRAK2	2.64e-08	7.03e-08	-0.44	0.18	0.588
MERTK+LYVE1high	SYNJ2	2.79e-08	7.38e-08	-0.379	0.245	0.514
MERTK+LYVE1high	UPP1	2.8e-08	7.41e-08	-0.533	0.394	0.686
MERTK+LYVE1high	METTL7A	7e-08	7.86e-08	0.394	0.705	0.504
MERTK+LYVE1high	DOK2	3.02e-08	7.93e-08	0.361	0.78	0.574
MERTK+LYVE1high	TSC22D3	3.18e-08	8.29e-08	0.567	0.947	0.775
MERTK+LYVE1high	EID1	3.23e-08	8.4e-08	0.35	0.886	0.79
MERTK+LYVE1high	ZBTB43	3.24e-08	8.4e-08	-0.443	0.388	0.713
MERTK+LYVE1high	TUBA1C	3.38e-08	8.67e-08	-0.498	0.726	0.9
MERTK+LYVE1high	FCN1	3.42e-08	8.76e-08	-0.988	0.0635	0.323
MERTK+LYVE1high	KLF4	3.48e-08	8.86e-08	0.635	0.936	0.878
MERTK+LYVE1high	CYBRD1	3.51e-08	8.9e-08	0.33	0.736	0.469
MERTK+LYVE1high	MT-ND5	3.69e-08	9.31e-08	0.35	0.987	0.968
MERTK+LYVE1high	AC058791.1	4.36e-08	1.09e-07	-0.343	0.204	0.488
MERTK+LYVE1high	CD302	4.37e-08	1.1e-07	0.395	0.914	0.842
MERTK+LYVE1high	MCOLN1	4.73e-08	1.18e-07	0.312	0.782	0.538
MERTK+LYVE1high	PSAP	4.9e-08	1.22e-07	0.386	1	1
MERTK+LYVE1high	CDC42EP3	5.25e-08	1.3e-07	-0.456	0.473	0.756
MERTK+LYVE1high	ADAM8	6.4e-08	1.57e-07	-0.32	0.135	0.422
MERTK+LYVE1high	HLA-A	7.52e-08	1.82e-07	-0.323	0.98	0.999
MERTK+LYVE1high	B4GALT1	8.03e-08	1.93e-07	-0.326	0.716	0.885
MERTK+LYVE1high	JAML	1.79e-07	1.98e-07	-0.346	0.186	0.455
MERTK+LYVE1high	MT-ND2	8.67e-08	2.07e-07	0.332	0.997	0.992
MERTK+LYVE1high	NUPR1	9.15e-08	2.18e-07	0.66	0.666	0.346
MERTK+LYVE1high	DOT1L	9.47e-08	2.24e-07	-0.381	0.268	0.59
MERTK+LYVE1high	ISCU	1.07e-07	2.5e-07	0.365	0.796	0.628
MERTK+LYVE1high	HSP90B1	2.42e-07	2.66e-07	0.392	0.96	0.91
MERTK+LYVE1high	MSR1	1.2e-07	2.77e-07	0.47	0.912	0.71
MERTK+LYVE1high	CD63	1.35e-07	3.08e-07	0.32	0.996	0.98
MERTK+LYVE1high	FCGR2B	1.41e-07	3.21e-07	0.453	0.938	0.72
MERTK+LYVE1high	TGIF1	1.49e-07	3.36e-07	-0.337	0.577	0.838
MERTK+LYVE1high	ICAM1	1.54e-07	3.46e-07	-0.76	0.706	0.866
MERTK+LYVE1high	ETV3	1.72e-07	3.8e-07	-0.412	0.451	0.724
MERTK+LYVE1high	CCL20	1.77e-07	3.89e-07	-2.55	0.036	0.34
MERTK+LYVE1high	THAP2	1.81e-07	3.94e-07	-0.363	0.177	0.485
MERTK+LYVE1high	RPS18	3.63e-07	3.99e-07	-0.412	0.997	0.999
MERTK+LYVE1high	THBD	2.01e-07	4.36e-07	-1.04	0.564	0.786
MERTK+LYVE1high	GRASP	2.3e-07	4.96e-07	-0.351	0.437	0.718
MERTK+LYVE1high	FARP1	2.65e-07	5.66e-07	0.289	0.586	0.329
MERTK+LYVE1high	CD59	2.75e-07	5.86e-07	0.382	0.888	0.666
MERTK+LYVE1high	A2M	2.81e-07	5.99e-07	0.455	0.844	0.58
MERTK+LYVE1high	PLEK	3.02e-07	6.4e-07	-0.645	0.91	0.924
MERTK+LYVE1high	AC016831.5	3.07e-07	6.45e-07	-0.367	0.376	0.709
MERTK+LYVE1high	JARID2	3.07e-07	6.45e-07	-0.415	0.42	0.668
MERTK+LYVE1high	SPATS2L	3.27e-07	6.78e-07	0.32	0.763	0.514
MERTK+LYVE1high	CTSC	3.42e-07	7.07e-07	0.438	0.856	0.737
MERTK+LYVE1high	ELL2	3.76e-07	7.7e-07	-0.556	0.538	0.79
MERTK+LYVE1high	ACSL1	3.87e-07	7.91e-07	-0.55	0.544	0.718
MERTK+LYVE1high	NPL	4.58e-07	9.25e-07	0.329	0.656	0.416
MERTK+LYVE1high	TNIP1	4.63e-07	9.32e-07	-0.418	0.419	0.611
MERTK+LYVE1high	FCHO2	4.67e-07	9.38e-07	0.305	0.672	0.423
MERTK+LYVE1high	MIR155HG	4.85e-07	9.71e-07	-0.748	0.126	0.442
MERTK+LYVE1high	CBR1	5.27e-07	1.05e-06	0.286	0.597	0.338
MERTK+LYVE1high	ADAM9	5.65e-07	1.12e-06	0.333	0.856	0.685
MERTK+LYVE1high	VCAN	6.27e-07	1.24e-06	-0.943	0.345	0.602
MERTK+LYVE1high	TJP2	6.38e-07	1.26e-06	-0.273	0.061	0.323
MERTK+LYVE1high	CD36	6.72e-07	1.32e-06	0.624	0.617	0.417
MERTK+LYVE1high	CD1C	6.92e-07	1.35e-06	-0.653	0.0055	0.18
MERTK+LYVE1high	PTX3	7.69e-07	1.48e-06	-0.567	0.0285	0.218
MERTK+LYVE1high	PNP	1.4e-06	1.52e-06	-0.441	0.592	0.809
MERTK+LYVE1high	FNIP2	7.94e-07	1.52e-06	-0.753	0.638	0.83
MERTK+LYVE1high	TLR2	9.22e-07	1.76e-06	-0.543	0.555	0.79
MERTK+LYVE1high	USP12	9.27e-07	1.76e-06	-0.426	0.524	0.772
MERTK+LYVE1high	GNA13	9.44e-07	1.79e-06	-0.357	0.714	0.865
MERTK+LYVE1high	AQP9	1.09e-06	2.04e-06	-0.826	0.0255	0.252
MERTK+LYVE1high	ARL4C	1.14e-06	2.12e-06	-0.493	0.616	0.824
MERTK+LYVE1high	ECM1	1.17e-06	2.17e-06	0.302	0.7	0.454
MERTK+LYVE1high	HIVEP1	1.26e-06	2.33e-06	-0.343	0.315	0.596
MERTK+LYVE1high	DUSP2	1.4e-06	2.56e-06	-0.625	0.415	0.722
MERTK+LYVE1high	SNCA	1.53e-06	2.79e-06	0.288	0.658	0.438
MERTK+LYVE1high	SELENOK	1.6e-06	2.89e-06	-0.496	0.782	0.912
MERTK+LYVE1high	SAT1	3.45e-06	3.7e-06	-0.531	1	1
MERTK+LYVE1high	THBS1	2.1e-06	3.74e-06	-2.06	0.0395	0.274
MERTK+LYVE1high	RGS16	3.59e-06	3.83e-06	0.366	0.352	0.163
MERTK+LYVE1high	ZC3H12C	2.22e-06	3.94e-06	-0.384	0.23	0.482
MERTK+LYVE1high	FCER1A	2.27e-06	4.01e-06	-1.33	0.0535	0.247
MERTK+LYVE1high	GNG11	2.27e-06	4.01e-06	0.278	0.398	0.144
MERTK+LYVE1high	AKAP13	2.36e-06	4.16e-06	-0.381	0.968	0.982
MERTK+LYVE1high	PTAFR	2.62e-06	4.57e-06	0.318	0.682	0.474
MERTK+LYVE1high	CCL3L1	2.66e-06	4.64e-06	-0.979	0.255	0.484
MERTK+LYVE1high	CD52	2.68e-06	4.66e-06	-0.654	0.076	0.324
MERTK+LYVE1high	CLN8	2.69e-06	4.67e-06	-0.358	0.61	0.81
MERTK+LYVE1high	GAPDH	2.72e-06	4.7e-06	-0.422	0.98	1
MERTK+LYVE1high	AC020916.1	2.72e-06	4.7e-06	0.607	0.888	0.849
MERTK+LYVE1high	DUSP4	2.79e-06	4.81e-06	-0.513	0.099	0.324
MERTK+LYVE1high	ITGA5	2.99e-06	5.12e-06	-0.343	0.59	0.812
MERTK+LYVE1high	KCNN4	3.01e-06	5.15e-06	-0.306	0.174	0.444
MERTK+LYVE1high	CCR7	3.25e-06	5.53e-06	-0.531	0.003	0.16
MERTK+LYVE1high	CCL18	3.41e-06	5.77e-06	0.593	0.462	0.236
MERTK+LYVE1high	BAZ1A	3.43e-06	5.8e-06	-0.376	0.669	0.882
MERTK+LYVE1high	HSPA8	3.45e-06	5.82e-06	0.428	0.98	0.973
MERTK+LYVE1high	TES	3.5e-06	5.9e-06	-0.345	0.47	0.701
MERTK+LYVE1high	CCR1	3.9e-06	6.47e-06	0.323	0.727	0.514
MERTK+LYVE1high	SIK3	3.95e-06	6.55e-06	-0.274	0.323	0.61
MERTK+LYVE1high	PPP1R15B	3.99e-06	6.6e-06	-0.342	0.723	0.874
MERTK+LYVE1high	RNF144B	6.82e-06	7.25e-06	-0.45	0.515	0.72
MERTK+LYVE1high	BACH1	4.82e-06	7.85e-06	-0.33	0.64	0.816
MERTK+LYVE1high	HSP90AB1	5.45e-06	8.82e-06	0.423	0.99	0.987
MERTK+LYVE1high	TANK	5.97e-06	9.54e-06	-0.343	0.654	0.83
MERTK+LYVE1high	CDKN1C	6.1e-06	9.71e-06	0.425	0.446	0.192
MERTK+LYVE1high	SORL1	6.11e-06	9.72e-06	-0.288	0.44	0.708
MERTK+LYVE1high	TNRC6B	6.79e-06	1.07e-05	0.291	0.799	0.614
MERTK+LYVE1high	PEA15	6.82e-06	1.08e-05	-0.375	0.666	0.821
MERTK+LYVE1high	TNFSF14	7.06e-06	1.11e-05	-0.408	0	0.16
MERTK+LYVE1high	LINC-PINT	7.08e-06	1.11e-05	-0.309	0.57	0.812
MERTK+LYVE1high	CPM	7.13e-06	1.12e-05	0.401	0.818	0.676
MERTK+LYVE1high	SAP18	8.04e-06	1.24e-05	0.293	0.944	0.916
MERTK+LYVE1high	ZC3H12A	8.32e-06	1.28e-05	-0.405	0.462	0.784
MERTK+LYVE1high	MARCKSL1	8.59e-06	1.32e-05	-0.446	0.212	0.442
MERTK+LYVE1high	PLSCR1	1.26e-05	1.33e-05	-0.369	0.49	0.659
MERTK+LYVE1high	BTG2	9.26e-06	1.41e-05	0.549	0.874	0.754
MERTK+LYVE1high	TMEM123	9.74e-06	1.47e-05	-0.39	0.919	0.966
MERTK+LYVE1high	SERPINB2	1.13e-05	1.68e-05	-1.69	0.0055	0.155
MERTK+LYVE1high	F3	1.23e-05	1.81e-05	-0.701	0.0785	0.292
MERTK+LYVE1high	CCDC186	1.25e-05	1.85e-05	0.376	0.67	0.459
MERTK+LYVE1high	HSPH1	1.33e-05	1.94e-05	0.662	0.832	0.758
MERTK+LYVE1high	CD300E	1.38e-05	2.02e-05	-0.477	0.088	0.357
MERTK+LYVE1high	CCPG1	1.39e-05	2.03e-05	0.328	0.68	0.463
MERTK+LYVE1high	SOCS3	1.52e-05	2.2e-05	-0.551	0.683	0.858
MERTK+LYVE1high	TNFAIP6	1.56e-05	2.24e-05	-0.82	0.0185	0.18
MERTK+LYVE1high	FCGR3A	1.67e-05	2.4e-05	0.51	0.694	0.494
MERTK+LYVE1high	FABP5	1.74e-05	2.49e-05	-0.573	0.372	0.598
MERTK+LYVE1high	CSTA	2.49e-05	2.61e-05	-0.384	0.3	0.496
MERTK+LYVE1high	MFSD1	1.93e-05	2.72e-05	0.28	0.958	0.878
MERTK+LYVE1high	TYMP	1.94e-05	2.74e-05	-0.321	0.822	0.943
MERTK+LYVE1high	GADD45B	1.96e-05	2.76e-05	0.509	0.898	0.846
MERTK+LYVE1high	TRIM8	2.08e-05	2.92e-05	0.272	0.729	0.588
MERTK+LYVE1high	IL7R	2.21e-05	3.07e-05	-0.693	0.0455	0.277
MERTK+LYVE1high	IL1RN	2.31e-05	3.2e-05	-1.38	0.122	0.374
MERTK+LYVE1high	TNIP3	2.6e-05	3.57e-05	-0.631	0.0055	0.178
MERTK+LYVE1high	UBB	2.9e-05	3.94e-05	0.381	0.984	0.974
MERTK+LYVE1high	RAP2B	3.07e-05	4.17e-05	0.328	0.865	0.714
MERTK+LYVE1high	RASGRP3	3.26e-05	4.4e-05	-0.42	0.268	0.504
MERTK+LYVE1high	TPPP3	4.68e-05	4.9e-05	0.371	0.484	0.306
MERTK+LYVE1high	DYNLL1	3.87e-05	5.17e-05	0.275	0.969	0.925
MERTK+LYVE1high	GABRB2	4.01e-05	5.34e-05	0.313	0.384	0.164
MERTK+LYVE1high	SYAP1	4.31e-05	5.71e-05	-0.371	0.636	0.796
MERTK+LYVE1high	MMP19	4.72e-05	6.23e-05	-0.656	0.27	0.532
MERTK+LYVE1high	PTGS2	4.95e-05	6.52e-05	-1.17	0.36	0.582
MERTK+LYVE1high	DSE	5.51e-05	7.2e-05	-0.342	0.778	0.865
MERTK+LYVE1high	TMBIM1	6.37e-05	8.21e-05	0.277	0.818	0.631
MERTK+LYVE1high	TNF	6.65e-05	8.56e-05	-1.12	0.508	0.693
MERTK+LYVE1high	NBPF19	6.86e-05	8.78e-05	-0.414	0.4	0.594
MERTK+LYVE1high	PLIN2	8.52e-05	8.87e-05	-0.635	0.604	0.746
MERTK+LYVE1high	IRAK3	7.71e-05	9.82e-05	-0.406	0.431	0.64
MERTK+LYVE1high	C5AR1	8.69e-05	0.00011	-0.498	0.866	0.836
MERTK+LYVE1high	IER2	9.57e-05	0.00012	0.652	0.864	0.831
MERTK+LYVE1high	VAT1	9.57e-05	0.00012	0.276	0.689	0.484
MERTK+LYVE1high	SLC39A8	0.000107	0.000134	-0.462	0.278	0.472
MERTK+LYVE1high	TNFRSF1A	0.00011	0.000138	0.315	0.786	0.64
MERTK+LYVE1high	ZEB2	0.000127	0.000157	-0.332	0.988	0.971
MERTK+LYVE1high	ARRDC3	0.000136	0.000168	0.376	0.789	0.599
MERTK+LYVE1high	TNFRSF1B	0.000171	0.000176	-0.61	0.764	0.844
MERTK+LYVE1high	SKIL	0.000153	0.000187	-0.266	0.754	0.896
MERTK+LYVE1high	IL6	0.000155	0.000189	-1.01	0.0665	0.24
MERTK+LYVE1high	EFHD2	0.000177	0.000214	-0.283	0.842	0.898
MERTK+LYVE1high	KLHL21	0.000188	0.000227	-0.398	0.409	0.618
MERTK+LYVE1high	CD81	0.000195	0.000234	0.372	0.899	0.798
MERTK+LYVE1high	S100A8	0.000195	0.000234	-1.85	0.156	0.315
MERTK+LYVE1high	BTG3	0.000197	0.000235	-0.329	0.484	0.672
MERTK+LYVE1high	ASAH1	0.000197	0.000236	0.29	0.944	0.888
MERTK+LYVE1high	GBP2	0.00025	0.000297	-0.316	0.412	0.624
MERTK+LYVE1high	CXCL5	0.000294	0.000346	-1.08	0.0235	0.17
MERTK+LYVE1high	SMIM3	0.000303	0.000356	-0.279	0.13	0.324
MERTK+LYVE1high	RYBP	0.000305	0.000358	-0.372	0.639	0.861
MERTK+LYVE1high	MXD1	0.000321	0.000375	-0.716	0.541	0.698
MERTK+LYVE1high	COTL1	0.000387	0.000448	-0.376	0.918	0.964
MERTK+LYVE1high	EIF4E	0.000437	0.000503	-0.72	0.626	0.808
MERTK+LYVE1high	CCL13	0.000512	0.000528	0.556	0.332	0.154
MERTK+LYVE1high	RALA	0.000552	0.000632	-0.303	0.41	0.572
MERTK+LYVE1high	LST1	0.000635	0.000722	-0.399	0.79	0.878
MERTK+LYVE1high	OSM	0.000636	0.000723	-0.414	0.147	0.364
MERTK+LYVE1high	SLC25A37	0.000647	0.000733	-0.48	0.21	0.436
MERTK+LYVE1high	CCL3	0.000658	0.000745	-1.09	0.669	0.782
MERTK+LYVE1high	IL10	0.000718	0.000809	-0.764	0.264	0.5
MERTK+LYVE1high	TET2	0.000742	0.000834	-0.347	0.634	0.802
MERTK+LYVE1high	PKP2	0.000761	0.000854	-0.28	0.147	0.316
MERTK+LYVE1high	CXCL1	0.000766	0.000859	-1.02	0.218	0.413
MERTK+LYVE1high	CXCR4	0.000855	0.00088	-0.598	0.49	0.662
MERTK+LYVE1high	DNAJB4	0.000878	0.000981	0.315	0.53	0.376
MERTK+LYVE1high	HNRNPA2B1	0.000921	0.00103	0.285	0.998	0.989
MERTK+LYVE1high	NINJ1	0.00111	0.00122	-0.324	0.867	0.89
MERTK+LYVE1high	DENND5A	0.00115	0.00127	-0.3	0.546	0.691
MERTK+LYVE1high	FAM133B	0.00148	0.00163	0.384	0.86	0.844
MERTK+LYVE1high	CHMP1B	0.00161	0.00177	-0.419	0.752	0.82
MERTK+LYVE1high	CYCS	0.00285	0.00306	-0.265	0.83	0.914
MERTK+LYVE1high	ARID3A	0.00313	0.00335	-0.273	0.463	0.62
MERTK+LYVE1high	DUSP1	0.00387	0.00413	0.484	0.956	0.947
MERTK+LYVE1high	KANK1	0.00395	0.00421	-0.434	0.109	0.3
MERTK+LYVE1high	DUSP5	0.00413	0.0044	-0.318	0.454	0.606
MERTK+LYVE1high	SRSF3	0.00479	0.00508	0.349	0.94	0.918
MERTK+LYVE1high	RRAD	0.0049	0.00519	-0.374	0.125	0.317
MERTK+LYVE1high	BRD2	0.00492	0.0052	0.381	0.916	0.912
MERTK+LYVE1high	TIMP1	0.00534	0.00563	-1.05	0.914	0.918
MERTK+LYVE1high	LCP2	0.0067	0.00703	-0.328	0.67	0.757
MERTK+LYVE1high	AKR1B1	0.0072	0.00754	0.285	0.682	0.554
MERTK+LYVE1high	XBP1	0.0105	0.0109	-0.277	0.73	0.806
MERTK+LYVE1high	IL6R	0.0107	0.0111	-0.3	0.688	0.805
MERTK+LYVE1high	PDGFB	0.0146	0.0151	-0.503	0.578	0.678
MERTK+LYVE1high	ERO1B	0.0248	0.0256	0.301	0.428	0.329
MERTK+LYVE1high	CCL4	0.0262	0.0269	-0.819	0.593	0.696
MERTK+LYVE1high	CYP1B1	0.0375	0.0385	-0.338	0.656	0.733
MERTK+LYVE1high	ABHD5	0.0417	0.0428	0.283	0.608	0.514
MERTK+LYVE1high	ATP2B1-AS1	0.0424	0.0434	-0.301	0.552	0.64
MERTK+LYVE1high	MAP3K20	0.0426	0.0436	-0.328	0.448	0.605
MERTK+LYVE1low	TUBA1C	1.13e-22	6.9e-20	0.737	0.99	0.77
MERTK+LYVE1low	ABL2	4.21e-22	1.28e-19	0.867	0.99	0.712
MERTK+LYVE1low	THBD	2.17e-21	1.88e-19	1.33	0.926	0.612
MERTK+LYVE1low	ICAM1	1.59e-18	1.62e-16	0.721	0.968	0.737
MERTK+LYVE1low	MMP9	1e-17	7.65e-16	1.26	0.706	0.262
MERTK+LYVE1low	FNIP2	2.1e-15	1.54e-14	0.752	0.924	0.683
MERTK+LYVE1low	LYZ	3.41e-15	1.89e-13	-1.4	0.93	0.986
MERTK+LYVE1low	SERTAD2	1.27e-14	5.94e-13	0.587	0.902	0.612
MERTK+LYVE1low	PDGFB	3.06e-14	1.16e-12	0.74	0.883	0.542
MERTK+LYVE1low	INSIG1	3.7e-14	1.32e-12	0.731	0.986	0.83
MERTK+LYVE1low	PDE4DIP	4.63e-14	1.57e-12	0.594	0.952	0.776
MERTK+LYVE1low	CLN8	1.4e-12	6.43e-12	0.511	0.889	0.67
MERTK+LYVE1low	NRP2	4.55e-13	1.26e-11	0.551	0.932	0.682
MERTK+LYVE1low	KDM6B	7.19e-13	1.9e-11	0.534	0.994	0.81
MERTK+LYVE1low	CFLAR	1.72e-12	4.19e-11	0.479	0.973	0.91
MERTK+LYVE1low	HMOX1	1.66e-11	5.88e-11	1.47	0.864	0.676
MERTK+LYVE1low	KLHL21	4.12e-11	1.28e-10	0.621	0.76	0.446
MERTK+LYVE1low	IER3	1.08e-11	2.35e-10	0.632	0.992	0.914
MERTK+LYVE1low	MAFF	8.33e-11	2.42e-10	0.51	0.934	0.714
MERTK+LYVE1low	PHLDA1	2.1e-11	4e-10	0.599	0.872	0.514
MERTK+LYVE1low	RASGRP3	2.55e-10	6.32e-10	0.566	0.641	0.322
MERTK+LYVE1low	SH2B3	7.4e-11	1.16e-09	0.407	0.923	0.824
MERTK+LYVE1low	TNF	5.57e-10	1.34e-09	0.978	0.835	0.536
MERTK+LYVE1low	PLAU	1.43e-10	2.03e-09	0.744	0.72	0.423
MERTK+LYVE1low	CFP	1.18e-09	2.79e-09	-0.494	0.152	0.458
MERTK+LYVE1low	GPR183	5.37e-10	6.16e-09	0.567	0.99	0.804
MERTK+LYVE1low	KIF1B	5.59e-10	6.31e-09	0.465	0.919	0.68
MERTK+LYVE1low	SQSTM1	5.72e-10	6.33e-09	0.506	0.988	0.968
MERTK+LYVE1low	CPEB4	7.19e-10	7.42e-09	0.487	0.95	0.804
MERTK+LYVE1low	PPP1R15A	7.13e-10	7.42e-09	0.407	0.992	0.94
MERTK+LYVE1low	CDKN1A	4.2e-09	9.25e-09	0.554	0.983	0.842
MERTK+LYVE1low	RALGDS	1.68e-09	1.57e-08	0.417	0.866	0.594
MERTK+LYVE1low	TIMP1	5.4e-09	4.33e-08	-1.14	0.852	0.94
MERTK+LYVE1low	TXNIP	7.54e-09	5.89e-08	-1.19	0.621	0.774
MERTK+LYVE1low	CCL2	1.75e-08	1.25e-07	0.717	0.715	0.416
MERTK+LYVE1low	EIF4E	4.69e-08	1.29e-07	0.784	0.85	0.69
MERTK+LYVE1low	CCL3L1	2.92e-08	1.89e-07	0.775	0.617	0.307
MERTK+LYVE1low	ARC	1.49e-07	2.65e-07	0.924	0.564	0.299
MERTK+LYVE1low	ZNF267	1.1e-07	5.99e-07	0.329	0.934	0.684
MERTK+LYVE1low	SWAP70	1.28e-07	6.64e-07	0.322	0.876	0.644
MERTK+LYVE1low	TIPARP	1.27e-07	6.64e-07	0.367	0.959	0.782
MERTK+LYVE1low	CPVL	1.65e-07	8.31e-07	-0.471	0.854	0.942
MERTK+LYVE1low	BHLHE40	1.71e-07	8.53e-07	0.507	0.909	0.624
MERTK+LYVE1low	HLA-C	1.92e-07	9.52e-07	-0.338	0.982	0.994
MERTK+LYVE1low	SRSF7	2.14e-07	1.05e-06	-0.442	0.647	0.792
MERTK+LYVE1low	FCN1	2.5e-07	1.19e-06	-1.06	0.039	0.293
MERTK+LYVE1low	AKAP13	3.83e-07	1.71e-06	0.33	0.979	0.974
MERTK+LYVE1low	CD48	4.92e-07	2.13e-06	-0.488	0.091	0.352
MERTK+LYVE1low	HIF1A	6.87e-07	2.81e-06	0.428	0.918	0.83
MERTK+LYVE1low	FOS	7.17e-07	2.91e-06	-1.38	0.846	0.864
MERTK+LYVE1low	TNFAIP2	8.46e-07	3.33e-06	0.357	0.966	0.858
MERTK+LYVE1low	IFI30	9.9e-07	3.82e-06	-0.448	0.95	0.961
MERTK+LYVE1low	CD52	1.08e-06	4.14e-06	-0.709	0.056	0.293
MERTK+LYVE1low	CXCL1	1.76e-06	6.29e-06	0.573	0.548	0.252
MERTK+LYVE1low	ANKH	1.79e-06	6.32e-06	0.359	0.883	0.663
MERTK+LYVE1low	SERPINA1	2e-06	6.88e-06	-0.702	0.23	0.471
MERTK+LYVE1low	CCL4L2	2.72e-06	9.09e-06	0.749	0.621	0.367
MERTK+LYVE1low	SRSF3	5.08e-06	1.59e-05	-0.384	0.896	0.94
MERTK+LYVE1low	KLF2	6.04e-06	1.85e-05	-1.24	0.677	0.772
MERTK+LYVE1low	MNDA	6.71e-06	2.02e-05	-0.578	0.534	0.725
MERTK+LYVE1low	NFKBIA	7.75e-06	2.32e-05	0.324	1	0.978
MERTK+LYVE1low	CREB5	8.62e-06	2.55e-05	0.311	0.714	0.47
MERTK+LYVE1low	ZBTB43	1.56e-05	4.24e-05	0.3	0.736	0.524
MERTK+LYVE1low	DDIT4	3.53e-05	4.99e-05	-0.499	0.386	0.572
MERTK+LYVE1low	MMP19	1.92e-05	5.05e-05	0.56	0.616	0.353
MERTK+LYVE1low	AC020656.1	2.57e-05	6.29e-05	-0.405	0.204	0.408
MERTK+LYVE1low	G0S2	4.91e-05	6.84e-05	-1.58	0.076	0.262
MERTK+LYVE1low	RGS2	3.26e-05	7.81e-05	-0.712	0.398	0.594
MERTK+LYVE1low	KANK1	4.55e-05	0.000105	0.326	0.401	0.15
MERTK+LYVE1low	AQP9	6.52e-05	0.000144	-0.696	0.0335	0.214
MERTK+LYVE1low	GEM	0.000106	0.000217	0.64	0.448	0.228
MERTK+LYVE1low	RSRP1	0.000122	0.000245	-0.327	0.782	0.887
MERTK+LYVE1low	CKLF	0.000143	0.000276	-0.305	0.554	0.69
MERTK+LYVE1low	TRA2B	0.000147	0.00028	-0.486	0.848	0.908
MERTK+LYVE1low	RSRC2	0.000201	0.000364	-0.314	0.794	0.848
MERTK+LYVE1low	CYB5D1	0.000276	0.000491	0.341	0.464	0.264
MERTK+LYVE1low	CYP1B1	0.000301	0.000526	0.357	0.812	0.66
MERTK+LYVE1low	SLC25A44	0.000308	0.000535	0.379	0.458	0.251
MERTK+LYVE1low	FCER1A	0.00035	0.000592	-1.13	0.052	0.22
MERTK+LYVE1low	CSTA	0.000437	0.000712	-0.409	0.3	0.47
MERTK+LYVE1low	DUSP1	0.000626	0.00098	-0.598	0.918	0.962
MERTK+LYVE1low	C1orf162	0.000715	0.0011	-0.348	0.606	0.756
MERTK+LYVE1low	AREG	0.00073	0.00111	-1.5	0.15	0.34
MERTK+LYVE1low	TFRC	0.000947	0.00119	0.428	0.832	0.62
MERTK+LYVE1low	BASP1	0.000814	0.00124	-0.848	0.43	0.588
MERTK+LYVE1low	FCER1G	0.000819	0.00124	-0.256	0.996	0.992
MERTK+LYVE1low	IER5L	0.00143	0.00177	-0.386	0.312	0.439
MERTK+LYVE1low	SERPINB1	0.00158	0.00194	-0.416	0.872	0.866
MERTK+LYVE1low	EREG	0.00138	0.00195	-1.7	0.128	0.302
MERTK+LYVE1low	S100A8	0.00158	0.00222	-2.07	0.135	0.3
MERTK+LYVE1low	IER2	0.00192	0.00232	-0.448	0.826	0.85
MERTK+LYVE1low	THBS1	0.00191	0.00265	-1.79	0.0775	0.222
MERTK+LYVE1low	SLC16A10	0.00206	0.00285	0.47	0.697	0.428
MERTK+LYVE1low	PMAIP1	0.00274	0.00366	-0.444	0.478	0.612
MERTK+LYVE1low	ICAM4	0.00279	0.00372	0.355	0.364	0.202
MERTK+LYVE1low	FUS	0.00296	0.00392	-0.401	0.957	0.956
MERTK+LYVE1low	CD109	0.00655	0.00819	0.335	0.634	0.428
MERTK+LYVE1low	ATP2B1-AS1	0.00755	0.00936	-0.372	0.5	0.646
MERTK+LYVE1low	IL1R2	0.00822	0.0101	-0.583	0.139	0.271
MERTK+LYVE1low	JAML	0.00915	0.0112	-0.315	0.236	0.398
MERTK+LYVE1low	GSN	0.00952	0.0116	0.334	0.948	0.836
MERTK+LYVE1low	RILPL2	0.0138	0.0159	-0.393	0.571	0.644
MERTK+LYVE1low	VCAN	0.0161	0.0184	-0.816	0.414	0.534
MERTK+LYVE1low	SNHG5	0.0173	0.0204	-0.292	0.82	0.873
MERTK+LYVE1low	IER5	0.0185	0.021	-0.52	0.775	0.82
MERTK+LYVE1low	SAMSN1	0.0188	0.0221	-0.773	0.486	0.592
MERTK+LYVE1low	BTG2	0.0218	0.0245	-0.468	0.725	0.828
MERTK+LYVE1low	SPP1	0.0232	0.027	0.504	0.308	0.192
MERTK+LYVE1low	HSPA1B	0.0244	0.0282	-1.33	0.66	0.664
MERTK+LYVE1low	MXD1	0.0277	0.031	-0.568	0.608	0.644
MERTK+LYVE1low	ARID5B	0.0311	0.0353	0.335	0.573	0.374
MERTK+LYVE1low	CD300E	0.0424	0.0467	-0.36	0.142	0.29
MERTK+LYVE1low	CLEC10A	0.0419	0.0469	-0.567	0.347	0.466
MERTK-CD48+	AQP9	4.77e-35	6.31e-32	1.56	0.67	0.0285
MERTK-CD48+	FCN1	5.89e-33	3.9e-30	1.83	0.702	0.0925
MERTK-CD48+	EREG	2.64e-28	1.16e-25	2.86	0.8	0.11
MERTK-CD48+	S100A12	3.88e-27	1.28e-24	1.61	0.38	0.0025
MERTK-CD48+	TNFAIP6	1.95e-26	4.11e-24	1.74	0.444	0.0285
MERTK-CD48+	THBS1	2.21e-26	4.88e-24	2.91	0.594	0.0705
MERTK-CD48+	VCAN	1.94e-25	3.67e-23	1.83	0.896	0.394
MERTK-CD48+	S100A8	7.73e-25	1.28e-22	3.11	0.7	0.136
MERTK-CD48+	SAMSN1	3.82e-24	5.62e-22	1.55	0.886	0.474
MERTK-CD48+	SERPINB2	1.1e-23	1.45e-21	3.01	0.414	0.012
MERTK-CD48+	SERPINA1	6.08e-23	6.7e-21	1.36	0.857	0.283
MERTK-CD48+	FCAR	1.49e-20	7.66e-20	0.403	0.371	0.025
MERTK-CD48+	CD300E	8.82e-22	7.78e-20	0.905	0.692	0.132
MERTK-CD48+	MRC1	9.72e-22	8.04e-20	-1.3	0.383	0.927
MERTK-CD48+	DAB2	1.15e-21	8.93e-20	-1.59	0.429	0.896
MERTK-CD48+	C1QA	1.37e-21	1.01e-19	-1.54	0.353	0.905
MERTK-CD48+	C1QB	4.55e-21	3.01e-19	-1.71	0.312	0.878
MERTK-CD48+	C1QC	5.61e-21	3.54e-19	-1.59	0.321	0.88
MERTK-CD48+	GK	1.11e-20	6.38e-19	0.913	0.774	0.265
MERTK-CD48+	RNASE1	1.62e-20	8.93e-19	-1.72	0.396	0.881
MERTK-CD48+	MAF	2.21e-20	1.12e-18	-1.75	0.301	0.854
MERTK-CD48+	MGST1	3.17e-20	1.55e-18	0.453	0.414	0.032
MERTK-CD48+	MAMDC2	3.8e-20	1.79e-18	-1.46	0.196	0.816
MERTK-CD48+	VSIG4	7.03e-20	3.1e-18	-1.05	0.471	0.942
MERTK-CD48+	LTC4S	1.52e-19	6.28e-18	-0.886	0.282	0.847
MERTK-CD48+	G0S2	2.73e-19	1.09e-17	1.82	0.58	0.11
MERTK-CD48+	COLEC12	3e-19	1.17e-17	-1.45	0.266	0.831
MERTK-CD48+	SELENOP	3.91e-19	1.48e-17	-2.65	0.185	0.816
MERTK-CD48+	FOLR2	4.6e-19	1.64e-17	-1.58	0.403	0.883
MERTK-CD48+	LYZ	4.28e-18	1.69e-17	1.68	0.982	0.968
MERTK-CD48+	DNAAF1	8.07e-19	2.81e-17	0.472	0.287	0.003
MERTK-CD48+	LILRB5	8.56e-19	2.91e-17	-1.17	0.287	0.81
MERTK-CD48+	SLCO2B1	1.39e-18	4.49e-17	-0.981	0.272	0.794
MERTK-CD48+	LGMN	1.62e-18	4.98e-17	-1.28	0.446	0.863
MERTK-CD48+	PLTP	2.3e-18	6.75e-17	-1.61	0.311	0.833
MERTK-CD48+	FRMD4B	3.67e-18	1.05e-16	-0.898	0.472	0.906
MERTK-CD48+	MCEMP1	4.69e-18	1.32e-16	0.483	0.306	0.0185
MERTK-CD48+	A2M	4.97e-18	1.37e-16	-1.09	0.234	0.802
MERTK-CD48+	FCGR2B	7.65e-18	2.07e-16	-0.91	0.438	0.906
MERTK-CD48+	PEBP1	1.79e-17	4.55e-16	-0.594	0.54	0.928
MERTK-CD48+	NPC2	1.6e-16	5.35e-16	-0.635	0.969	0.996
MERTK-CD48+	IL1B	2.5e-17	6.13e-16	2.52	0.918	0.412
MERTK-CD48+	OLR1	2.61e-17	6.29e-16	1.53	0.876	0.364
MERTK-CD48+	CSTA	2.12e-16	6.76e-16	0.84	0.772	0.326
MERTK-CD48+	RILPL2	2.89e-17	6.83e-16	0.761	0.91	0.546
MERTK-CD48+	LYVE1	2.95e-17	6.85e-16	-2.25	0.115	0.709
MERTK-CD48+	SLC2A6	3.07e-17	7.01e-16	0.569	0.501	0.0735
MERTK-CD48+	BCL2A1	4.06e-17	8.96e-16	1.75	0.916	0.404
MERTK-CD48+	ARHGAP18	4.28e-17	9.29e-16	-0.753	0.63	0.916
MERTK-CD48+	CSF1R	6.97e-17	1.49e-15	-0.795	0.625	0.926
MERTK-CD48+	MAN1A1	7.9e-17	1.66e-15	-1.05	0.502	0.87
MERTK-CD48+	SLC40A1	9.8e-17	2.03e-15	-1.66	0.196	0.758
MERTK-CD48+	FCGRT	7.37e-16	2.18e-15	-0.767	0.972	0.992
MERTK-CD48+	C19orf38	4.65e-16	2.44e-15	0.342	0.413	0.065
MERTK-CD48+	CD48	1.22e-16	2.45e-15	0.692	0.654	0.178
MERTK-CD48+	KCTD12	1.27e-16	2.52e-15	-0.857	0.662	0.946
MERTK-CD48+	FGR	1.83e-16	3.48e-15	0.66	0.882	0.458
MERTK-CD48+	ALOX5AP	2.25e-16	4.2e-15	-0.858	0.539	0.924
MERTK-CD48+	AP2A2	2.31e-16	4.24e-15	-0.716	0.343	0.793
MERTK-CD48+	MS4A6A	4.3e-16	7.79e-15	-0.668	0.88	0.978
MERTK-CD48+	IL1RN	5.3e-16	9.48e-15	2.08	0.654	0.174
MERTK-CD48+	STAB1	5.96e-16	1.03e-14	-1.08	0.57	0.842
MERTK-CD48+	CD99	2.22e-15	1.09e-14	-0.631	0.914	0.986
MERTK-CD48+	PTMS	6.65e-16	1.11e-14	-0.658	0.517	0.916
MERTK-CD48+	ITM2B	1.12e-15	1.8e-14	-0.8	0.996	0.998
MERTK-CD48+	ZFP36L1	1.22e-15	1.93e-14	-0.895	0.838	0.984
MERTK-CD48+	F13A1	1.32e-15	2.05e-14	-1.47	0.472	0.832
MERTK-CD48+	ADORA2A	1.56e-15	2.36e-14	0.387	0.391	0.0445
MERTK-CD48+	GPR34	1.57e-15	2.36e-14	-0.969	0.136	0.724
MERTK-CD48+	EMP1	1.14e-14	3.15e-14	-1.01	0.678	0.942
MERTK-CD48+	PTX3	2.68e-15	3.94e-14	0.828	0.42	0.07
MERTK-CD48+	CST3	3.73e-15	5.3e-14	-0.878	0.988	1
MERTK-CD48+	SLC7A5	3.72e-15	5.3e-14	0.814	0.732	0.258
MERTK-CD48+	CCL20	4.82e-15	6.65e-14	2.63	0.576	0.124
MERTK-CD48+	FPR2	4.82e-15	6.65e-14	0.456	0.249	0.0105
MERTK-CD48+	LSP1	5.34e-15	7.23e-14	0.686	0.936	0.462
MERTK-CD48+	SLC11A1	3.15e-14	7.84e-14	1.02	0.808	0.459
MERTK-CD48+	NRP1	6.15e-15	8.22e-14	-0.875	0.26	0.734
MERTK-CD48+	S100A9	7.92e-15	1.04e-13	2.98	0.832	0.444
MERTK-CD48+	ADGRE2	8.97e-15	1.15e-13	0.392	0.56	0.168
MERTK-CD48+	SPRED1	5.23e-14	1.27e-13	-0.628	0.324	0.774
MERTK-CD48+	RBPJ	5.5e-14	1.32e-13	-0.623	0.894	0.984
MERTK-CD48+	EMB	1.13e-14	1.43e-13	-1.04	0.596	0.898
MERTK-CD48+	ADAP2	1.25e-14	1.56e-13	-0.778	0.375	0.785
MERTK-CD48+	FILIP1L	9.2e-14	2.16e-13	-0.799	0.354	0.822
MERTK-CD48+	SERPINB9	1.77e-14	2.18e-13	1.37	0.88	0.453
MERTK-CD48+	BASP1	2.14e-14	2.62e-13	1.42	0.801	0.474
MERTK-CD48+	HPGDS	2.69e-14	3.24e-13	-0.614	0.0785	0.594
MERTK-CD48+	MSR1	2.85e-14	3.4e-13	-0.891	0.486	0.872
MERTK-CD48+	IGF1	4.07e-14	4.64e-13	-0.69	0.022	0.506
MERTK-CD48+	HSPA8	4.8e-14	5.38e-13	-0.659	0.926	0.99
MERTK-CD48+	EHD1	5.9e-14	6.51e-13	1.04	0.836	0.512
MERTK-CD48+	IL1A	6.17e-14	6.74e-13	1.62	0.63	0.218
MERTK-CD48+	SERPINF1	6.45e-14	6.99e-13	-0.799	0.261	0.782
MERTK-CD48+	DST	7.44e-14	8e-13	-0.722	0.404	0.816
MERTK-CD48+	CD52	7.72e-14	8.23e-13	1.01	0.576	0.133
MERTK-CD48+	GNAS	9.21e-14	9.59e-13	-0.498	0.974	0.99
MERTK-CD48+	SRGN	9.43e-14	9.75e-13	0.828	1	0.99
MERTK-CD48+	HCAR3	4.87e-13	1.03e-12	0.462	0.43	0.072
MERTK-CD48+	SCN9A	1.03e-13	1.06e-12	-0.712	0.0545	0.58
MERTK-CD48+	SEPTIN11	5.13e-13	1.08e-12	-0.504	0.388	0.792
MERTK-CD48+	KLF4	1.55e-13	1.58e-12	-1.1	0.732	0.946
MERTK-CD48+	HSPB1	2.08e-13	2.06e-12	-0.951	0.508	0.864
MERTK-CD48+	CD59	3.01e-13	2.93e-12	-0.582	0.442	0.837
MERTK-CD48+	GAS6	3.19e-13	3.08e-12	-0.714	0.338	0.8
MERTK-CD48+	KYNU	4.08e-13	3.88e-12	0.86	0.919	0.638
MERTK-CD48+	DSTN	4.41e-13	4.17e-12	-0.636	0.653	0.918
MERTK-CD48+	BTG1	4.92e-13	4.62e-12	0.92	0.991	0.961
MERTK-CD48+	GAPDH	5.66e-13	5.28e-12	0.673	1	0.99
MERTK-CD48+	PMP22	5.71e-13	5.28e-12	-0.997	0.368	0.811
MERTK-CD48+	UPP1	6.26e-13	5.75e-12	0.751	0.84	0.498
MERTK-CD48+	LCP1	1.85e-12	6.6e-12	0.566	0.987	0.883
MERTK-CD48+	EPS8	7.71e-13	6.85e-12	-0.504	0.191	0.686
MERTK-CD48+	IRAK3	7.7e-13	6.85e-12	0.678	0.818	0.486
MERTK-CD48+	ITGB5	7.92e-13	6.99e-12	-0.493	0.234	0.668
MERTK-CD48+	BMP2K	9.03e-13	7.91e-12	-0.501	0.538	0.854
MERTK-CD48+	SNX6	1.14e-12	9.82e-12	-0.608	0.65	0.888
MERTK-CD48+	ARHGAP5	7.71e-12	1.42e-11	-0.499	0.274	0.706
MERTK-CD48+	CLEC4E	1.91e-12	1.59e-11	0.478	0.5	0.152
MERTK-CD48+	CTSZ	9.21e-12	1.67e-11	-0.75	0.946	0.996
MERTK-CD48+	TSPAN4	2.05e-12	1.7e-11	-0.65	0.386	0.747
MERTK-CD48+	ACSL1	2.12e-12	1.74e-11	0.927	0.849	0.597
MERTK-CD48+	CD93	1.18e-11	2.12e-11	0.98	0.723	0.306
MERTK-CD48+	KLF9	1.4e-11	2.48e-11	-0.565	0.36	0.756
MERTK-CD48+	ACP5	3.26e-12	2.54e-11	-0.65	0.353	0.735
MERTK-CD48+	ATP2B1	3.25e-12	2.54e-11	0.628	1	0.946
MERTK-CD48+	SPATS2L	3.24e-12	2.54e-11	-0.52	0.262	0.704
MERTK-CD48+	DDAH2	3.39e-12	2.62e-11	-0.451	0.526	0.859
MERTK-CD48+	APOBEC3A	3.67e-12	2.82e-11	0.507	0.269	0.0175
MERTK-CD48+	NUCKS1	4.06e-12	3.09e-11	-0.478	0.55	0.928
MERTK-CD48+	CALM2	4.14e-12	3.13e-11	-0.548	0.978	0.999
MERTK-CD48+	PPIF	4.27e-12	3.21e-11	1.01	0.867	0.547
MERTK-CD48+	ZFP36L2	4.46e-12	3.34e-11	-0.855	0.664	0.947
MERTK-CD48+	HLA-B	4.88e-12	3.58e-11	0.519	1	1
MERTK-CD48+	HSP90AB1	5.17e-12	3.78e-11	-0.575	0.966	0.994
MERTK-CD48+	FLNA	2.2e-11	3.83e-11	0.522	0.972	0.86
MERTK-CD48+	TRAF1	5.42e-12	3.92e-11	0.829	0.592	0.164
MERTK-CD48+	ME1	5.7e-12	4.1e-11	-0.529	0.177	0.618
MERTK-CD48+	PNPLA8	2.76e-11	4.79e-11	0.671	0.848	0.623
MERTK-CD48+	SLC7A8	6.93e-12	4.93e-11	-0.458	0.152	0.574
MERTK-CD48+	DYNLL1	8.43e-12	5.9e-11	-0.556	0.856	0.965
MERTK-CD48+	PTGS2	8.86e-12	6.17e-11	1.87	0.756	0.424
MERTK-CD48+	DNAJB1	9.02e-12	6.25e-11	-0.829	0.532	0.877
MERTK-CD48+	SOD2	1.08e-11	7.36e-11	1.26	0.996	0.956
MERTK-CD48+	TIMP1	1.14e-11	7.72e-11	1.76	0.962	0.902
MERTK-CD48+	CSF3R	4.67e-11	7.94e-11	0.67	0.68	0.344
MERTK-CD48+	PLXND1	1.2e-11	8.11e-11	-0.486	0.368	0.736
MERTK-CD48+	WARS	4.79e-11	8.11e-11	0.507	0.589	0.236
MERTK-CD48+	MIR3945HG	1.31e-11	8.81e-11	0.966	0.621	0.202
MERTK-CD48+	NEU1	1.34e-11	8.95e-11	-0.811	0.406	0.79
MERTK-CD48+	TGFBI	5.91e-11	9.97e-11	-0.851	0.846	0.974
MERTK-CD48+	TNFRSF1B	1.57e-11	1.02e-10	0.912	0.934	0.781
MERTK-CD48+	GATM	1.66e-11	1.07e-10	-0.508	0.167	0.635
MERTK-CD48+	MXD1	1.68e-11	1.08e-10	1.06	0.841	0.58
MERTK-CD48+	HTRA1	2.04e-11	1.29e-10	-0.733	0.228	0.636
MERTK-CD48+	GOLIM4	2.05e-11	1.29e-10	-0.433	0.358	0.759
MERTK-CD48+	GPNMB	8.25e-11	1.37e-10	-0.882	0.459	0.796
MERTK-CD48+	SLC2A3	2.57e-11	1.6e-10	1.01	0.863	0.545
MERTK-CD48+	WWP1	2.89e-11	1.76e-10	-0.576	0.235	0.626
MERTK-CD48+	TLE5	3.09e-11	1.88e-10	-0.503	0.678	0.916
MERTK-CD48+	DAAM1	3.57e-11	2.14e-10	-0.567	0.198	0.638
MERTK-CD48+	RGL1	1.52e-10	2.48e-10	-0.548	0.309	0.674
MERTK-CD48+	SELL	1.74e-10	2.81e-10	0.597	0.425	0.07
MERTK-CD48+	PDGFC	1.88e-10	3.02e-10	-0.436	0.233	0.61
MERTK-CD48+	RIPOR2	5.21e-11	3.06e-10	0.413	0.244	0.027
MERTK-CD48+	C15orf48	5.36e-11	3.12e-10	1.39	0.662	0.236
MERTK-CD48+	C2	5.35e-11	3.12e-10	-0.75	0.236	0.664
MERTK-CD48+	MPHOSPH6	2.19e-10	3.46e-10	0.385	0.593	0.25
MERTK-CD48+	PLD3	6.07e-11	3.51e-10	-0.754	0.628	0.837
MERTK-CD48+	GCH1	6.33e-11	3.64e-10	0.767	0.68	0.304
MERTK-CD48+	NAMPT	6.9e-11	3.93e-10	1	0.988	0.925
MERTK-CD48+	TNFSF12	7.06e-11	4.01e-10	-0.353	0.286	0.69
MERTK-CD48+	TREM1	7.46e-11	4.22e-10	0.505	0.808	0.474
MERTK-CD48+	NFIA	7.72e-11	4.35e-10	-0.586	0.154	0.629
MERTK-CD48+	NFKB2	8.41e-11	4.71e-10	0.46	0.864	0.534
MERTK-CD48+	CD74	9.22e-11	5.15e-10	-0.612	0.988	0.999
MERTK-CD48+	JUN	3.36e-10	5.19e-10	-1.16	0.722	0.947
MERTK-CD48+	GSTO1	1.05e-10	5.86e-10	0.493	0.952	0.818
MERTK-CD48+	SNX2	1.17e-10	6.48e-10	-0.54	0.616	0.876
MERTK-CD48+	TNS1	1.21e-10	6.69e-10	-0.507	0.396	0.725
MERTK-CD48+	HSPA1A	1.32e-10	7.15e-10	-0.735	0.636	0.921
MERTK-CD48+	MERTK	3.23e-10	7.15e-10	-0.429	0.158	0.55
MERTK-CD48+	TNIP1	1.31e-10	7.15e-10	0.672	0.73	0.484
MERTK-CD48+	HLA-A	1.42e-10	7.66e-10	0.493	1	0.99
MERTK-CD48+	SIGLEC1	5.57e-10	8.42e-10	-0.574	0.184	0.652
MERTK-CD48+	ANKH	1.57e-10	8.43e-10	-0.5	0.48	0.791
MERTK-CD48+	PLAC8	1.57e-10	8.43e-10	0.357	0.224	0.012
MERTK-CD48+	LTBP2	1.62e-10	8.62e-10	-0.446	0.122	0.522
MERTK-CD48+	TNFSF14	2.21e-10	1.17e-09	0.642	0.33	0.036
MERTK-CD48+	H3F3A	8.21e-10	1.22e-09	0.454	1	0.994
MERTK-CD48+	ARHGEF12	2.5e-10	1.3e-09	-0.383	0.0985	0.514
MERTK-CD48+	OTULINL	2.58e-10	1.34e-09	-0.505	0.379	0.786
MERTK-CD48+	SDC3	4.93e-10	1.37e-09	-0.37	0.142	0.524
MERTK-CD48+	EGR1	9.62e-10	1.42e-09	-1.05	0.44	0.752
MERTK-CD48+	FXYD6	2.87e-10	1.48e-09	-0.608	0.126	0.532
MERTK-CD48+	MYO1G	1.01e-09	1.48e-09	0.57	0.774	0.367
MERTK-CD48+	EPS15	2.94e-10	1.51e-09	-0.537	0.397	0.754
MERTK-CD48+	PDK4	3.13e-10	1.59e-09	-1.29	0.16	0.591
MERTK-CD48+	CYBRD1	3.24e-10	1.64e-09	-0.47	0.253	0.659
MERTK-CD48+	SLC25A37	3.27e-10	1.65e-09	0.87	0.658	0.263
MERTK-CD48+	AREG	3.43e-10	1.72e-09	1.34	0.635	0.195
MERTK-CD48+	P2RY14	1.14e-09	1.97e-09	-0.484	0.0255	0.377
MERTK-CD48+	AMD1	1.52e-09	2.18e-09	-0.51	0.839	0.936
MERTK-CD48+	TMEM176B	4.59e-10	2.27e-09	-0.729	0.444	0.748
MERTK-CD48+	COMT	4.77e-10	2.35e-09	-0.521	0.73	0.916
MERTK-CD48+	LAPTM4A	4.97e-10	2.42e-09	-0.395	0.823	0.942
MERTK-CD48+	LMBRD1	5.28e-10	2.57e-09	-0.389	0.419	0.74
MERTK-CD48+	NBPF19	5.5e-10	2.66e-09	0.528	0.774	0.448
MERTK-CD48+	MFSD1	5.85e-10	2.81e-09	-0.513	0.839	0.928
MERTK-CD48+	WLS	5.87e-10	2.81e-09	-0.472	0.142	0.562
MERTK-CD48+	CSGALNACT2	5.96e-10	2.84e-09	0.505	0.929	0.692
MERTK-CD48+	STOM	5.95e-10	2.84e-09	-0.442	0.464	0.758
MERTK-CD48+	JARID2	6.63e-10	3.14e-09	0.499	0.802	0.507
MERTK-CD48+	FOS	6.71e-10	3.17e-09	-1.02	0.614	0.924
MERTK-CD48+	HSP90AA1	7.18e-10	3.37e-09	-0.629	0.988	0.995
MERTK-CD48+	ARHGAP6	1.22e-09	4.03e-09	-0.354	0.178	0.554
MERTK-CD48+	PLSCR1	3.8e-09	5.21e-09	0.551	0.796	0.539
MERTK-CD48+	FUCA1	1.16e-09	5.29e-09	-0.678	0.225	0.662
MERTK-CD48+	CD55	1.2e-09	5.45e-09	0.787	0.977	0.852
MERTK-CD48+	CFP	4.16e-09	5.67e-09	0.438	0.612	0.307
MERTK-CD48+	HIPK2	4.26e-09	5.8e-09	0.312	0.464	0.163
MERTK-CD48+	MEF2C	1.28e-09	5.8e-09	-0.597	0.587	0.896
MERTK-CD48+	CMKLR1	1.29e-09	5.8e-09	-0.442	0.135	0.54
MERTK-CD48+	SLC39A8	1.31e-09	5.86e-09	0.844	0.636	0.332
MERTK-CD48+	FOSB	4.44e-09	6.03e-09	-0.827	0.924	0.954
MERTK-CD48+	B4GALT5	1.41e-09	6.32e-09	0.577	0.728	0.356
MERTK-CD48+	HLA-F	4.85e-09	6.56e-09	0.451	0.716	0.409
MERTK-CD48+	COTL1	1.49e-09	6.65e-09	0.666	0.97	0.94
MERTK-CD48+	DENND5A	1.53e-09	6.79e-09	0.49	0.804	0.587
MERTK-CD48+	CD14	1.76e-09	7.78e-09	-0.826	0.814	0.916
MERTK-CD48+	EPHX1	1.84e-09	8.04e-09	-0.546	0.232	0.659
MERTK-CD48+	FRMD4A	1.93e-09	8.33e-09	-0.379	0.154	0.542
MERTK-CD48+	ATP13A3	1.94e-09	8.35e-09	0.713	0.912	0.724
MERTK-CD48+	LAMP1	1.98e-09	8.48e-09	-0.479	0.863	0.914
MERTK-CD48+	ZFHX3	1.99e-09	8.53e-09	-0.481	0.724	0.896
MERTK-CD48+	BID	2.11e-09	8.96e-09	0.493	0.84	0.62
MERTK-CD48+	SLC7A11	2.15e-09	9.13e-09	0.863	0.318	0.071
MERTK-CD48+	CKAP4	7.1e-09	9.45e-09	0.592	0.468	0.136
MERTK-CD48+	CD163	7.43e-09	9.85e-09	-0.722	0.668	0.89
MERTK-CD48+	MT-CYB	7.66e-09	1.01e-08	-0.351	0.996	0.998
MERTK-CD48+	CD209	8.79e-09	1.16e-08	-0.404	0.043	0.388
MERTK-CD48+	FCGR2A	2.94e-09	1.22e-08	-0.506	0.824	0.966
MERTK-CD48+	AP1B1	3.08e-09	1.26e-08	-0.518	0.56	0.814
MERTK-CD48+	ECM1	6.49e-09	1.27e-08	-0.38	0.274	0.626
MERTK-CD48+	ITSN1	3.34e-09	1.36e-08	-0.457	0.143	0.534
MERTK-CD48+	CD4	3.4e-09	1.37e-08	-0.505	0.794	0.92
MERTK-CD48+	ISG20	1.18e-08	1.54e-08	0.358	0.426	0.118
MERTK-CD48+	AC015912.3	4.63e-09	1.85e-08	0.361	0.491	0.176
MERTK-CD48+	ARL5B	4.69e-09	1.87e-08	0.586	0.706	0.412
MERTK-CD48+	GSN	1.55e-08	2e-08	-0.461	0.634	0.931
MERTK-CD48+	TNS3	1.9e-08	2.69e-08	-0.388	0.3	0.632
MERTK-CD48+	GPR84	6.97e-09	2.75e-08	0.382	0.613	0.274
MERTK-CD48+	DPYSL3	7.34e-09	2.89e-08	-0.616	0.27	0.628
MERTK-CD48+	FOSL2	7.46e-09	2.92e-08	0.57	0.932	0.64
MERTK-CD48+	RNASE2	2.35e-08	2.96e-08	0.396	0.264	0.056
MERTK-CD48+	TIMP2	8.06e-09	3.14e-08	-0.48	0.904	0.926
MERTK-CD48+	MYO5A	8.17e-09	3.17e-08	-0.528	0.577	0.834
MERTK-CD48+	COCH	2.35e-08	3.67e-08	-0.57	0.071	0.377
MERTK-CD48+	HSPH1	9.72e-09	3.7e-08	-0.429	0.57	0.846
MERTK-CD48+	MMP14	1.07e-08	4.05e-08	-0.462	0.323	0.678
MERTK-CD48+	ARC	1.25e-08	4.69e-08	-0.935	0.063	0.456
MERTK-CD48+	AHNAK	1.26e-08	4.72e-08	-0.568	0.954	0.996
MERTK-CD48+	UBB	1.28e-08	4.75e-08	-0.475	0.938	0.989
MERTK-CD48+	SRC	1.32e-08	4.87e-08	0.405	0.537	0.16
MERTK-CD48+	PEPD	1.34e-08	4.92e-08	-0.692	0.606	0.812
MERTK-CD48+	LIMS1	1.4e-08	5.12e-08	0.64	0.918	0.77
MERTK-CD48+	TMEM59	1.41e-08	5.15e-08	-0.376	0.801	0.904
MERTK-CD48+	ST13	1.43e-08	5.2e-08	-0.354	0.712	0.92
MERTK-CD48+	CD163L1	1.51e-08	5.49e-08	-0.366	0.0355	0.396
MERTK-CD48+	AC025164.1	1.64e-08	5.91e-08	0.349	0.419	0.14
MERTK-CD48+	CCND1	1.83e-08	6.56e-08	-0.446	0.115	0.448
MERTK-CD48+	SIPA1L1	1.83e-08	6.56e-08	0.411	0.746	0.468
MERTK-CD48+	CANX	2.06e-08	7.34e-08	-0.395	0.906	0.969
MERTK-CD48+	CD81	2.31e-08	8.2e-08	-0.535	0.659	0.887
MERTK-CD48+	RAP2B	2.34e-08	8.28e-08	-0.448	0.604	0.82
MERTK-CD48+	TNIP3	2.52e-08	8.87e-08	1.21	0.355	0.046
MERTK-CD48+	PLA2G15	2.87e-08	1e-07	-0.319	0.128	0.469
MERTK-CD48+	OXSR1	2.89e-08	1.01e-07	0.417	0.684	0.398
MERTK-CD48+	TMEM176A	2.9e-08	1.01e-07	-0.609	0.323	0.664
MERTK-CD48+	FPR3	8.38e-08	1.02e-07	-0.52	0.512	0.902
MERTK-CD48+	NUPR1	3.4e-08	1.18e-07	-0.796	0.108	0.568
MERTK-CD48+	CRYL1	3.81e-08	1.31e-07	-0.313	0.212	0.558
MERTK-CD48+	FPR1	4.01e-08	1.37e-07	0.674	0.746	0.433
MERTK-CD48+	BCAT1	4.22e-08	1.44e-07	-0.424	0.556	0.782
MERTK-CD48+	TGFBR2	4.24e-08	1.44e-07	-0.421	0.48	0.785
MERTK-CD48+	NFIC	4.34e-08	1.47e-07	-0.41	0.434	0.756
MERTK-CD48+	FGFR1	4.73e-08	1.59e-07	-0.445	0.28	0.659
MERTK-CD48+	F3	5.48e-08	1.83e-07	1.09	0.425	0.15
MERTK-CD48+	AGO2	6.2e-08	2.05e-07	0.485	0.774	0.507
MERTK-CD48+	ZEB2	1.81e-07	2.16e-07	0.389	0.987	0.974
MERTK-CD48+	CALU	6.62e-08	2.19e-07	-0.427	0.573	0.8
MERTK-CD48+	S100A13	7.08e-08	2.33e-07	-0.353	0.123	0.45
MERTK-CD48+	CREG1	7.3e-08	2.38e-07	-0.565	0.804	0.879
MERTK-CD48+	DNM1	7.3e-08	2.38e-07	-0.39	0.13	0.488
MERTK-CD48+	SLC9A9	7.55e-08	2.45e-07	-0.415	0.199	0.554
MERTK-CD48+	RHOB	7.58e-08	2.46e-07	-0.769	0.484	0.796
MERTK-CD48+	ANPEP	7.99e-08	2.59e-07	0.689	0.782	0.534
MERTK-CD48+	LINC00877	8.07e-08	2.6e-07	0.281	0.394	0.133
MERTK-CD48+	CPM	8.34e-08	2.68e-07	-0.453	0.501	0.794
MERTK-CD48+	RNF150	8.58e-08	2.76e-07	-0.392	0.0265	0.383
MERTK-CD48+	ATF3	2.36e-07	2.79e-07	-0.861	0.596	0.828
MERTK-CD48+	GNG2	8.83e-08	2.81e-07	-0.395	0.29	0.661
MERTK-CD48+	CD44	8.91e-08	2.83e-07	0.546	1	0.964
MERTK-CD48+	LILRA5	9.44e-08	2.98e-07	0.316	0.324	0.097
MERTK-CD48+	TMEM14C	9.54e-08	3.01e-07	-0.402	0.526	0.836
MERTK-CD48+	MS4A4A	2.71e-07	3.2e-07	-0.804	0.45	0.794
MERTK-CD48+	TYMP	1.05e-07	3.31e-07	0.56	0.969	0.878
MERTK-CD48+	RABGEF1	1.12e-07	3.5e-07	0.419	0.684	0.395
MERTK-CD48+	FTH1	1.15e-07	3.59e-07	0.463	1	1
MERTK-CD48+	IFNGR2	1.22e-07	3.77e-07	0.46	0.902	0.724
MERTK-CD48+	FTL	3.4e-07	3.99e-07	-0.518	1	1
MERTK-CD48+	HLA-DMA	1.36e-07	4.18e-07	-0.405	0.891	0.984
MERTK-CD48+	LPCAT1	1.38e-07	4.25e-07	0.413	0.614	0.358
MERTK-CD48+	INHBA	1.4e-07	4.28e-07	1.23	0.194	0.0305
MERTK-CD48+	LUCAT1	1.42e-07	4.33e-07	0.982	0.946	0.604
MERTK-CD48+	HMOX1	1.47e-07	4.45e-07	-1.24	0.502	0.788
MERTK-CD48+	SCAMP2	1.65e-07	5e-07	-0.343	0.492	0.729
MERTK-CD48+	IQGAP2	4.32e-07	5.03e-07	-0.46	0.77	0.898
MERTK-CD48+	HRH1	1.81e-07	5.05e-07	-0.37	0.11	0.409
MERTK-CD48+	CFD	1.8e-07	5.39e-07	-1.06	0.938	0.923
MERTK-CD48+	SMIM3	1.83e-07	5.44e-07	0.41	0.523	0.175
MERTK-CD48+	MYO1C	1.84e-07	5.45e-07	-0.305	0.22	0.552
MERTK-CD48+	ENO1	1.87e-07	5.52e-07	0.365	0.981	0.943
MERTK-CD48+	PLAAT3	1.93e-07	5.69e-07	-0.359	0.221	0.602
MERTK-CD48+	SERPINB8	1.97e-07	5.78e-07	0.478	0.814	0.577
MERTK-CD48+	FLT1	2.24e-07	6.54e-07	0.431	0.347	0.0945
MERTK-CD48+	LST1	2.32e-07	6.76e-07	0.564	0.964	0.809
MERTK-CD48+	FAM107B	2.43e-07	7.03e-07	0.467	0.916	0.761
MERTK-CD48+	CD84	6.11e-07	7.06e-07	-0.518	0.458	0.849
MERTK-CD48+	TACC1	2.49e-07	7.18e-07	-0.511	0.824	0.898
MERTK-CD48+	GADD45B	2.6e-07	7.49e-07	-0.558	0.738	0.902
MERTK-CD48+	MT-ND2	2.64e-07	7.57e-07	-0.543	0.994	0.994
MERTK-CD48+	ATP2B1-AS1	2.85e-07	8.15e-07	0.648	0.808	0.55
MERTK-CD48+	TET2	3.03e-07	8.6e-07	0.541	0.88	0.696
MERTK-CD48+	TMEM37	3.2e-07	9e-07	-0.288	0.0565	0.375
MERTK-CD48+	NDFIP1	3.22e-07	9.04e-07	-0.364	0.692	0.85
MERTK-CD48+	NFATC2	3.32e-07	9.28e-07	-0.322	0.0885	0.45
MERTK-CD48+	NFIL3	3.33e-07	9.28e-07	0.377	0.64	0.318
MERTK-CD48+	EAF1	3.33e-07	9.28e-07	0.399	0.54	0.284
MERTK-CD48+	AKR1B1	3.41e-07	9.48e-07	-0.462	0.375	0.668
MERTK-CD48+	HNMT	3.77e-07	1.04e-06	-0.46	0.499	0.785
MERTK-CD48+	MEF2A	3.84e-07	1.06e-06	-0.376	0.653	0.854
MERTK-CD48+	SH3BGRL3	3.9e-07	1.07e-06	0.474	1	0.99
MERTK-CD48+	SAP18	4e-07	1.1e-06	-0.367	0.834	0.952
MERTK-CD48+	SLC35F6	4.03e-07	1.1e-06	-0.299	0.15	0.503
MERTK-CD48+	GYPC	4.08e-07	1.11e-06	-0.402	0.428	0.718
MERTK-CD48+	EMP2	4.3e-07	1.16e-06	-0.303	0.093	0.444
MERTK-CD48+	ATP1B3	4.33e-07	1.17e-06	0.573	0.952	0.918
MERTK-CD48+	AZIN1-AS1	4.35e-07	1.17e-06	0.768	0.636	0.28
MERTK-CD48+	CNRIP1	4.37e-07	1.18e-06	-0.298	0.135	0.478
MERTK-CD48+	TUBB2A	4.91e-07	1.31e-06	-0.391	0.346	0.658
MERTK-CD48+	LGI2	5.34e-07	1.42e-06	-0.355	0.0165	0.344
MERTK-CD48+	SUB1	5.67e-07	1.49e-06	0.332	0.952	0.902
MERTK-CD48+	KANK2	5.86e-07	1.54e-06	-0.335	0.132	0.445
MERTK-CD48+	GNG12	5.99e-07	1.57e-06	-0.361	0.075	0.442
MERTK-CD48+	RND3	6.88e-07	1.78e-06	-0.596	0.023	0.376
MERTK-CD48+	DPP7	7.11e-07	1.83e-06	-0.323	0.694	0.86
MERTK-CD48+	TLR2	7.11e-07	1.83e-06	0.552	0.896	0.644
MERTK-CD48+	CXCL2	7.18e-07	1.84e-06	1.32	0.89	0.723
MERTK-CD48+	TOB2	1.75e-06	1.98e-06	-0.383	0.49	0.734
MERTK-CD48+	SERPING1	8.26e-07	2.1e-06	-0.441	0.181	0.532
MERTK-CD48+	GDE1	8.71e-07	2.21e-06	-0.307	0.236	0.558
MERTK-CD48+	HSPA1B	9.05e-07	2.29e-06	-0.833	0.332	0.75
MERTK-CD48+	SNCA	9.15e-07	2.3e-06	-0.314	0.234	0.6
MERTK-CD48+	UNC93B1	1.02e-06	2.53e-06	-0.455	0.521	0.766
MERTK-CD48+	TOB1	1.13e-06	2.79e-06	-0.489	0.448	0.714
MERTK-CD48+	NUMB	1.14e-06	2.82e-06	0.368	0.864	0.645
MERTK-CD48+	NFKB1	1.15e-06	2.82e-06	0.885	0.953	0.772
MERTK-CD48+	ITGAX	1.2e-06	2.95e-06	0.382	0.784	0.478
MERTK-CD48+	FAM13A	1.24e-06	3.03e-06	-0.304	0.0735	0.359
MERTK-CD48+	PRKACB	1.25e-06	3.03e-06	-0.342	0.306	0.619
MERTK-CD48+	ADAM8	1.27e-06	3.08e-06	0.359	0.538	0.248
MERTK-CD48+	SDC4	1.3e-06	3.15e-06	0.496	0.654	0.288
MERTK-CD48+	CHID1	1.31e-06	3.16e-06	-0.331	0.302	0.573
MERTK-CD48+	FCHO2	1.31e-06	3.16e-06	-0.383	0.247	0.593
MERTK-CD48+	DBNDD2	1.4e-06	3.34e-06	-0.283	0.218	0.56
MERTK-CD48+	ASAP2	1.49e-06	3.51e-06	-0.328	0.095	0.434
MERTK-CD48+	CCRL2	1.61e-06	3.76e-06	0.582	0.603	0.28
MERTK-CD48+	CEBPD	1.63e-06	3.81e-06	-0.508	0.704	0.913
MERTK-CD48+	WTAP	1.79e-06	4.16e-06	0.856	0.946	0.82
MERTK-CD48+	TGFBR1	2.11e-06	4.88e-06	-0.364	0.408	0.69
MERTK-CD48+	TRIM47	2.38e-06	5.47e-06	-0.285	0.063	0.385
MERTK-CD48+	LIMD2	4.93e-06	5.54e-06	0.39	0.478	0.169
MERTK-CD48+	PCYOX1	2.43e-06	5.58e-06	-0.284	0.154	0.458
MERTK-CD48+	GLUD1	2.57e-06	5.88e-06	-0.391	0.709	0.864
MERTK-CD48+	AKAP9	2.59e-06	5.93e-06	-0.385	0.55	0.768
MERTK-CD48+	SLC48A1	2.68e-06	6.09e-06	-0.318	0.137	0.476
MERTK-CD48+	TSPAN15	3.03e-06	6.81e-06	-0.296	0.112	0.436
MERTK-CD48+	PDE4B	3.06e-06	6.86e-06	0.596	0.902	0.527
MERTK-CD48+	FUS	3.87e-06	8.52e-06	-0.554	0.899	0.972
MERTK-CD48+	ZBTB4	4.23e-06	9.31e-06	-0.279	0.208	0.549
MERTK-CD48+	SESN1	4.38e-06	9.6e-06	-0.352	0.11	0.43
MERTK-CD48+	MPEG1	4.43e-06	9.69e-06	-0.48	0.65	0.868
MERTK-CD48+	SGK1	8.72e-06	9.71e-06	-0.707	0.78	0.907
MERTK-CD48+	PLAUR	4.57e-06	9.92e-06	0.932	0.969	0.877
MERTK-CD48+	ZNF281	4.84e-06	1.04e-05	0.356	0.48	0.226
MERTK-CD48+	VAT1	4.9e-06	1.05e-05	-0.386	0.364	0.619
MERTK-CD48+	LRP1	5.32e-06	1.14e-05	-0.394	0.811	0.878
MERTK-CD48+	SH3BGRL	5.47e-06	1.16e-05	-0.328	0.934	0.976
MERTK-CD48+	SERPINB1	1.05e-05	1.17e-05	0.78	0.929	0.851
MERTK-CD48+	DOK2	5.6e-06	1.19e-05	-0.401	0.434	0.712
MERTK-CD48+	MGAT4A	6.13e-06	1.29e-05	-0.318	0.378	0.628
MERTK-CD48+	SEMA6B	6.15e-06	1.29e-05	0.494	0.605	0.304
MERTK-CD48+	CES1	1.19e-05	1.32e-05	0.427	0.275	0.0535
MERTK-CD48+	CXCL8	6.38e-06	1.32e-05	1.01	0.966	0.813
MERTK-CD48+	CYTOR	6.73e-06	1.39e-05	0.811	0.709	0.318
MERTK-CD48+	BAZ1A	6.91e-06	1.42e-05	0.422	0.958	0.756
MERTK-CD48+	NTAN1	6.96e-06	1.43e-05	-0.305	0.357	0.614
MERTK-CD48+	EIF4A2	7.17e-06	1.47e-05	-0.478	0.738	0.89
MERTK-CD48+	OSM	7.35e-06	1.5e-05	0.509	0.464	0.227
MERTK-CD48+	NLRP3	7.9e-06	1.6e-05	0.894	0.829	0.633
MERTK-CD48+	FARP1	8.63e-06	1.74e-05	-0.332	0.146	0.503
MERTK-CD48+	TXNIP	9.34e-06	1.87e-05	-0.818	0.502	0.792
MERTK-CD48+	MALAT1	9.95e-06	1.98e-05	-0.356	1	0.998
MERTK-CD48+	UBE2R2	1.86e-05	2.05e-05	0.33	0.791	0.636
MERTK-CD48+	TLR7	1.24e-05	2.43e-05	-0.315	0.14	0.442
MERTK-CD48+	RAPGEF2	1.26e-05	2.45e-05	0.354	0.56	0.306
MERTK-CD48+	PRSS23	1.32e-05	2.55e-05	-0.343	0.16	0.454
MERTK-CD48+	BACH1	1.36e-05	2.61e-05	0.431	0.892	0.71
MERTK-CD48+	APH1A	1.4e-05	2.68e-05	-0.302	0.518	0.746
MERTK-CD48+	MTHFD2	1.52e-05	2.88e-05	0.377	0.808	0.573
MERTK-CD48+	TSC22D3	1.63e-05	3.05e-05	-0.523	0.678	0.885
MERTK-CD48+	GAA	1.65e-05	3.08e-05	-0.399	0.58	0.764
MERTK-CD48+	MAFB	2.86e-05	3.12e-05	-0.407	0.862	0.932
MERTK-CD48+	RNF24	1.9e-05	3.51e-05	0.306	0.62	0.331
MERTK-CD48+	KLF2	2.02e-05	3.7e-05	-1.05	0.52	0.803
MERTK-CD48+	SOCS3	2.05e-05	3.75e-05	0.671	0.894	0.762
MERTK-CD48+	PNRC1	2.16e-05	3.93e-05	0.628	0.991	0.97
MERTK-CD48+	ALDH1A1	2.17e-05	3.95e-05	-0.594	0.234	0.515
MERTK-CD48+	EPB41L2	2.27e-05	4.12e-05	-0.307	0.314	0.579
MERTK-CD48+	RNF130	2.54e-05	4.56e-05	-0.316	0.929	0.961
MERTK-CD48+	TNFAIP8	2.56e-05	4.59e-05	0.9	0.887	0.689
MERTK-CD48+	MARCKSL1	2.65e-05	4.73e-05	0.488	0.576	0.294
MERTK-CD48+	CTSK	2.86e-05	5.08e-05	-0.614	0.104	0.484
MERTK-CD48+	GBP2	2.97e-05	5.26e-05	0.394	0.742	0.486
MERTK-CD48+	RASSF4	3e-05	5.3e-05	-0.378	0.423	0.742
MERTK-CD48+	CBR1	3.06e-05	5.41e-05	-0.289	0.204	0.501
MERTK-CD48+	CD302	3.13e-05	5.51e-05	-0.376	0.787	0.892
MERTK-CD48+	MAP3K20	3.21e-05	5.63e-05	0.648	0.76	0.486
MERTK-CD48+	PFKFB3	3.29e-05	5.74e-05	0.423	0.778	0.58
MERTK-CD48+	IL6	3.74e-05	6.45e-05	1.5	0.311	0.134
MERTK-CD48+	TCEAL4	3.85e-05	6.62e-05	-0.305	0.356	0.62
MERTK-CD48+	HLA-DMB	3.93e-05	6.74e-05	-0.402	0.808	0.924
MERTK-CD48+	UBC	4.06e-05	6.94e-05	-0.399	0.994	1
MERTK-CD48+	MT-ND5	4.11e-05	7.02e-05	-0.401	0.944	0.982
MERTK-CD48+	ATP5IF1	4.42e-05	7.48e-05	-0.3	0.612	0.803
MERTK-CD48+	MS4A7	4.88e-05	8.22e-05	-0.378	0.944	0.972
MERTK-CD48+	GABRB2	4.89e-05	8.23e-05	-0.425	0.01	0.314
MERTK-CD48+	CLEC3B	5.85e-05	9.68e-05	-0.283	0.081	0.341
MERTK-CD48+	CXCL3	6.15e-05	0.000101	1.27	0.859	0.716
MERTK-CD48+	BLVRB	6.64e-05	0.000108	-0.395	0.847	0.889
MERTK-CD48+	CLEC5A	0.000105	0.000112	0.422	0.433	0.193
MERTK-CD48+	GPR132	6.97e-05	0.000113	0.366	0.716	0.446
MERTK-CD48+	EFHD2	6.98e-05	0.000113	0.361	0.907	0.867
MERTK-CD48+	APPL1	7.08e-05	0.000114	-0.339	0.4	0.688
MERTK-CD48+	ST6GAL1	7.14e-05	0.000115	-0.278	0.09	0.402
MERTK-CD48+	HNRNPUL1	7.28e-05	0.000117	-0.315	0.664	0.84
MERTK-CD48+	MARCO	0.000109	0.000117	-0.835	0.571	0.783
MERTK-CD48+	ADIRF	7.31e-05	0.000117	-0.377	0.138	0.389
MERTK-CD48+	TBC1D14	7.58e-05	0.000121	-0.309	0.224	0.509
MERTK-CD48+	HEXA	7.75e-05	0.000123	-0.321	0.57	0.792
MERTK-CD48+	RASSF5	8.2e-05	0.000129	0.322	0.595	0.336
MERTK-CD48+	MDFIC	8.97e-05	0.00014	-0.289	0.372	0.64
MERTK-CD48+	SPHK1	9.22e-05	0.000144	0.422	0.524	0.226
MERTK-CD48+	TSPAN3	9.77e-05	0.000151	-0.275	0.348	0.606
MERTK-CD48+	ARL6IP5	9.99e-05	0.000154	-0.296	0.752	0.916
MERTK-CD48+	TCF4	0.0001	0.000154	-0.294	0.53	0.786
MERTK-CD48+	CHIC2	0.000116	0.000175	0.273	0.623	0.368
MERTK-CD48+	PIM3	0.000118	0.000178	0.513	0.944	0.724
MERTK-CD48+	FAM49A	0.000121	0.000183	0.366	0.745	0.572
MERTK-CD48+	HEXIM1	0.000124	0.000187	-0.355	0.52	0.731
MERTK-CD48+	EID1	0.000129	0.000194	-0.325	0.712	0.856
MERTK-CD48+	SKIL	0.000129	0.000194	0.309	0.936	0.815
MERTK-CD48+	DNAJA1	0.000192	0.000204	-0.391	0.977	0.972
MERTK-CD48+	BZW1	0.000142	0.000213	0.317	0.934	0.894
MERTK-CD48+	DDX24	0.000143	0.000214	-0.331	0.682	0.866
MERTK-CD48+	AC020656.1	0.000153	0.000228	0.616	0.609	0.285
MERTK-CD48+	NCKAP1L	0.000155	0.00023	-0.298	0.688	0.83
MERTK-CD48+	TMED9	0.00016	0.000237	-0.298	0.564	0.752
MERTK-CD48+	RNASET2	0.000168	0.000246	-0.336	0.859	0.957
MERTK-CD48+	SUMF2	0.000173	0.000252	-0.278	0.414	0.637
MERTK-CD48+	CCDC50	0.000183	0.000266	-0.281	0.331	0.602
MERTK-CD48+	AC016831.1	0.000183	0.000266	0.71	0.682	0.43
MERTK-CD48+	GJB2	0.000196	0.000283	0.351	0.173	0.0345
MERTK-CD48+	NFKBIA	0.0002	0.000288	0.582	0.996	0.98
MERTK-CD48+	KCNMA1	0.000207	0.000297	-0.27	0.198	0.436
MERTK-CD48+	PLEK	0.000222	0.000317	0.648	0.929	0.916
MERTK-CD48+	ARL8B	0.000225	0.00032	0.375	0.894	0.796
MERTK-CD48+	SAT1	0.000239	0.000338	0.389	1	1
MERTK-CD48+	CYFIP1	0.000249	0.000352	-0.296	0.612	0.77
MERTK-CD48+	AC020916.1	0.000255	0.000361	-0.482	0.762	0.892
MERTK-CD48+	RNF144B	0.000295	0.000411	0.509	0.78	0.606
MERTK-CD48+	CTNNB1	0.000308	0.000427	0.353	0.946	0.894
MERTK-CD48+	CTSC	0.000416	0.000438	-0.477	0.698	0.806
MERTK-CD48+	LCP2	0.000345	0.000475	0.357	0.839	0.691
MERTK-CD48+	ZBTB43	0.000346	0.000476	0.305	0.796	0.529
MERTK-CD48+	LTA4H	0.000366	0.000501	0.496	0.76	0.522
MERTK-CD48+	KRTCAP2	0.000381	0.00052	-0.283	0.722	0.857
MERTK-CD48+	ADA2	0.000386	0.000526	0.286	0.818	0.705
MERTK-CD48+	PTMA	0.000395	0.000536	-0.277	1	1
MERTK-CD48+	GAS7	0.000396	0.000537	-0.321	0.662	0.8
MERTK-CD48+	HLA-DRB1	0.000401	0.000542	-0.412	0.972	0.982
MERTK-CD48+	SREK1IP1	0.000404	0.000546	-0.268	0.297	0.556
MERTK-CD48+	LPP	0.000413	0.000556	-0.295	0.528	0.72
MERTK-CD48+	MAP4K4	0.000541	0.000568	0.494	0.712	0.464
MERTK-CD48+	CIRBP	0.000424	0.00057	-0.307	0.788	0.918
MERTK-CD48+	ATL3	0.000465	0.000619	-0.257	0.446	0.654
MERTK-CD48+	CREBL2	0.000468	0.000623	-0.276	0.44	0.651
MERTK-CD48+	BRD2	0.000493	0.000654	-0.378	0.874	0.924
MERTK-CD48+	CCNH	0.000629	0.000657	0.321	0.678	0.5
MERTK-CD48+	KCNQ1OT1	0.000566	0.000741	-0.526	0.272	0.474
MERTK-CD48+	MT2A	0.000584	0.000763	0.903	0.575	0.282
MERTK-CD48+	GTF2I	0.000594	0.000773	-0.279	0.578	0.803
MERTK-CD48+	ZBTB20	0.0006	0.000781	-0.304	0.278	0.544
MERTK-CD48+	LPXN	0.000635	0.000817	0.422	0.827	0.606
MERTK-CD48+	TM9SF2	0.000636	0.000817	-0.319	0.6	0.792
MERTK-CD48+	LPAR6	0.00064	0.000823	-0.365	0.244	0.486
MERTK-CD48+	PTK2B	0.00083	0.00086	0.344	0.662	0.436
MERTK-CD48+	TNFAIP3	0.00075	0.000954	0.526	0.981	0.796
MERTK-CD48+	AHR	0.000753	0.000957	-0.358	0.912	0.928
MERTK-CD48+	VEGFA	0.000781	0.000988	0.52	0.794	0.614
MERTK-CD48+	GLG1	0.000865	0.00109	-0.272	0.435	0.672
MERTK-CD48+	CAB39	0.000873	0.00109	-0.277	0.576	0.752
MERTK-CD48+	RGS10	0.000891	0.00111	-0.317	0.817	0.929
MERTK-CD48+	CCDC170	0.000899	0.00112	-0.287	0.132	0.407
MERTK-CD48+	IER5L	0.00092	0.00115	-0.4	0.17	0.464
MERTK-CD48+	MNDA	0.00112	0.00116	0.667	0.78	0.642
MERTK-CD48+	SERPINE1	0.0012	0.00124	-0.47	0.164	0.33
MERTK-CD48+	GPCPD1	0.00134	0.00138	0.343	0.765	0.62
MERTK-CD48+	CORO1A	0.00137	0.00141	0.385	0.784	0.614
MERTK-CD48+	YWHAH	0.00116	0.00143	-0.324	0.588	0.796
MERTK-CD48+	CLTC	0.00117	0.00143	-0.317	0.886	0.902
MERTK-CD48+	CCR1	0.0016	0.00192	-0.308	0.444	0.638
MERTK-CD48+	LDLR	0.00169	0.00203	0.282	0.523	0.278
MERTK-CD48+	PPP1R15B	0.00174	0.00208	0.434	0.912	0.788
MERTK-CD48+	NSMAF	0.00206	0.00211	0.339	0.642	0.504
MERTK-CD48+	KTN1	0.0018	0.00215	-0.269	0.807	0.929
MERTK-CD48+	IFI27	0.00185	0.00221	-0.528	0.075	0.262
MERTK-CD48+	NR4A2	0.00219	0.00225	-0.523	0.796	0.86
MERTK-CD48+	STXBP2	0.00225	0.00231	0.469	0.73	0.536
MERTK-CD48+	MAP3K8	0.00202	0.0024	0.399	0.936	0.824
MERTK-CD48+	ISCU	0.00209	0.00248	-0.369	0.542	0.732
MERTK-CD48+	VMP1	0.00269	0.00275	0.693	0.939	0.819
MERTK-CD48+	HLA-DQB1	0.00241	0.00284	-0.539	0.912	0.946
MERTK-CD48+	CREM	0.00246	0.00289	0.355	0.75	0.592
MERTK-CD48+	PGK1	0.0027	0.00316	0.258	0.982	0.942
MERTK-CD48+	SELENOK	0.0027	0.00316	0.447	0.932	0.843
MERTK-CD48+	NINJ1	0.00271	0.00317	0.575	0.924	0.87
MERTK-CD48+	PNP	0.00278	0.00324	0.457	0.842	0.697
MERTK-CD48+	HLA-DPA1	0.00281	0.00327	-0.48	0.939	0.963
MERTK-CD48+	DUSP2	0.00289	0.00335	0.379	0.784	0.552
MERTK-CD48+	FAM133B	0.00302	0.00349	-0.344	0.792	0.865
MERTK-CD48+	CXCL5	0.00328	0.00378	1.21	0.216	0.0845
MERTK-CD48+	MIR3142HG	0.00348	0.004	0.295	0.354	0.152
MERTK-CD48+	CX3CR1	0.00379	0.00434	-0.294	0.101	0.283
MERTK-CD48+	KMO	0.00389	0.00443	0.396	0.457	0.19
MERTK-CD48+	ACSL4	0.0045	0.00461	0.375	0.72	0.618
MERTK-CD48+	HLA-DRB5	0.00445	0.00505	-0.348	0.908	0.972
MERTK-CD48+	CHMP1B	0.00451	0.00511	0.482	0.873	0.772
MERTK-CD48+	CCDC186	0.00451	0.00511	-0.431	0.352	0.59
MERTK-CD48+	BIRC3	0.00472	0.00534	0.698	0.854	0.584
MERTK-CD48+	IL7R	0.00477	0.00539	0.568	0.346	0.142
MERTK-CD48+	TJP2	0.00499	0.00562	0.3	0.407	0.172
MERTK-CD48+	C5AR1	0.00522	0.00586	0.464	0.894	0.836
MERTK-CD48+	ZC3H12A	0.00532	0.00596	0.339	0.818	0.613
MERTK-CD48+	UBE2D1	0.00566	0.00631	0.325	0.714	0.566
MERTK-CD48+	HMGA1	0.00583	0.00649	0.294	0.792	0.643
MERTK-CD48+	SRSF7	0.00602	0.00668	-0.352	0.631	0.782
MERTK-CD48+	GCA	0.00709	0.00724	0.345	0.555	0.436
MERTK-CD48+	RAP1B	0.00682	0.00752	0.267	0.964	0.922
MERTK-CD48+	CITED2	0.00716	0.00787	-0.288	0.496	0.646
MERTK-CD48+	IL1R1	0.00716	0.00787	0.34	0.408	0.22
MERTK-CD48+	TPM4	0.0074	0.00811	0.355	0.908	0.918
MERTK-CD48+	NBN	0.00813	0.00829	0.29	0.526	0.4
MERTK-CD48+	MARCKS	0.011	0.0119	0.401	0.909	0.922
MERTK-CD48+	PTPRE	0.0127	0.0137	0.286	0.89	0.832
MERTK-CD48+	CDKN1C	0.0137	0.0147	-0.344	0.134	0.334
MERTK-CD48+	HSPD1	0.0154	0.0165	-0.305	0.726	0.856
MERTK-CD48+	HLA-DPB1	0.0188	0.02	-0.499	0.912	0.964
MERTK-CD48+	APOE	0.0213	0.0217	-1.09	0.212	0.323
MERTK-CD48+	NAF1	0.0213	0.0226	0.271	0.311	0.193
MERTK-CD48+	IER2	0.0263	0.0278	-0.541	0.765	0.864
MERTK-CD48+	ARFGAP3	0.0309	0.0326	0.329	0.722	0.614
MERTK-CD48+	ANXA5	0.0365	0.0382	0.31	0.978	0.992
MERTK-CD48+	RGS2	0.0487	0.0495	0.337	0.623	0.516
CD1C+	CD1E	2.24e-34	2.93e-31	0.853	0.584	0.0135
CD1C+	CD1C	2.59e-33	1.7e-30	1.69	0.725	0.034
CD1C+	FCER1A	7.17e-32	3.13e-29	2.61	0.911	0.0805
CD1C+	IL1R2	2.82e-21	6.16e-19	1.62	0.844	0.158
CD1C+	PKIB	4.56e-21	8.54e-19	0.873	0.778	0.136
CD1C+	HLA-DPA1	1.53e-19	2.39e-17	1.35	1	0.953
CD1C+	HLA-DPB1	1.64e-19	2.39e-17	1.4	1	0.948
CD1C+	CST7	3.87e-19	5.07e-17	0.77	0.496	0.0395
CD1C+	HLA-DRA	6.22e-19	7.41e-17	1.12	1	0.986
CD1C+	HLA-DQA1	5.12e-18	5.59e-16	1.4	0.992	0.82
CD1C+	PLD4	6.04e-18	6.09e-16	0.388	0.524	0.052
CD1C+	HLA-DRB1	8.25e-18	7.35e-16	1.06	1	0.976
CD1C+	LGALS2	8.42e-18	7.35e-16	0.995	0.8	0.156
CD1C+	HLA-DQB1	1.36e-17	1.11e-15	1.12	1	0.932
CD1C+	RPS16	4.14e-17	3.01e-15	0.693	1	1
CD1C+	GPAT3	1.49e-16	1.03e-14	1.19	0.777	0.158
CD1C+	CST3	1.73e-16	1.08e-14	1.03	1	0.997
CD1C+	CTSB	2.22e-16	1.32e-14	-1.69	0.816	0.995
CD1C+	FLT3	3.36e-16	1.91e-14	0.365	0.407	0.0235
CD1C+	AFF3	3.73e-16	2.04e-14	0.44	0.509	0.058
CD1C+	CFD	7.84e-16	3.95e-14	-1.74	0.601	0.97
CD1C+	RPS18	9.38e-16	4.55e-14	0.804	1	0.998
CD1C+	PSAP	1.94e-15	8.77e-14	-0.898	1	1
CD1C+	RPS21	2.24e-15	9.8e-14	0.648	1	0.998
CD1C+	RPL41	2.65e-15	1.12e-13	0.65	1	1
CD1C+	RPS27	2.76e-15	1.13e-13	0.713	1	0.998
CD1C+	RPL30	3.91e-15	1.55e-13	0.663	1	1
CD1C+	RPS29	4.7e-15	1.81e-13	0.759	1	0.998
CD1C+	SLC38A1	4.97e-15	1.86e-13	0.413	0.377	0.0315
CD1C+	CLTC	6.19e-15	2.25e-13	-0.752	0.63	0.937
CD1C+	CTSD	7.76e-15	2.75e-13	-1.83	0.549	0.941
CD1C+	RPS23	9.17e-15	3.16e-13	0.709	1	0.996
CD1C+	CD68	9.72e-15	3.26e-13	-1.17	0.844	0.982
CD1C+	RPL11	1.01e-14	3.32e-13	0.679	1	0.998
CD1C+	TIMP2	1.39e-14	4.44e-13	-0.937	0.631	0.964
CD1C+	RPS3A	1.52e-14	4.62e-13	0.671	1	0.998
CD1C+	RPS4X	9.02e-14	4.62e-13	0.64	1	0.993
CD1C+	RPL10	1.61e-14	4.79e-13	0.613	1	1
CD1C+	RPS15A	2e-14	5.71e-13	0.664	1	0.994
CD1C+	RPL3	2.13e-14	5.81e-13	0.625	1	0.994
CD1C+	RPS6	2.09e-14	5.81e-13	0.642	1	0.995
CD1C+	RPL34	2.65e-14	7.08e-13	0.682	1	0.998
CD1C+	RPL24	3.49e-14	9.15e-13	0.559	1	0.994
CD1C+	ADAM28	4e-14	1.01e-12	0.562	0.733	0.192
CD1C+	RPL10A	4.09e-14	1.01e-12	0.693	0.992	0.986
CD1C+	RPL18A	4.09e-14	1.01e-12	0.679	1	1
CD1C+	RPL32	4.7e-14	1.14e-12	0.683	1	0.998
CD1C+	CYBB	1.2e-13	2.8e-12	-1.29	0.756	0.966
CD1C+	RPL35A	1.24e-13	2.86e-12	0.669	1	0.998
CD1C+	CLEC10A	1.54e-13	3.43e-12	1.31	0.889	0.378
CD1C+	CPVL	1.68e-13	3.67e-12	0.964	0.992	0.908
CD1C+	HLA-DRB5	1.85e-13	3.94e-12	0.882	1	0.952
CD1C+	LAMP1	1.86e-13	3.94e-12	-0.946	0.549	0.95
CD1C+	NDRG2	1.16e-12	4.75e-12	0.372	0.658	0.134
CD1C+	RPL37	2.68e-13	5.58e-12	0.76	1	1
CD1C+	RPS2	3.12e-13	6.39e-12	0.648	1	0.998
CD1C+	SH3BP4	2.27e-12	8.98e-12	0.436	0.614	0.158
CD1C+	RPS3	4.92e-13	9.92e-12	0.66	1	0.996
CD1C+	LRP1	5.27e-13	1.03e-11	-0.833	0.49	0.912
CD1C+	RPL38	5.21e-13	1.03e-11	0.52	1	0.998
CD1C+	RPS7	5.83e-13	1.12e-11	0.695	1	0.998
CD1C+	RPS24	6.05e-13	1.15e-11	0.658	1	1
CD1C+	RPS12	6.28e-13	1.16e-11	0.513	1	0.998
CD1C+	RPS19	6.28e-13	1.16e-11	0.651	1	0.994
CD1C+	RPL29	6.4e-13	1.16e-11	0.618	1	0.998
CD1C+	FAU	6.77e-13	1.22e-11	0.537	1	0.994
CD1C+	CREG1	7.84e-13	1.39e-11	-0.984	0.496	0.91
CD1C+	LAMP2	8.25e-13	1.44e-11	-0.752	0.682	0.936
CD1C+	FOLR2	1.04e-12	1.77e-11	-1.43	0.342	0.84
CD1C+	RPL12	1.04e-12	1.77e-11	0.513	1	0.995
CD1C+	RPL37A	1.08e-12	1.81e-11	0.609	1	0.996
CD1C+	FTL	1.14e-12	1.89e-11	-1.25	1	1
CD1C+	STAB1	1.2e-12	1.96e-11	-1.4	0.29	0.847
CD1C+	RPL26	1.3e-12	2.08e-11	0.659	1	0.998
CD1C+	APLP2	1.43e-12	2.22e-11	-0.638	0.94	0.987
CD1C+	RPL36	1.43e-12	2.22e-11	0.542	1	1
CD1C+	RPL35	1.59e-12	2.46e-11	0.527	1	0.998
CD1C+	CD163	6.94e-12	2.61e-11	-1.11	0.482	0.89
CD1C+	RPS8	2.18e-12	3.32e-11	0.658	1	1
CD1C+	RNASE1	2.3e-12	3.47e-11	-2.18	0.283	0.841
CD1C+	RPL18	2.82e-12	4.19e-11	0.616	1	0.993
CD1C+	MAFB	2.86e-12	4.21e-11	-1.06	0.63	0.954
CD1C+	RPS5	2.92e-12	4.25e-11	0.558	1	0.978
CD1C+	CD14	3.47e-12	5e-11	-1.5	0.541	0.937
CD1C+	SELENOP	3.6e-12	5.13e-11	-2.27	0.149	0.754
CD1C+	RPL14	4.2e-12	5.92e-11	0.565	1	0.994
CD1C+	RPL23A	4.68e-12	6.53e-11	0.611	1	0.998
CD1C+	RPL17	5.13e-12	6.99e-11	0.601	1	0.998
CD1C+	RPS25	5.13e-12	6.99e-11	0.499	1	0.996
CD1C+	RPL27	5.51e-12	7.36e-11	0.542	1	0.992
CD1C+	LILRB5	6.73e-12	8.81e-11	-1.49	0.0595	0.777
CD1C+	RPS14	6.71e-12	8.81e-11	0.601	1	0.996
CD1C+	RPL36A	1.07e-11	1.39e-10	0.66	1	0.992
CD1C+	RPL4	1.35e-11	1.71e-10	0.477	0.985	0.99
CD1C+	RPL6	1.42e-11	1.79e-10	0.633	0.992	0.998
CD1C+	RGS2	1.95e-11	1.98e-10	1.13	0.866	0.497
CD1C+	COLEC12	1.67e-11	2.06e-10	-1.58	0.164	0.781
CD1C+	ARL4C	1.78e-11	2.18e-10	0.994	0.978	0.712
CD1C+	RPL15	1.95e-11	2.34e-10	0.438	1	1
CD1C+	TMEM176B	1.94e-11	2.34e-10	-0.992	0.186	0.748
CD1C+	CTSS	7.68e-11	2.48e-10	-0.698	0.978	0.995
CD1C+	RPL21	2.32e-11	2.76e-10	0.537	1	0.994
CD1C+	RPS27A	2.96e-11	3.5e-10	0.58	1	0.998
CD1C+	MIR181A1HG	3.39e-11	3.96e-10	0.589	0.718	0.23
CD1C+	MS4A4A	9.79e-11	4.35e-10	-0.999	0.327	0.771
CD1C+	RPL5	3.84e-11	4.38e-10	0.565	1	0.996
CD1C+	RPL9	3.84e-11	4.38e-10	0.501	1	0.996
CD1C+	C1QC	3.99e-11	4.5e-10	-1.83	0.304	0.818
CD1C+	CYTIP	4.04e-11	4.52e-10	0.821	0.896	0.544
CD1C+	LYVE1	4.21e-11	4.67e-10	-2.07	0.045	0.654
CD1C+	RPS15	4.49e-11	4.94e-10	0.555	1	0.998
CD1C+	PLD3	4.63e-11	5.05e-10	-1.11	0.356	0.846
CD1C+	RPLP1	5.34e-11	5.73e-10	0.504	1	1
CD1C+	EEF1B2	6.78e-11	7.22e-10	0.633	1	0.978
CD1C+	GPNMB	6.99e-11	7.38e-10	-1.64	0.156	0.795
CD1C+	ASAH1	7.64e-11	7.89e-10	-0.766	0.726	0.934
CD1C+	NR4A3	7.63e-11	7.89e-10	0.941	0.866	0.507
CD1C+	RPL19	8.18e-11	8.38e-10	0.514	1	0.998
CD1C+	RPL8	8.32e-11	8.39e-10	0.456	1	0.998
CD1C+	UBA52	8.32e-11	8.39e-10	0.467	1	0.996
CD1C+	RPL39	9.06e-11	8.99e-10	0.624	1	0.998
CD1C+	RPS9	9.06e-11	8.99e-10	0.561	1	0.996
CD1C+	RPLP2	9.38e-11	9.23e-10	0.503	1	0.998
CD1C+	TNFAIP2	1.1e-10	1.07e-09	-0.812	0.564	0.93
CD1C+	DAB2	1.22e-10	1.18e-09	-1.88	0.378	0.848
CD1C+	RPL7A	1.29e-10	1.25e-09	0.523	1	0.998
CD1C+	LGMN	1.3e-10	1.25e-09	-2.08	0.304	0.832
CD1C+	RPL28	1.34e-10	1.27e-09	0.567	1	1
CD1C+	AP1B1	1.4e-10	1.32e-09	-0.786	0.349	0.816
CD1C+	JAML	1.61e-10	1.5e-09	0.74	0.896	0.286
CD1C+	HLA-DMA	1.69e-10	1.56e-09	0.521	1	0.96
CD1C+	C1QB	1.81e-10	1.65e-09	-2.04	0.334	0.812
CD1C+	PLTP	1.87e-10	1.69e-09	-1.66	0.29	0.778
CD1C+	RPL31	2.52e-10	2.25e-09	0.579	1	0.974
CD1C+	CCND2	2.59e-10	2.28e-09	0.77	0.652	0.144
CD1C+	LHFPL2	2.6e-10	2.28e-09	-0.954	0.156	0.782
CD1C+	RPL13	3.03e-10	2.64e-09	0.547	1	1
CD1C+	NACA	3.29e-10	2.85e-09	0.477	1	0.994
CD1C+	AREG	3.69e-10	3.18e-09	1.42	0.733	0.23
CD1C+	RPL27A	3.81e-10	3.27e-09	0.514	1	0.996
CD1C+	DMXL2	4.11e-10	3.5e-09	-0.59	0.149	0.688
CD1C+	RPS11	4.28e-10	3.62e-09	0.495	1	0.998
CD1C+	TGFBI	4.47e-10	3.75e-09	-1.25	0.866	0.956
CD1C+	EZR	1.48e-09	3.92e-09	0.866	0.985	0.892
CD1C+	MAMDC2	5.11e-10	4.24e-09	-1.59	0.186	0.748
CD1C+	NRP1	5.61e-10	4.59e-09	-0.977	0.141	0.696
CD1C+	RPS10	6.03e-10	4.9e-09	0.707	1	0.994
CD1C+	C1QA	6.48e-10	5.21e-09	-1.74	0.43	0.832
CD1C+	CCR7	7.28e-10	5.78e-09	0.907	0.43	0.0575
CD1C+	RPL13A	8.75e-10	6.9e-09	0.47	1	0.998
CD1C+	AXL	3.07e-09	7.85e-09	0.65	0.718	0.38
CD1C+	MYO5A	1.21e-09	9.4e-09	-0.642	0.476	0.821
CD1C+	SGMS1	1.98e-09	9.45e-09	-0.542	0.252	0.694
CD1C+	SLCO2B1	1.25e-09	9.64e-09	-1.01	0.223	0.74
CD1C+	MAF	1.32e-09	1.01e-08	-1.62	0.238	0.798
CD1C+	NPC2	1.74e-09	1.29e-08	-0.725	0.978	0.992
CD1C+	MPP1	1.94e-09	1.44e-08	-0.592	0.32	0.746
CD1C+	CTSL	2.3e-09	1.67e-08	-1.04	0.496	0.913
CD1C+	CXCR4	2.4e-09	1.73e-08	1.4	0.882	0.561
CD1C+	RPS13	3.21e-09	2.26e-08	0.544	1	0.998
CD1C+	TPP1	3.21e-09	2.26e-08	-0.528	0.86	0.958
CD1C+	CREM	3.49e-09	2.45e-08	1.13	0.836	0.599
CD1C+	SYAP1	1.05e-08	2.49e-08	0.688	0.904	0.712
CD1C+	LSP1	1.09e-08	2.57e-08	0.543	0.94	0.511
CD1C+	BLVRA	4.92e-09	3.37e-08	-0.526	0.142	0.642
CD1C+	LAIR1	6.03e-09	4.11e-08	-0.56	0.267	0.731
CD1C+	ADAP2	6.63e-09	4.5e-08	-0.93	0.238	0.754
CD1C+	C6orf62	7.02e-09	4.72e-08	-0.557	0.719	0.91
CD1C+	PPA1	7.01e-09	4.72e-08	0.459	0.696	0.287
CD1C+	NCOA4	2.2e-08	4.87e-08	-0.532	0.711	0.906
CD1C+	CTSA	8.01e-09	5.35e-08	-0.544	0.35	0.776
CD1C+	MMP14	9.37e-09	6.17e-08	-0.595	0.134	0.663
CD1C+	TMEM176A	9.37e-09	6.17e-08	-0.7	0.164	0.648
CD1C+	SIGLEC1	9.57e-09	6.27e-08	-0.673	0.104	0.608
CD1C+	SIRPA	1.03e-08	6.68e-08	-0.487	0.334	0.746
CD1C+	EEF1G	1.14e-08	7.34e-08	0.488	1	0.985
CD1C+	IL1R1	1.14e-08	7.34e-08	0.48	0.636	0.212
CD1C+	TLR4	1.15e-08	7.35e-08	-0.621	0.274	0.756
CD1C+	PIK3AP1	1.16e-08	7.36e-08	-0.468	0.304	0.743
CD1C+	SERINC1	1.21e-08	7.69e-08	-0.465	0.696	0.933
CD1C+	CPEB4	4.36e-08	9.06e-08	-0.628	0.638	0.873
CD1C+	TNS1	1.51e-08	9.35e-08	-0.751	0.112	0.721
CD1C+	RILPL2	1.54e-08	9.49e-08	0.617	0.896	0.587
CD1C+	COMMD6	1.59e-08	9.72e-08	0.487	0.985	0.896
CD1C+	STK4	1.75e-08	1.05e-07	0.605	0.904	0.726
CD1C+	C3AR1	1.87e-08	1.12e-07	-0.746	0.416	0.832
CD1C+	CD74	5.46e-08	1.12e-07	0.475	1	0.996
CD1C+	EMB	2.28e-08	1.33e-07	-1.02	0.674	0.854
CD1C+	PLXND1	2.28e-08	1.33e-07	-0.582	0.26	0.71
CD1C+	RPS26	2.34e-08	1.36e-07	0.427	1	0.992
CD1C+	SCARB2	2.42e-08	1.4e-07	-0.495	0.312	0.742
CD1C+	BRI3	2.59e-08	1.48e-07	-0.51	0.941	0.984
CD1C+	REL	2.62e-08	1.49e-07	0.661	0.978	0.888
CD1C+	PKP2	2.89e-08	1.63e-07	0.469	0.608	0.204
CD1C+	RPSA	2.87e-08	1.63e-07	0.469	1	0.98
CD1C+	SLC40A1	2.89e-08	1.63e-07	-1.44	0.238	0.694
CD1C+	CCL2	3.32e-08	1.86e-07	-1.66	0.0895	0.554
CD1C+	CANX	9.85e-08	1.94e-07	-0.499	0.896	0.963
CD1C+	EEF1A1	3.74e-08	2.07e-07	0.36	1	1
CD1C+	RPLP0	3.9e-08	2.16e-07	0.421	1	0.99
CD1C+	KIF1B	4.08e-08	2.25e-07	-0.676	0.372	0.796
CD1C+	EIF3K	4.54e-08	2.47e-07	0.455	0.992	0.891
CD1C+	CSF1R	1.32e-07	2.55e-07	-0.651	0.72	0.882
CD1C+	HTRA1	5e-08	2.69e-07	-0.9	0.0745	0.608
CD1C+	RBMS1	5.01e-08	2.69e-07	-0.495	0.46	0.81
CD1C+	SPPL2A	6.11e-08	3.25e-07	-0.486	0.549	0.828
CD1C+	RPL22	7.24e-08	3.84e-07	0.455	1	0.996
CD1C+	ALDH1A1	7.7e-08	4.05e-07	-0.845	0.022	0.511
CD1C+	FNDC3B	8.01e-08	4.2e-07	-0.54	0.348	0.757
CD1C+	AC058791.1	8.2e-08	4.28e-07	0.523	0.718	0.334
CD1C+	CD84	8.26e-08	4.29e-07	-0.735	0.489	0.8
CD1C+	CD48	9.08e-08	4.67e-07	0.588	0.748	0.222
CD1C+	CD36	2.75e-07	5.05e-07	-0.884	0.0815	0.55
CD1C+	NORAD	1.01e-07	5.18e-07	-0.461	0.726	0.904
CD1C+	ITGAM	1.03e-07	5.25e-07	-0.603	0.571	0.877
CD1C+	MFSD1	1.24e-07	6.24e-07	-0.629	0.763	0.928
CD1C+	RAC1	1.24e-07	6.24e-07	-0.381	1	0.994
CD1C+	NPL	1.36e-07	6.81e-07	-0.578	0.0375	0.568
CD1C+	CRYBG1	3.85e-07	6.89e-07	0.525	0.704	0.325
CD1C+	KCTD12	1.57e-07	7.85e-07	-0.918	0.72	0.906
CD1C+	CKLF	1.64e-07	8.16e-07	0.691	0.889	0.622
CD1C+	C2	1.65e-07	8.19e-07	-0.985	0.052	0.637
CD1C+	TPD52L2	1.68e-07	8.33e-07	-0.368	0.216	0.644
CD1C+	GPR34	1.93e-07	9.47e-07	-0.771	0.245	0.646
CD1C+	DUSP4	5.51e-07	9.5e-07	0.828	0.547	0.194
CD1C+	SLC7A8	2e-07	9.79e-07	-0.515	0.03	0.54
CD1C+	GNAI2	2.01e-07	9.81e-07	-0.374	1	0.99
CD1C+	RHOA	2.16e-07	1.04e-06	-0.486	0.985	0.992
CD1C+	C1orf162	2.24e-07	1.07e-06	0.632	0.94	0.684
CD1C+	SELENOK	6.56e-07	1.11e-06	0.628	0.962	0.848
CD1C+	MARCO	2.44e-07	1.16e-06	-1.82	0.311	0.786
CD1C+	BLVRB	7.42e-07	1.25e-06	-0.518	0.696	0.906
CD1C+	ME1	2.82e-07	1.32e-06	-0.642	0.052	0.582
CD1C+	TSPAN4	2.96e-07	1.38e-06	-0.689	0.326	0.714
CD1C+	CAVIN2	2.98e-07	1.38e-06	0.513	0.4	0.0785
CD1C+	ITM2B	6.58e-07	1.46e-06	-0.516	1	0.998
CD1C+	FUCA1	3.38e-07	1.56e-06	-0.66	0.179	0.621
CD1C+	GRASP	3.76e-07	1.71e-06	0.657	0.866	0.576
CD1C+	SPRED1	3.76e-07	1.71e-06	-0.674	0.319	0.722
CD1C+	TACC1	3.84e-07	1.74e-06	-0.529	0.741	0.902
CD1C+	ABCA1	3.92e-07	1.77e-06	-0.705	0.444	0.806
CD1C+	GPR183	4.08e-07	1.84e-06	0.787	0.978	0.841
CD1C+	DUSP6	1.14e-06	1.85e-06	-0.767	0.43	0.784
CD1C+	RPL23	4.14e-07	1.86e-06	0.426	1	0.992
CD1C+	S100A9	4.29e-07	1.91e-06	-2.21	0.097	0.579
CD1C+	LILRB4	4.3e-07	1.91e-06	-0.497	0.334	0.713
CD1C+	ADAM9	4.4e-07	1.95e-06	-0.611	0.342	0.802
CD1C+	COLGALT1	5.15e-07	2.26e-06	-0.534	0.245	0.7
CD1C+	ECM1	5.17e-07	2.26e-06	-0.568	0.097	0.606
CD1C+	AP2A2	5.22e-07	2.28e-06	-0.728	0.296	0.746
CD1C+	RPS28	5.27e-07	2.3e-06	0.405	1	1
CD1C+	GNS	1.56e-06	2.46e-06	-0.435	0.408	0.782
CD1C+	GASK1B	1.65e-06	2.59e-06	-0.378	0.216	0.622
CD1C+	HNMT	6.8e-07	2.93e-06	-0.574	0.408	0.765
CD1C+	CYFIP1	7e-07	3.01e-06	-0.484	0.46	0.772
CD1C+	ETV3	7.29e-07	3.09e-06	0.472	0.881	0.584
CD1C+	RHOF	7.61e-07	3.21e-06	0.439	0.437	0.138
CD1C+	DRAM1	7.67e-07	3.23e-06	-0.439	0.17	0.58
CD1C+	ARHGAP18	8.09e-07	3.38e-06	-0.73	0.666	0.876
CD1C+	GAS6	8.33e-07	3.46e-06	-0.619	0.468	0.734
CD1C+	VEGFA	8.61e-07	3.55e-06	0.752	0.859	0.626
CD1C+	IQGAP1	9.06e-07	3.72e-06	-0.462	0.97	0.987
CD1C+	FXYD6	9.1e-07	3.73e-06	-0.614	0.0665	0.494
CD1C+	CAP1	9.65e-07	3.92e-06	-0.518	0.867	0.964
CD1C+	KIAA0930	1.06e-06	4.26e-06	-0.385	0.46	0.728
CD1C+	EIF1	1.06e-06	4.26e-06	0.443	1	1
CD1C+	RGL1	1.09e-06	4.37e-06	-0.555	0.29	0.638
CD1C+	ACP5	1.2e-06	4.76e-06	-0.779	0.222	0.705
CD1C+	AC004687.1	1.22e-06	4.81e-06	0.365	0.674	0.332
CD1C+	MKNK1	1.25e-06	4.89e-06	-0.432	0.178	0.596
CD1C+	NFIC	1.37e-06	5.37e-06	-0.513	0.401	0.726
CD1C+	ASPH	1.41e-06	5.47e-06	-0.59	0.26	0.658
CD1C+	CIITA	1.41e-06	5.47e-06	0.438	0.756	0.436
CD1C+	PDK4	1.42e-06	5.49e-06	-1.06	0.142	0.547
CD1C+	VAT1	1.48e-06	5.7e-06	-0.638	0.0815	0.623
CD1C+	CALU	1.53e-06	5.86e-06	-0.705	0.4	0.795
CD1C+	HRH1	1.54e-06	5.88e-06	-0.424	0	0.39
CD1C+	IGFLR1	1.57e-06	5.96e-06	0.374	0.696	0.388
CD1C+	PMP22	1.57e-06	5.96e-06	-1.14	0.318	0.764
CD1C+	RPS20	1.68e-06	6.36e-06	0.377	1	0.993
CD1C+	BTF3	1.73e-06	6.5e-06	0.394	0.985	0.972
CD1C+	SLC43A3	1.76e-06	6.59e-06	-0.44	0.372	0.705
CD1C+	PPP1CB	4.76e-06	6.84e-06	0.404	0.963	0.934
CD1C+	RAB5C	1.89e-06	7.04e-06	-0.441	0.786	0.937
CD1C+	UNC93B1	2.06e-06	7.58e-06	-0.505	0.394	0.756
CD1C+	TTYH3	2.21e-06	8.1e-06	-0.455	0.319	0.742
CD1C+	ARPC5	2.4e-06	8.78e-06	-0.457	0.963	0.976
CD1C+	RAB11FIP1	6.45e-06	9.1e-06	0.605	0.889	0.7
CD1C+	BCAT1	2.55e-06	9.28e-06	-0.596	0.386	0.777
CD1C+	PECAM1	2.63e-06	9.53e-06	-0.445	0.467	0.754
CD1C+	CAPZA2	2.89e-06	1.04e-05	-0.454	0.882	0.953
CD1C+	TGOLN2	2.98e-06	1.07e-05	-0.484	0.808	0.924
CD1C+	AHNAK	3.01e-06	1.08e-05	-0.553	0.992	0.986
CD1C+	PLXNB2	3.03e-06	1.08e-05	-0.423	0.408	0.754
CD1C+	CCL3	3.34e-06	1.18e-05	-1.2	0.408	0.778
CD1C+	GRN	3.49e-06	1.23e-05	-0.672	0.97	0.985
CD1C+	MAN1A1	3.59e-06	1.26e-05	-0.748	0.622	0.813
CD1C+	LTBP2	3.61e-06	1.26e-05	-0.439	0.074	0.483
CD1C+	MAPK1	3.98e-06	1.38e-05	-0.345	0.496	0.77
CD1C+	EMP1	4e-06	1.39e-05	-1	0.793	0.897
CD1C+	AGFG1	1.04e-05	1.39e-05	-0.423	0.46	0.757
CD1C+	TNS3	4.14e-06	1.43e-05	-0.56	0.148	0.61
CD1C+	GNPDA1	4.18e-06	1.44e-05	-0.375	0.148	0.543
CD1C+	CEBPD	4.65e-06	1.6e-05	0.806	0.963	0.857
CD1C+	QKI	1.21e-05	1.61e-05	-0.364	0.904	0.978
CD1C+	STOM	4.77e-06	1.62e-05	-0.462	0.378	0.736
CD1C+	CD99	4.93e-06	1.67e-05	-0.694	0.941	0.974
CD1C+	GLMP	5.18e-06	1.75e-05	-0.352	0.0895	0.466
CD1C+	RIN2	5.55e-06	1.86e-05	-0.62	0.17	0.64
CD1C+	SLC9A9	1.44e-05	1.87e-05	-0.386	0.164	0.522
CD1C+	IL2RG	1.65e-05	2.12e-05	0.322	0.555	0.213
CD1C+	SURF4	6.69e-06	2.13e-05	-0.342	0.378	0.661
CD1C+	CLIC4	6.68e-06	2.21e-05	-0.412	0.342	0.692
CD1C+	PRDX3	9.35e-06	2.35e-05	-0.319	0.497	0.749
CD1C+	ABL2	7.19e-06	2.37e-05	-0.863	0.608	0.815
CD1C+	PDXK	7.49e-06	2.46e-05	-0.408	0.608	0.824
CD1C+	CALM3	7.76e-06	2.54e-05	-0.502	0.341	0.693
CD1C+	CMKLR1	8.5e-06	2.76e-05	-0.499	0.0665	0.502
CD1C+	NCF2	9.29e-06	2.99e-05	-0.391	0.548	0.827
CD1C+	RNF130	9.55e-06	3.06e-05	-0.421	0.874	0.964
CD1C+	DICER1	1e-05	3.2e-05	-0.43	0.267	0.642
CD1C+	TMBIM1	1.02e-05	3.24e-05	-0.409	0.394	0.744
CD1C+	TPST2	1.03e-05	3.26e-05	-0.304	0.223	0.555
CD1C+	NFIA	1.07e-05	3.35e-05	-0.497	0.141	0.578
CD1C+	EPHX1	1.08e-05	3.4e-05	-0.601	0.118	0.623
CD1C+	ICAM1	2.79e-05	3.47e-05	-0.696	0.585	0.829
CD1C+	MALT1	2.86e-05	3.55e-05	0.464	0.756	0.524
CD1C+	SLC11A1	1.23e-05	3.84e-05	-0.695	0.156	0.58
CD1C+	CEMIP2	1.55e-05	4.09e-05	-0.379	0.326	0.641
CD1C+	JUNB	1.33e-05	4.14e-05	0.501	1	0.98
CD1C+	TOMM7	3.4e-05	4.17e-05	0.377	1	0.964
CD1C+	PTTG1IP	1.38e-05	4.26e-05	-0.416	0.6	0.816
CD1C+	CD163L1	1.4e-05	4.32e-05	-0.34	0.0225	0.358
CD1C+	PDE4A	3.55e-05	4.33e-05	0.477	0.71	0.435
CD1C+	ENG	1.42e-05	4.37e-05	-0.534	0.386	0.737
CD1C+	F13A1	3.59e-05	4.38e-05	-1.21	0.512	0.792
CD1C+	RACK1	1.43e-05	4.39e-05	0.392	1	0.992
CD1C+	SNX27	1.48e-05	4.5e-05	-0.308	0.216	0.564
CD1C+	H3F3A	1.68e-05	5.07e-05	0.458	1	0.995
CD1C+	PDGFC	1.7e-05	5.13e-05	-0.392	0.23	0.568
CD1C+	LRRC58	1.77e-05	5.33e-05	-0.358	0.282	0.614
CD1C+	HCST	1.79e-05	5.36e-05	0.674	0.955	0.75
CD1C+	MT-ND2	4.51e-05	5.41e-05	-0.418	0.992	0.994
CD1C+	CYBRD1	1.82e-05	5.43e-05	-0.433	0.275	0.612
CD1C+	MS4A7	1.91e-05	5.65e-05	-0.549	0.941	0.97
CD1C+	SAT1	1.91e-05	5.65e-05	0.464	1	1
CD1C+	CAPZB	1.91e-05	5.66e-05	-0.501	0.844	0.938
CD1C+	SLC25A19	4.01e-05	6.1e-05	0.366	0.57	0.318
CD1C+	CD151	2.08e-05	6.1e-05	-0.421	0.297	0.666
CD1C+	EPB41L1	2.1e-05	6.14e-05	-0.332	0.037	0.382
CD1C+	LST1	2.26e-05	6.53e-05	0.434	0.956	0.828
CD1C+	NUPR1	2.26e-05	6.53e-05	-0.837	0.045	0.524
CD1C+	MERTK	2.3e-05	6.62e-05	-0.394	0.134	0.509
CD1C+	DAAM1	2.32e-05	6.65e-05	-0.491	0.23	0.585
CD1C+	PMAIP1	2.43e-05	6.94e-05	0.427	0.822	0.542
CD1C+	PDIA4	2.44e-05	6.95e-05	-0.419	0.26	0.614
CD1C+	SLC11A2	5.87e-05	6.99e-05	-0.385	0.274	0.594
CD1C+	RENBP	2.51e-05	7.16e-05	-0.33	0.156	0.514
CD1C+	SLC7A7	2.53e-05	7.2e-05	-0.364	0.371	0.695
CD1C+	CCL18	2.65e-05	7.49e-05	-1.83	0.03	0.362
CD1C+	SUB1	2.73e-05	7.7e-05	0.415	1	0.902
CD1C+	RPL7	2.78e-05	7.81e-05	0.402	1	0.99
CD1C+	CD164	2.8e-05	7.86e-05	-0.345	0.822	0.902
CD1C+	FGFR1	2.96e-05	8.25e-05	-0.509	0.237	0.622
CD1C+	LIPA	3.01e-05	8.38e-05	-0.462	0.334	0.66
CD1C+	HINT1	7.07e-05	8.38e-05	0.371	0.948	0.911
CD1C+	WDFY3	3.21e-05	8.88e-05	-0.323	0.171	0.5
CD1C+	RGS1	7.57e-05	8.94e-05	0.581	0.918	0.692
CD1C+	WLS	7.62e-05	8.98e-05	-0.445	0.104	0.525
CD1C+	SDC3	3.41e-05	9.41e-05	-0.36	0.126	0.483
CD1C+	NCF1	3.5e-05	9.62e-05	-0.939	0.437	0.782
CD1C+	SNX2	3.73e-05	0.000102	-0.57	0.638	0.842
CD1C+	CTSH	8.72e-05	0.000102	0.454	0.881	0.836
CD1C+	NEAT1	8.74e-05	0.000102	-0.611	1	0.995
CD1C+	TMBIM6	3.76e-05	0.000102	-0.317	0.992	0.994
CD1C+	HPCAL1	3.77e-05	0.000103	-0.366	0.17	0.549
CD1C+	ADAM17	8.92e-05	0.000104	-0.437	0.608	0.83
CD1C+	HLA-E	4.06e-05	0.00011	-0.332	0.97	0.994
CD1C+	SNX6	4.12e-05	0.000112	-0.565	0.688	0.854
CD1C+	CCR1	4.18e-05	0.000113	-0.514	0.252	0.639
CD1C+	DNM1	4.17e-05	0.000113	-0.384	0.104	0.452
CD1C+	ATP5MG	4.24e-05	0.000114	0.305	0.985	0.961
CD1C+	ADAM10	4.26e-05	0.000114	-0.309	0.408	0.673
CD1C+	TMED9	4.31e-05	0.000115	-0.413	0.415	0.75
CD1C+	OS9	4.36e-05	0.000116	-0.349	0.6	0.829
CD1C+	IQGAP2	0.000105	0.000122	-0.475	0.748	0.886
CD1C+	FRMD4B	4.76e-05	0.000125	-0.72	0.608	0.84
CD1C+	SLC2A3	4.91e-05	0.000127	0.421	0.852	0.581
CD1C+	SRGN	4.9e-05	0.000127	0.465	1	0.992
CD1C+	NCKAP1L	4.97e-05	0.000129	-0.347	0.652	0.82
CD1C+	MCOLN1	5.27e-05	0.000136	-0.479	0.288	0.674
CD1C+	EPS15	5.29e-05	0.000136	-0.43	0.46	0.708
CD1C+	MFHAS1	5.54e-05	0.000141	-0.441	0.111	0.488
CD1C+	RALA	0.000123	0.000142	0.577	0.777	0.471
CD1C+	KANK2	5.89e-05	0.00015	-0.378	0.022	0.422
CD1C+	PRMT9	6.01e-05	0.000153	0.482	0.578	0.219
CD1C+	RGCC	6.04e-05	0.000153	0.732	0.97	0.838
CD1C+	DBI	6.29e-05	0.000159	0.588	1	0.962
CD1C+	ADIPOR1	6.31e-05	0.000159	-0.335	0.326	0.706
CD1C+	CFP	6.65e-05	0.000166	0.51	0.784	0.322
CD1C+	NAP1L1	6.65e-05	0.000166	0.368	0.992	0.945
CD1C+	CD59	6.7e-05	0.000167	-0.722	0.496	0.78
CD1C+	ANKRD10	6.84e-05	0.00017	-0.354	0.401	0.674
CD1C+	FCGRT	0.000157	0.000178	-0.545	0.978	0.988
CD1C+	PLEC	7.3e-05	0.00018	-0.589	0.652	0.864
CD1C+	LILRB1	7.38e-05	0.000182	-0.289	0.141	0.482
CD1C+	A2M	7.47e-05	0.000184	-0.775	0.46	0.708
CD1C+	RNF150	7.74e-05	0.000188	-0.378	0.0075	0.346
CD1C+	SCN1B	7.74e-05	0.000188	-0.313	0.067	0.36
CD1C+	GAS7	7.77e-05	0.000189	-0.464	0.638	0.788
CD1C+	TPCN1	7.92e-05	0.000192	-0.353	0.259	0.566
CD1C+	ATP6V0A1	8.19e-05	0.000198	-0.343	0.222	0.571
CD1C+	NRIP1	8.82e-05	0.000212	-0.482	0.43	0.734
CD1C+	LILRA6	8.98e-05	0.000215	-0.304	0.0595	0.435
CD1C+	SLC48A1	9.02e-05	0.000215	-0.339	0.0965	0.444
CD1C+	ARHGEF12	9.1e-05	0.000216	-0.326	0.134	0.464
CD1C+	ATP1B1	9.12e-05	0.000216	0.425	0.799	0.528
CD1C+	CKS2	9.2e-05	0.000217	0.558	0.822	0.522
CD1C+	SERP1	9.22e-05	0.000217	0.276	0.956	0.917
CD1C+	SNHG15	0.000196	0.000221	0.364	0.628	0.37
CD1C+	CAST	9.75e-05	0.000229	-0.359	0.933	0.958
CD1C+	MPEG1	0.000215	0.000241	-0.561	0.666	0.842
CD1C+	HOMER3	0.000103	0.000241	-0.286	0.126	0.51
CD1C+	GNG12	0.000104	0.000242	-0.381	0.015	0.408
CD1C+	DPYSL3	0.000107	0.000248	-0.749	0.14	0.6
CD1C+	FAM120A	0.000111	0.000256	-0.357	0.652	0.83
CD1C+	OGFRL1	0.000112	0.000259	0.412	0.934	0.778
CD1C+	NBR1	0.000113	0.00026	-0.289	0.149	0.463
CD1C+	FCGR3A	0.000114	0.00026	-1.03	0.224	0.612
CD1C+	GAA	0.000117	0.000266	-0.465	0.46	0.758
CD1C+	PPFIA1	0.000117	0.000266	-0.333	0.289	0.599
CD1C+	CD4	0.000242	0.00027	-0.374	0.785	0.906
CD1C+	IGF2R	0.000123	0.000279	-0.359	0.193	0.544
CD1C+	CCL4	0.000123	0.000279	-1.4	0.334	0.696
CD1C+	UVRAG	0.000124	0.000281	0.288	0.614	0.36
CD1C+	HERPUD1	0.000125	0.000282	0.6	0.963	0.859
CD1C+	TCEAL9	0.000125	0.000282	-0.307	0.0665	0.384
CD1C+	G0S2	0.000126	0.000282	0.814	0.444	0.18
CD1C+	PDCD6IP	0.000127	0.000283	-0.317	0.526	0.773
CD1C+	RTN3	0.000128	0.000285	-0.333	0.74	0.88
CD1C+	MARCKSL1	0.000258	0.000287	0.474	0.599	0.318
CD1C+	CD52	0.000133	0.000295	0.47	0.54	0.188
CD1C+	TDP2	0.000141	0.000308	-0.273	0.0815	0.404
CD1C+	IDH1	0.000142	0.00031	-0.373	0.194	0.55
CD1C+	TCN2	0.000144	0.000313	-0.434	0.14	0.539
CD1C+	GNB2	0.000146	0.000316	-0.386	0.786	0.898
CD1C+	C5AR2	0.000147	0.000319	-0.493	0.089	0.464
CD1C+	CD46	0.000148	0.000321	-0.313	0.674	0.84
CD1C+	TMEM37	0.000161	0.000345	-0.291	0.0075	0.345
CD1C+	EPAS1	0.000164	0.00035	-0.303	0.0595	0.388
CD1C+	H3F3B	0.000164	0.00035	0.325	1	1
CD1C+	HEXB	0.000167	0.000354	-0.455	0.682	0.852
CD1C+	MGLL	0.000168	0.000357	-0.466	0.133	0.574
CD1C+	MSR1	0.000184	0.000388	-0.762	0.63	0.808
CD1C+	CLIP1	0.000186	0.000392	-0.313	0.438	0.698
CD1C+	SOD2	0.000357	0.000392	-0.88	0.896	0.972
CD1C+	GOLGA4	0.000365	0.000401	-0.389	0.548	0.81
CD1C+	AVPI1	0.000373	0.000409	0.277	0.407	0.188
CD1C+	TP53I11	0.000195	0.000411	-0.262	0.0745	0.404
CD1C+	RNF13	0.000196	0.000411	-0.427	0.704	0.882
CD1C+	LGI2	0.000215	0.00045	-0.332	0.0075	0.31
CD1C+	STX11	0.000217	0.000453	0.473	0.911	0.732
CD1C+	NUCB1	0.00024	0.000497	-0.402	0.49	0.761
CD1C+	EIF3F	0.000249	0.000513	0.273	0.926	0.815
CD1C+	PPIF	0.00025	0.000516	0.364	0.881	0.578
CD1C+	SMIM30	0.000267	0.000547	-0.267	0.216	0.52
CD1C+	CHMP3	0.000273	0.000558	-0.332	0.46	0.754
CD1C+	ITSN1	0.000274	0.000561	-0.393	0.2	0.484
CD1C+	LPP	0.000275	0.000561	-0.397	0.504	0.704
CD1C+	ANXA4	0.000284	0.000576	-0.645	0.408	0.726
CD1C+	TGIF1	0.0003	0.000604	0.346	0.859	0.72
CD1C+	PDE4DIP	0.000303	0.000609	-0.527	0.696	0.84
CD1C+	TMEM127	0.000305	0.00061	-0.274	0.282	0.574
CD1C+	SCPEP1	0.000306	0.000612	-0.335	0.318	0.602
CD1C+	FYN	0.000308	0.000614	0.317	0.586	0.212
CD1C+	SLC44A1	0.000308	0.000614	-0.379	0.289	0.595
CD1C+	NFE2L1	0.000309	0.000615	-0.286	0.178	0.544
CD1C+	SCN9A	0.000319	0.00063	-0.51	0.244	0.497
CD1C+	PDIA6	0.000321	0.000633	-0.324	0.652	0.814
CD1C+	ARC	0.000327	0.000644	-0.931	0.037	0.414
CD1C+	KCNMA1	0.000328	0.000645	-0.403	0.045	0.427
CD1C+	CTBS	0.000332	0.000651	-0.282	0.356	0.626
CD1C+	CLTA	0.000341	0.000665	-0.357	0.786	0.896
CD1C+	PLEKHB2	0.000355	0.00069	-0.323	0.74	0.85
CD1C+	SERPING1	0.000394	0.000761	-0.398	0.208	0.492
CD1C+	SYNCRIP	0.000397	0.000766	-0.336	0.704	0.842
CD1C+	BSG	0.000419	0.000801	-0.417	0.645	0.844
CD1C+	OPN3	0.000583	0.000823	0.289	0.555	0.343
CD1C+	CTSK	0.000433	0.000825	-0.669	0.045	0.448
CD1C+	FARP1	0.000434	0.000827	-0.322	0.104	0.47
CD1C+	SNHG8	0.000472	0.000852	0.298	0.904	0.753
CD1C+	TMEM30A	0.000453	0.000858	-0.305	0.489	0.7
CD1C+	NTAN1	0.000456	0.000861	-0.37	0.282	0.594
CD1C+	ADAMTSL4	0.000459	0.000867	-0.295	0.119	0.452
CD1C+	HLA-C	0.000467	0.00088	0.323	0.992	0.99
CD1C+	CLIP4	0.000472	0.000888	-0.276	0.0595	0.388
CD1C+	HDLBP	0.000474	0.000891	-0.307	0.608	0.808
CD1C+	SGTB	0.000476	0.000891	-0.304	0.126	0.46
CD1C+	SMAD2	0.000497	0.000919	-0.368	0.297	0.554
CD1C+	TRIM47	0.000496	0.000919	-0.28	0.052	0.35
CD1C+	NEDD9	0.000499	0.000922	0.376	0.726	0.444
CD1C+	NEU1	0.00051	0.000941	-0.478	0.526	0.734
CD1C+	TTC37	0.000524	0.000961	-0.289	0.215	0.508
CD1C+	PIM3	0.00074	0.000995	0.315	0.904	0.752
CD1C+	HSP90B1	0.000558	0.00102	-0.504	0.904	0.932
CD1C+	MYH9	0.000583	0.00106	-0.314	0.756	0.865
CD1C+	PGD	0.000592	0.00107	-0.315	0.348	0.658
CD1C+	INSIG1	0.000603	0.00109	0.716	0.97	0.862
CD1C+	PLAU	0.000639	0.00115	-0.727	0.222	0.542
CD1C+	NCF4	0.000649	0.00116	-0.296	0.496	0.714
CD1C+	CLEC3B	0.000651	0.00116	-0.298	0.03	0.319
CD1C+	PLEKHO2	0.000658	0.00117	-0.378	0.408	0.687
CD1C+	STT3B	0.00066	0.00117	-0.332	0.526	0.738
CD1C+	COX7C	0.000695	0.00122	0.304	0.992	0.966
CD1C+	PLA2G15	0.000697	0.00122	-0.327	0.0815	0.434
CD1C+	NOP10	0.000701	0.00123	-0.359	0.615	0.824
CD1C+	VAMP8	0.000706	0.00123	-0.369	0.94	0.94
CD1C+	AKR1A1	0.00071	0.00124	-0.328	0.6	0.787
CD1C+	ASAP2	0.000714	0.00124	-0.342	0.037	0.402
CD1C+	PTPRE	0.000715	0.00124	0.397	0.962	0.829
CD1C+	NPTN	0.000729	0.00126	-0.432	0.482	0.757
CD1C+	SMIM25	0.000739	0.00127	-0.408	0.0815	0.492
CD1C+	DST	0.000752	0.00129	-0.593	0.518	0.754
CD1C+	FERMT3	0.000752	0.00129	-0.335	0.563	0.762
CD1C+	HIF1A	0.000756	0.00129	-0.426	0.764	0.866
CD1C+	BIRC3	0.000781	0.00133	0.273	0.814	0.618
CD1C+	CYP1B1	0.000791	0.00135	-0.594	0.489	0.729
CD1C+	P4HB	0.000815	0.00138	-0.376	0.63	0.849
CD1C+	ZNF331	0.000815	0.00138	0.633	0.674	0.396
CD1C+	GTF2B	0.000856	0.00144	0.298	0.792	0.607
CD1C+	PID1	0.00091	0.00152	0.364	0.496	0.218
CD1C+	RND3	0.00094	0.00157	-0.624	0.0295	0.336
CD1C+	DAPK1	0.000975	0.00161	-0.276	0.282	0.566
CD1C+	RAB10	0.000987	0.00163	-0.304	0.674	0.858
CD1C+	HLA-DQA2	0.00103	0.00169	1.14	0.674	0.528
CD1C+	GBA	0.00105	0.00171	-0.27	0.126	0.439
CD1C+	PGK1	0.00107	0.00175	-0.306	0.933	0.952
CD1C+	METTL7A	0.00107	0.00175	-0.422	0.349	0.61
CD1C+	RPS17	0.00111	0.0018	0.376	0.992	0.984
CD1C+	ARHGDIA	0.00116	0.00187	-0.281	0.844	0.914
CD1C+	LINC-PINT	0.00121	0.00194	0.321	0.844	0.7
CD1C+	MAP4	0.00124	0.00198	-0.275	0.386	0.583
CD1C+	CCL13	0.00126	0.00202	-0.612	0.015	0.249
CD1C+	RAB1B	0.00136	0.00216	-0.253	0.378	0.612
CD1C+	CD53	0.00137	0.00218	-0.288	0.904	0.93
CD1C+	COMT	0.00139	0.0022	-0.494	0.8	0.884
CD1C+	S100A8	0.00144	0.00226	-2.17	0.0595	0.278
CD1C+	ITGAV	0.00144	0.00227	-0.327	0.318	0.602
CD1C+	CYCS	0.00145	0.00227	0.498	0.933	0.876
CD1C+	GYPC	0.00147	0.0023	-0.391	0.436	0.684
CD1C+	SEC31A	0.00148	0.00231	-0.281	0.526	0.733
CD1C+	EVI5	0.0015	0.00233	-0.336	0.43	0.637
CD1C+	ISCU	0.00153	0.00237	-0.326	0.504	0.718
CD1C+	GNG10	0.00155	0.0024	-0.416	0.57	0.76
CD1C+	GAL3ST4	0.00164	0.00251	-0.334	0.0375	0.336
CD1C+	TXNIP	0.00167	0.00255	-0.689	0.572	0.752
CD1C+	CXCL1	0.0017	0.00259	-1.23	0.104	0.364
CD1C+	ZBTB38	0.00182	0.00274	-0.396	0.334	0.642
CD1C+	ZFHX3	0.00182	0.00274	-0.387	0.748	0.875
CD1C+	CHID1	0.0019	0.00286	-0.317	0.252	0.548
CD1C+	PDE4B	0.00191	0.00287	0.459	0.806	0.578
CD1C+	ATL3	0.00197	0.00295	-0.303	0.386	0.638
CD1C+	NFE2L2	0.00204	0.00304	0.302	0.985	0.968
CD1C+	TMEM123	0.00209	0.00309	0.378	0.978	0.944
CD1C+	NINJ1	0.0021	0.0031	-0.394	0.718	0.9
CD1C+	ITGB5	0.00211	0.0031	-0.442	0.23	0.616
CD1C+	MACF1	0.00219	0.00322	-0.351	0.57	0.76
CD1C+	CTSZ	0.00221	0.00323	-0.778	1	0.984
CD1C+	ZFP36L1	0.00312	0.00328	-0.469	0.94	0.954
CD1C+	RCAN1	0.00225	0.00328	-0.425	0.186	0.437
CD1C+	CPM	0.0024	0.0035	-0.485	0.608	0.745
CD1C+	DUSP2	0.00336	0.00353	0.627	0.777	0.576
CD1C+	SLC6A6	0.00245	0.00356	-0.337	0.534	0.752
CD1C+	PEPD	0.00247	0.00359	-0.704	0.606	0.786
CD1C+	FCHO2	0.00248	0.00359	-0.32	0.29	0.55
CD1C+	C1orf56	0.00359	0.00378	0.27	0.57	0.374
CD1C+	ATP6V1A	0.00263	0.00378	-0.349	0.296	0.608
CD1C+	IRAK1	0.0027	0.00388	-0.269	0.37	0.591
CD1C+	GABRB2	0.00273	0.00389	-0.391	0.015	0.28
CD1C+	RGS16	0.00273	0.00389	-0.319	0.045	0.26
CD1C+	UCP2	0.0028	0.00398	-0.349	0.614	0.773
CD1C+	CCDC170	0.00289	0.00409	-0.291	0.134	0.378
CD1C+	METRNL	0.00395	0.00415	0.385	0.918	0.888
CD1C+	IGFBP4	0.00398	0.00417	-0.452	0.141	0.434
CD1C+	FRMD4A	0.00308	0.00433	-0.376	0.126	0.498
CD1C+	RBPJ	0.00317	0.00443	-0.445	0.97	0.962
CD1C+	GDE1	0.00319	0.00445	-0.299	0.222	0.523
CD1C+	TAPBP	0.00319	0.00445	-0.293	0.77	0.877
CD1C+	NCEH1	0.00322	0.00448	-0.369	0.267	0.563
CD1C+	SLC38A2	0.00322	0.00448	-0.373	0.934	0.942
CD1C+	RHOB	0.00329	0.00457	-0.64	0.572	0.754
CD1C+	BMP2K	0.00331	0.00458	-0.361	0.682	0.798
CD1C+	BTG1	0.0033	0.00458	0.535	1	0.962
CD1C+	EFCAB14	0.00332	0.00459	-0.271	0.46	0.678
CD1C+	EGR1	0.00357	0.00487	-0.92	0.49	0.71
CD1C+	PTGER4	0.00357	0.00487	0.454	0.689	0.436
CD1C+	F3	0.00467	0.00488	-0.574	0.0375	0.23
CD1C+	FYB1	0.00362	0.00492	-0.323	0.696	0.846
CD1C+	STXBP2	0.00362	0.00492	-0.326	0.356	0.604
CD1C+	TREM2	0.00375	0.00508	-0.403	0.104	0.375
CD1C+	SERPINB9	0.00381	0.00515	0.322	0.748	0.514
CD1C+	SEPTIN11	0.00383	0.00518	-0.306	0.542	0.728
CD1C+	USP9X	0.00395	0.00532	-0.282	0.57	0.76
CD1C+	FILIP1L	0.00514	0.00536	0.745	0.836	0.704
CD1C+	ANXA2	0.00399	0.00537	-0.345	0.992	0.986
CD1C+	LEPROT	0.00477	0.0063	-0.283	0.578	0.76
CD1C+	CCNH	0.0048	0.00633	0.34	0.755	0.511
CD1C+	ST3GAL1	0.00488	0.00641	-0.29	0.356	0.608
CD1C+	KLF6	0.00492	0.00646	-0.281	0.934	0.978
CD1C+	TUBB	0.00498	0.00653	-0.435	0.734	0.888
CD1C+	RXRA	0.00511	0.00667	-0.309	0.378	0.616
CD1C+	DOCK4	0.00524	0.0068	-0.316	0.26	0.541
CD1C+	APOE	0.00534	0.00692	-1.41	0.126	0.321
CD1C+	MBP	0.00534	0.00692	0.259	0.874	0.7
CD1C+	ACAP2	0.00539	0.00697	-0.287	0.711	0.794
CD1C+	DDIT4	0.00597	0.00765	0.454	0.66	0.504
CD1C+	CD81	0.00598	0.00766	-0.631	0.734	0.848
CD1C+	LINC01578	0.00614	0.00785	0.41	0.94	0.828
CD1C+	MGST3	0.00638	0.00812	-0.364	0.704	0.852
CD1C+	SYNE1	0.00675	0.00856	-0.315	0.186	0.45
CD1C+	MYO1C	0.00676	0.00856	-0.288	0.245	0.51
CD1C+	ATF3	0.00836	0.00869	0.494	0.933	0.758
CD1C+	HSPB1	0.00693	0.00874	-0.651	0.688	0.8
CD1C+	IFNGR2	0.00693	0.00874	-0.284	0.571	0.786
CD1C+	TES	0.00695	0.00876	0.328	0.74	0.594
CD1C+	SH3GLB1	0.00754	0.00943	-0.302	0.614	0.802
CD1C+	TMEM273	0.00767	0.00958	0.28	0.474	0.305
CD1C+	CTSC	0.00943	0.00978	-0.545	0.572	0.814
CD1C+	ITPRIPL2	0.00788	0.00981	-0.3	0.408	0.664
CD1C+	AKAP13	0.00797	0.00989	0.357	0.985	0.975
CD1C+	PTAFR	0.00843	0.0104	-0.33	0.304	0.586
CD1C+	CSF2RA	0.00853	0.0105	0.494	0.77	0.626
CD1C+	TAOK1	0.00876	0.0107	-0.269	0.608	0.758
CD1C+	PLEKHM2	0.00888	0.0109	-0.275	0.43	0.64
CD1C+	IFI27	0.00924	0.0113	-0.706	0.0225	0.247
CD1C+	KANK1	0.00924	0.0113	-0.397	0.0225	0.246
CD1C+	VSIG4	0.00927	0.0113	-0.541	0.844	0.84
CD1C+	FCGR2A	0.0093	0.0113	-0.33	0.904	0.938
CD1C+	TNF	0.0111	0.0115	-0.724	0.482	0.638
CD1C+	UBC	0.00969	0.0117	0.412	1	0.998
CD1C+	DHRS7	0.00996	0.012	-0.316	0.622	0.754
CD1C+	SQOR	0.0104	0.0125	-0.324	0.304	0.61
CD1C+	SPI1	0.0105	0.0126	-0.33	0.918	0.944
CD1C+	REV3L	0.0123	0.0126	0.363	0.599	0.434
CD1C+	ATP6V1F	0.0107	0.0128	-0.336	0.904	0.922
CD1C+	ACSL1	0.0124	0.0128	-0.505	0.401	0.684
CD1C+	ADM	0.0108	0.0129	-0.428	0.355	0.544
CD1C+	GNB4	0.0113	0.0134	-0.289	0.392	0.626
CD1C+	GATM	0.0121	0.0143	-0.302	0.37	0.557
CD1C+	ZFP36	0.0131	0.0153	0.413	1	0.977
CD1C+	ADCY7	0.0135	0.0158	-0.272	0.408	0.599
CD1C+	ATP1B3	0.0156	0.016	0.651	0.904	0.926
CD1C+	IL6	0.0158	0.0162	-0.818	0.03	0.19
CD1C+	S100A4	0.0149	0.0173	-0.342	0.963	0.996
CD1C+	YPEL5	0.0166	0.0191	0.312	0.874	0.812
CD1C+	AKR1B1	0.0179	0.0206	-0.346	0.436	0.624
CD1C+	APOC1	0.0213	0.0218	-0.659	0.104	0.256
CD1C+	SLC43A2	0.023	0.026	-0.462	0.555	0.768
CD1C+	PTPN1	0.0231	0.026	0.272	0.8	0.677
CD1C+	HPGDS	0.024	0.027	-0.321	0.333	0.503
CD1C+	AC025164.1	0.0241	0.0271	0.265	0.386	0.178
CD1C+	CHMP1B	0.0259	0.029	0.362	0.845	0.786
CD1C+	PKM	0.0271	0.0302	-0.422	0.86	0.903
CD1C+	TNIP1	0.0282	0.0314	-0.316	0.407	0.552
CD1C+	FN1	0.0292	0.0325	-1.22	0.306	0.54
CD1C+	CCDC186	0.0298	0.0331	-0.366	0.326	0.568
CD1C+	CYTH4	0.0304	0.0337	-0.305	0.318	0.546
CD1C+	PHACTR1	0.0305	0.0337	0.613	0.844	0.642
CD1C+	MIR3945HG	0.0334	0.0339	-0.382	0.162	0.306
CD1C+	NFKBIZ	0.0335	0.0369	-0.368	0.748	0.843
CD1C+	ARID5B	0.0345	0.038	-0.575	0.192	0.458
CD1C+	LTC4S	0.0351	0.0387	-0.469	0.674	0.733
CD1C+	PLXDC2	0.0363	0.0399	-0.356	0.771	0.846
CD1C+	ANPEP	0.0371	0.0408	-0.451	0.386	0.61
CD1C+	DSE	0.0383	0.042	-0.305	0.711	0.844
