# Supplementary material for: A single cell atlas of frozen shoulder capsule identifies features associated with inflammatory fibrosis resolution
Source: Nat Commun. 2024 Feb 19;15:1394. doi: 10.1038/s41467-024-45341-9 (PMC10876649; doi:10.1038/s41467-024-45341-9)
Supplement: Supplementary file 6 — Supplementary Data 3 [file 41467_2024_45341_MOESM6_ESM.xlsx]

## Sheet: Myeloid
gene	baseMean	log2FoldChange	lfcSE	pvalue	padj
SPP1	3154.87	-5.9637	0.879607	3.17045e-13	2.58423e-09
FCGR3A	432.792	-1.74192	0.261367	6.16855e-12	2.51399e-08
COL6A2	37.369	-3.65992	0.683983	4.61349e-11	1.25348e-07
HSD3B7	26.0287	-2.38921	0.43631	1.39366e-09	2.83994e-06
COL6A1	33.6609	-2.74383	0.611449	2.86309e-08	4.66741e-05
ATP1B1	109.261	1.42067	0.34	8.23615e-08	0.000111888
ANXA4	202.13	-0.992899	0.327901	1.44821e-07	0.000168634
OLFML2B	36.9114	-1.64985	0.422671	3.20332e-07	0.000326378
CD151	108.415	-0.926752	0.358232	5.70353e-07	0.00051655
IRF4	30.096	1.72484	0.50614	9.63751e-07	0.00071414
KIFC3	28.0099	-1.55014	0.466684	8.98379e-07	0.00071414
GPAT3	79.3432	2.07092	0.621889	1.10624e-06	0.000751414
CAPG	366.356	-0.788877	0.341002	1.20665e-06	0.00075657
CD9	356.695	-1.19905	0.439879	1.32466e-06	0.000771236
MT-ND3	7377.65	0.547462	0.207944	2.14255e-06	0.00116426
CHST7	28.5958	1.68533	0.604066	2.93918e-06	0.00149733
CAVIN3	29.9756	-1.72516	0.636079	3.40856e-06	0.0016343
HCFC1R1	51.8566	-0.806754	0.405248	5.2188e-06	0.00230635
EIF1	2724.16	0.446683	0.132822	5.37611e-06	0.00230635
MT-ND1	4208.24	0.833108	0.42495	6.12062e-06	0.00249446
LGALS3BP	56.9791	-1.4828	0.692961	9.43956e-06	0.0036639
ACKR3	21.349	-1.86728	1.06853	1.29395e-05	0.00479407
CTSZ	2824.85	-0.604191	0.323734	1.48275e-05	0.00525472
MT-ND2	4684.72	0.535602	0.275021	2.22415e-05	0.00755375
P4HA2	14.9555	-1.191	0.760038	3.31181e-05	0.00999798
ADIRF	81.7737	-1.29083	0.828431	3.24897e-05	0.00999798
CD81	492.184	-0.462417	0.197295	3.08435e-05	0.00999798
AKR1C3	16.2417	-1.45079	1.06006	3.62369e-05	0.0105488
SLC2A5	13.4075	-1.49254	1.24238	3.78627e-05	0.010642
DNTTIP2	168.191	0.493641	0.263649	4.88826e-05	0.0125562
ENG	167.256	-0.499404	0.271938	4.92943e-05	0.0125562
NUPR1	206.517	-0.8136	0.565601	4.8838e-05	0.0125562
CTSK	214.069	-1.17925	0.855198	5.09576e-05	0.0125865
ECM1	116.057	-0.452556	0.226017	7.40195e-05	0.0177451
ADAM9	191.53	-0.399022	0.15151	0.000101004	0.0230487
USP36	56.9851	0.450923	0.243759	0.000101798	0.0230487
PDPN	24.9614	-1.00131	0.979266	0.000116733	0.0254554
AC004687.1	44.7023	0.470691	0.288402	0.000118673	0.0254554
PRDM8	52.4094	0.956941	0.918062	0.000125912	0.0256578
ATOX1	141.543	-0.421098	0.202532	0.000125179	0.0256578
RPS27L	213.315	-0.435093	0.233585	0.000131948	0.026232
PFKP	46.0271	-0.694932	0.619177	0.000165278	0.0320757
MT-CO3	7208.66	0.392206	0.166963	0.000179461	0.0340182
TTN	54.3306	0.752606	0.763201	0.000210627	0.035767
CRTAC1	11.4414	-0.809148	0.99493	0.000205427	0.035767
SMAD3	22.7255	0.568423	0.49037	0.000208243	0.035767
SNN	71.1396	0.46088	0.319989	0.000204255	0.035767
RTL8C	38.3972	-0.43369	0.264963	0.000198383	0.035767
LAMB3	15.9256	0.725214	0.833095	0.000267904	0.044565
EIF3L	138.829	0.378542	0.165323	0.000276747	0.0451153
PAPSS1	59.4334	-0.419697	0.287304	0.000326347	0.0492602
CREM	302.266	0.504242	0.449543	0.000314807	0.0492602
CIB1	126.338	-0.384083	0.190964	0.000317088	0.0492602
ABCA6	52.5908	0.618224	0.65847	0.000325952	0.0492602

## Sheet: MERTK+LYVE1high
gene	baseMean	log2FoldChange	lfcSE	pvalue	padj
SPP1	573.01	-6.91382	1.61267	8.212e-08	0.000428995
CXCL8	1261.62	0.929641	0.229244	2.78043e-07	0.000726248
ADAM8	7.08664	-1.35344	1.74626	1.35975e-05	0.0164132
COCH	41.986	0.786445	0.805293	1.68598e-05	0.0164132
MT-ND1	1407.77	0.738489	0.253069	1.86809e-05	0.0164132
MT-ND2	1812.96	0.716933	0.236712	1.88514e-05	0.0164132
BIRC3	23.6071	0.717849	0.596082	2.47272e-05	0.0184535
MT-ND3	2381.03	0.59232	0.201151	4.94981e-05	0.0323223

## Sheet: MERTK+LYVE1low
gene	baseMean	log2FoldChange	lfcSE	pvalue	padj
FCGR3A	93.8373	-1.46043	0.453701	2.13936e-07	0.000264242
CFLAR	196.618	1.13242	0.282133	1.02078e-07	0.000264242
LSP1	36.3753	-1.90742	0.613146	2.37521e-07	0.000264242
ITGAX	43.5771	1.3062	0.384138	2.3413e-07	0.000264242
COL6A2	25.2459	-3.10291	1.12583	6.87623e-07	0.000562883
CSF2RA	33.5287	1.16583	0.344779	7.58943e-07	0.000562883
SDC2	13.6513	-2.20952	0.804125	1.01991e-06	0.000648371
NFKB1	238.867	1.05367	0.295208	1.19115e-06	0.00066258
ATP1B1	31.6624	1.75274	0.67354	1.36725e-06	0.00067603
COL6A1	23.1881	-2.80371	1.18554	1.71141e-06	0.000761579
TNFRSF1B	58.6208	1.10421	0.343212	2.21727e-06	0.000896988
SNN	27.3389	1.12798	0.398092	5.37477e-06	0.00199315
CCRL2	23.2504	1.46738	0.666256	6.80565e-06	0.00217907
MYO1G	14.4099	-1.60629	0.758106	6.85549e-06	0.00217907
CREM	61.3168	1.03386	0.358027	9.91054e-06	0.00294013
GNA13	81.0471	0.874883	0.260535	1.25432e-05	0.00348857
MT-ND3	2367.83	0.671475	0.17741	1.44608e-05	0.00378534
MT-ND1	1346.11	0.901958	0.289615	1.84025e-05	0.00431006
MT-ND2	1598.38	0.852892	0.259014	1.80229e-05	0.00431006
HSD3B7	11.8824	-1.71349	1.07079	2.03893e-05	0.00453661
ADAM8	12.7868	-1.62015	1.10525	2.92086e-05	0.00618944
BIRC3	134.859	1.03993	0.44892	3.16251e-05	0.0063969
TP53INP2	19.6039	0.924474	0.344005	3.78863e-05	0.00733017
CTSK	104.917	-1.33064	0.8611	4.35924e-05	0.00808276
REL	122.794	0.802098	0.267396	5.48372e-05	0.00976102
ATP1B3	115.891	0.826053	0.291664	6.45271e-05	0.0110441
MRPS34	13.6874	-1.0904	0.636845	6.80848e-05	0.0112214
CCNH	21.95	0.988709	0.49329	7.31487e-05	0.0116254
ID2	155.689	0.800092	0.282016	7.84218e-05	0.0116326
TTN	17.2624	1.21492	0.890429	7.76949e-05	0.0116326
AC006449.6	14.306	0.943054	0.473181	9.88495e-05	0.0141897
CLN8	85.5405	0.764025	0.273185	0.000111438	0.0154969
IL6R	79.5656	0.795555	0.311799	0.000136945	0.0179062
SNX9	81.1649	0.708997	0.247033	0.000139303	0.0179062
TLNRD1	45.551	0.847776	0.37641	0.000140835	0.0179062
ARID3A	38.2396	0.849266	0.388092	0.000151123	0.0186805
SH3D21	10.0917	0.947653	0.661508	0.000180532	0.0213052
SERPINB9	61.0452	0.835255	0.397502	0.00018672	0.0213052
ANKRD12	133.845	0.708167	0.259095	0.000185517	0.0213052
PFKFB3	37.2178	0.787431	0.351345	0.0002299	0.0255764
CLEC11A	20.999	-0.89384	0.640469	0.000240367	0.0260886
ZC3H12C	45.5756	0.900246	0.737687	0.000260884	0.0276413
TXNIP	59.8938	-0.856462	0.595503	0.000284036	0.0287263
ZNFX1	23.4012	0.729364	0.302553	0.000283638	0.0287263
LITAF	138.125	0.640949	0.242336	0.000328215	0.0322174
KIFC3	10.8856	-0.821606	0.541865	0.000333034	0.0322174
RPS27L	62.7007	-0.696967	0.301913	0.000418927	0.0385791
PKM	142.629	-0.692324	0.297689	0.000421931	0.0385791
C5AR1	214.633	0.634143	0.250422	0.000424804	0.0385791
TPRA1	30.9961	0.682185	0.297929	0.000478234	0.0425628
EPAS1	14.2461	0.75249	0.469387	0.000513035	0.0439039
RANBP2	45.6232	0.744816	0.424245	0.000506456	0.0439039
IGFBP7	9.496	-0.747047	0.565178	0.00056694	0.0443951
ADIRF	34.1145	-0.755339	0.549534	0.000534098	0.0443951
PGAM1	33.5624	-0.736638	0.42743	0.000549617	0.0443951
RILPL2	28.69	0.698358	0.3326	0.000547683	0.0443951
ADA	11.3479	0.744092	0.511734	0.000568657	0.0443951
MARCKSL1	12.8609	0.734596	0.496716	0.000605816	0.0462124
NFKB2	35.1902	0.685393	0.328174	0.000612703	0.0462124

## Sheet: MERTK-CD48+
gene	baseMean	log2FoldChange	lfcSE	pvalue	padj
FN1	573.775	-6.68392	0.639527	3.02676e-27	1.03878e-23
SPP1	1055.55	-9.96732	1.01447	4.31886e-25	7.41116e-22
MARCO	97.21	-4.47334	0.586264	2.50476e-16	2.86545e-13
GPAT3	34.2412	3.17363	0.482619	1.2381e-12	1.06229e-09
CTSZ	391.04	-2.35542	0.392296	1.99852e-10	1.37178e-07
CTSD	189.611	-2.2865	0.385878	3.22661e-10	1.84562e-07
LGMN	96.7592	-3.88021	0.720445	8.03608e-10	3.44748e-07
COLEC12	21.8803	-4.96384	0.919093	7.03543e-10	3.44748e-07
MAMDC2	15.4171	-6.10605	1.15788	1.50779e-09	5.7497e-07
SLCO2B1	17.1261	-4.69354	0.905803	2.14125e-09	7.31301e-07
LILRB5	23.0275	-4.29449	0.831764	2.34391e-09	7.31301e-07
CAPG	89.2745	-1.77794	0.368477	1.32607e-08	3.04812e-06
TGFBI	145.276	-2.21859	0.430973	1.31195e-08	3.04812e-06
CTSB	416.932	-1.83241	0.370927	1.10876e-08	3.04812e-06
CD9	74.8602	-2.02584	0.399962	1.33222e-08	3.04812e-06
C2	14.5034	-4.50403	0.939896	1.44784e-08	3.10561e-06
MAF	18.8263	-2.90479	0.581292	1.77087e-08	3.57507e-06
DAB2	46.0608	-3.15585	0.687597	7.46674e-08	1.42366e-05
ECM1	11.0804	-3.97234	0.932156	1.50073e-07	2.57525e-05
FCGR3A	68.994	-2.20945	0.492036	1.441e-07	2.57525e-05
ANXA4	30.3477	-2.22255	0.526317	3.35241e-07	5.32851e-05
MSR1	41.2929	-1.98698	0.486399	3.41571e-07	5.32851e-05
GPNMB	67.024	-2.82945	0.685802	4.71677e-07	6.47519e-05
AP2A2	13.4628	-2.66895	0.642409	4.63001e-07	6.47519e-05
RNASE1	167.115	-5.46578	1.42516	4.41655e-07	6.47519e-05
BMP2K	30.9628	-2.04865	0.532374	7.653e-07	0.00010102
KCTD12	57.1909	-1.67986	0.507531	1.50806e-06	0.000191691
PLD3	34.28	-1.42227	0.517574	4.8766e-06	0.000597732
ADAM9	30.9947	-1.46156	0.543171	6.50603e-06	0.000769955
EGR1	80.7128	-3.08282	1.0481	7.20432e-06	0.000824175
PLTP	40.3316	-2.85631	1.00973	9.87147e-06	0.00109287
ITGB5	9.77973	-2.84479	1.01562	1.04655e-05	0.00112242
ACP5	20.709	-2.33894	0.830037	1.14149e-05	0.00118715
CAPZB	58.2574	-0.989475	0.415783	1.82118e-05	0.00183832
SCARB2	18.2028	-1.59341	0.656673	1.9044e-05	0.0018674
IDH1	7.33796	-2.26319	1.01808	3.90749e-05	0.00362446
VAT1	12.156	-1.74167	0.782717	3.80545e-05	0.00362446
CSF2RA	36.6215	1.04394	0.489959	4.1426e-05	0.00374143
TIMP1	816.079	1.77732	0.820427	4.49637e-05	0.0039568
CALU	29.1408	-1.16798	0.572483	5.16744e-05	0.00443366
CYBRD1	8.91185	-2.01565	0.97212	5.65881e-05	0.00472779
DPYSL2	64.4455	-1.15241	0.572993	5.78575e-05	0.00472779
TREM2	11.6363	-2.06709	1.01503	6.05489e-05	0.00483264
PAX8-AS1	15.8875	-1.56928	0.782593	6.49515e-05	0.00495363
PLXND1	14.0215	-1.43327	0.718255	6.36113e-05	0.00495363
MMP14	10.6481	-1.65298	0.834374	7.09005e-05	0.0052898
FPR3	43.5964	-1.57427	0.801389	7.30685e-05	0.00533556
CD14	128.141	-1.05744	0.562367	0.000101966	0.00729055
CSF1R	37.3585	-1.06947	0.577595	0.000111118	0.00778282
PRDM8	44.9624	1.83319	1.0666	0.000130812	0.00888809
GRN	187.829	-0.691354	0.27521	0.000132078	0.00888809
NSMAF	35.9862	1.15384	0.654189	0.000139316	0.00919487
CD81	75.7209	-1.0023	0.559782	0.000154017	0.00997333
BID	67.3007	0.805825	0.412128	0.00019512	0.0124009
RPS27	1007	0.653709	0.258544	0.00020737	0.0128507
DSC2	9.06148	-1.607	1.02879	0.000209685	0.0128507
GCLM	42.5832	1.1465	0.702167	0.000217447	0.0130926
CD151	19.9683	-1.0303	0.631016	0.000249866	0.0145346
HCAR3	22.6058	1.19105	0.754076	0.000249234	0.0145346
ARHGAP18	32.8946	-0.889841	0.520459	0.000274473	0.0156998
CD163	74.8607	-1.10861	0.710258	0.000284991	0.0160342
TXNRD1	106.01	1.26372	0.857352	0.000325014	0.0179911
GSN	56.3266	-0.896535	0.553279	0.000354656	0.0193203
GPR35	9.92953	1.067	0.729125	0.000407758	0.021866
ARID5B	28.6993	-1.39326	1.04268	0.00041987	0.0221691
GNG10	26.3897	-0.780598	0.454527	0.000440643	0.0229134
TNS1	14.141	-1.28395	0.959838	0.000463315	0.0237328
KLF9	16.601	-1.1269	0.824783	0.000505235	0.024832
HCFC1R1	10.732	-1.07701	0.77643	0.00050648	0.024832
NOP53	54.5818	0.69258	0.358659	0.000495285	0.024832
CASP4	36.7242	0.807993	0.50348	0.000520896	0.0251791
TAGLN2	234.257	-0.591525	0.240861	0.000555693	0.0264881
IL1A	217.672	1.08119	0.817593	0.000606946	0.0280996
IL1B	4683.2	0.845964	0.568061	0.000619143	0.0280996
OTUD1	53.053	-0.986618	0.722488	0.000622251	0.0280996
NRP1	9.90135	-1.0266	0.757438	0.00059872	0.0280996
CASP1	34.2094	0.758958	0.480862	0.000711636	0.0317186
RPL11	580.147	0.573419	0.235212	0.000732849	0.0322454
MS4A4A	18.6837	-1.03606	0.84118	0.00083165	0.0361294
TSC22D1	29.4308	-1.23625	1.16548	0.000906205	0.0388762
RPL18A	557.332	0.561002	0.234129	0.000934107	0.0395785
MTRNR2L12	122.955	1.14732	1.08416	0.00104196	0.0429853
ACTB	1374.99	-0.607455	0.305626	0.00105209	0.0429853
POU2F2	39.4077	0.63953	0.354046	0.00103509	0.0429853
RPL35A	415.873	0.559871	0.242186	0.0011025	0.0443331
SLC16A10	52.9523	-0.738042	0.512718	0.00111091	0.0443331
FCGR1A	10.8773	-0.919339	0.771027	0.0011469	0.0452434
ENG	31.3457	-0.749746	0.538947	0.00117777	0.045933
STOM	16.2158	-0.713116	0.487091	0.0011983	0.0462087
RPL23A	403.414	0.573044	0.266168	0.00121259	0.0462401
CREM	99.7203	0.654581	0.402379	0.00126705	0.0477859
CIB1	28.0519	-0.740961	0.542112	0.00129834	0.0484337

## Sheet: CD1C+
gene	baseMean	log2FoldChange	lfcSE	pvalue	padj
VMO1	12.1339	2.73632	0.635518	1.13e-07	0.000171462
VCAN	20.5143	-1.6716	0.890381	1.32e-05	0.00997394
F13A1	14.7523	-1.31793	1.01211	5.45e-05	0.0274646

## Sheet: Sample count
Cluster	Comparator	Frozen Shoulder
MERTK+LYVE1high	6	4
MERTK+LYVE1low	6	4
CD48+	4	4
CD1C+	5	4

## Sheet: capsule vs synovium
gene	baseMean	log2FoldChange	lfcSE	stat	pvalue	padj
SEMA4A	37.8742	2.92331	0.657219	19.3726	1.0754e-05	0.0274441
EGR1	490.948	2.75138	0.537443	23.6934	1.12967e-06	0.00864879
AQP1	25.9724	11.8873	2.39155	17.0732	3.59659e-05	0.0458924
CRIP2	53.9224	3.74985	0.900795	17.1806	3.39891e-05	0.0458924
CLEC11A	17.7546	3.55785	0.795415	21.2274	4.07892e-06	0.0156141
BID	53.6643	-1.67958	0.402697	17.7373	2.53602e-05	0.0458924
