# Supplementary material for: A single cell atlas of frozen shoulder capsule identifies features associated with inflammatory fibrosis resolution
Source: Nat Commun. 2024 Feb 19;15:1394. doi: 10.1038/s41467-024-45341-9 (PMC10876649; doi:10.1038/s41467-024-45341-9)
Supplement: Supplementary file 7 — Supplementary Data 4 [file 41467_2024_45341_MOESM7_ESM.xlsx]

## Sheet: Fibroblasts
gene	baseMean	log2FoldChange	lfcSE	pvalue	padj
CLIC5	201.111	3.53998	0.675961	2.11499e-11	2.7038e-07
SMOC1	424.611	-2.05462	0.360998	3.51637e-10	2.24766e-06
HLA-F	129.13	1.25783	0.212724	8.47635e-10	3.61205e-06
C17orf58	218.594	1.18504	0.211527	6.01766e-09	1.92324e-05
CSF1	476.316	0.858846	0.152749	8.10912e-09	2.07334e-05
NDUFA4L2	3253.86	-2.41782	0.526476	2.89265e-08	6.16327e-05
SYNDIG1	44.2847	-1.88849	0.393513	6.06928e-08	0.000110842
HHIPL1	48.7802	-1.55889	0.318926	9.75257e-08	0.000155846
PCSK6	139.518	1.89748	0.40927	1.19613e-07	0.000169904
COL22A1	33.2127	6.06901	2.22001	2.04952e-07	0.000262011
PODNL1	145.87	-1.60004	0.383816	1.24496e-06	0.00144687
THEMIS2	20.7102	-2.14503	0.628493	2.13821e-06	0.00170843
LEPR	114.74	1.64091	0.41125	1.85976e-06	0.00170843
NR4A3	163.47	1.23157	0.288912	1.65864e-06	0.00170843
CHST6	27.7423	-1.75642	0.45653	2.08805e-06	0.00170843
ZNF880	44.9161	1.21403	0.290731	2.12901e-06	0.00170843
PODXL2	45.1301	1.39915	0.344422	2.32977e-06	0.00175199
TNFSF11	52.6159	-2.11107	0.635762	2.74755e-06	0.00195137
ITGA8	47.0827	2.14894	0.677093	3.21589e-06	0.00216379
CXCL1	913.675	2.66882	1.19722	3.4062e-06	0.00217724
SYNPO2	68.5693	1.90285	0.605649	5.96473e-06	0.0036311
MT-ND3	27273.1	1.26155	0.346725	6.95276e-06	0.00404018
SEZ6L2	23.3656	-2.32811	1.09419	7.49234e-06	0.00416444
PDE4D	144.447	-1.28538	0.363841	8.35921e-06	0.00445267
PIFO	91.0066	-1.3568	0.419938	1.33184e-05	0.00593944
IL6R	108.174	1.03929	0.311332	1.30354e-05	0.00593944
AC074387.1	33.0786	1.72896	0.629149	1.51779e-05	0.00593944
CLSTN2	22.7657	1.98204	0.869297	1.4781e-05	0.00593944
TGFBI	2247.53	-1.74524	0.632212	1.44426e-05	0.00593944
MMP13	94.5671	-1.9193	2.89703	1.46047e-05	0.00593944
TEX26-AS1	34.7697	1.21384	0.372272	1.43981e-05	0.00593944
IDH2	120.894	-0.915169	0.287432	1.57964e-05	0.00593944
ABCG1	34.2479	1.71769	0.62711	1.57143e-05	0.00593944
RAC2	12.1411	-2.27158	1.56851	1.22477e-05	0.00593944
RNF144B	36.2351	-1.81579	0.779175	2.07788e-05	0.0075896
LRFN5	25.1441	1.65132	0.654252	2.36671e-05	0.00840444
GALNT12	61.9971	1.16606	0.402523	2.70031e-05	0.0093157
MT1F	173.642	-1.61821	0.660593	2.76906e-05	0.0093157
CD82	200.235	-1.33153	0.483534	2.90263e-05	0.00951466
DYRK4	73.0224	-1.08313	0.382619	3.10154e-05	0.00986546
ZNF331	160.471	1.3499	0.503808	3.16399e-05	0.00986546
ALDH1A1	15.5337	1.81	1.3235	3.29525e-05	0.0100301
HBEGF	637.987	1.45594	0.582104	3.47486e-05	0.010096
MYLIP	548.065	0.810119	0.303184	3.4426e-05	0.010096
IL17RD	60.918	1.00615	0.373162	3.87881e-05	0.0109196
FOXD1	85.5867	-1.62602	0.787093	4.15236e-05	0.0109196
ABCA1	290.937	1.07421	0.402723	4.04258e-05	0.0109196
GRK5	111.709	1.34614	0.544778	4.27082e-05	0.0109196
NXPH4	28.2094	-1.7236	1.05327	4.26924e-05	0.0109196
NTN4	415.363	0.99472	0.3707	3.95605e-05	0.0109196
EVI2A	202.892	-1.38208	0.574357	4.42819e-05	0.0111
C1QL1	25.0633	-1.69748	1.18923	4.56389e-05	0.0112202
MBOAT1	107.999	0.712065	0.298304	4.90321e-05	0.0116896
GPC5	16.1052	1.64258	0.921238	4.98282e-05	0.0116896
CLEC14A	19.8528	1.66822	1.10485	5.02914e-05	0.0116896
F2R	53.0636	1.24821	0.522289	5.41584e-05	0.0123636
KCNN4	90.5216	-1.49061	0.723979	5.58688e-05	0.0123842
CHST7	39.6334	0.808995	0.33597	5.6186e-05	0.0123842
MT-ND2	10380.5	1.01008	0.42807	6.72009e-05	0.014561
RAMP2-AS1	35.3029	1.28454	0.606213	7.48875e-05	0.015956
GOLGA7B	19.4143	-1.43579	0.782165	7.83939e-05	0.0164293
ALKBH7	537.734	-0.354517	0.207368	8.56029e-05	0.0176508
APOE	2785.96	1.39042	1.25396	8.9782e-05	0.0182186
UST	65.5558	0.877842	0.408784	9.55425e-05	0.0190846
ERFE	15.1102	-1.30837	1.30031	9.89284e-05	0.0191791
ADTRP	66.6573	-1.3495	0.770231	0.000102016	0.0191791
KCNK6	52.3458	-0.94311	0.443729	9.99659e-05	0.0191791
TIAM1	62.1874	0.999301	0.47363	0.000101027	0.0191791
RASIP1	15.3856	-1.37547	0.828964	0.000104227	0.0193108
BEND7	45.488	1.03077	0.498622	0.000106367	0.0194257
TPM2	613.986	-0.802136	0.39087	0.000109466	0.0197101
SPARCL1	5976.69	1.12185	0.576786	0.000117818	0.0205999
KCNQ5	8.89932	-0.949021	1.47531	0.000118991	0.0205999
PPL	80.5463	0.91386	0.451479	0.000119242	0.0205999
COL7A1	9.35322	-1.12937	1.32243	0.000129113	0.0215169
MEGF10	37.0523	-1.22434	0.696776	0.0001296	0.0215169
MT-ND1	10237.3	1.08073	0.562105	0.000127329	0.0215169
MIR210HG	32.8914	-1.21295	0.701173	0.000136499	0.0223719
HSD17B11	350.571	0.450871	0.272997	0.000145397	0.0232344
MT-CO3	20165.4	0.842612	0.439906	0.000144477	0.0232344
GMDS	118.392	-0.703204	0.378868	0.000148703	0.0234693
CCN4	93.1126	-1.02173	0.554415	0.00015214	0.023719
PLOD1	301.998	-0.483233	0.29289	0.000161513	0.0248497
NT5DC2	371.601	-1.00307	0.557043	0.000165224	0.0248497
BEX4	197.337	0.456015	0.281574	0.000164177	0.0248497
MT1G	281.114	-1.00964	1.27842	0.000169126	0.0251408
PART1	96.3539	-1.17539	0.769225	0.000181774	0.0258199
SLC39A4	71.6939	-0.818396	0.4553	0.000179919	0.0258199
PLCB1	68.3414	1.03101	0.596595	0.00017936	0.0258199
NDP	29.051	-1.21542	0.836088	0.000176173	0.0258199
PLOD2	1137.44	-0.72405	0.410822	0.000185833	0.0261065
CLIC2	137.067	0.570416	0.342647	0.000191558	0.0266182
HSBP1L1	61.7084	-0.908934	0.522217	0.000195395	0.0267304
MT-ATP6	25697.3	0.934709	0.541092	0.000196547	0.0267304
MBP	159.837	0.829951	0.479776	0.00020465	0.0272526
GPI	437.261	-0.635487	0.377642	0.000203547	0.0272526
NEGR1	56.5498	1.16456	0.837465	0.000207545	0.0273531
MFHAS1	125.4	0.654297	0.389594	0.000209977	0.0273912
COL5A2	4795.39	-0.63914	0.386998	0.000220601	0.027485
STARD4	11.1045	-1.1474	0.848767	0.000221445	0.027485
GPNMB	3029.18	0.536218	0.33641	0.000217551	0.027485
MIA	38.0067	-0.538749	1.32535	0.000214569	0.027485
SCN4B	15.8641	1.07033	1.12835	0.000219125	0.027485
RASL11A	102.081	0.994303	0.628658	0.000232823	0.0286193
INPP4B	6.99653	-1.0249	1.11244	0.000248504	0.0299705
PLBD1	445.208	0.629384	0.393477	0.00024776	0.0299705
SOX13	19.7386	0.855116	0.55087	0.000281221	0.032683
FBXO4	59.4203	-0.52479	0.349678	0.000278585	0.032683
CHST3	112.661	-0.49509	0.334072	0.00027925	0.032683
THAP2	125.851	0.768056	0.484782	0.000273812	0.032683
WNT9A	78.0288	0.985756	0.682532	0.000285399	0.0328698
GALNT18	66.5405	-1.00724	0.729737	0.000296768	0.033874
NRP1	394.852	0.377034	0.271611	0.000304527	0.034452
GAS6-DT	7.69134	-0.761953	1.15195	0.000318051	0.0356664
IL13RA1	609.1	0.343053	0.254082	0.000336903	0.0374519
FHAD1	34.9353	-0.996657	0.805134	0.000345416	0.0380672
PRG4	36985.2	0.638217	0.439379	0.00035803	0.0390127
HIC1	192.825	0.535644	0.377851	0.000360098	0.0390127
NRP2	414.857	-0.664544	0.472671	0.000403128	0.0431691
EFNB2	61.2724	0.942832	0.787438	0.000405217	0.0431691
GPR1	334.306	0.821711	1.05809	0.000410797	0.043221
DOCK5	30.1553	-0.888695	0.690029	0.000412818	0.043221
JMJD1C	910.787	0.270322	0.205146	0.000415847	0.043221
EIF4EBP1	157.565	-0.607597	0.440427	0.000423557	0.043318
TPCN1	101.006	0.426604	0.323599	0.000422132	0.043318
GAB2	32.3186	0.588021	0.428491	0.000427375	0.0433616
KLF11	72.8873	0.390821	0.302601	0.000441402	0.0444322
CENPV	11.8666	0.871699	0.697537	0.000447202	0.0446643
AC100793.4	14.0538	0.888373	0.74428	0.00046106	0.0456914
SREBF1	180.268	0.459665	0.353078	0.000466096	0.0458351
LRP5	73.0046	0.623864	0.466374	0.000472668	0.0461266
CLIC3	39.6779	-0.853973	0.697902	0.000477681	0.0462627
ANKRD28	850.404	-0.409854	0.323911	0.000495761	0.0476527
MALL	63.2491	-0.674375	0.516704	0.000506975	0.0483669
ZDBF2	138.089	0.765049	0.607837	0.000518325	0.0490834
C4orf48	450.032	-0.547596	0.425229	0.000525728	0.0494185

## Sheet: DKK3+FMOD+POSTNlow
gene	baseMean	log2FoldChange	lfcSE	pvalue	padj
ITGA8	23.8497	3.68237	0.463102	4.38341e-17	4.29705e-13
NDUFA4L2	1068.66	-3.1394	0.435668	8.44871e-15	2.76076e-11
CAPS	119.207	-3.43498	0.473656	7.85397e-15	2.76076e-11
CD82	60.0452	-2.83144	0.508691	2.20887e-10	5.41338e-07
LEPR	36.7489	2.18296	0.453744	1.62153e-08	3.17916e-05
TREM1	131.152	-2.58374	0.578883	4.93492e-08	8.06284e-05
SMOC1	111.878	-2.10979	0.468718	6.98547e-08	9.78265e-05
ENO1	806.653	-1.23455	0.282537	2.0846e-07	0.000255441
MT-ND3	7105.36	1.38541	0.31561	2.56195e-07	0.000279053
RAMP2	95.5337	1.70136	0.410698	4.63377e-07	0.000454248
PERP	105.065	1.23479	0.318084	8.46698e-07	0.000754562
IL17RD	21.5842	1.38971	0.364593	1.26393e-06	0.000953104
HIC1	60.7655	1.34724	0.354513	1.25733e-06	0.000953104
F2R	27.5089	1.90313	0.55718	2.24709e-06	0.00141754
UQCC2	84.8421	-0.854558	0.282695	2.1693e-06	0.00141754
GOLGA7B	6.96074	-3.05817	1.31084	2.31365e-06	0.00141754
NEGR1	9.65654	1.89442	0.561413	2.47904e-06	0.00142953
SAMHD1	105.304	1.21044	0.355818	2.72859e-06	0.00148602
INMT	11.8986	1.92957	0.593824	3.0862e-06	0.00159231
MT1F	44.3587	-2.57802	0.95147	3.85556e-06	0.0018898
DLX4	16.937	-2.50375	0.941664	4.57436e-06	0.00213536
PLBD1	124.765	1.10054	0.364312	5.51355e-06	0.00230096
FOXC2	18.5719	-2.72623	1.51919	5.39079e-06	0.00230096
PGK1	413.793	-1.15472	0.377582	5.63328e-06	0.00230096
MYLIP	101.016	1.1098	0.369458	5.87684e-06	0.00230443
FBLN1	1340.78	1.18589	0.398821	7.23558e-06	0.00272809
NFIX	329.109	0.513277	0.190505	8.34676e-06	0.00303049
SRGN	33.0648	-2.186	0.891207	9.27064e-06	0.00324572
SPRY1	135.268	1.4807	0.51883	1.00131e-05	0.00331772
OSBPL1A	75.4416	0.999471	0.37092	1.01532e-05	0.00331772
CRTAC1	1213.07	-1.65749	0.610482	1.11799e-05	0.00353538
MT-ND2	2823.75	1.10439	0.407903	1.20594e-05	0.00369433
GPC4	36.412	1.11384	0.42181	1.43431e-05	0.00426076
MT-ND1	2730.09	1.26486	0.476909	1.55465e-05	0.00448242
SPARCL1	1831.36	1.38984	0.548499	1.91856e-05	0.00537362
GPNMB	901.994	0.744878	0.334021	2.42895e-05	0.00653201
SEZ6L2	7.58524	-2.0639	1.51237	2.53204e-05	0.00653201
KCNN4	33.4618	-1.49802	0.638036	2.46599e-05	0.00653201
BCAT1	101.419	-1.2121	0.505353	2.61794e-05	0.00655457
MT-ATP6	7252.27	1.12116	0.471831	2.67452e-05	0.00655457
MYO10	36.0349	-1.37175	0.587891	2.81318e-05	0.00667787
TNFSF11	19.1511	-1.88876	0.9914	2.92268e-05	0.00667787
ADA	22.2568	1.48067	0.65601	2.92919e-05	0.00667787
TMEM158	17.2795	-1.88718	1.13589	3.79866e-05	0.00828174
TMOD2	20.5005	1.1291	0.508376	3.80168e-05	0.00828174
OLFML2A	25.6131	1.03787	0.474504	3.98281e-05	0.00838632
MT2A	4622.05	-1.58685	0.800959	4.02078e-05	0.00838632
IDH2	37.7886	-1.03362	0.476514	4.15342e-05	0.0084825
ALDH1A2	31.0723	1.80452	1.07003	4.27217e-05	0.00854695
HHIPL1	17.5631	-1.34281	0.648231	4.61822e-05	0.00905448
CD34	119.727	1.51748	0.797708	4.96329e-05	0.00935676
SERPINI1	78.6162	1.32626	0.649406	4.94003e-05	0.00935676
BEX4	51.2001	0.659622	0.330646	5.40338e-05	0.00992055
IL13RA2	23.7479	1.3588	0.691475	5.46475e-05	0.00992055
CMIP	62.698	-1.22338	0.631658	6.56677e-05	0.0117044
IL13RA1	142.038	0.570589	0.287821	6.81398e-05	0.0119281
LAMA2	89.8859	1.23324	0.677933	8.07906e-05	0.0138946
UXT	151.527	-0.510004	0.252299	8.34064e-05	0.0140971
VEGFC	21.0542	-1.50911	1.10565	9.62059e-05	0.0158891
MT-CO3	5645.27	0.798784	0.439997	9.72501e-05	0.0158891
PGAM1	360.367	-0.552523	0.295941	0.000108361	0.0171333
ANGPTL4	283.614	-1.47965	1.16032	0.000107044	0.0171333
LSM7	183.295	-0.393035	0.158623	0.000110355	0.0171417
MIF	1163.06	-0.826391	0.467304	0.000111912	0.0171417
ADTRP	24.9094	-1.33955	0.912424	0.000119089	0.0179309
PLIN3	175.59	-0.776739	0.44549	0.000120722	0.0179309
MCOLN3	15.9518	1.21293	0.781431	0.000130229	0.018774
FBLN2	508.963	1.03053	0.613648	0.000128903	0.018774
RNF144B	8.55191	-1.34945	1.11997	0.000146265	0.0207802
PODN	259.784	0.699389	0.427994	0.000174784	0.0233829
HIF1A	224.357	-0.657463	0.397983	0.000172106	0.0233829
C16orf89	37.4428	1.00828	0.64901	0.000171273	0.0233829
CLIC2	32.4901	0.601971	0.35986	0.000176511	0.0233829
MT-ND5	1612.76	0.833288	0.513765	0.000168094	0.0233829
S100A3	32.2248	-1.1954	0.919321	0.000188651	0.0237096
DDR2	190.509	0.391896	0.172517	0.000184425	0.0237096
LRRN4CL	134.965	0.687012	0.423665	0.000183726	0.0237096
PSME2	104.861	-0.449029	0.231773	0.000186475	0.0237096
CFH	937.787	0.944928	0.625774	0.000201562	0.0250115
CHST3	28.9037	-0.746082	0.480853	0.000216156	0.0264872
NR2F2	69.9691	0.766196	0.499971	0.000224586	0.0271805
KIF27	10.6058	0.851829	0.56953	0.000229563	0.0272471
TNFRSF6B	13.2531	-1.15931	1.00353	0.000230695	0.0272471
GPR155	28.4612	-0.890081	0.610191	0.000240328	0.0273978
ASS1	32.7655	-0.934786	0.652608	0.000240356	0.0273978
SOCS1	49.2546	0.916872	0.631771	0.000236471	0.0273978
NDUFS5	422.248	-0.388241	0.180099	0.000255985	0.0281869
FKBP9	244.993	0.398321	0.19225	0.000261656	0.0281869
CPED1	54.3129	0.760077	0.509851	0.000253557	0.0281869
SOX5	81.0276	-0.701371	0.46454	0.00025469	0.0281869
COX6A1	382.85	-0.366727	0.157031	0.000258802	0.0281869
CDKN1C	248.577	0.591762	0.383542	0.000274222	0.0291903
FZD4	37.8375	0.929023	0.680433	0.000276925	0.0291903
SQSTM1	646.278	0.479331	0.283078	0.00028193	0.0292872
SGCE	182.435	0.548108	0.349145	0.000286808	0.0292872
SCD	9.21284	-1.09042	1.03352	0.000283926	0.0292872
EIF4EBP1	55.3311	-0.66281	0.451986	0.000304325	0.0306206
MT-ND4	5322.39	0.649287	0.44129	0.000306112	0.0306206
MT-ND4L	518.465	0.810613	0.586711	0.000317076	0.0313969
POU3F1	15.5427	0.828759	0.611281	0.000328223	0.0321757
GSN	4060.13	0.89623	0.696167	0.000338494	0.032854
C12orf75	141.58	-0.773747	0.565739	0.000344684	0.0329614
ZNF880	13.8096	0.825961	0.619389	0.000346325	0.0329614
NRP2	143.547	-0.525096	0.343258	0.000354785	0.0331234
PTGER4	42.0103	0.680376	0.483891	0.000353758	0.0331234
KLHL15	22.5782	0.693413	0.509493	0.000393323	0.0363749
ST3GAL5	19.9585	0.794515	0.622906	0.000413535	0.0371916
AP001528.1	18.2945	0.865119	0.710696	0.00040618	0.0371916
SLC38A5	51.4923	-0.929126	0.839854	0.000411104	0.0371916
CELF2	179.828	0.46429	0.294426	0.00043405	0.0386818
EBF2	29.5703	0.76918	0.618511	0.000463287	0.0409154
C1orf122	181.783	-0.395611	0.220011	0.00049988	0.0409965
CACHD1	28.5971	0.707643	0.561973	0.000499655	0.0409965
ABLIM1	88.8318	0.724565	0.571976	0.000476002	0.0409965
IRX5	34.615	0.57078	0.419185	0.000501844	0.0409965
CHST6	10.8837	-0.825855	0.715181	0.000489026	0.0409965
TIMP1	2820.21	-0.527857	0.368804	0.000470194	0.0409965
CLCN5	12.9202	0.673834	0.521924	0.000490067	0.0409965
MAGED1	122.038	-0.486052	0.327811	0.000491764	0.0409965
MT-CYB	6312.35	0.536221	0.383111	0.000500146	0.0409965
VPS25	61.9026	-0.398171	0.225232	0.000516481	0.0418435
PLOD1	94.11	-0.474306	0.320871	0.000532687	0.0421766
MBOAT1	44.7741	0.550544	0.406139	0.000542105	0.0421766
TPI1	632.459	-0.484026	0.330963	0.00052624	0.0421766
ACVRL1	26.6322	0.590257	0.447201	0.000538129	0.0421766
ILVBL	32.2807	-0.549696	0.404846	0.000540055	0.0421766
KIAA0040	61.7025	-0.749855	0.641426	0.000561322	0.0433279
SLITRK4	8.533	0.736551	0.6335	0.000584797	0.0447872
TRIP10	59.3471	0.435285	0.283345	0.000603021	0.0454724
MT-ATP8	186.726	0.731351	0.633729	0.000601632	0.0454724
ALDOC	11.5738	-0.822965	0.872539	0.000615386	0.0460506
TMEM30B	26.933	0.771649	0.712664	0.000620109	0.0460525
TGFBI	983.565	-0.78565	0.757627	0.000635896	0.0468698
HEG1	104.977	0.399255	0.240626	0.000646074	0.0472647
PNP	28.3487	-0.72002	0.640311	0.000653533	0.0473849
MT1X	1206.82	-0.803796	0.912702	0.000657385	0.0473849
FOXD1	17.2114	-0.790452	0.826597	0.000674501	0.0475109
SVEP1	47.3034	0.602688	0.489502	0.000666254	0.0475109
LRRK2	23.915	0.613762	0.505534	0.00067852	0.0475109
ANPEP	129.574	-0.551534	0.431862	0.000675091	0.0475109
CHST11	17.6269	-0.64501	0.546015	0.000685037	0.0476271
LINC01088	21.9853	0.695453	0.623903	0.000705431	0.0486996
NAIP	14.1137	0.708847	0.65338	0.000721684	0.0494732
PLK3	102.747	0.43753	0.300999	0.000727581	0.0494838
LINC01503	26.6272	-0.727598	0.695251	0.000731934	0.0494838

## Sheet: APOE+
gene	baseMean	log2FoldChange	lfcSE	pvalue	padj
SCRG1	95.5441	-2.62032	0.397486	7.76435e-12	2.96543e-08
IGF1	361.537	-2.742	0.422182	1.21087e-11	2.96543e-08
SRGN	13.2567	-4.86132	1.11838	1.85916e-09	3.03539e-06
COMP	432.11	-2.9934	0.561345	7.28245e-09	8.91737e-06
HELLPAR	46.4273	-2.2688	0.439639	5.98267e-08	5.86062e-05
GAS6	118.323	-1.82475	0.389719	6.4487e-07	0.000526429
PLPP3	150.227	-1.52053	0.332814	1.07906e-06	0.000660653
APOE	822.001	2.02019	0.451054	1.02587e-06	0.000660653
PTGS2	10.4471	-2.73484	0.761464	2.81663e-06	0.00153287
SCG2	70.1383	-2.32182	0.646452	4.80781e-06	0.00235486
PDE4D	13.9561	-2.63214	0.813749	5.41602e-06	0.00241161
SLPI	37.1927	-2.81193	0.979573	6.22416e-06	0.0025405
EDIL3	25.8258	-2.4137	0.744309	7.154e-06	0.00269541
DNAJB1	249.388	1.41842	0.429796	1.24223e-05	0.00434605
IGFBP4	1075.7	-1.70924	0.592508	2.02997e-05	0.00662853
HSPA1A	848.551	1.87843	1.0834	7.09783e-05	0.0207646
FTL	1697.45	-0.668175	0.365158	7.20699e-05	0.0207646
NT5DC2	10.1158	-1.65412	0.967128	9.23907e-05	0.0251405
HSPA1B	342.911	1.54309	1.03757	0.000132871	0.0342527
SDC2	168.721	0.955044	0.660298	0.000177736	0.0435276
TUBB2B	19.679	-1.17773	0.888254	0.000216635	0.0482308
BMP4	15.7955	1.01962	0.750305	0.000211602	0.0482308
RBP4	20.4166	-1.26987	1.04707	0.000240986	0.0491812
IFITM2	231.499	-0.724019	0.572553	0.000233989	0.0491812
SFRP1	212.661	-1.11666	0.893706	0.000253403	0.0496468

## Sheet: ACAN+POSTNhigh
gene	baseMean	log2FoldChange	lfcSE	pvalue	padj
CRTAC1	267.007	-1.84606	0.393466	1.24085e-08	3.6003e-05
SMOC1	33.6173	-3.50516	0.711557	1.46682e-08	3.6003e-05
CHI3L2	275.557	-4.68	1.04102	6.75959e-08	0.000110609
TREM1	10.6375	-4.06614	1.01703	2.86389e-07	0.000351471
TGFBI	179.255	-1.58816	0.463665	2.8448e-06	0.00279302
PTGFR	11.0882	-2.88657	1.25896	6.89185e-06	0.00563868
CEBPG	18.3032	1.36156	0.424355	8.13293e-06	0.00570351
NDUFA4L2	125.183	-1.69822	0.707946	1.42447e-05	0.00874091
GSN	304.645	1.04479	0.336308	2.12876e-05	0.0105902
ZBTB21	34.7308	1.3291	0.505258	2.1573e-05	0.0105902
SRGN	10.7851	-2.22604	1.57182	3.32098e-05	0.0148206
GCLM	18.6715	1.52939	0.802142	3.66889e-05	0.0150088
THBS1	33.9288	1.43127	0.876873	5.99224e-05	0.0226276
CAPS	10.0358	-1.73431	1.68637	7.63318e-05	0.0267652
AKAP12	42.8936	1.24228	1.08611	0.000134903	0.0441492
TNFAIP2	36.3846	1.05669	0.734913	0.000156081	0.0478877

## Sheet: CXCL2+
gene	baseMean	log2FoldChange	lfcSE	pvalue	padj
SMOC1	48.8238	-2.45771	0.368625	1.87293e-12	1.35525e-08
NDUFA4L2	377.354	-2.31299	0.725266	1.43151e-06	0.00514225
KCNJ15	27.2978	-2.29563	0.851176	2.13195e-06	0.00514225
TRPS1	132.263	-1.06268	0.284379	4.09962e-06	0.00741622
PKDCC	27.8382	1.5364	0.457012	5.418e-06	0.00784093
MGP	2666.13	1.40213	0.477363	1.05582e-05	0.0127332
EVI2A	17.9297	-1.51936	1.03517	3.33984e-05	0.0330311
C17orf58	24.105	1.41689	0.773772	3.65186e-05	0.0330311
CYGB	34.6	1.1382	0.602535	4.67651e-05	0.0375991

## Sheet: PI16+
gene	baseMean	log2FoldChange	lfcSE	pvalue	padj
SCG2	46.5751	-1.45662	1.36768	3.4e-06	0.0249636

## Sheet: CLIC5+
gene	baseMean	log2FoldChange	lfcSE	pvalue	padj
CLIC5	131.903	3.95505	0.427502	1.08623e-22	5.22369e-19
COL22A1	22.018	7.08829	0.85397	3.05748e-21	7.35172e-18
IGFBP7	268.531	-3.64759	0.41537	1.80096e-20	2.88694e-17
HBEGF	283.017	2.37723	0.284851	1.24211e-17	1.49333e-14
COL1A1	885.056	-2.78483	0.403724	4.38017e-13	4.21285e-10
PCSK6	56.4079	2.51186	0.373698	2.34904e-12	1.88276e-09
AEBP1	75.9771	-3.58918	0.575139	5.07961e-12	3.48969e-09
COLEC12	212.691	2.12609	0.349285	1.8845e-10	1.13282e-07
TSPAN7	14.5108	3.73577	0.683433	3.3221e-10	1.77511e-07
COL3A1	1788.04	-2.11695	0.358499	5.53825e-10	2.66335e-07
GRK5	27.7878	2.46734	0.42462	7.55239e-10	3.30177e-07
CAPG	47.6863	-3.30584	0.605297	1.04122e-09	4.17267e-07
SLC16A3	24.8412	-3.38654	0.62939	1.31994e-09	4.88275e-07
UST	9.36856	2.87457	0.519249	1.82848e-09	6.28082e-07
SOD3	84.2999	-3.20926	0.599846	2.40009e-09	7.6947e-07
COL8A1	17.558	-3.79004	0.752039	2.6955e-09	8.10166e-07
SRPX2	22.4777	-2.70141	0.513942	1.11392e-08	3.1511e-06
BGN	296.645	-2.98128	0.58183	1.28943e-08	3.44494e-06
FLNB	33.1102	2.25243	0.432682	2.36858e-08	5.99501e-06
GLI3	31.6194	-2.10577	0.420939	6.57461e-08	1.50762e-05
COL5A1	77.8756	-1.93424	0.387721	6.58351e-08	1.50762e-05
COL6A1	447.811	-1.84255	0.375179	8.75855e-08	1.91454e-05
PRELP	354.27	-2.98211	0.634743	9.60643e-08	2.00858e-05
FMOD	187.883	-2.89966	0.621861	1.3147e-07	2.52897e-05
ITGBL1	212.116	1.96765	0.405618	1.27632e-07	2.52897e-05
MTUS2	26.2773	2.36776	0.495468	1.65482e-07	2.98913e-05
EFNB2	15.2336	2.80949	0.604987	1.67824e-07	2.98913e-05
KHDRBS3	29.0055	2.64356	0.564635	1.85372e-07	3.18377e-05
FXYD5	103.627	-1.52809	0.33179	2.25944e-07	3.74678e-05
MIR100HG	19.467	-2.83005	0.625195	2.64149e-07	4.23431e-05
PDGFRB	17.7463	-2.27668	0.501246	4.78738e-07	7.19453e-05
LTBP2	21.8926	-2.65566	0.597181	4.77633e-07	7.19453e-05
VCAN	58.6848	-1.52777	0.347278	5.59893e-07	8.15916e-05
ZDBF2	26.6632	2.5447	0.579467	6.82732e-07	9.65665e-05
PTN	13.4496	-3.32825	0.8508	8.79948e-07	0.000117764
TPM2	22.8945	-3.00214	0.728982	8.81578e-07	0.000117764
ECE1	15.7907	1.76322	0.40526	9.16302e-07	0.000119094
FGL2	37.0495	2.8181	0.677216	1.05537e-06	0.000133559
DPT	158.199	-2.51271	0.591995	1.21095e-06	0.000149319
EDIL3	22.4825	-2.9605	0.75129	1.67296e-06	0.000201132
CTTNBP2	18.9639	2.00848	0.479017	1.8901e-06	0.000221695
TGFB2	10.0677	2.15652	0.515731	1.94307e-06	0.000222482
PDLIM7	21.4031	-2.08388	0.499287	2.02418e-06	0.000226379
HOXA9	10.4846	1.99301	0.479897	2.17103e-06	0.00023201
MT-ATP8	62.364	2.25522	0.544832	2.15291e-06	0.00023201
LTBP1	54.7047	-2.18692	0.529713	2.30464e-06	0.000240935
TFPI	89.5318	1.99552	0.484231	2.42653e-06	0.00024828
MBP	7.99639	2.05304	0.498869	2.47899e-06	0.000248364
AXL	83.1067	1.36478	0.343052	2.55417e-06	0.000250673
MIF	253.899	-1.52144	0.383869	3.12533e-06	0.000300594
HOXA10	23.5842	1.73196	0.434621	3.46731e-06	0.00032345
EVL	17.004	-2.0174	0.502831	3.49748e-06	0.00032345
SEMA5A	53.5251	2.35657	0.597027	3.70079e-06	0.000335794
SPARCL1	978.778	2.10138	0.528534	3.8864e-06	0.000346106
PODNL1	7.13679	-3.36274	1.03201	4.14777e-06	0.000362666
GALNT5	11.4694	-2.15715	0.54865	4.37793e-06	0.000369359
ANKH	132.661	-1.76051	0.44897	4.37655e-06	0.000369359
GPR1	183.513	3.21404	1.00199	6.12706e-06	0.000508018
RELL1	34.7368	1.61084	0.431676	7.39412e-06	0.000602683
RAB31	25.7665	-1.72165	0.465365	8.64928e-06	0.00069324
ACTN1	19.2431	-2.56025	0.741239	1.07956e-05	0.00085108
APP	153.411	1.20659	0.339436	1.10477e-05	0.000856911
NNMT	280.66	-1.7924	0.499792	1.22572e-05	0.000935633
GALNT18	6.76548	-2.77216	0.859887	1.29129e-05	0.000970283
MALAT1	20411.6	0.751678	0.200034	1.38311e-05	0.00100697
LRP5	8.33718	2.15426	0.614581	1.40294e-05	0.00100697
THY1	59.1931	-2.06608	0.585499	1.38266e-05	0.00100697
SPARC	493.562	-1.44961	0.415914	1.44803e-05	0.00102406
CHI3L2	119.031	-3.22103	1.22991	1.50931e-05	0.00105192
TNC	191.116	-1.55258	0.446694	1.55403e-05	0.00106762
ASPH	63.3099	1.08142	0.312619	1.61803e-05	0.00109593
FAM49A	79.6777	1.2032	0.354022	1.81391e-05	0.00121154
PHLDA3	20.0649	-1.71945	0.502681	1.89563e-05	0.00124525
SCARA5	182.381	1.34183	0.39732	1.92982e-05	0.00124525
ARHGAP20	14.6458	2.03602	0.600826	1.96795e-05	0.00124525
TIMP1	2159.58	-1.79986	0.527265	1.94327e-05	0.00124525
OAF	17.2422	-1.94678	0.585667	2.36676e-05	0.00147815
LUM	1912.04	-1.50879	0.462666	2.76351e-05	0.00170381
COMP	335.747	-3.14805	1.54678	2.94682e-05	0.00179383
PXDN	12.3391	-2.10997	0.666595	3.10013e-05	0.00186357
EPB41L1	18.8776	1.96248	0.614949	3.1788e-05	0.00188727
TSPAN2	18.6504	-3.1203	1.90305	3.30563e-05	0.00193863
SV2B	7.90129	2.62221	0.941618	3.46887e-05	0.00200985
COL8A2	15.8345	-2.00969	0.64868	3.79075e-05	0.00214467
KDM6B	27.7075	1.72511	0.549137	3.77005e-05	0.00214467
GAPDH	881.133	-1.2316	0.39799	4.25229e-05	0.00237782
NPEPPS	33.4683	1.55184	0.525099	5.83989e-05	0.00322805
FGFBP2	49.6054	-2.76412	1.9755	6.02452e-05	0.00323388
TREM1	94.323	-1.84092	0.635171	6.18668e-05	0.00323388
FIBIN	12.2681	-2.03507	0.715594	6.14999e-05	0.00323388
XYLT1	30.7938	2.15232	0.77223	6.18231e-05	0.00323388
MXRA5	45.073	-2.1293	0.757395	6.04768e-05	0.00323388
STEAP4	110.516	1.88873	0.661198	6.57481e-05	0.00336364
CILP	95.2025	-2.68914	1.22198	6.50574e-05	0.00336364
AKR1C2	62.0159	-1.6984	0.592509	6.92776e-05	0.00350691
AC004540.2	33.4185	2.2251	0.833178	7.0014e-05	0.00350726
CNTNAP3B	6.81439	1.63633	0.57407	7.26882e-05	0.00360368
C12orf75	41.3067	-2.14505	0.804948	7.68242e-05	0.00376987
KIAA0040	19.3969	-2.15462	0.81626	7.9359e-05	0.00385492
ERO1A	16.5322	-1.67327	0.599211	8.13019e-05	0.00390981
ASPN	219.402	-2.66374	1.75717	8.42935e-05	0.00401354
RAI14	17.7041	1.39096	0.498122	8.57519e-05	0.00404295
LRRN4CL	40.5913	1.02445	0.359718	9.10258e-05	0.00424993
GLUL	68.5966	-1.37106	0.496861	9.2637e-05	0.00428357
CLEC11A	31.109	-1.76328	0.655058	9.61241e-05	0.00440248
SQLE	13.7473	-1.58583	0.585499	9.88859e-05	0.00448625
DNASE1L3	15.4717	2.14387	0.860151	0.000101755	0.00457328
ZBTB7C	16.4217	1.14498	0.418239	0.000105795	0.00471081
MAPK3	30.3435	1.23532	0.463112	0.000118241	0.00521669
PAPSS2	15.7645	-1.6988	0.657576	0.000121755	0.00527495
PYCARD	7.74345	-1.85336	0.729469	0.000120976	0.00527495
PGAM1	100.688	-0.997224	0.365749	0.000124156	0.00533095
MT1G	40.8199	-2.22562	0.975025	0.000125426	0.00533782
PLEKHO1	8.16214	-1.81009	0.715739	0.000126997	0.00535728
CES1	10.9773	1.89851	0.763251	0.000128624	0.00537873
FXYD1	65.8655	1.29442	0.495889	0.000131011	0.00543129
ITIH5	33.8893	2.01145	0.836047	0.000133637	0.00549284
PPP1R14C	19.2301	-1.84976	0.75759	0.000144292	0.00588051
COL5A2	316.56	-1.16628	0.451397	0.000146919	0.00593725
TSPAN15	37.3663	1.691	0.682978	0.000149538	0.00594321
NTN4	116.421	1.3303	0.522763	0.000148785	0.00594321
ERC1	24.7237	1.33861	0.533025	0.000159067	0.0062701
LIMA1	122.767	0.821036	0.301026	0.000166135	0.00649547
CLEC3B	258.2	1.25219	0.502674	0.000171479	0.00659714
C17orf49	27.037	-1.19742	0.478211	0.000171265	0.00659714
RGS10	44.2571	1.04732	0.41174	0.000175103	0.00668311
RBP4	22.691	-2.28393	1.72282	0.000178794	0.00677025
TGFBI	147.453	-2.28407	1.34717	0.000203113	0.00757187
THBS2	19.2852	-1.58764	0.678756	0.000202853	0.00757187
IKBIP	31.2105	-0.959761	0.383293	0.000209699	0.00775723
NT5DC2	17.603	-1.50734	0.651591	0.000221064	0.00811523
SCRG1	15.9402	-1.80773	0.832288	0.000234059	0.0085272
FGF10	32.677	1.38514	0.605607	0.000245061	0.00886088
C17orf58	27.6049	1.20541	0.523866	0.00025901	0.00929538
C11orf96	781.578	1.06618	0.470543	0.000304939	0.0108626
CHST2	46.9356	1.21025	0.547189	0.000308694	0.0109155
NME1	35.9408	-1.04515	0.465219	0.000322598	0.0113239
CDO1	89.8717	-1.51468	0.722469	0.00032847	0.0114465
MT-CO3	1346.3	0.872037	0.376344	0.000344335	0.011913
IGFBP3	12.0572	-1.90007	1.04763	0.000354967	0.0121931
ISLR	209.617	-1.00539	0.459033	0.000374043	0.0127332
MMP2	109.898	-1.30969	0.628554	0.000375986	0.0127332
COL6A3	421.743	-1.06152	0.492644	0.000381541	0.012831
ARL4D	38.4307	0.891189	0.396934	0.000384535	0.0128419
ADAMTSL3	14.1106	1.46636	0.735789	0.000407529	0.0135159
ARL4C	17.5369	-1.50297	0.765151	0.000418662	0.01379
CPNE8	12.5084	1.08153	0.516628	0.000423561	0.0138565
HLA-F	15.1216	1.29027	0.645552	0.00044668	0.0145141
MT-ND4L	156.442	1.32341	0.671903	0.000463043	0.0149448
NRP2	29.3738	-1.18802	0.602128	0.000498087	0.0159687
GALNT10	35.335	1.36346	0.719873	0.000520009	0.0164374
TMEM196	64.874	1.1585	0.590844	0.000519629	0.0164374
SH3PXD2A	30.7191	1.30595	0.683703	0.000522961	0.0164374
HSPB1	403.7	0.881485	0.422416	0.000526433	0.0164391
ODF3B	13.0083	-1.07597	0.556592	0.000580647	0.018015
C1QTNF7	18.0967	1.48722	0.836984	0.00058492	0.0180313
HTRA4	31.6946	1.51058	0.874728	0.000622624	0.0190713
HSD17B11	25.2804	0.829059	0.408036	0.00062804	0.0191155
FMNL1	13.2205	1.18655	0.643657	0.000638995	0.0192058
HOMER3	11.3298	-1.28638	0.710702	0.000637894	0.0192058
MT-CYB	1598.75	0.704686	0.331443	0.000657891	0.0196509
C4orf48	40.6998	-1.38925	0.826189	0.000745772	0.0221384
TSHZ2	23.8936	1.15067	0.653593	0.0007668	0.022623
CREB5	114.52	0.830228	0.433895	0.000779606	0.0228605
ENO1	204.313	-0.652753	0.317986	0.000829441	0.0241744
COL5A3	12.4863	-1.58648	1.13055	0.000883514	0.0255953
PDE1A	14.1617	1.20686	0.727386	0.00089244	0.0256991
SOX9	18.0407	-1.32234	0.824221	0.000901472	0.0258046
MT-ND5	509.203	1.0565	0.61879	0.000910266	0.0259022
SESN3	29.748	1.25152	0.782114	0.000961932	0.0272114
SEMA3E	42.4801	1.10528	0.66781	0.000969356	0.027261
CRISPLD2	9.08442	-1.4704	1.01625	0.000992001	0.0277357
PLEKHA2	18.6867	1.07781	0.674357	0.00110401	0.0306889
MT-ND2	761.523	0.889157	0.531061	0.00113206	0.0312877
PRCP	31.4819	0.912371	0.552409	0.0011532	0.0316898
RFTN2	8.8804	-1.07034	0.683033	0.0011793	0.032041
FRMD4B	10.717	-1.31679	0.908314	0.00117829	0.032041
PLGRKT	12.4028	-0.971451	0.606937	0.0012017	0.0324661
MT-ND3	1843.17	0.880888	0.536377	0.00121402	0.0326158
TNXB	323.203	0.574669	0.301491	0.00124809	0.0331605
COPZ2	99.6346	-0.62728	0.339772	0.00124525	0.0331605
CTSK	88.0736	-0.692711	0.391405	0.00125743	0.0332251
RASL11A	11.3628	1.32528	0.961109	0.0013048	0.0342884
CRLF1	205.249	-1.27966	0.915626	0.00133352	0.0346642
PRNP	78.2677	0.648841	0.364017	0.00133335	0.0346642
SPON2	8.01855	-1.28172	0.932541	0.00138089	0.0356668
ATP6V0A1	14.7618	0.841854	0.527577	0.00138692	0.0356668
TPBG	15.9982	-0.898039	0.580206	0.00142845	0.0363661
SLC7A2	20.7355	-1.27007	0.934206	0.00143248	0.0363661
CERCAM	56.9804	-0.793257	0.492844	0.0014368	0.0363661
CSF1	44.8004	0.788472	0.49145	0.00146007	0.0367616
ICAM2	9.44602	0.906441	0.602913	0.00154326	0.0386538
ERRFI1	359.583	0.78691	0.500842	0.00155667	0.0387876
PTPRD	16.3934	-1.06361	0.753177	0.00159591	0.0389281
DKK3	82.7211	-1.25089	0.959188	0.00159648	0.0389281
CLTC	61.8572	0.626019	0.366297	0.00158184	0.0389281
TIMP2	349.51	0.605984	0.351531	0.00160278	0.0389281
ANGPTL4	92.2054	-0.866845	0.573884	0.00158663	0.0389281
ITM2C	18.473	-1.15847	0.859483	0.00164442	0.0396431
COL1A2	1421.36	-0.668409	0.407374	0.00164871	0.0396431
TPI1	160.499	-0.736833	0.469684	0.00167853	0.0401594
IVNS1ABP	31.2747	-0.866198	0.586004	0.00169025	0.0401877
LRRC15	34.2697	-1.06772	0.775819	0.00170223	0.0401877
TPCN1	10.6376	0.895711	0.614394	0.00170478	0.0401877
TUBB2A	75.2669	0.707371	0.448457	0.00172973	0.040577
EGFR	22.6342	0.802364	0.536493	0.00176004	0.0410876
IER2	160.29	0.717044	0.462219	0.00178635	0.0415003
DAB2	231.549	0.622825	0.381835	0.00182301	0.0415491
SLC9A3R1	23.0559	0.769461	0.5109	0.00180061	0.0415491
GPI	38.5089	-0.693326	0.443892	0.00181977	0.0415491
PLAUR	50.7012	-0.876022	0.609202	0.00180872	0.0415491
ITGAV	93.1885	0.633546	0.392432	0.00184003	0.0417393
DCBLD2	14.59	0.846579	0.598255	0.00195241	0.0440806
MT-ND1	636.634	0.890438	0.653883	0.00207011	0.0465195
PLP2	130.123	-0.653471	0.430974	0.00211406	0.047286
NBL1	403.237	-0.491406	0.292329	0.00215625	0.0478669
ADGRE5	30.7353	0.683927	0.463249	0.00215993	0.0478669
DNM1	25.1252	-0.748906	0.527551	0.00218126	0.0478981
PKM	222.345	-0.52341	0.318903	0.00217487	0.0478981
ALDH1A3	17.1289	0.931247	0.712697	0.0022161	0.048442
PDLIM5	61.5017	0.732206	0.517589	0.00225344	0.0490352

## Sheet: Sample count
Cluster	Comparator	Frozen Shoulder
DKK3+FMOD+	6	4
APOE+	5	4
POSTN+ACAN+	6	4
CXCL2+	6	4
PI16+	6	4
CLIC5+	6	4
