# Supplementary material for: A single cell atlas of frozen shoulder capsule identifies features associated with inflammatory fibrosis resolution
Source: Nat Commun. 2024 Feb 19;15:1394. doi: 10.1038/s41467-024-45341-9 (PMC10876649; doi:10.1038/s41467-024-45341-9)
Supplement: Supplementary file 8 — Supplementary Data 5 [file 41467_2024_45341_MOESM8_ESM.xlsx]

## Sheet: Significant DEGs
gene	baseMean	log2FoldChange	lfcSE	stat	pvalue	padj
AASS	1373.18	-0.518817	0.223952	21.703	1.93752e-05	0.00047085
ABAT	123.304	-0.291394	0.295856	28.3284	7.05624e-07	2.5947e-05
ABCA1	2552.77	2.03636	0.33662	36.9902	9.28284e-09	5.50379e-07
ABCA3	350.685	0.161964	0.286401	69.5173	8.02623e-16	1.71875e-13
ABCC2	278.663	-1.05058	0.493529	28.6747	5.93428e-07	2.26924e-05
ABCC9	904.544	2.2843	0.285098	80.2415	3.76515e-18	1.07083e-15
ABHD5	1883.6	0.898153	0.287423	25.1488	3.45946e-06	0.000106367
AC004980.1	495.764	-0.150736	0.220116	33.7174	4.76837e-08	2.39762e-06
AC007953.1	11.4544	5.07247	1.16191	27.1489	1.2726e-06	4.3788e-05
AC008132.1	164.148	2.78623	0.478689	37.0729	8.90686e-09	5.29813e-07
AC009229.1	44.7729	-3.20386	0.638387	28.4437	6.66088e-07	2.49083e-05
AC010198.2	404.872	1.02032	0.295206	27.3565	1.14713e-06	3.98473e-05
AC016831.1	87.1965	2.2474	0.618125	23.3054	8.69562e-06	0.00023909
AC020916.1	501.647	-1.04228	0.290431	22.588	1.24472e-05	0.000318208
AC048341.1	814.792	-0.423929	0.249877	26.1015	2.14848e-06	6.97089e-05
AC079305.3	37.1528	0.0724689	0.759815	24.3739	5.09654e-06	0.000150352
AC080013.1	45.7727	2.19241	0.666875	27.1441	1.27565e-06	4.38103e-05
AC080112.1	305.467	0.346005	0.260578	28.4427	6.66429e-07	2.49083e-05
AC093627.4	153.42	1.28876	0.293334	23.2648	8.87404e-06	0.000242335
AC104794.3	98.273	1.3099	0.376518	20.5746	3.40624e-05	0.00077019
AC118553.2	82.3965	-1.25859	0.351233	20.5972	3.36804e-05	0.000764923
ACADVL	14181.5	0.444938	0.200681	25.5783	2.79085e-06	8.77359e-05
ACAT2	569.534	-1.19357	0.250436	23.0212	1.00232e-05	0.00026866
ACKR4	1542.62	-3.27584	0.751932	25.0665	3.60479e-06	0.000110462
ACP5	38.6867	2.21869	0.821885	63.7111	1.46323e-14	2.66337e-12
ACSL1	2713.99	0.0450924	0.287105	31.9657	1.1448e-07	5.17062e-06
ACSL4	7534.48	1.34683	0.288729	46.0282	1.01183e-10	1.01194e-08
ACSS1	492.497	-0.0172779	0.38148	53.1599	2.86077e-12	3.71941e-10
ADAM12	11722.3	0.18307	0.312421	28.3446	6.99905e-07	2.58411e-05
ADAM19	1055.83	0.979754	0.374149	22.7076	1.17251e-05	0.000303154
ADAM33	5404.41	-1.19923	0.228769	45.1056	1.6049e-10	1.52148e-08
ADAMTS6	797.363	1.17244	0.378434	26.6479	1.63484e-06	5.50043e-05
ADAMTS7	6352.41	-1.39244	0.254632	34.7332	2.86928e-08	1.54061e-06
ADARB1	2414.79	-0.212112	0.222701	56.2252	6.17792e-13	8.71709e-11
ADCY4	772.24	0.951751	0.28127	28.9036	5.29256e-07	2.04533e-05
ADGRB1	38.9397	-2.82796	0.675151	27.7337	9.49979e-07	3.37725e-05
ADGRB2	495.173	0.243511	0.278919	26.9907	1.37735e-06	4.68608e-05
ADGRD1	68.6261	3.44429	0.602219	28.5327	6.37103e-07	2.40592e-05
ADGRL4	889.7	0.309863	0.291844	21.3055	2.3636e-05	0.000562382
ADH1B	11943.4	-1.98949	0.832321	48.1604	3.48412e-11	3.84351e-09
ADI1	3360.34	-0.874828	0.176419	49.731	1.58871e-11	1.81873e-09
AF165147.1	1499.43	-0.763214	0.210428	75.7609	3.53772e-17	8.5858e-15
AFAP1L1	1052.65	-0.798705	0.384384	61.574	4.25966e-14	7.04857e-12
AFF2	820.137	-1.40881	0.306861	23.7668	6.90405e-06	0.000194833
AFF3	641.024	-0.189462	0.363426	37.9508	5.74241e-09	3.57956e-07
AGAP11	462.136	-0.726307	0.280333	25.9667	2.29824e-06	7.40399e-05
AGRN	6626.74	0.637261	0.232042	33.6321	4.9761e-08	2.47473e-06
AGTR1	1041.17	-0.498502	0.319682	63.8701	1.35137e-14	2.48461e-12
AHRR	3171.54	-1.18768	0.213608	50.6563	1.0003e-11	1.19003e-09
AK5	1300.89	-1.03647	0.284228	29.0584	4.89826e-07	1.91326e-05
AL049629.2	177.164	-1.52595	0.337489	28.206	7.50146e-07	2.73083e-05
AL049775.1	65.3658	0.917679	0.37754	24.3877	5.06146e-06	0.000149803
AL049839.2	10.5924	1.4118	1.46269	21.7667	1.87678e-05	0.000457925
AL137003.2	101.498	-0.683529	0.346907	19.9344	4.69137e-05	0.000997807
AL139220.2	264.546	1.36629	0.346183	34.2328	3.68512e-08	1.92196e-06
AL163636.2	462.255	-1.69634	0.317415	66.7315	3.23176e-15	6.32522e-13
AL354740.1	191.324	-1.06375	0.300487	32.8995	7.17732e-08	3.421e-06
AL354953.1	18.7936	1.9505	0.71121	21.9317	1.72816e-05	0.000426232
AL355596.1	16.8895	-1.50006	1.40577	41.8469	8.18594e-10	6.45024e-08
AL365203.2	780.102	-0.245059	0.202713	23.2634	8.8802e-06	0.000242335
AL445426.1	133.966	-0.723519	1.13314	26.0494	2.20517e-06	7.11675e-05
AL590004.3	35.7457	-0.549594	0.718937	31.0622	1.79857e-07	7.83195e-06
ALDH1A1	10.6933	0.283776	1.71469	26.186	2.05956e-06	6.73037e-05
ALDH1A3	4032.58	1.97686	0.3355	40.9266	1.29687e-09	9.63422e-08
ALDH3A1	99.0944	-5.08221	0.629914	83.224	8.47513e-19	2.61465e-16
ALDH3B1	2912.03	0.910286	0.168572	29.2932	4.35584e-07	1.73871e-05
ALOX15B	31.0534	-0.174553	1.13309	53.6682	2.21873e-12	2.94783e-10
ANG	531.701	-0.892371	0.317656	27.327	1.16419e-06	4.03631e-05
ANGPTL1	810.419	-1.00846	0.323851	37.9922	5.62456e-09	3.51815e-07
ANGPTL7	5247.59	0.0264815	1.09907	56.4338	5.56604e-13	7.97741e-11
ANKH	7738.93	-0.357108	0.175848	45.9154	1.0705e-10	1.05326e-08
ANKRD1	34.9348	-0.475047	0.951192	37.6907	6.53973e-09	4.02149e-07
ANKRD33B	984.347	-0.790489	0.341648	37.7878	6.22981e-09	3.85697e-07
ANKRD9	857.116	-0.68476	0.241701	23.5073	7.86077e-06	0.000219115
ANXA10	28.9566	0.52793	0.607591	20.3112	3.88576e-05	0.000858357
AOPEP	1670.24	-1.05993	0.197552	30.2382	2.71558e-07	1.13299e-05
AOX1	9821.44	1.12358	0.265522	144.418	4.36623e-32	5.67672e-29
AP000356.2	73.5067	2.44395	0.491234	34.469	3.27458e-08	1.73772e-06
AP000550.1	191.212	2.9071	0.539715	27.5785	1.02662e-06	3.61442e-05
APOC1	19.5901	2.43224	0.992844	29.9836	3.08421e-07	1.26724e-05
APOD	26.0026	-2.50075	1.04721	29.7031	3.5486e-07	1.43857e-05
APOE	204.757	1.82678	0.468184	79.9184	4.42523e-18	1.2392e-15
AR	1254.66	-0.773358	0.225756	76.2973	2.70557e-17	6.74614e-15
ARHGAP29	6317.77	-0.72831	0.176573	42.2606	6.65628e-10	5.43308e-08
ARHGDIB	9.62	1.51284	1.40705	22.0954	1.59233e-05	0.000396494
ARHGEF2	6558.81	0.874322	0.216985	29.0042	5.03288e-07	1.96164e-05
ARHGEF37	85.7161	-1.05799	0.423707	24.13	5.75762e-06	0.000166961
ARL10	1911.7	-0.256184	0.156554	63.1846	1.9039e-14	3.33219e-12
ARL6IP5	9841.66	-0.633736	0.160533	20.9214	2.86408e-05	0.000664102
ARRDC3	4898.14	-0.469362	0.236625	43.1933	4.17527e-10	3.51764e-08
ASL	1264.09	0.618449	0.203846	24.7951	4.12872e-06	0.000124628
ASPM	457.723	1.38698	0.2758	24.0096	6.11476e-06	0.000176668
ASPN	627.608	-3.62485	0.455267	52.0985	4.86362e-12	6.19074e-10
ASS1	4155.15	1.33861	0.320606	26.7301	1.56903e-06	5.2986e-05
ATF5	7203.18	1.71945	0.320364	44.2154	2.50467e-10	2.2795e-08
AURKA	145.414	1.425	0.313799	20.0888	4.34291e-05	0.000937425
AUTS2	2464.8	0.481505	0.157862	21.51	2.13389e-05	0.000511741
AVL9	1643.83	0.58654	0.168008	22.5004	1.30049e-05	0.000331069
AXIN2	511.288	-1.26337	0.259166	25.6226	2.7298e-06	8.6564e-05
B3GALNT1	733.935	-0.0887678	0.216654	24.4145	4.99413e-06	0.000148292
B3GNT5	301.839	0.111447	0.337738	43.503	3.5763e-10	3.0998e-08
B4GALT1	11147.4	0.739094	0.15765	36.3052	1.30746e-08	7.57909e-07
BAALC	662.991	0.0677322	0.292816	20.1922	4.12406e-05	0.000901154
BAALC-AS1	231.15	-0.245089	0.294741	27.476	1.08058e-06	3.79266e-05
BBOX1-AS1	14.0444	0.365792	0.779571	29.1388	4.70528e-07	1.84979e-05
BCL3	2672.01	0.909675	0.205841	46.9289	6.44933e-11	6.82504e-09
BCR	3849.14	-0.0127755	0.16	21.7192	1.92188e-05	0.0004683
BDKRB1	1139.57	1.34537	0.295179	136.061	2.84973e-30	2.35776e-27
BDKRB2	9479.71	-0.136704	0.321786	35.132	2.35066e-08	1.28612e-06
BDNF	1065.95	-0.355096	0.245872	55.1219	1.0726e-12	1.46794e-10
BEST1	155.869	1.82003	0.350947	31.4375	1.49088e-07	6.58666e-06
BHLHE40	1997.86	-0.156128	0.241402	28.8306	5.48923e-07	2.11206e-05
BHLHE41	257.068	1.85323	0.338606	35.6942	1.77465e-08	1.0063e-06
BHMT2	229.336	-0.716146	0.310241	36.8087	1.01645e-08	5.98751e-07
BID	767.72	0.645789	0.199252	21.875	1.77791e-05	0.000436728
BIRC5	359.895	1.46066	0.316857	20.8531	2.96351e-05	0.000684581
BMERB1	6680.64	-1.17898	0.194062	78.3731	9.58281e-18	2.52792e-15
BMP2	445.81	1.09326	0.302961	45.9454	1.05458e-10	1.04323e-08
BMP4	604.005	-0.624906	0.309717	22.9522	1.03752e-05	0.000276096
BRCA2	198.314	1.0603	0.327153	20.4869	3.55899e-05	0.000798358
BUB1	155.099	1.6755	0.354385	21.3347	2.32934e-05	0.000554955
BUB1B	138.063	1.84578	0.366745	24.9071	3.90385e-06	0.000119025
C19orf48	971.393	1.1862	0.240168	24.129	5.76045e-06	0.000166961
C1GALT1	5740.43	-0.0481627	0.233443	21.9258	1.73333e-05	0.000426929
C1QA	13.2937	5.40835	1.49644	24.8206	4.07643e-06	0.000123459
C1QTNF1	2427.88	1.72119	0.270113	38.5741	4.20483e-09	2.69494e-07
C1QTNF2	34.2566	-2.26992	0.534353	23.3412	8.54139e-06	0.000235919
C1QTNF7	79.3372	-1.20124	0.779453	30.5833	2.28522e-07	9.76423e-06
CAB39L	940.924	-0.698062	0.281879	31.907	1.17891e-07	5.29839e-06
CACNA1G	132.944	-2.15706	0.408031	26.122	2.12659e-06	6.91217e-05
CACNB2	145.111	0.131374	0.48033	103.826	2.84799e-23	1.48112e-20
CADM1	2749.13	-2.05386	0.206953	237.968	2.11834e-52	9.6395e-49
CAND2	144.052	-0.918228	0.309119	27.7677	9.3394e-07	3.32673e-05
CAP2	252.959	0.149595	0.398759	27.0925	1.30897e-06	4.47855e-05
CARD10	4209.98	-1.09944	0.228088	49.0495	2.23371e-11	2.54113e-09
CAV1	36295.1	-0.200462	0.166234	33.5638	5.14895e-08	2.53987e-06
CCDC13	90.6715	1.53123	0.418779	26.191	2.05448e-06	6.72583e-05
CCDC69	355.794	0.421353	0.235802	33.0903	6.52417e-08	3.14995e-06
CCDC71L	2351.39	1.11556	0.220168	29.4235	4.08108e-07	1.63261e-05
CCKAR	225.127	-3.45069	0.518706	116.153	5.99425e-26	4.04101e-23
CCL2	2885.3	0.539646	0.338364	22.0475	1.631e-05	0.000405013
CCL7	77.1533	0.487596	0.461809	42.3409	6.39442e-10	5.24876e-08
CCN3	517.269	-2.60222	0.318789	89.5679	3.55289e-20	1.19759e-17
CCN4	1437.35	0.908485	0.364465	29.2649	4.41773e-07	1.75571e-05
CCNB1	417.221	1.24621	0.263729	23.3559	8.47852e-06	0.000234538
CCNB2	257.04	1.3284	0.253443	27.8588	8.9237e-07	3.19742e-05
CCND3	1071.82	-0.197574	0.194979	45.8432	1.10986e-10	1.0803e-08
CD163	48.2666	4.29833	1.22924	44.1471	2.59165e-10	2.34693e-08
CD34	222.678	-2.48741	0.525652	20.087	4.3467e-05	0.000937425
CD36	99.6492	0.516226	0.587912	59.4866	1.20961e-13	1.88182e-11
CD52	14.4302	-2.21981	1.26017	23.3107	8.67259e-06	0.000238892
CD53	9.65673	2.7416	1.76902	20.483	3.5659e-05	0.000798358
CD7	87.7753	-3.18162	0.486589	43.6888	3.25902e-10	2.83831e-08
CD74	465.944	2.27656	0.435438	45.5473	1.28687e-10	1.23282e-08
CD82	3059.71	1.09356	0.287034	22.2784	1.45314e-05	0.000364326
CD84	26.8892	1.99672	1.18836	44.779	1.88956e-10	1.75478e-08
CD9	8914.2	-1.716	0.24694	51.0602	8.17357e-12	9.98493e-10
CDC20	289.798	1.59261	0.239937	54.6243	1.3756e-12	1.86856e-10
CDCA5	156.508	1.50611	0.275818	32.7201	7.85101e-08	3.70218e-06
CDCA8	99.4902	1.73774	0.379606	24.0749	5.91845e-06	0.000171268
CDCP1	1182.63	1.4263	0.271549	90.635	2.08377e-20	7.15638e-18
CDH2	1796.47	0.192076	0.280616	25.3861	3.07245e-06	9.51101e-05
CDH6	245.75	-0.30808	0.437276	32.8582	7.32722e-08	3.47318e-06
CDKL1	130.217	-1.61246	0.382097	23.912	6.42051e-06	0.000184331
CDON	1667.53	-1.17225	0.235307	30.9239	1.92733e-07	8.3726e-06
CDT1	335.615	1.541	0.296569	26.218	2.0269e-06	6.64749e-05
CEBPB	5067.87	0.620758	0.166052	39.3491	2.85404e-09	1.9029e-07
CENPE	321.207	1.3024	0.276451	21.4621	2.18552e-05	0.000522046
CENPF	829.21	2.20434	0.306601	46.1748	9.40311e-11	9.54438e-09
CEP55	181.556	1.84017	0.372605	23.2641	8.87708e-06	0.000242335
CFAP69	414.88	1.65946	0.335587	41.8782	8.05869e-10	6.37758e-08
CFB	13585.4	2.17088	0.377926	45.5933	1.25758e-10	1.21114e-08
CFD	1517.01	-0.162859	0.745206	32.1362	1.05127e-07	4.79578e-06
CH25H	686.524	2.81552	0.403242	106.754	6.58563e-24	3.74599e-21
CHCHD7	837.924	-0.522524	0.18804	30.6525	2.20742e-07	9.49867e-06
CHDH	110.439	-2.10851	0.4502	28.5136	6.43206e-07	2.42394e-05
CHIT1	45.2377	1.18497	1.30161	139.684	4.65608e-31	4.69086e-28
CHRNA3	24.4507	-1.10456	0.703449	31.1707	1.70359e-07	7.43614e-06
CHST1	112.412	0.66296	0.475829	46.2977	8.8428e-11	9.05399e-09
CHST2	755.633	-1.20603	0.256931	23.1964	9.18277e-06	0.000249098
CIART	402.118	0.383847	0.287933	22.8182	1.10943e-05	0.000290559
CIDEC	139.143	-0.507866	1.88542	24.1964	5.56956e-06	0.000163511
CILP	55.1588	-0.971311	0.546111	26.1327	2.11519e-06	6.88743e-05
CLDN11	14281.3	-1.07547	0.255459	34.3689	3.44265e-08	1.81632e-06
CLEC3B	9214.32	-2.46535	0.62934	27.4745	1.08142e-06	3.79266e-05
CLGN	1443.35	0.113061	0.211048	51.8196	5.5913e-12	7.01881e-10
CMKLR1	704.155	-2.41181	0.404456	31.6813	1.31978e-07	5.90237e-06
CMPK2	29.6115	2.314	0.654834	33.9211	4.30659e-08	2.20192e-06
CNTN3	972.2	0.374299	0.317732	20.2373	4.03214e-05	0.000884252
CNTNAP1	7350.07	0.500253	0.157956	32.3589	9.40506e-08	4.34495e-06
COG5	1941.09	0.220887	0.166684	26.6684	1.61823e-06	5.45465e-05
COL15A1	2503.79	0.232789	0.362102	95.6979	1.65751e-21	6.5587e-19
COL24A1	137.53	0.645242	0.333329	39.732	2.35675e-09	1.61878e-07
COL28A1	64.8369	0.311716	0.563174	23.7811	6.85482e-06	0.000194651
COL4A1	5924.85	-0.0431262	0.311068	20.0365	4.45784e-05	0.000957766
COL4A4	95.3962	1.96484	0.565356	20.4412	3.64131e-05	0.000811249
COL5A3	4846.27	-3.05505	0.285878	96.6069	1.05213e-21	4.25575e-19
COL6A6	78.976	-3.09221	0.625798	21.474	2.17261e-05	0.000519656
COL8A2	1525.66	-1.07303	0.203749	63.1439	1.94302e-14	3.36828e-12
COPS8	3138.08	-0.0195436	0.189768	48.0967	3.59701e-11	3.92053e-09
COQ8A	1947.96	0.27526	0.224319	20.3784	3.75735e-05	0.000834041
CORO6	1084.14	-0.76909	0.355672	45.0145	1.67965e-10	1.57593e-08
CPM	2410.33	-0.431193	0.300582	150.604	1.98071e-33	3.00441e-30
CPT1A	4773.01	0.700702	0.260248	31.9401	1.15956e-07	5.22432e-06
CREB5	1446.33	-1.02024	0.253305	20.7088	3.18524e-05	0.00072928
CRISPLD2	582.898	1.23768	0.38172	43.4095	3.74747e-10	3.18745e-08
CRLF1	16301.2	-0.929313	0.245977	20.2176	4.07204e-05	0.000890858
CRYAB	3644.79	-1.35678	0.283874	32.2954	9.70816e-08	4.47362e-06
CSPG4P13	23.2375	-4.07521	0.995184	27.0835	1.31491e-06	4.49042e-05
CST3	26640.4	-0.495578	0.163097	82.5194	1.20544e-18	3.65689e-16
CTHRC1	2300.08	-0.218424	0.312742	59.9032	9.82184e-14	1.56822e-11
CTSK	13725.6	-1.29962	0.297723	32.8818	7.24132e-08	3.44143e-06
CUTC	956.68	-0.232674	0.247164	37.8091	6.16402e-09	3.82927e-07
CX3CL1	47.5631	-2.62947	0.783655	28.4988	6.47984e-07	2.4369e-05
CXCL3	1246.12	3.45353	0.731028	33.9559	4.23232e-08	2.17278e-06
CYB5A	747.232	-0.592795	0.203931	32.9627	6.95401e-08	3.33097e-06
CYBB	19.3706	3.87158	1.54541	41.6431	9.06377e-10	7.02037e-08
CYBRD1	36062.5	-0.920164	0.195767	33.6867	4.84206e-08	2.4213e-06
CYFIP2	557.825	0.997746	0.35589	22.3284	1.41725e-05	0.00035631
CYP1B1	24874.6	-1.76697	0.305671	63.5141	1.6147e-14	2.88145e-12
CYP24A1	77.9344	2.74645	0.512406	56.9147	4.37651e-13	6.42429e-11
CYS1	352.914	-0.601558	0.294103	39.7011	2.39335e-09	1.63207e-07
CYTH3	4435.88	-0.67605	0.18496	30.6071	2.25813e-07	9.67118e-06
CYTH4	10.1286	-1.07204	1.27723	21.609	2.0308e-05	0.000488951
CYTL1	133.795	-0.572731	0.416309	54.0046	1.87524e-12	2.50979e-10
DANCR	442.397	-0.500095	0.238697	28.3919	6.83554e-07	2.53402e-05
DAPK2	550.802	1.20137	0.34526	22.5341	1.27876e-05	0.000325993
DBI	1185	-1.1604	0.249726	24.6557	4.42666e-06	0.000132741
DCLK1	2417.23	-0.0257137	0.405839	27.7843	9.26232e-07	3.30574e-05
DCN	145422	-0.790652	0.23672	50.146	1.29105e-11	1.50639e-09
DCUN1D3	1473.49	0.0538907	0.193413	27.3941	1.12578e-06	3.92556e-05
DEPP1	6073.54	0.271536	0.361552	42.2506	6.68974e-10	5.43601e-08
DGAT2	988.7	2.47897	0.432837	29.9772	3.09412e-07	1.26845e-05
DGKI	744.411	-0.0769519	0.338636	39.7006	2.39404e-09	1.63207e-07
DHCR24	3250.41	-1.94908	0.224623	155.17	2.01963e-34	3.34194e-31
DHCR7	651.728	-1.56666	0.325491	22.1706	1.53363e-05	0.000383449
DKK3	14931.6	-1.38266	0.288828	25.6135	2.74215e-06	8.68047e-05
DLG3	874.824	0.526418	0.17904	23.75	6.96224e-06	0.000196171
DLGAP5	193.233	1.96458	0.40431	22.0621	1.61909e-05	0.000402605
DLK1	468.221	-2.5126	0.338038	76.9049	1.99668e-17	5.11881e-15
DMKN	1218.18	0.49997	0.294207	22.456	1.32966e-05	0.000337552
DNAJB4	1403.63	-0.185041	0.176723	20.0176	4.50031e-05	0.000964837
DOK6	65.5016	-0.896519	0.597338	25.5301	2.85896e-06	8.94137e-05
DPP4	7286.45	-1.2238	0.229713	28.0665	8.04333e-07	2.91063e-05
DPT	875.676	-1.3541	0.289424	103.711	3.01536e-23	1.5246e-20
DPYSL3	9846.56	0.827176	0.171436	47.3478	5.23068e-11	5.60052e-09
DRAM1	3843.34	0.383506	0.281225	35.2241	2.24488e-08	1.23448e-06
DTNA	749.17	1.60538	0.269482	37.1071	8.75582e-09	5.24255e-07
DTWD1	2837.21	0.554606	0.182034	20.1762	4.15712e-05	0.000907289
DUSP1	9379.53	-0.292788	0.202978	40.4275	1.66448e-09	1.18811e-07
DUSP10	611.065	-0.190533	0.257394	63.6636	1.49841e-14	2.7004e-12
DUSP4	2215.11	-1.13196	0.376418	41.3231	1.06367e-09	8.13481e-08
EBF3	3265.29	-0.685537	0.194741	38.2113	5.04095e-09	3.16398e-07
EDIL3	9548.56	-0.100306	0.298588	38.6823	3.98325e-09	2.57103e-07
EEPD1	408.701	-0.853954	0.360896	35.6124	1.84866e-08	1.03856e-06
EGR1	12359.1	-1.0437	0.225052	25.8762	2.40461e-06	7.71934e-05
EGR3	971.993	-1.21474	0.269158	31.5705	1.39492e-07	6.20789e-06
ELL2	9251.06	0.616732	0.31164	30.4681	2.42066e-07	1.02439e-05
ENG	23541.7	0.367307	0.26647	42.2132	6.81588e-10	5.5139e-08
ENOX1	654.796	1.24418	0.224467	40.2155	1.85063e-09	1.3107e-07
EPAS1	16220.1	0.863834	0.178242	45.004	1.68856e-10	1.57616e-08
EPB41L4B	452.892	-0.703586	0.266112	33.5383	5.21486e-08	2.56543e-06
EPDR1	1909.54	0.299722	0.219841	23.5031	7.87703e-06	0.000219232
EPGN	85.4912	-1.56742	0.709336	29.2081	4.5451e-07	1.79848e-05
EPHA5	566.187	-1.98203	0.298861	99.1167	2.99972e-22	1.30002e-19
EPHB2	1128.77	0.167823	0.277525	22.8998	1.06507e-05	0.000283013
EPHB3	270.461	-0.772931	0.323551	20.6212	3.32782e-05	0.000757162
EPHB6	476.672	-0.900794	0.342607	105.11	1.49841e-23	8.02177e-21
EPSTI1	1006.68	2.14335	0.369954	40.5102	1.59703e-09	1.14898e-07
EREG	75.4669	-1.34173	0.64929	20.3151	3.87815e-05	0.000857716
ERRFI1	10302.7	0.739255	0.21634	25.661	2.67782e-06	8.5064e-05
ETNK2	282.001	-0.107526	0.297585	25.4625	2.95722e-06	9.18554e-05
ETV1	1920.46	-0.45167	0.257918	99.7047	2.23562e-22	1.01732e-19
ETV4	250.704	0.476308	0.352716	26.439	1.81487e-06	6.03918e-05
ETV5	1902.26	0.345713	0.177492	66.8435	3.05577e-15	6.04578e-13
EXT1	6471.09	-0.0251682	0.161356	34.1866	3.77125e-08	1.96126e-06
F10	26.4988	-2.11991	0.785584	20.1495	4.21303e-05	0.000914012
FABP4	12.7658	0.908677	1.90232	43.1846	4.19365e-10	3.51764e-08
FADS2	1817.66	-2.76757	0.413699	39.0663	3.28753e-09	2.14479e-07
FAM102B	1163.16	-0.66289	0.211978	45.8868	1.08597e-10	1.06273e-08
FAM107A	147.418	-1.14807	0.453099	23.0394	9.93242e-06	0.000267046
FAM110B	1555.46	0.891191	0.198092	25.6975	2.62939e-06	8.38182e-05
FAM180B	23.0049	-3.8848	0.773662	26.1382	2.10939e-06	6.88086e-05
FAM20A	1777.23	1.86009	0.326386	35.0341	2.4685e-08	1.34125e-06
FAM20C	10685.1	0.840587	0.229676	32.1742	1.03146e-07	4.74107e-06
FAM43A	1128.43	-1.9599	0.233015	69.0019	1.03855e-15	2.14814e-13
FAM83H	537.267	0.988809	0.212966	21.2325	2.45141e-05	0.000580241
FAM86DP	329.639	0.278728	0.228152	23.847	6.63258e-06	0.000189821
FAP	8686.08	-0.224055	0.212164	20.0346	4.46207e-05	0.000957766
FAT4	2338.86	-0.39342	0.272287	23.6614	7.27775e-06	0.000204429
FBLN1	35921.5	-0.579382	0.280252	20.5763	3.40336e-05	0.00077019
FBLN5	2677.18	-0.943906	0.226443	24.4839	4.82388e-06	0.000143471
FBP1	27.7011	0.0805605	0.628283	22.5974	1.23888e-05	0.000317159
FDFT1	2791.94	-0.600244	0.162459	20.072	4.37952e-05	0.000943385
FGF1	133.28	-1.75883	0.522376	28.3045	7.14087e-07	2.6136e-05
FGF10	286.881	0.105716	0.388748	24.8446	4.02776e-06	0.000122393
FGF13	210.655	0.123122	0.329923	56.5735	5.19062e-13	7.55838e-11
FGF7	9171.51	1.24007	0.287694	29.5121	3.90425e-07	1.57224e-05
FGFBP2	26.5829	-4.6671	0.996863	25.5132	2.88317e-06	9.00162e-05
FGL2	2138.48	-0.930479	0.34207	35.4491	2.006e-08	1.12004e-06
FHOD3	335.406	1.31795	0.324963	92.5837	7.86504e-21	2.75307e-18
FKBP5	6810.87	0.226255	0.338166	432.233	1.38584e-94	1.26126e-90
FMNL1	256.559	1.69554	0.277024	41.9573	7.74616e-10	6.18402e-08
FNDC1	2628.86	-0.206666	0.310569	48.1004	3.59037e-11	3.92053e-09
FOXO1	999.05	-0.0595164	0.420232	33.8227	4.52376e-08	2.30004e-06
FOXO3	5069.19	0.0445658	0.304503	20.9909	2.76618e-05	0.000643863
FOXQ1	306.274	-0.937546	0.356686	24.6068	4.53635e-06	0.000135451
FSTL3	3429.61	0.199406	0.280755	38.3436	4.71839e-09	2.97245e-07
FXYD1	142.826	-1.84756	0.382505	22.223	1.49392e-05	0.000374035
FZD7	2022.31	-0.648788	0.246905	35.3991	2.05676e-08	1.14487e-06
G0S2	613.524	2.98222	0.315408	110.881	8.3673e-25	5.25178e-22
GADD45B	1840.39	0.00960938	0.270923	35.317	2.1429e-08	1.18918e-06
GALNT12	343.084	1.256	0.313623	53.6061	2.28871e-12	2.99705e-10
GALNT16	299.068	-1.33601	0.232505	32.1514	1.0433e-07	4.78217e-06
GALNT5	9971.84	-0.963448	0.325805	23.0438	9.91089e-06	0.000266861
GAP43	382.083	0.716841	0.304728	71.4551	3.04589e-16	6.76114e-14
GAS1	4283.99	-0.833695	0.364404	26.0883	2.16268e-06	7.00447e-05
GAS1RR	75.663	-0.81776	0.37051	21.2498	2.43038e-05	0.000576013
GAS7	262.61	-1.17892	0.24735	22.6179	1.22626e-05	0.000314591
GASK1B	2029.34	0.356203	0.331187	29.2025	4.55775e-07	1.79957e-05
GATA6	890.606	1.62416	0.328744	41.4252	1.01073e-09	7.76261e-08
GATA6-AS1	58.6528	1.55005	0.47243	24.692	4.34707e-06	0.000130786
GBP4	103.543	1.85148	0.464353	26.59	1.68288e-06	5.63085e-05
GBP5	12.3578	3.01084	1.01338	20.3069	3.89411e-05	0.00085916
GCAT	398.918	0.35326	0.277873	29.685	3.58076e-07	1.44838e-05
GCH1	282.806	2.35764	0.461348	39.9387	2.12534e-09	1.4822e-07
GCHFR	102.371	-1.39338	0.408997	38.3431	4.71947e-09	2.97245e-07
GCNT1	1886.48	0.333511	0.319682	27.9695	8.44317e-07	3.04322e-05
GDAP1	181.302	1.68434	0.302882	30.1821	2.7928e-07	1.1606e-05
GDF10	13.0005	-5.6747	1.35354	22.293	1.44255e-05	0.000362169
GDF15	733.448	0.819051	0.341009	20.4541	3.61782e-05	0.000807995
GDF5	1276.32	-0.932832	0.230998	28.6111	6.12609e-07	2.32306e-05
GFPT2	10993.2	1.11148	0.227849	27.6025	1.01437e-06	3.59134e-05
GJA1	16292.1	0.799119	0.182259	60.8986	5.97091e-14	9.7038e-12
GLCCI1	323.795	-0.48538	0.232667	23.0336	9.96119e-06	0.000267424
GLI2	587.127	-1.33477	0.261499	25.5897	2.77503e-06	8.73895e-05
GLRB	316.162	-0.415022	0.317786	32.7578	7.70413e-08	3.64235e-06
GLRX	4458.91	0.356672	0.290064	23.9982	6.14966e-06	0.000177395
GLUL	31057.2	-0.0839885	0.352836	76.6781	2.23647e-17	5.65391e-15
GMNN	247.326	-0.350243	0.29121	27.9139	8.6809e-07	3.11656e-05
GMPR	370.274	-0.423701	0.242959	39.5669	2.55954e-09	1.73192e-07
GPC6	6703.08	0.776094	0.222705	26.3339	1.91277e-06	6.31875e-05
GPD1L	760.081	0.437527	0.223716	31.2249	1.65804e-07	7.28975e-06
GPM6B	171.69	0.889792	0.398342	130.979	3.61673e-29	2.86225e-26
GPNMB	19649.1	-1.1212	0.248225	20.223	4.06106e-05	0.000889524
GPR153	1400.62	-1.10782	0.280444	20.1644	4.18173e-05	0.000911568
GPR68	1808.14	-2.65156	0.336261	143.127	8.32526e-32	1.01024e-28
GPRC5A	911.807	0.906252	0.295654	27.9918	8.34944e-07	3.01541e-05
GPSM2	1972.68	-1.52428	0.225933	45.0696	1.63407e-10	1.54111e-08
GRB14	137.361	2.11732	0.333315	50.7717	9.44223e-12	1.13819e-09
GREM1	4686.3	-1.50097	0.386082	48.7497	2.59505e-11	2.91575e-09
GREM2	3095.75	-0.913499	0.287526	56.5117	5.35351e-13	7.7337e-11
GRIA1	550.54	-1.27342	0.849934	23.7676	6.90147e-06	0.000194833
GSAP	242.935	1.75539	0.394771	39.817	2.25864e-09	1.56915e-07
GSDME	1407.32	0.556281	0.264282	20.1316	4.25079e-05	0.000920011
GSN	51275.4	-1.22591	0.255114	113.516	2.2406e-25	1.45655e-22
GSTM3	1145	-1.24294	0.24703	30.0781	2.94183e-07	1.21422e-05
GSTM5	158.675	-1.65761	0.349233	42.6813	5.3936e-10	4.48285e-08
GTPBP2	3131.93	0.802511	0.230164	26.4339	1.81952e-06	6.04358e-05
GUCY1A2	107.7	2.04357	0.52522	22.8414	1.09658e-05	0.000288906
GXYLT2	530.178	0.0389853	0.227108	29.4419	4.04373e-07	1.62123e-05
HAS1	107.624	0.85998	0.449157	24.3827	5.07412e-06	0.000149934
HDAC7	11566.9	0.254628	0.195804	21.7708	1.87293e-05	0.000457599
HES1	207.169	-1.9461	0.369562	34.4027	3.38494e-08	1.79107e-06
HGF	1421.39	-0.601004	0.184472	22.3655	1.39118e-05	0.000350725
HHAT	313.382	-0.214611	0.308559	39.0777	3.2688e-09	2.14024e-07
HIF3A	116.126	2.24855	1.21043	23.5078	7.85864e-06	0.000219115
HIGD1A	2413.56	0.0439387	0.199722	28.4201	6.73983e-07	2.50876e-05
HINT3	979.058	0.225127	0.221612	21.21	2.47916e-05	0.000585288
HIP1R	1623.21	-0.486551	0.368308	36.9258	9.58643e-09	5.66533e-07
HIPK2	4847.13	-0.208569	0.257994	39.7647	2.31854e-09	1.59856e-07
HIST1H2BN	22.312	2.59329	0.660693	23.5156	7.82811e-06	0.000218875
HK3	10.3059	2.32181	1.55047	28.2784	7.23481e-07	2.63904e-05
HLA-B	24671.9	0.657301	0.201582	20.5181	3.50387e-05	0.000787375
HLF	151.287	0.541751	0.393994	123.456	1.55581e-27	1.17995e-24
HMGA2-AS1	766.349	-1.06013	0.376063	21.7052	1.93544e-05	0.00047085
HMOX1	8332.39	-1.48485	0.310441	22.6697	1.19494e-05	0.000308078
HPSE	151.383	0.176707	0.291812	39.6647	2.43742e-09	1.65544e-07
HRCT1	280.173	-1.0106	0.258741	43.1902	4.18181e-10	3.51764e-08
HSD11B1	659.289	2.18593	0.424561	36.1552	1.40926e-08	8.11754e-07
HSD17B11	1442	-0.265679	0.22663	35.2967	2.16476e-08	1.19766e-06
HSD17B7	213.953	-0.965249	0.266628	20.9351	2.84442e-05	0.000660385
HSPA5	24748.9	0.833213	0.217335	24.6268	4.49113e-06	0.000134453
HSPB1	7574.79	-0.336415	0.194449	25.7046	2.62012e-06	8.3669e-05
HSPB2	811.24	-0.648948	0.247398	20.0667	4.39107e-05	0.000944754
HSPB7	8333.94	-3.88658	0.389797	117.154	3.6334e-26	2.54366e-23
HYOU1	3600.9	0.666968	0.210093	22.7457	1.15036e-05	0.000298274
ICAM1	1310.34	2.10834	0.389674	47.0889	5.95346e-11	6.33713e-09
ID4	796.998	1.10839	0.319746	20.8498	2.96839e-05	0.000684799
IER3	2213.01	0.163292	0.315854	61.2062	5.11968e-14	8.39535e-12
IFI30	1506.81	0.424883	0.20461	69.84	6.83036e-16	1.48007e-13
IFI44L	812.898	2.54864	0.357593	45.1729	1.55177e-10	1.47882e-08
IGF1	203.18	0.845915	0.453102	58.1314	2.38192e-13	3.58312e-11
IGF2BP2	3766.27	0.216178	0.208295	31.5301	1.42338e-07	6.30372e-06
IGFBP3	223623	-0.133864	0.261839	62.7654	2.34788e-14	3.95705e-12
IGSF6	8.71816	1.34386	1.92312	27.8497	8.96442e-07	3.2057e-05
IL13RA1	6594.28	0.75196	0.169288	23.2475	8.95102e-06	0.000243537
IL16	579.461	-1.77864	0.291713	36.7701	1.03627e-08	6.08459e-07
IL17RE	193.969	-0.805559	0.320215	20.4458	3.63294e-05	0.000810376
IL1B	49.4223	2.34454	0.747445	48.4053	3.08269e-11	3.42141e-09
IL1RL1	137.095	4.31322	0.519413	78.706	8.1136e-18	2.20423e-15
IL21R	63.4443	1.92843	0.468665	20.5672	3.41886e-05	0.000772085
IL26	43.0592	3.19848	0.663371	30.8712	1.97878e-07	8.57567e-06
IL33	343.616	2.42076	0.489597	30.3036	2.62816e-07	1.10225e-05
IL36B	14.1667	3.53384	1.02324	28.8267	5.50003e-07	2.11206e-05
IL4R	2126.9	0.4888	0.187516	25.4971	2.9065e-06	9.05894e-05
IL6	1939.44	4.02488	0.946437	26.8578	1.47196e-06	4.9893e-05
IL7R	142.345	1.78901	0.382253	22.6206	1.22461e-05	0.000314591
INHBA	1388.58	0.686751	0.325432	20.1565	4.19831e-05	0.000911988
INHBB	126.717	-2.27186	0.548523	81.829	1.70236e-18	5.07973e-16
INHBE	76.2365	4.01341	0.832586	27.599	1.01612e-06	3.59134e-05
INSIG1	2166.09	-1.65051	0.352983	24.2831	5.33317e-06	0.000157078
INSYN2B	234.795	-0.938538	0.319743	20.0126	4.5115e-05	0.000966099
IQGAP3	301.012	2.46581	0.294451	64.5181	9.77412e-15	1.87272e-12
IRAK2	805.878	0.151184	0.351493	21.4844	2.1613e-05	0.000517632
ISYNA1	443.248	-0.0912696	0.223679	28.646	6.0202e-07	2.2936e-05
ITGA11	22055.7	-0.971206	0.24201	97.2983	7.44621e-22	3.08036e-19
ITGA5	28961.6	0.0614277	0.204895	38.473	4.42268e-09	2.81474e-07
ITGA6	993.673	-0.000352418	0.315517	26.2683	1.97659e-06	6.51772e-05
ITGAX	66.5145	2.22123	0.859569	48.6013	2.79491e-11	3.12104e-09
ITGB1	108661	0.51397	0.221942	30.4123	2.48916e-07	1.04637e-05
ITGB3	1814.78	0.737559	0.226763	64.2621	1.11088e-14	2.08457e-12
ITM2B	20827.1	-0.974237	0.241935	22.3799	1.38124e-05	0.000348702
ITPRIP	3486.55	0.683706	0.157796	39.1526	3.14867e-09	2.07653e-07
JAG1	2755.3	-0.949259	0.244736	26.2434	2.00129e-06	6.58726e-05
JAGN1	1315.24	-0.0474288	0.190998	20.8366	2.98802e-05	0.000688456
JUP	332.006	-0.73429	0.328584	20.28	3.94679e-05	0.000868676
KCNA4	600.414	-1.52895	0.271153	63.0961	1.98998e-14	3.41714e-12
KCNG1	639.797	1.73408	0.333437	33.7253	4.74953e-08	2.39476e-06
KCNJ8	244.913	1.59828	0.288791	43.4265	3.71579e-10	3.17535e-08
KCNK2	2674.11	-0.870756	0.216078	21.2838	2.38941e-05	0.00056778
KCNQ3	79.6405	1.57026	0.472107	24.8312	4.05485e-06	0.000123011
KCNS3	64.7808	-0.192881	0.457889	26.5482	1.71847e-06	5.73937e-05
KCNT2	202.306	0.747129	0.284275	22.1128	1.57859e-05	0.000393611
KCTD12	3960.41	-1.38909	0.368316	23.7864	6.8367e-06	0.00019444
KHDRBS3	521.823	-0.463022	0.25317	21.8013	1.84461e-05	0.000451284
KIAA0408	129.739	-0.355535	0.530737	26.0649	2.18815e-06	7.07436e-05
KIAA1755	489.226	1.06862	0.32637	31.3748	1.53835e-07	6.77991e-06
KIF14	133.92	1.62336	0.297413	28.9792	5.0962e-07	1.98207e-05
KIF18B	94.8664	2.28336	0.451691	23.2909	8.75869e-06	0.000240244
KIF20A	326.621	1.51192	0.328569	22.9564	1.03532e-05	0.000275913
KIF2C	240.193	2.20157	0.389745	28.563	6.27511e-07	2.37463e-05
KLF11	515.696	0.939338	0.267893	22.8097	1.11414e-05	0.000291372
KLF5	371.002	-1.24841	0.308384	20.7806	3.07288e-05	0.000705328
KLF6	10396.3	-0.304309	0.205842	31.2158	1.66559e-07	7.30533e-06
KLF9	6078.44	0.246913	0.206666	156.618	9.79135e-35	1.78222e-31
KLHDC7B	143.327	6.11152	0.555284	211.739	1.05075e-46	3.82516e-43
KSR1	821.261	0.853714	0.233059	23.4355	8.1478e-06	0.000226422
LACC1	1331.65	0.817542	0.248786	29.8134	3.35822e-07	1.36748e-05
LAMA2	14071.9	0.532467	0.395751	21.6342	2.00534e-05	0.000484102
LAMA4	23377	0.312248	0.293867	23.1817	9.25053e-06	0.00025019
LAMC2	1674.6	2.15709	0.235756	122.686	2.28651e-27	1.66476e-24
LAPTM5	125.011	0.403179	0.507602	44.602	2.06443e-10	1.88828e-08
LCP1	78.1409	-0.531529	0.78515	22.8348	1.10025e-05	0.000289405
LDLR	3977.83	-1.6614	0.363377	20.4045	3.70867e-05	0.000824239
LGR4	3919.3	-0.140804	0.27038	35.8299	1.65823e-08	9.49154e-07
LINC00324	92.7609	-1.78261	0.424596	30.0179	3.03171e-07	1.24849e-05
LINC00702	844.64	0.594014	0.24513	70.3494	5.29457e-16	1.16111e-13
LINC00900	242.11	-0.169354	0.331039	21.025	2.71941e-05	0.00063705
LINC01050	29.9695	2.4328	0.745598	20.4647	3.59878e-05	0.00080473
LINC01572	48.6926	-0.510318	0.604406	33.9761	4.18966e-08	2.16034e-06
LINC01616	28.4255	-2.7007	0.771624	23.9139	6.4145e-06	0.000184331
LINC01719	325.538	-0.248887	0.237949	25.5593	2.81754e-06	8.827e-05
LINC01940	25.9671	-3.14039	0.654691	48.8061	2.52278e-11	2.85216e-09
LINC02015	33.242	3.84095	0.665428	32.6855	7.98811e-08	3.75709e-06
LINC02511	231.358	-1.82389	0.370701	30.464	2.42562e-07	1.02439e-05
LIPA	1859.54	-0.148431	0.168461	28.3079	7.12883e-07	2.6136e-05
LONP1	4988.8	0.933264	0.220951	22.7299	1.15951e-05	0.000300219
LOX	27395.1	-0.0737039	0.183398	75.6548	3.73044e-17	8.9344e-15
LOXL2	21427.4	0.132507	0.257164	20.26	3.98652e-05	0.000875302
LPL	47.9486	0.999582	1.69569	139.797	4.39912e-31	4.69086e-28
LRRC15	923.055	-1.35285	0.379368	95.3768	1.94619e-21	7.53715e-19
LRRN4CL	3642.45	-1.09156	0.241893	22.8223	1.10715e-05	0.00029038
LUCAT1	83.4997	0.268427	0.34831	44.1372	2.60459e-10	2.34696e-08
LXN	2650.93	2.67941	0.402558	83.4725	7.48474e-19	2.39013e-16
LYNX1	3355.48	-0.786616	0.302482	21.9919	1.67698e-05	0.000415297
LYPD1	172.056	1.21419	0.496787	40.5673	1.5521e-09	1.12108e-07
MAD2L1	160.316	1.14007	0.314362	21.5987	2.04129e-05	0.000490825
MAMDC2	72.0087	-0.445745	0.657063	32.1469	1.04566e-07	4.78217e-06
MAMDC4	209.668	1.69379	0.383938	22.7486	1.14872e-05	0.000298273
MAOA	920.057	0.395321	0.31572	317.426	1.17966e-69	7.15739e-66
37681	248.284	2.02778	0.438205	35.6152	1.84607e-08	1.03856e-06
MARCKS	9708.76	-0.726706	0.268374	27.3696	1.13961e-06	3.9662e-05
MASP1	11591	-1.69062	0.24084	74.0951	8.13682e-17	1.8988e-14
MAT2A	16804.4	-0.829518	0.206702	26.5928	1.68055e-06	5.63085e-05
MEF2A	4537.5	-1.29724	0.233008	51.7369	5.82741e-12	7.2651e-10
MEGF6	8963.59	-0.37171	0.289442	22.8698	1.08116e-05	0.000286452
MEIS1	1151.61	0.81205	0.220461	31.7503	1.27497e-07	5.71602e-06
MEOX2	1558.22	-1.70194	0.357606	22.7743	1.13401e-05	0.000296058
METTL7A	5014.92	-0.0608464	0.300858	57.1323	3.9253e-13	5.8088e-11
MFAP4	2321.51	-1.10737	0.195034	50.4501	1.1089e-11	1.31067e-09
MFAP5	11473.3	-1.29855	0.264046	41.6561	9.00502e-10	7.00467e-08
MFGE8	24559.9	-0.671832	0.2099	87.5695	9.64988e-20	3.19358e-17
MIR31HG	782.641	0.434981	0.2905	21.9444	1.71726e-05	0.000424235
MITF	1423.46	-0.371408	0.20763	32.621	8.2497e-08	3.86018e-06
MMD	1440.79	1.07133	0.387633	47.4151	5.05747e-11	5.44711e-09
MME	3871.01	1.32607	0.271359	47.8862	3.99609e-11	4.32957e-09
MMP1	390.62	2.90115	0.451798	150.029	2.64004e-33	3.69646e-30
MMP7	22.848	0.0509021	1.04157	56.2784	6.01601e-13	8.55496e-11
MMP9	233.007	5.26566	1.44845	28.645	6.0232e-07	2.2936e-05
MOXD1	4347.55	0.640294	0.219678	40.443	1.6516e-09	1.18356e-07
MPEG1	9.5772	4.38814	1.58508	23.7735	6.88108e-06	0.000194789
MRC1	15.4002	2.08575	1.40417	29.8788	3.25008e-07	1.32641e-05
MRPS6	2337.79	-1.47181	0.336735	37.5391	7.05502e-09	4.30925e-07
MT1E	2905.27	0.735583	0.311818	37.1147	8.72264e-09	5.23991e-07
MT1F	37.8109	2.40032	0.574925	21.1933	2.49997e-05	0.000589437
MT1M	353.231	0.347361	0.377311	35.13	2.35293e-08	1.28612e-06
MT1X	1627.66	0.753356	0.422663	92.6449	7.62799e-21	2.72244e-18
MT2A	11575.5	1.12523	0.324837	28.6194	6.10068e-07	2.31826e-05
MTCL1	6540.36	-1.25117	0.239244	27.3147	1.17136e-06	4.05345e-05
MTMR9LP	784.225	-0.22263	0.295323	22.5839	1.24729e-05	0.000318418
MTSS1	1645.12	0.375688	0.314532	23.3101	8.67528e-06	0.000238892
MX1	665.308	1.63365	0.410644	33.0173	6.76696e-08	3.24993e-06
MYC	5084.81	1.0639	0.304057	28.4304	6.70537e-07	2.50105e-05
MYEF2	199.945	0.517245	0.278554	38.821	3.71648e-09	2.40738e-07
MYL9	5125.98	-0.981619	0.220502	20.2621	3.98235e-05	0.000875302
MYLK	7091.45	0.528552	0.278539	35.7205	1.75147e-08	9.96258e-07
MYOC	84.4246	-3.9394	0.710768	43.6892	3.25851e-10	2.83831e-08
NAMPT	12239.5	2.57803	0.294366	93.5433	4.86767e-21	1.80819e-18
NAMPTP1	261.212	2.69478	0.460714	43.7879	3.10157e-10	2.74052e-08
NAV2	5344.7	0.0846726	0.283541	30.732	2.12146e-07	9.17216e-06
NCAM2	138.648	2.22782	0.638549	27.211	1.2337e-06	4.253e-05
NCKAP1L	13.1181	4.18007	1.6687	24.1892	5.58966e-06	0.00016378
NEBL	206.683	0.242751	0.506719	110.205	1.17282e-24	6.88635e-22
NEXN	4005.3	-0.494131	0.289115	78.503	8.98017e-18	2.40378e-15
NFATC2	42.0579	-2.21433	0.476776	20.9153	2.87282e-05	0.00066528
NFIA	1005.34	-0.0284	0.250753	22.8761	1.07773e-05	0.000285961
NFYB	1097.04	-0.113927	0.188008	40.9309	1.29413e-09	9.63422e-08
NGEF	676.723	-0.196995	0.231576	31.9807	1.13627e-07	5.14485e-06
NGF	285.178	-0.205952	0.321269	26.3494	1.89805e-06	6.28151e-05
NID1	9888.05	-0.0941086	0.276463	20.7037	3.19332e-05	0.000730212
NMI	1127.36	0.914599	0.20459	40.2709	1.80008e-09	1.27988e-07
NMT1	5724.52	-0.0374341	0.225774	20.5519	3.44521e-05	0.00077515
NNMT	17226.9	0.879976	0.279049	20.8146	3.02114e-05	0.000695205
NPC2	2382.92	-1.32756	0.215899	37.4209	7.48435e-09	4.54101e-07
NPTX1	6144.58	-5.64304	0.311883	461.731	5.44916e-101	9.91857e-97
NQO1	9362.7	-1.82136	0.364879	28.068	8.03714e-07	2.91063e-05
NR0B1	32.464	-3.86885	0.809081	28.3964	6.82021e-07	2.5335e-05
NR2F2	2748.7	-0.854572	0.181933	21.9438	1.71773e-05	0.000424235
NR4A2	247.48	-0.523005	0.304994	26.626	1.65284e-06	5.55073e-05
NR4A3	308.822	0.996521	0.389395	24.2752	5.35427e-06	0.000157445
NREP	4150.91	0.733618	0.331413	22.8606	1.08616e-05	0.000286942
NRP1	18002.3	0.445051	0.203634	33.5651	5.14564e-08	2.53987e-06
NRP2	3542.08	1.29012	0.231138	34.1604	3.82095e-08	1.98145e-06
NT5DC3	468.409	0.347698	0.300276	23.0019	1.01206e-05	0.000270506
NT5E	37769.1	0.204735	0.225494	41.6636	8.9714e-10	7.00467e-08
NTAN1	1244.09	-0.846727	0.16964	24.6055	4.53935e-06	0.000135451
NTM	873.496	0.6198	0.206749	50.6897	9.83703e-12	1.17798e-09
NTN1	2075.02	-1.68042	0.379899	54.334	1.59043e-12	2.14436e-10
NTRK2	171.918	-3.00539	0.4789	42.3386	6.40163e-10	5.24876e-08
ODF3B	402.005	2.17578	0.445647	22.8612	1.08578e-05	0.000286942
OGN	820.836	-2.675	0.400314	43.4867	3.60556e-10	3.11035e-08
OLFM2	465.288	-3.87483	0.325582	161.168	1.00659e-35	2.03577e-32
OLFML2A	2955.66	-1.87964	0.351499	29.7164	3.52508e-07	1.43222e-05
OLFML3	4668.96	-0.906512	0.232324	22.136	1.56035e-05	0.000389595
OMD	711.135	-4.58371	0.74109	42.6112	5.58588e-10	4.62155e-08
OSBP2	193.251	-0.565221	0.275494	29.4594	4.00835e-07	1.6106e-05
OSER1	1599.99	-0.231933	0.268831	23.2897	8.76398e-06	0.000240244
OSMR	12176.9	0.755452	0.183744	21.0457	2.69143e-05	0.000631307
PAFAH1B3	400.03	0.475106	0.259056	25.1828	3.40108e-06	0.000104749
PALMD	134.682	1.8011	0.561463	29.1058	4.7836e-07	1.87463e-05
PCBP3	75.1945	1.4019	0.38938	24.9706	3.78193e-06	0.000115695
PCDH10	203.132	0.0125793	0.286532	29.9308	3.16674e-07	1.2953e-05
PCDH7	227.644	0.0815778	0.385079	33.2246	6.10061e-08	2.96115e-06
PCK2	2354.81	1.59204	0.299205	28.493	6.49861e-07	2.43892e-05
PCYT2	1343.04	-0.642638	0.193931	30.6189	2.24485e-07	9.63699e-06
PDE4B	353.097	1.05496	0.376157	38.3727	4.65029e-09	2.94929e-07
PDE4D	285.121	1.17407	0.378527	21.2718	2.40369e-05	0.00057043
PDGFC	3911.13	-0.268037	0.293054	34.1269	3.8854e-08	2.00915e-06
PDGFD	1023.79	-1.79805	0.4325	33.6059	5.04176e-08	2.50055e-06
PDGFRB	36620.8	-0.899007	0.229091	22.8411	1.09677e-05	0.000288906
PDK4	989.241	2.66154	0.425138	34.3003	3.56279e-08	1.86887e-06
PER1	2636.21	0.422845	0.255874	106.142	8.94612e-24	4.93446e-21
PER3	2473.46	-0.0200107	0.163052	139.583	4.89652e-31	4.69086e-28
PGF	994.732	3.05111	0.399241	94.4101	3.15582e-21	1.19671e-18
PHLDA1	7479.29	0.0693353	0.195878	192.241	1.80038e-42	4.6815e-39
PHLDB1	11692.4	-0.270471	0.173837	33.803	4.56852e-08	2.31633e-06
PHLDB2	2283.18	0.155237	0.192131	40.673	1.47224e-09	1.07242e-07
PHYHIP	82.7964	2.19966	0.52047	29.2767	4.3919e-07	1.74926e-05
PIK3AP1	12.2745	5.00405	1.60425	21.6785	1.96148e-05	0.000475405
PIK3IP1	1188.26	-0.295622	0.28312	36.0804	1.46299e-08	8.40044e-07
PIK3R1	3340.38	-0.346024	0.255262	46.3319	8.69256e-11	8.98989e-09
PIM1	1468.81	-0.0961412	0.279113	22.4016	1.36632e-05	0.000345412
PKIG	5035.76	-0.360182	0.191191	24.155	5.68597e-06	0.000165572
PLA2G4A	1254.03	-0.700939	0.304502	40.0851	1.97532e-09	1.3936e-07
PLA2G7	14.3139	3.95716	1.57924	28.1622	7.66749e-07	2.7857e-05
PLCB1	1034.38	0.339106	0.2797	31.1858	1.6908e-07	7.39805e-06
PLCL1	518.99	-0.0562277	0.345043	21.1369	2.5715e-05	0.000604735
PLD1	1475.68	1.29268	0.388987	20.9984	2.75583e-05	0.000643428
PLEK	32.5219	0.838393	0.893483	59.8356	1.01594e-13	1.60801e-11
PLEKHG5	1833.56	-0.728714	0.245344	21.0081	2.74251e-05	0.000641634
PLIN2	8904.61	1.50468	0.240786	41.1938	1.13469e-09	8.60569e-08
PLK1	322.646	1.44733	0.295119	24.9558	3.80997e-06	0.000116357
PLSCR4	1895.52	-1.02296	0.227842	22.827	1.10456e-05	0.000290118
PLXNA4	836.411	-0.160745	0.308077	33.4845	5.35703e-08	2.62826e-06
PMP22	8114.29	-0.599022	0.279495	30.1304	2.86596e-07	1.1883e-05
PNPLA2	6398.19	0.109398	0.185221	23.7359	7.01173e-06	0.00019726
PNRC1	5352.18	0.843898	0.219018	25.6065	2.75188e-06	8.68106e-05
PODXL	1790.36	-1.01233	0.342054	30.5049	2.37655e-07	1.0107e-05
POM121L1P	57.4303	2.49391	0.549175	23.8393	6.65817e-06	0.000190254
POU2F2	93.9676	1.46439	0.405869	46.7098	7.19596e-11	7.52763e-09
PPARG	244.918	0.719721	0.304932	25.215	3.3468e-06	0.000103251
PPFIBP2	421.188	-0.597477	0.248342	25.2816	3.23714e-06	0.000100038
PPIP5K1	674.174	0.695619	0.243852	44.67	1.99542e-10	1.83437e-08
PRADC1	235.372	-1.05455	0.246579	25.3869	3.07119e-06	9.51101e-05
PRC1	635.623	0.969768	0.226395	20.9423	2.83424e-05	0.000658862
PRDM1	368.161	2.02832	0.353229	40.9105	1.30736e-09	9.63422e-08
PREX1	2156.17	0.0462172	0.241624	40.672	1.47295e-09	1.07242e-07
PRKAG2	986.967	-0.23507	0.249759	68.5469	1.30387e-15	2.66663e-13
PRKD1	1233.93	0.146587	0.238046	20.1184	4.27911e-05	0.000925039
PRR11	696.774	1.64201	0.209431	58.9525	1.57989e-13	2.43704e-11
PRUNE2	7392.5	-1.07839	0.203722	58.6368	1.85002e-13	2.82976e-11
PSD3	8667.65	0.0674809	0.214899	26.9639	1.39592e-06	4.74039e-05
PSTPIP1	115.983	0.891845	0.384188	20.7875	3.0623e-05	0.000703787
PTGER4	295.594	-1.52071	0.260758	35.0434	2.45711e-08	1.33905e-06
PTGES	1062.03	2.70982	0.298479	138.181	9.87279e-31	8.98522e-28
PTGFR	10832.1	0.891463	0.24743	35.6324	1.83028e-08	1.03462e-06
PTGFRN	7925.03	-0.474479	0.233923	27.6394	9.95814e-07	3.5333e-05
PTGS2	1846.36	0.430931	0.412302	43.4649	3.64507e-10	3.1296e-08
PTHLH	363.69	-0.502928	0.331466	52.4332	4.11402e-12	5.27348e-10
PTK2B	893.183	0.527329	0.298932	75.9413	3.23267e-17	7.95148e-15
PTPN22	152.404	2.70857	0.330206	78.9196	7.29151e-18	2.01091e-15
PTPRD	346.141	1.17074	0.275042	26.5046	1.75631e-06	5.85501e-05
PTPRN	60.3916	3.15381	0.674756	28.8753	5.36791e-07	2.07006e-05
PVR	1893.67	1.08493	0.276966	23.788	6.83112e-06	0.00019444
RAB23	2204.37	-0.121261	0.193189	39.4764	2.67798e-09	1.79869e-07
RAB27B	918.134	2.34228	0.423416	30.0833	2.93418e-07	1.21381e-05
RAB36	386.569	0.817929	0.214747	33.2541	6.01128e-08	2.92559e-06
RAB38	41.8798	-1.28204	0.500051	21.9177	1.74032e-05	0.000428072
RAB39B	144.228	1.76621	0.358398	24.8748	3.96739e-06	0.00012076
RAB3B	1839.05	0.328455	0.236657	33.1906	6.20518e-08	3.0039e-06
RAMP1	86.1448	-1.09699	0.475293	21.1186	2.59506e-05	0.000609488
RAMP2	39.2586	-1.42635	0.660614	19.9805	4.58443e-05	0.000978264
RARRES1	1434.79	3.24542	0.831605	32.6735	8.03581e-08	3.76979e-06
RASSF2	133.354	-4.74796	0.511413	110.377	1.07636e-24	6.53062e-22
RBP4	1920.1	-0.281137	0.226189	26.8276	1.4944e-06	5.05596e-05
RCAN1	3795.37	1.48618	0.345154	38.581	4.19028e-09	2.69494e-07
RCAN2	125.222	-2.93681	0.415536	53.6323	2.25885e-12	2.97939e-10
RECK	5642.58	-0.817841	0.199585	46.7542	7.03792e-11	7.40487e-09
RFPL4B	31.6212	-5.94359	1.13472	41.7454	8.61182e-10	6.75657e-08
RFX8	749.382	0.550283	0.289284	37.1962	8.37433e-09	5.04734e-07
RGL1	1532.56	-0.773937	0.199704	30.4732	2.41448e-07	1.02439e-05
RGMB	8146.58	0.438674	0.284558	23.1884	9.21926e-06	0.000249716
RGS3	2173.54	-0.261644	0.298762	20.37	3.77326e-05	0.000836551
RHOB	5091.87	0.498396	0.262408	50.1501	1.2884e-11	1.50639e-09
RIPK2	1101.29	1.00881	0.212473	35.7984	1.68451e-08	9.61173e-07
RIPOR2	555.212	-0.777697	0.311703	40.5945	1.53111e-09	1.11033e-07
RIPOR3	977.085	1.35936	0.38507	26.3972	1.85321e-06	6.14429e-05
RNASE4	2537.15	-1.08908	0.263549	38.5403	4.27638e-09	2.73118e-07
RND3	6419.1	0.589401	0.241485	32.4748	8.87544e-08	4.13173e-06
RNF24	5289.66	0.277834	0.203279	24.7362	4.25208e-06	0.00012814
ROBO1	5034.04	0.957465	0.175104	32.5342	8.61568e-08	4.02109e-06
RRM2	251.475	1.70706	0.378529	25.7794	2.52389e-06	8.08802e-05
RSAD2	65.6771	2.82397	0.499556	41.0737	1.20493e-09	9.0629e-08
RTN2	258.406	-0.641748	0.327717	23.7749	6.87606e-06	0.000194789
RUNX1	5884.26	0.88526	0.263587	20.6709	3.24623e-05	0.000739523
S100A13	2312.06	-0.861413	0.195763	34.6539	2.98545e-08	1.59827e-06
S1PR3	3846.44	-0.774696	0.305352	50.0454	1.35764e-11	1.56404e-09
SAMD10	98.3533	-0.20068	0.333363	20.5958	3.37033e-05	0.000764923
SBSN	2026.89	-0.326218	0.337007	21.691	1.94917e-05	0.00047305
SCN9A	94.079	0.976245	0.421851	21.4596	2.18834e-05	0.000522046
SDC1	336.313	0.433849	0.245814	32.4322	9.06638e-08	4.19923e-06
SDC2	2975.46	-1.23142	0.167803	73.7751	9.54843e-17	2.20001e-14
SECTM1	3726.88	-2.67488	0.336173	83.4309	7.64219e-19	2.39833e-16
SEL1L3	1939.4	1.29429	0.361539	36.4327	1.2267e-08	7.15655e-07
SELENOP	1055.15	-0.963289	0.424127	31.6129	1.36568e-07	6.09268e-06
SEMA4B	1141.3	0.614547	0.236627	46.1673	9.43846e-11	9.54438e-09
SEMA5A	1811.69	0.212398	0.192259	21.8422	1.80732e-05	0.000442756
SEMA6D	157.767	-0.92433	0.290535	31.9864	1.13303e-07	5.14302e-06
SEPTIN11	11367.7	-0.565885	0.202994	20.423	3.67462e-05	0.00081767
SEPTIN6	1170.48	0.0821594	0.163726	37.5064	7.17113e-09	4.36551e-07
SERPINA1	244.047	3.18276	0.321831	99.3771	2.63349e-22	1.16914e-19
SERPINA3	1265.71	0.229541	0.720878	33.6467	4.93984e-08	2.46343e-06
SERPINA5	195.86	-1.50326	0.511225	20.0001	4.53986e-05	0.000971029
SERPINE2	86216.4	-0.333226	0.356165	69.1978	9.41629e-16	1.97006e-13
SERPING1	8764.03	-0.261739	0.259899	41.8995	7.97349e-10	6.3377e-08
SERPINI1	223.228	-1.55015	0.413523	22.4319	1.34577e-05	0.00034069
SERTAD4	1089.53	-1.89063	0.301127	165.182	1.35261e-36	3.07754e-33
SERTAD4-AS1	60.0857	-2.4259	0.475715	43.8259	3.04313e-10	2.71525e-08
SESN1	1286.25	-0.332111	0.238066	28.9741	5.10926e-07	1.98292e-05
SESN3	2744.54	0.347646	0.321231	24.1585	5.676e-06	0.000165568
SFRP4	2316.76	1.85184	0.383126	71.5759	2.86744e-16	6.52415e-14
SGIP1	150.351	0.245218	0.407434	20.3253	3.85841e-05	0.00085439
SH2D4A	1640.7	0.752718	0.264307	33.701	4.8076e-08	2.41069e-06
SH3D19	10063.2	-0.684001	0.234708	41.1679	1.14947e-09	8.68162e-08
SH3RF2	378.998	1.25929	0.275538	51.3502	7.07047e-12	8.75488e-10
SHANK1	112.739	-0.974692	0.394895	22.7581	1.14326e-05	0.00029728
SHB	1804.78	0.884844	0.216464	39.1449	3.16084e-09	2.07702e-07
SHISAL1	1852.31	-0.953627	0.27072	42.9304	4.76198e-10	3.97603e-08
SHMT2	9858.05	1.05034	0.250305	22.6964	1.17904e-05	0.000304411
SIGLEC15	126.673	-1.59969	0.436967	36.3717	1.26469e-08	7.3546e-07
SIRLNT	48.009	-1.35231	0.560607	29.5444	3.84168e-07	1.55047e-05
SIX2	1446.77	-0.29649	0.191472	30.5647	2.30648e-07	9.83196e-06
SKIDA1	67.5407	-1.51922	0.423056	25.0806	3.5794e-06	0.000109869
SLC14A1	1778.86	-1.55388	0.335568	137.376	1.47614e-30	1.27946e-27
SLC16A12	38.1988	0.458717	1.02347	66.0674	4.50454e-15	8.72251e-13
SLC16A4	925.519	0.746061	0.234104	40.7424	1.42198e-09	1.04366e-07
SLC17A5	1129.1	-1.32095	0.207848	39.2116	3.05716e-09	2.0235e-07
SLC19A3	42.6598	3.06661	0.645682	20.6895	3.21619e-05	0.000733597
SLC1A3	1097.22	-1.26236	0.271971	41.5043	9.71522e-10	7.49307e-08
SLC22A23	1694.69	1.03453	0.205267	68.411	1.39555e-15	2.82241e-13
SLC22A4	278.916	0.971808	0.220891	57.6754	2.99191e-13	4.46384e-11
SLC24A1	646.698	0.975495	0.225298	20.1609	4.18909e-05	0.000911988
SLC2A13	545.454	-0.846928	0.22903	20.7248	3.15983e-05	0.000724372
SLC2A6	352.331	0.123662	0.297332	19.9356	4.68857e-05	0.000997807
SLC39A14	25208.2	1.43468	0.277936	27.2452	1.21276e-06	4.18874e-05
SLC40A1	117.263	-1.78678	0.362776	23.257	8.90858e-06	0.000242745
SLC44A1	9196.96	-0.397825	0.186572	36.4605	1.20974e-08	7.08031e-07
SLC4A4	203.707	0.808023	0.289258	25.5729	2.79846e-06	8.78233e-05
SLC5A3	4903.05	-1.7514	0.334323	62.8776	2.21976e-14	3.77608e-12
SLC6A6	3941.06	-1.17514	0.295711	45.6954	1.19498e-10	1.15697e-08
SLC7A1	6012.14	0.792034	0.233423	23.9593	6.27055e-06	0.000180596
SLC7A14	156.921	-1.86476	0.44168	30.6904	2.16601e-07	9.34258e-06
SLC8A1	963.029	0.452365	0.385609	20.853	2.96369e-05	0.000684581
SLC9A7	1111.75	0.502323	0.245297	28.375	6.89349e-07	2.55031e-05
SLCO2A1	40.6879	0.233678	0.707959	20.1323	4.24931e-05	0.000920011
SLCO2B1	14.2381	2.311	1.66195	22.7707	1.13607e-05	0.000296058
SLCO4A1	76.0342	-3.78976	0.630215	43.6993	3.24204e-10	2.83831e-08
SLIT2	4864.96	1.27581	0.37703	29.2081	4.54504e-07	1.79848e-05
SMARCD2	4886.03	-0.0772618	0.201397	64.0341	1.24498e-14	2.31235e-12
SMG1P4	31.2053	7.27517	1.21085	46.0093	1.02145e-10	1.01598e-08
SMOC1	2673.21	0.106518	0.241419	37.5599	6.98188e-09	4.27893e-07
SMOX	1343.9	1.10735	0.263419	28.3391	7.01859e-07	2.58608e-05
SNAI2	6277.21	-0.0758404	0.20091	51.976	5.17076e-12	6.53598e-10
SNX10	19.1671	1.99238	1.02975	24.5892	4.5765e-06	0.000136336
SNX9	23841.8	-0.672438	0.165145	23.2286	9.03615e-06	0.000245487
SOCS1	58.9159	-1.9249	0.477439	21.865	1.7868e-05	0.000438321
SORBS1	104.017	-0.422909	0.556091	39.7896	2.28977e-09	1.58473e-07
SORT1	979.662	-1.13547	0.24638	25.4898	2.91716e-06	9.07659e-05
SOX9	1228.03	0.302277	0.217196	77.9649	1.17524e-17	3.05596e-15
SPAG17	85.4599	-2.51946	0.623228	27.1366	1.28043e-06	4.38913e-05
SPATA13	620.484	-1.34209	0.256306	30.4542	2.43751e-07	1.02703e-05
SPC24	149.905	0.848719	0.383761	22.7692	1.13693e-05	0.000296058
SPI1	10.2895	4.42672	1.55171	25.9555	2.31115e-06	7.43244e-05
SPON1	97.8721	3.00601	0.680775	28.3018	7.1507e-07	2.6136e-05
SPON2	1110.28	-2.02199	0.393602	29.1539	4.66985e-07	1.83984e-05
SPP1	167.19	1.51313	1.65587	40.0573	2.00295e-09	1.40764e-07
SPRED1	3231.33	-0.220903	0.176683	23.8775	6.53219e-06	0.000187242
SPRED3	584.039	0.714068	0.383115	34.9493	2.5754e-08	1.39516e-06
SPRY2	1657	-0.950216	0.225795	29.1035	4.78906e-07	1.87463e-05
SPRY4	697.498	-0.43848	0.254886	23.8028	6.78083e-06	0.000193456
SPTBN5	131.101	-1.54538	0.351746	20.1563	4.19869e-05	0.000911988
SRGN	1240.79	1.15564	0.286443	21.2289	2.45586e-05	0.000580539
SRM	3463.06	0.151499	0.217309	33.3989	5.59149e-08	2.72859e-06
ST14	11.5801	-0.475319	1.41393	24.1521	5.69433e-06	0.000165572
ST3GAL5	357.349	-1.66065	0.281166	33.4019	5.58293e-08	2.72859e-06
ST6GALNAC3	147.221	2.33558	0.410155	55.7504	7.83336e-13	1.08017e-10
ST8SIA5	74.2518	-1.39218	0.478486	25.732	2.58448e-06	8.2676e-05
STAB1	281.007	0.604873	0.373349	23.0185	1.00367e-05	0.00026866
STAMBPL1	329.149	0.23953	0.260342	24.1835	5.60569e-06	0.00016378
STARD9	1128.64	-0.626013	0.18128	55.9811	6.98008e-13	9.74715e-11
STEAP1	2550.37	1.72882	0.298851	31.561	1.40159e-07	6.22237e-06
STEAP2	3511.59	2.07307	0.240169	86.1178	1.9941e-19	6.48155e-17
STK32B	275.907	-0.346811	0.277696	24.3997	5.03123e-06	0.000149151
STK38	3395.16	-0.67566	0.155875	23.3947	8.31564e-06	0.000230382
STOM	9229.9	0.393806	0.223135	21.5111	2.13263e-05	0.000511741
STXBP5-AS1	508.89	1.76379	0.361358	30.2943	2.64042e-07	1.10485e-05
STXBP6	514.449	-1.19897	0.233034	69.4236	8.41128e-16	1.78026e-13
SUN1	8497.9	-0.836365	0.188813	22.6601	1.20067e-05	0.000309117
SUSD2	418.594	1.09848	0.354594	60.5618	7.06614e-14	1.13821e-11
SUSD6	1961.64	1.01126	0.182056	30.2348	2.72011e-07	1.13299e-05
SYNDIG1	108.936	2.46432	0.438126	39.2396	3.01466e-09	2.00266e-07
SYNE3	5808.94	-0.768761	0.228254	38.8957	3.58022e-09	2.3274e-07
SYNJ2	9354.66	-0.300512	0.208775	32.4322	9.06656e-08	4.19923e-06
SYNPO	3900.74	1.11017	0.196614	34.7667	2.82168e-08	1.51954e-06
TACC2	1112.58	-0.415175	0.183389	20.6947	3.20778e-05	0.000732598
TACC3	408.021	1.19894	0.241242	24.1862	5.59806e-06	0.00016378
TACR1	83.329	-1.89975	0.517218	39.36	2.83849e-09	1.89949e-07
TAFA5	725.49	-0.294661	0.290797	23.6142	7.45145e-06	0.000208985
TAGLN	1957.25	-0.232754	0.216618	33.9533	4.23765e-08	2.17278e-06
TBC1D16	9757.66	0.275526	0.208411	27.5851	1.02322e-06	3.60942e-05
TBXAS1	73.0242	-1.77941	0.587545	22.3333	1.41377e-05	0.000355927
TCF7	975.204	-1.14877	0.271303	33.0837	6.54601e-08	3.15213e-06
TENM2	176.816	3.30091	0.421542	81.5538	1.95353e-18	5.73518e-16
TENT5B	451.24	-1.54632	0.413224	101.815	7.78339e-23	3.72825e-20
TGFB2	987.105	-0.236766	0.400043	46.2951	8.85403e-11	9.05399e-09
TGFBR1	2072.38	0.404091	0.230705	23.0505	9.87737e-06	0.000266352
THBD	1005.03	1.40147	0.393481	58.6022	1.88232e-13	2.85517e-11
THBS1	17914.9	-0.617405	0.339565	71.4724	3.01976e-16	6.76114e-14
THRB	320.236	-2.22506	0.40631	34.8735	2.67498e-08	1.44481e-06
TIMP4	312.607	0.393856	0.24635	97.9207	5.45483e-22	2.30904e-19
TIPARP	1427.31	-1.40532	0.280554	35.5596	1.89813e-08	1.06307e-06
TJP2	7124.05	0.0909786	0.304442	64.3965	1.03867e-14	1.96937e-12
TLE3	2818.22	0.990529	0.22641	23.533	7.76017e-06	0.000217309
TLR4	1843.23	-0.626022	0.196965	41.231	1.1138e-09	8.48259e-08
TM4SF19	37.0313	-1.4927	1.35559	81.4241	2.08444e-18	6.02237e-16
TMEM100	218.474	1.01758	0.434431	55.9711	7.01503e-13	9.74715e-11
TMEM106C	819.598	-0.584199	0.270714	20.9974	2.75724e-05	0.000643428
TMEM132A	1598.9	1.30458	0.211764	62.6823	2.44742e-14	4.08697e-12
TMEM158	672.33	-0.156091	0.375763	33.8629	4.43364e-08	2.26053e-06
TMEM45A	1815	0.143241	0.232455	43.8142	3.06101e-10	2.71788e-08
TMEM64	1336.91	-0.294238	0.229494	32.8989	7.17956e-08	3.421e-06
TMEM65	1320.6	0.432684	0.181924	40.9171	1.30304e-09	9.63422e-08
TMOD1	281.493	1.8561	0.385661	22.4764	1.31614e-05	0.000334587
TMSB4X	34384.3	-0.577189	0.165539	20.9921	2.76453e-05	0.000643863
TNC	75623.9	1.01375	0.357556	37.0812	8.86991e-09	5.29345e-07
TNFAIP3	2130.56	1.81086	0.259226	50.9324	8.7132e-12	1.05732e-09
TNFAIP6	5583.49	3.17465	0.358523	140.999	2.41297e-31	2.74506e-28
TNFAIP8	1426.74	0.95704	0.259437	20.5765	3.403e-05	0.00077019
TNFAIP8L3	930.376	0.283413	0.210174	34.4931	3.23537e-08	1.72242e-06
TNFRSF10A	341.079	0.549442	0.22247	20.4839	3.56426e-05	0.000798358
TNFRSF11A	57.7396	1.83984	0.416841	22.6165	1.22712e-05	0.000314591
TNFRSF11B	2399.09	-1.50508	0.249467	67.2663	2.47347e-15	4.94748e-13
TNFRSF21	416.586	0.921375	0.287687	28.9276	5.22933e-07	2.0252e-05
TNFRSF9	319.369	1.82632	0.494241	23.1267	9.50817e-06	0.000256777
TNFSF11	30.3743	4.15134	0.777125	50.0641	1.34497e-11	1.5593e-09
TOP2A	1279.57	1.40882	0.296669	21.6756	1.96433e-05	0.000475461
TOX2	353.258	1.35849	0.3102	75.3376	4.37172e-17	1.03343e-14
TP53I11	2308.39	-0.521434	0.232883	26.2273	2.01745e-06	6.62846e-05
TPD52L1	652.652	0.609974	0.434895	24.8081	4.10191e-06	0.000124025
TRAF1	550.552	0.503017	0.32067	22.451	1.333e-05	0.000337927
TRAP1	2304.39	0.735118	0.164419	20.2865	3.93409e-05	0.00086693
TREM1	78.5206	4.11377	0.606049	93.3798	5.28232e-21	1.92297e-18
TREM2	11.5972	2.90407	1.67026	34.4925	3.23627e-08	1.72242e-06
TRIM29	15.3208	-0.848213	1.03436	19.9339	4.69247e-05	0.000997807
TRIM7	156.061	0.847176	0.31349	25.6662	2.67095e-06	8.49941e-05
TRNP1	1624.08	-0.358082	0.173735	199.668	4.39217e-44	1.33244e-40
TRPS1	3630.11	0.109331	0.160747	59.6358	1.12268e-13	1.76165e-11
TSC22D3	3812.86	0.0581938	0.623131	41.0234	1.23562e-09	9.25546e-08
TSHZ2	1931.7	1.13673	0.281509	27.9621	8.47441e-07	3.04844e-05
TSLP	308.901	2.41652	0.405286	52.8441	3.35007e-12	4.32468e-10
TSPAN11	460.507	-1.65717	0.322984	36.1701	1.3988e-08	8.08284e-07
TTC9	136.793	-1.56939	0.360317	37.6955	6.52425e-09	4.02149e-07
TTN	92.4292	0.151469	0.615026	22.0073	1.66404e-05	0.000412656
TTPAL	2544.87	-0.288638	0.263177	42.1661	6.97817e-10	5.6202e-08
TWIST2	2628.1	-1.14537	0.217505	27.0031	1.36885e-06	4.66589e-05
TXNRD1	16437.7	-0.465144	0.343079	22.9865	1.01988e-05	0.000272196
TYMP	3063.36	1.88337	0.326639	34.3005	3.56243e-08	1.86887e-06
UAP1	6159.27	0.230482	0.277566	24.6578	4.42209e-06	0.000132741
UBA6	1631.94	0.188859	0.226815	32.0695	1.08693e-07	4.94607e-06
UBE2C	118.596	1.94146	0.356556	28.7179	5.80749e-07	2.22543e-05
UNC13D	211.359	1.35103	0.441897	20.5549	3.43994e-05	0.000774922
UNC5B	4315.8	0.922555	0.389154	21.1758	2.5219e-05	0.000593838
USP33	4056.84	-0.0353478	0.189293	33.7677	4.64981e-08	2.351e-06
VCAN	45672.8	0.369931	0.196433	46.0568	9.97478e-11	1.0031e-08
VEGFA	11775.9	0.457473	0.298364	51.0851	8.07246e-12	9.92804e-10
VGLL3	7111.5	-0.281509	0.301735	21.6273	2.01231e-05	0.00048514
VIT	1123.56	-0.724607	0.297729	100.762	1.31797e-22	6.15122e-20
VPS9D1-AS1	63.491	2.62605	0.538682	21.6677	1.97203e-05	0.000476691
VWA8	1339.57	0.97621	0.251039	19.9882	4.56686e-05	0.000975657
WARS	9297.27	1.48816	0.339023	42.0346	7.45269e-10	5.97594e-08
WNT5A	3986.98	-0.0700247	0.263781	63.3215	1.7779e-14	3.14188e-12
WWC1	446.383	3.93006	0.775519	25.6065	2.75175e-06	8.68106e-05
WWTR1	6085.43	-0.0570104	0.173719	23.3981	8.30162e-06	0.000230345
XG	2059.15	-1.06814	0.215348	44.768	1.89996e-10	1.75549e-08
ZBTB16	1239.71	-0.865809	1.22649	103.112	4.06859e-23	2.00153e-20
ZC2HC1C	40.7959	2.2506	0.544804	40.0269	2.03362e-09	1.42369e-07
ZC3H12A	888.697	1.21531	0.255492	35.2396	2.22754e-08	1.22866e-06
ZDHHC3	3277.99	-0.340898	0.178636	20.5566	3.43717e-05	0.000774922
ZEB1	5941.53	-0.818037	0.159798	27.4197	1.11142e-06	3.8838e-05
ZFP36	6552.12	-0.978408	0.20783	39.4798	2.67339e-09	1.79869e-07
ZFP36L2	18183.2	-0.456989	0.24765	37.3346	7.81455e-09	4.72559e-07
ZHX3	6243.81	-0.149914	0.220143	46.6384	7.45751e-11	7.75667e-09
ZMAT4	192.161	-0.580762	0.404071	43.8936	2.94185e-10	2.63781e-08
ZNF608	1105.94	-1.07577	0.204661	27.4193	1.11167e-06	3.8838e-05
ZSCAN31	168.034	-0.498303	0.360552	34.275	3.60814e-08	1.88722e-06

## Sheet: Gene Groups
genes	group
NPTX1	1
CADM1	1
PHLDA1	1
SERTAD4	1
PER3	1
MMP1	1
GPR68	1
TNFAIP6	1
PTGES	1
SLC14A1	1
BDKRB1	1
LAMC2	1
CCKAR	1
CH25H	1
ETV1	1
ITGA11	1
EPHA5	1
COL15A1	1
LRRC15	1
PGF	1
FHOD3	1
CDCP1	1
TREM1	1
BMERB1	1
LXN	1
SOX9	1
TOX2	1
IFI30	1
ETV5	1
GAP43	1
SLC22A23	1
SFRP4	1
ARL10	1
ABCA3	1
SERPINE2	1
TNFRSF11B	1
ITGB3	1
COL8A2	1
TRPS1	1
TMEM132A	1
GJA1	1
WNT5A	1
KCNA4	1
CYP1B1	1
IGFBP3	1
SLC5A3	1
IER3	1
SLC22A4	1
THBD	1
IGF1	1
GREM2	1
FGF13	1
BDNF	1
CYP24A1	1
ST6GALNAC3	1
CLGN	1
NTN1	1
GALNT12	1
CYTL1	1
MEF2A	1
NTM	1
AHRR	1
PTHLH	1
SH3RF2	1
TSLP	1
VEGFA	1
DPYSL3	1
CARD10	1
ANKH	1
TNFSF11	1
BCL3	1
LINC01940	1
VCAN	1
GREM1	1
FNDC1	1
EPAS1	1
FAM102B	1
SEMA4B	1
ICAM1	1
ACSL4	1
POU2F2	1
BMP2	1
SLC6A6	1
PPIP5K1	1
TGFB2	1
LUCAT1	1
CD74	1
ARRDC3	1
ATF5	1
TMEM65	1
ITPRIP	1
SERTAD4.AS1	1
SHISAL1	1
ZMAT4	1
NT5E	1
CEBPB	1
PTGS2	1
ENG	1
GSTM5	1
NMI	1
SLC1A3	1
WARS	1
SLC16A4	1
MOXD1	1
LBP	1
CCL7	1
CFAP69	1
PREX1	1
SEPTIN6	1
GATA6	1
GMPR	1
SHB	1
EBF3	1
PLA2G4A	1
B4GALT1	1
COL24A1	1
CYS1	1
MYEF2	1
ZC2HC1C	1
LYPD1	1
GSAP	1
HHAT	1
GCH1	1
EDIL3	1
TACR1	1
RCAN1	1
PDE4B	1
TTC9	1
AFF3	1
EXT1	1
MRPS6	1
RFX8	1
RIPK2	1
BHMT2	1
TNC	1
LGR4	1
SEL1L3	1
FZD7	1
MYLK	1
TIPARP	1
ZC3H12A	1
CNTNAP1	1
SIGLEC15	1
DRAM1	1
FGL2	1
AC004980.1	1
BDKRB2	1
NRP1	1
CLDN11	1
RAB36	1
2003-03-01	1
CXCL3	1
AGRN	1
SPRED3	1
PDGFC	1
SH2D4A	1
EPB41L4B	1
ZSCAN31	1
AL139220.2	1
RAB3B	1
SYNJ2	1
PLXNA4	1
TMEM158	1
TCF7	1
RARRES1	1
SDC1	1
CMPK2	1
RND3	1
AL354740.1	1
FAM20C	1
UBA6	1
NGEF	1
PCDH7	1
MEIS1	1
GLRB	1
SEMA6D	1
MX1	1
CPT1A	1
CDH6	1
RGL1	1
EGR3	1
PLCB1	1
ITGB1	1
KIAA1755	1
CHRNA3	1
PCDH10	1
GXYLT2	1
LACC1	1
PODXL	1
SLC7A14	1
OSBP2	1
ARHGEF2	1
SPRY2	1
ISYNA1	1
FGF7	1
BHLHE40	1
GDF5	1
COG5	1
ADCY4	1
SIRLNT	1
AC080112.1	1
BBOX1.AS1	1
SLC9A7	1
SLIT2	1
SMOX	1
PHYHIP	1
ADAM12	1
PTGFRN	1
PALMD	1
EPGN	1
TSHZ2	1
AL049629.2	1
CAND2	1
GPRC5A	1
PSD3	1
MARCKS	1
MAT2A	1
AC010198.2	1
IL6	1
FGF1	1
ADGRB2	1
SPON1	1
GPC6	1
GTPBP2	1
IL4R	1
ADGRB1	1
PTPRD	1
ACADVL	1
NR4A2	1
ASS1	1
INHBE	1
CAP2	1
AC048341.1	1
AC080013.1	1
ADAMTS6	1
NGF	1
NCAM2	1
SPAG17	1
ITGA6	1
ETV4	1
AGAP11	1
GBP4	1
SLC4A4	1
RNF24	1
DLG3	1
PAFAH1B3	1
SPRED1	1
ACKR4	1
CDH2	1
HSPA5	1
B3GALNT1	1
ST8SIA5	1
WWTR1	1
DOK6	1
FAM86DP	1
STK32B	1
AL049775.1	1
STAMBPL1	1
SLC7A1	1
AVL9	1
FGF10	1
KCNQ3	1
AL365203.2	1
FOXQ1	1
GATA6.AS1	1
TPD52L1	1
EPDR1	1
SPRY4	1
KSR1	1
ANKRD9	1
PVR	1
BCR	1
NR4A3	1
ARHGEF37	1
HAS1	1
HGF	1
TAFA5	1
TGFBR1	1
LINC01616	1
HYOU1	1
KCTD12	1
RGMB	1
LAMA4	1
KLF11	1
EPHB2	1
BID	1
SEMA5A	1
MEGF6	1
GALNT5	1
CIART	1
BMP4	1
ITM2B	1
NREP	1
STAB1	1
AC020916.1	1
MTMR9LP	1
SHANK1	1
AC016831.1	1
C1GALT1	1
TNFRSF9	1
ADAM19	1
KCNT2	1
DAPK2	1
TACC2	1
CYFIP2	1
LYNX1	1
MIR31HG	1
SERPINI1	1
CCL2	1
HINT3	1
AL354953.1	1
RAB38	1
MBOAT7	1
DTWD1	1
PLEKHG5	1
HLA.B	1
TNFRSF10A	1
SLC2A13	1
ADGRL4	1
TTN	1
IRAK2	1
SCN9A	1
CDC42EP2	1
TMEM106C	1
EML4	1
PDE4D	1
RUNX1	1
UNC5B	1
PRDM8	1
LINC00900	1
TNFAIP8	1
AC118553.2	1
SAMD10	1
FAP	1
ID4	1
PLD1	1
PSTPIP1	1
EPHB3	1
LOXL2	1
SLC8A1	1
ISG15	1
AC104794.3	1
BRCA2	1
RGS3	1
GSDME	1
FKBP5	2
MAOA	2
TRNP1	2
KLF9	2
DHCR24	2
CPM	2
AOX1	2
CHIT1	2
LPL	2
GPM6B	2
HLF	2
GSN	2
PER1	2
NEBL	2
ZBTB16	2
EPHB6	2
DPT	2
CACNB2	2
TIMP4	2
VIT	2
TENT5B	2
TSC22D3	2
MT1X	2
MFGE8	2
CST3	2
LOX	2
SDC2	2
INHBB	2
AF165147.1	2
NEXN	2
AR	2
APOE	2
TM4SF19	2
GLUL	2
PTK2B	2
MASP1	2
LINC00702	2
STXBP6	2
THBS1	2
PRKAG2	2
SMARCD2	2
AL163636.2	2
DUSP10	2
TJP2	2
SLC16A12	2
AGTR1	2
ACP5	2
PRUNE2	2
AFAP1L1	2
STARD9	2
SUSD2	2
CTHRC1	2
PLEK	2
ADARB1	2
CD36	2
ANGPTL7	2
METTL7A	2
CDC20	2
MMP7	2
TMEM100	2
SNAI2	2
ADI1	2
MFAP4	2
ACSS1	2
DCN	2
COPS8	2
RHOB	2
S1PR3	2
ADH1B	2
RECK	2
CCND3	2
MME	2
ZHX3	2
PIK3R1	2
MMD	2
ITGAX	2
XG	2
ADAM33	2
ARHGAP29	2
CHST1	2
TMEM45A	2
CORO6	2
HRCT1	2
LAPTM5	2
NFYB	2
OMD	2
TLR4	2
B3GNT5	2
PHLDB2	2
CRISPLD2	2
TTPAL	2
CD84	2
SERPING1	2
CD163	2
DUSP1	2
MFAP5	2
SH3D19	2
DEPP1	2
RAB23	2
FABP4	2
ZFP36	2
SPP1	2
AL355596.1	2
DUSP4	2
HPSE	2
RIPOR2	2
HIPK2	2
ITGA5	2
SYNE3	2
CYBB	2
DGKI	2
RNASE4	2
SORBS1	2
FSTL3	2
SLC44A1	2
CUTC	2
SMOC1	2
GCHFR	2
ZFP36L2	2
ANGPTL1	2
ANKRD33B	2
MT1E	2
HIP1R	2
CAV1	2
S100A13	2
HSD17B11	2
PHLDB1	2
PIK3IP1	2
PTGFR	2
AC008132.1	2
TNFAIP8L3	2
USP33	2
GADD45B	2
HSD11B1	2
CYBRD1	2
ADAMTS7	2
EEPD1	2
TAGLN	2
CYB5A	2
MT1M	2
SRM	2
THRB	2
SERPINA3	2
CCDC69	2
AP000356.2	2
MITF	2
TMEM64	2
TREM2	2
LINC01572	2
FOXO1	2
CTSK	2
PDGFD	2
CFD	2
IGF2BP2	2
CHCHD7	2
KLF6	2
CRYAB	2
CYTH3	2
SIX2	2
PCYT2	2
GPD1L	2
ACSL1	2
CAB39L	2
MAMDC2	2
SELENOP	2
NAV2	2
LIPA	2
ELL2	2
PMP22	2
AL590004.3	2
LINC02511	2
GCAT	2
LINC00324	2
HIGD1A	2
SESN1	2
RAB27B	2
APOC1	2
MMP9	2
AK5	2
DANCR	2
ABAT	2
TNFRSF21	2
GASK1B	2
C1QTNF7	2
APOD	2
CCN4	2
DCUN1D3	2
SPON2	2
MRC1	2
TBC1D16	2
MT2A	2
MYC	2
GMNN	2
CLEC3B	2
ABCC2	2
GCNT1	2
NR0B1	2
BAALC.AS1	2
HK3	2
RBP4	2
CX3CL1	2
DCLK1	2
ANG	2
AC007953.1	2
HSPB1	2
TP53I11	2
PLA2G7	2
JAG1	2
AP000550.1	2
IGSF6	2
AL445426.1	2
ERRFI1	2
LINC01719	2
PNRC1	2
KCNS3	2
PRADC1	2
RIPOR3	2
CCDC13	2
ASL	2
TRIM7	2
PPFIBP2	2
GAS1	2
CILP	2
ETNK2	2
SPI1	2
PKIG	2
RRM2	2
PPARG	2
KIAA0408	2
PCBP3	2
ABHD5	2
FBLN5	2
PNPLA2	2
SKIDA1	2
UAP1	2
CIDEC	2
C1QA	2
PLA2G2A	2
GRIA1	2
GLRX	2
SESN3	2
CDCA8	2
HIF3A	2
GLCCI1	2
SNX10	2
AUTS2	2
FAT4	2
AC093627.4	2
AC079305.3	2
CDKL1	2
RTN2	2
OSER1	2
PDGFRB	2
ST14	2
POM121L1P	2
MTSS1	2
MPEG1	2
NFIA	2
COL28A1	2
NT5DC3	2
NCKAP1L	2
ARL6IP5	2
TXNRD1	2
ANGPTL5	2
HDAC7	2
TMSB4X	2
OLFML3	2
FAM107A	2
FBP1	2
CD52	2
PIM1	2
DMKN	2
SPC24	2
CD82	2
AASS	2
TRAF1	2
KHDRBS3	2
STOM	2
JAGN1	2
FDFT1	2
ZDHHC3	2
ARHGDIB	2
REPS2	2
SLCO2B1	2
LCP1	2
MAD2L1	2
TBXAS1	2
VGLL3	2
DNAJB4	2
SBSN	2
GAS1RR	2
HSD17B7	2
HMGA2.AS1	2
LAMA2	2
SEPTIN11	2
CYTH4	2
NMT1	2
MT1F	2
FOXO3	2
COQ8A	2
NNMT	2
PLCL1	2
NID1	2
KLF5	2
RAMP1	2
PIK3AP1	2
FBLN1	2
CRLF1	2
PRKD1	2
IL17RE	2
HSPB2	2
KLHDC7B	3
G0S2	3
SERPINA1	3
NAMPT	3
STEAP2	3
TENM2	3
ABCC9	3
PTPN22	3
IL1RL1	3
IQGAP3	3
PRR11	3
TNFAIP3	3
GRB14	3
CENPF	3
CFB	3
IFI44L	3
KCNJ8	3
SMG1P4	3
NAMPTP1	3
FMNL1	3
PLIN2	3
ENOX1	3
ALDH1A3	3
PRDM1	3
RSAD2	3
EPSTI1	3
C1QTNF1	3
SYNDIG1	3
DTNA	3
ABCA1	3
SYNPO	3
BHLHE41	3
NRP2	3
ROBO1	3
FAM20A	3
TYMP	3
CDCA5	3
PDK4	3
KCNG1	3
LINC02015	3
SUSD6	3
ALDH3B1	3
STEAP1	3
BEST1	3
GDAP1	3
CCDC71L	3
IL26	3
STXBP5.AS1	3
KIF14	3
IL33	3
DGAT2	3
UBE2C	3
CCNB2	3
PCK2	3
GFPT2	3
KIF2C	3
ADGRD1	3
PTPRN	3
SLC39A14	3
FAM110B	3
CDT1	3
WWC1	3
IL13RA1	3
PLK1	3
TACC3	3
BUB1B	3
RAB39B	3
C19orf48	3
ASPM	3
TLE3	3
CCNB1	3
HIST1H2BN	3
LONP1	3
SHMT2	3
CEP55	3
KIF18B	3
KIF20A	3
TNFRSF11A	3
MAMDC4	3
IL7R	3
OSMR	3
ODF3B	3
GUCY1A2	3
FAM83H	3
TRAP1	3
TMOD1	3
CENPE	3
TOP2A	3
DLGAP5	3
PRC1	3
SRGN	3
VPS9D1.AS1	3
BUB1	3
POLR3D	3
SLC24A1	3
BIRC5	3
IL21R	3
VWA8	3
OLFM2	4
HSPB7	4
RASSF2	4
COL5A3	4
CCN3	4
SECTM1	4
ALDH3A1	4
DLK1	4
FAM43A	4
RCAN2	4
CD9	4
ASPN	4
GPSM2	4
CD7	4
OGN	4
SLCO4A1	4
MYOC	4
NTRK2	4
SLC17A5	4
NPC2	4
FADS2	4
IL16	4
TSPAN11	4
PTGER4	4
HES1	4
ST3GAL5	4
GALNT16	4
AOPEP	4
CDON	4
CMKLR1	4
SPATA13	4
GSTM3	4
ZEB1	4
OLFML2A	4
DPP4	4
ZNF608	4
CHDH	4
MTCL1	4
TWIST2	4
NQO1	4
AC009229.1	4
NTAN1	4
EGR1	4
AXIN2	4
STK38	4
FAM180B	4
SORT1	4
GLI2	4
CACNA1G	4
DKK3	4
SNX9	4
DBI	4
FGFBP2	4
INSIG1	4
SUN1	4
AFF2	4
CHST2	4
ACAT2	4
PLSCR4	4
C1QTNF2	4
GAS7	4
NR2F2	4
LRRN4CL	4
SLC40A1	4
HMOX1	4
MEOX2	4
DHCR7	4
KCNK2	4
FXYD1	4
SOCS1	4
GDF10	4
CREB5	4
NFATC2	4
MYL9	4
COL6A6	4
KLF4	4
GPNMB	4
CD59	4

## Sheet: Pathway analysis
Group	Description	Gene Ratio	Bg Ratio	pvalue	p.adjust	qvalue	Count	Odds.Ratio	symbol
1	GOBP_BRANCH_ELONGATION_OF_AN_EPITHELIUM	6/293	15/11876	8.89263e-07	4.0339e-05	2.69153e-05	6	26.843	SOX9,WNT5A,SPRY2,FGF1,FGF10,BMP4
1	GOBP_HEAT_GENERATION	4/293	10/11876	6.77878e-05	0.00105038	0.000700839	4	26.6667	PTGES,TNFSF11,ARRDC3,PTGS2
1	GOBP_RETINAL_GANGLION_CELL_AXON_GUIDANCE	5/293	16/11876	3.08619e-05	0.000593147	0.000395764	5	18.2469	VEGFA,NRP1,SLIT2,EPHB2,EPHB3
1	GOBP_HEART_FIELD_SPECIFICATION	4/293	13/11876	0.000217648	0.00268618	0.00179229	4	17.7834	WNT5A,BMP2,EXT1,BMP4
1	GOBP_ACTIVATION_OF_TRANSMEMBRANE_RECEPTOR_PROTEIN_TYROSINE_KINASE_ACTIVITY	3/293	10/11876	0.00156826	0.0112584	0.00751191	3	17.0932	GREM1,PDGFC,CHRNA3
1	GOBP_ATRIOVENTRICULAR_CANAL_DEVELOPMENT	3/293	10/11876	0.00156826	0.0112584	0.00751191	3	17.0932	BMP2,ENG,GATA6
1	GOBP_POSITIVE_REGULATION_OF_TYPE_2_IMMUNE_RESPONSE	3/293	10/11876	0.00156826	0.0112584	0.00751191	3	17.0932	CD74,IL6,IL4R
1	GOBP_REGULATION_OF_CARDIAC_EPITHELIAL_TO_MESENCHYMAL_TRANSITION	3/293	10/11876	0.00156826	0.0112584	0.00751191	3	17.0932	TGFB2,ENG,TGFBR1
1	GOBP_REGULATION_OF_CELLULAR_RESPONSE_TO_OSMOTIC_STRESS	3/293	10/11876	0.00156826	0.0112584	0.00751191	3	17.0932	PTGS2,BDKRB2,ARHGEF2
1	GOBP_REGULATION_OF_NEUROTRANSMITTER_UPTAKE	3/293	10/11876	0.00156826	0.0112584	0.00751191	3	17.0932	ITGB3,RAB3B,ITGB1
1	GOBP_REGULATION_OF_BRANCHING_INVOLVED_IN_URETERIC_BUD_MORPHOGENESIS	5/293	17/11876	4.28423e-05	0.00074498	0.000497071	5	16.7272	SOX9,VEGFA,GREM1,LGR4,BMP4
1	GOBP_SMOOTH_MUSCLE_TISSUE_DEVELOPMENT	5/293	17/11876	4.28423e-05	0.00074498	0.000497071	5	16.7272	SOX9,ENG,MYLK,TIPARP,BMP4
1	GOBP_ACUTE_PHASE_RESPONSE	7/293	24/11876	1.2503e-06	4.89181e-05	3.26395e-05	7	16.6389	PTGES,TNFSF11,CEBPB,PTGS2,LBP,IL6,ASS1
1	GOBP_AXIS_ELONGATION	6/293	21/11876	8.5076e-06	0.000223771	0.000149306	6	16.1109	SOX9,WNT5A,SPRY2,FGF1,FGF10,BMP4
1	GOBP_NEGATIVE_REGULATION_OF_CHONDROCYTE_DIFFERENTIATION	6/293	21/11876	8.5076e-06	0.000223771	0.000149306	6	16.1109	SOX9,PTHLH,GREM1,GDF5,TGFBR1,BMP4
1	GOBP_POSITIVE_REGULATION_OF_CARDIOCYTE_DIFFERENTIATION	4/293	14/11876	0.000298814	0.00330491	0.00220513	4	16.0065	GREM1,TGFB2,GATA6,BMP4
1	GOBP_AXONAL_FASCICULATION	5/293	18/11876	5.81285e-05	0.000955825	0.000637753	5	15.4323	NRP1,NCAM2,EPHB2,SEMA5A,EPHB3
1	GOBP_COMMISSURAL_NEURON_AXON_GUIDANCE	3/293	11/11876	0.00211719	0.0140996	0.00940762	3	14.9496	VEGFA,NRP1,EPHB2
1	GOBP_EOSINOPHIL_MIGRATION	3/293	11/11876	0.00211719	0.0140996	0.00940762	3	14.9496	CCL7,DAPK2,CCL2
1	GOBP_INOSITOL_METABOLIC_PROCESS	3/293	11/11876	0.00211719	0.0140996	0.00940762	3	14.9496	SLC5A3,PPIP5K1,ISYNA1
1	GOBP_POSITIVE_REGULATION_OF_ACUTE_INFLAMMATORY_RESPONSE	3/293	11/11876	0.00211719	0.0140996	0.00940762	3	14.9496	TNFSF11,PTGS2,IL6
1	GOBP_REGULATION_OF_RESPONSE_TO_OSMOTIC_STRESS	3/293	11/11876	0.00211719	0.0140996	0.00940762	3	14.9496	PTGS2,BDKRB2,ARHGEF2
1	GOBP_VENTRICULAR_TRABECULA_MYOCARDIUM_MORPHOGENESIS	3/293	11/11876	0.00211719	0.0140996	0.00940762	3	14.9496	TGFB2,ENG,TGFBR1
1	GOBP_CORONARY_VASCULATURE_MORPHOGENESIS	4/293	15/11876	0.0003996	0.00403468	0.00269205	4	14.5435	VEGFA,NRP1,SPRED1,TGFBR1
1	GOBP_OSTEOCLAST_DEVELOPMENT	4/293	15/11876	0.0003996	0.00403468	0.00269205	4	14.5435	GPR68,TNFSF11,SIGLEC15,FAM20C
1	GOBP_REGULATION_OF_CARDIAC_MUSCLE_CELL_DIFFERENTIATION	4/293	15/11876	0.0003996	0.00403468	0.00269205	4	14.5435	GREM1,BMP2,FZD7,BMP4
1	GOBP_POSTSYNAPSE_ASSEMBLY	6/293	23/11876	1.51812e-05	0.000346841	0.000231422	6	14.2077	NPTX1,GAP43,WNT5A,PTPRD,CDH2,EPHB2
1	GOBP_PROSTATE_GLAND_MORPHOGENESIS	6/293	23/11876	1.51812e-05	0.000346841	0.000231422	6	14.2077	SOX9,WNT5A,TNC,FGF10,BMP4,ID4
1	GOBP_REGULATION_OF_CARDIOCYTE_DIFFERENTIATION	6/293	23/11876	1.51812e-05	0.000346841	0.000231422	6	14.2077	GREM1,BMP2,TGFB2,GATA6,FZD7,BMP4
1	GOBP_NEURON_PROJECTION_EXTENSION_INVOLVED_IN_NEURON_PROJECTION_GUIDANCE	8/293	31/11876	6.00774e-07	3.03294e-05	2.02366e-05	8	14.0933	WNT5A,VEGFA,SEMA4B,NRP1,PLXNA4,SEMA6D,SLIT2,SEMA5A
1	GOBP_ENDOTHELIAL_CELL_CHEMOTAXIS	6/293	24/11876	1.98249e-05	0.000422121	0.000281651	6	13.4202	VEGFA,NRP1,EGR3,FGF1,SEMA5A,PLEKHG5
1	GOBP_CELL_DIFFERENTIATION_INVOLVED_IN_METANEPHROS_DEVELOPMENT	4/293	16/11876	0.000522513	0.00486746	0.0032477	4	13.3344	GREM1,LGR4,WWTR1,BMP4
1	GOBP_EPITHELIAL_TO_MESENCHYMAL_TRANSITION_INVOLVED_IN_ENDOCARDIAL_CUSHION_FORMATION	4/293	16/11876	0.000522513	0.00486746	0.0032477	4	13.3344	TGFB2,ENG,TGFBR1,BMP4
1	GOBP_NEGATIVE_REGULATION_OF_LEUKOCYTE_CHEMOTAXIS	4/293	16/11876	0.000522513	0.00486746	0.0032477	4	13.3344	TNFAIP6,GREM1,SLIT2,CCL2
1	GOBP_NEGATIVE_REGULATION_OF_MONONUCLEAR_CELL_MIGRATION	4/293	16/11876	0.000522513	0.00486746	0.0032477	4	13.3344	GREM1,PLCB1,SLIT2,CCL2
1	GOBP_CHEMICAL_HOMEOSTASIS_WITHIN_A_TISSUE	3/293	12/11876	0.0027717	0.0167261	0.0111601	3	13.292	ABCA3,VEGFA,EPAS1
1	GOBP_INDUCTION_OF_POSITIVE_CHEMOTAXIS	3/293	12/11876	0.0027717	0.0167261	0.0111601	3	13.292	PGF,VEGFA,FGF10
1	GOBP_MORPHOGENESIS_OF_AN_EPITHELIAL_BUD	3/293	12/11876	0.0027717	0.0167261	0.0111601	3	13.292	WNT5A,FGF10,BMP4
1	GOBP_PROSTAGLANDIN_TRANSPORT	3/293	12/11876	0.0027717	0.0167261	0.0111601	3	13.292	PTGES,TNFSF11,PLA2G4A
1	GOBP_PULMONARY_VALVE_MORPHOGENESIS	3/293	12/11876	0.0027717	0.0167261	0.0111601	3	13.292	TGFB2,SLIT2,BMP4
1	GOBP_REGULATION_OF_CELL_FATE_COMMITMENT	3/293	12/11876	0.0027717	0.0167261	0.0111601	3	13.292	WNT5A,FZD7,BMP4
1	GOBP_REGULATION_OF_ICOSANOID_SECRETION	3/293	12/11876	0.0027717	0.0167261	0.0111601	3	13.292	PTGES,TNFSF11,PLA2G4A
1	GOBP_REGULATION_OF_ODONTOGENESIS	3/293	12/11876	0.0027717	0.0167261	0.0111601	3	13.292	TNFRSF11B,BMP2,BMP4
1	GOBP_NEGATIVE_REGULATION_OF_CARTILAGE_DEVELOPMENT	6/293	25/11876	2.55485e-05	0.000512607	0.000342026	6	12.714	SOX9,PTHLH,GREM1,GDF5,TGFBR1,BMP4
1	GOBP_ORGAN_INDUCTION	5/293	21/11876	0.00012991	0.00177563	0.00118475	5	12.5414	WNT5A,BMP2,FGF1,FGF10,BMP4
1	GOBP_OUTFLOW_TRACT_SEPTUM_MORPHOGENESIS	5/293	21/11876	0.00012991	0.00177563	0.00118475	5	12.5414	TGFB2,ENG,GATA6,NRP1,BMP4
1	GOBP_CAMP_METABOLIC_PROCESS	4/293	17/11876	0.000670104	0.005794	0.00386591	4	12.3065	PTHLH,PDE4B,ADCY4,PDE4D
1	GOBP_NEUROEPITHELIAL_CELL_DIFFERENTIATION	4/293	17/11876	0.000670104	0.005794	0.00386591	4	12.3065	BMP2,CEBPB,FAM20C,CDH2
1	GOBP_POSITIVE_REGULATION_OF_MACROPHAGE_ACTIVATION	4/293	17/11876	0.000670104	0.005794	0.00386591	4	12.3065	WNT5A,LBP,PLA2G4A,IL4R
1	GOBP_ADENYLATE_CYCLASE_ACTIVATING_ADRENERGIC_RECEPTOR_SIGNALING_PATHWAY	3/293	13/11876	0.00353792	0.0202444	0.0135076	3	11.9669	ARRDC3,PDE4B,PDE4D
1	GOBP_MESENCHYMAL_TO_EPITHELIAL_TRANSITION	3/293	13/11876	0.00353792	0.0202444	0.0135076	3	11.9669	GREM1,FZD7,BMP4
1	GOBP_REGULATION_OF_KERATINOCYTE_MIGRATION	3/293	13/11876	0.00353792	0.0202444	0.0135076	3	11.9669	EPB41L4B,FGF7,FGF10
1	GOBP_REGULATION_OF_LYMPHOCYTE_CHEMOTAXIS	3/293	13/11876	0.00353792	0.0202444	0.0135076	3	11.9669	WNT5A,CCL7,CCL2
1	GOBP_RESPONSE_TO_PROTOZOAN	3/293	13/11876	0.00353792	0.0202444	0.0135076	3	11.9669	BCL3,IL4R,GBP4
1	GOBP_EPIDERMIS_MORPHOGENESIS	5/293	22/11876	0.000164749	0.00216588	0.00144514	5	11.8033	TGFB2,EXT1,FGF7,FGF10,FOXQ1
1	GOBP_NEGATIVE_REGULATION_OF_AXON_EXTENSION_INVOLVED_IN_AXON_GUIDANCE	5/293	22/11876	0.000164749	0.00216588	0.00144514	5	11.8033	WNT5A,SEMA4B,NRP1,SEMA6D,SEMA5A
1	GOBP_POSITIVE_REGULATION_OF_ANIMAL_ORGAN_MORPHOGENESIS	6/293	27/11876	4.09639e-05	0.000729088	0.000486467	6	11.5022	SOX9,WNT5A,BMP2,FGF1,FGF10,BMP4
1	GOBP_BRANCHING_INVOLVED_IN_SALIVARY_GLAND_MORPHOGENESIS	4/293	18/11876	0.000844955	0.00697812	0.00465599	4	11.4295	NRP1,FGF7,FGF10,HGF
1	GOBP_NEGATIVE_REGULATION_OF_TISSUE_REMODELING	4/293	18/11876	0.000844955	0.00697812	0.00465599	4	11.4295	TNFRSF11B,GREM1,IL6,BCR
1	GOBP_REGULATION_OF_MORPHOGENESIS_OF_AN_EPITHELIUM	11/293	51/11876	3.3845e-08	3.54508e-06	2.36537e-06	11	11.2489	SOX9,GJA1,WNT5A,VEGFA,GREM1,LGR4,FGF7,FGF1,FGF10,HGF,BMP4
1	GOBP_NEGATIVE_CHEMOTAXIS	8/293	37/11876	2.58501e-06	8.43514e-05	5.62816e-05	8	11.1767	ITGB3,WNT5A,NTN1,SEMA4B,PLXNA4,SEMA6D,SLIT2,SEMA5A
1	GOBP_CENTRAL_NERVOUS_SYSTEM_PROJECTION_NEURON_AXONOGENESIS	5/293	23/11876	0.000206296	0.00259079	0.00172864	5	11.1484	PLXNA4,SLIT2,NR4A2,EPHB2,EPHB3
1	GOBP_METANEPHROS_MORPHOGENESIS	5/293	23/11876	0.000206296	0.00259079	0.00172864	5	11.1484	SOX9,GREM1,LGR4,FGF10,BMP4
1	GOBP_MOTOR_NEURON_AXON_GUIDANCE	5/293	23/11876	0.000206296	0.00259079	0.00172864	5	11.1484	LAMC2,NTN1,NRP1,PLXNA4,SLIT2
1	GOBP_PHENOL_CONTAINING_COMPOUND_BIOSYNTHETIC_PROCESS	5/293	23/11876	0.000206296	0.00259079	0.00172864	5	11.1484	WNT5A,TGFB2,MOXD1,GCH1,NR4A2
1	GOBP_REGULATION_OF_KIDNEY_DEVELOPMENT	5/293	23/11876	0.000206296	0.00259079	0.00172864	5	11.1484	SOX9,VEGFA,GREM1,LGR4,BMP4
1	GOBP_POSITIVE_REGULATION_OF_MORPHOGENESIS_OF_AN_EPITHELIUM	6/293	28/11876	5.10641e-05	0.000863949	0.00057645	6	10.9819	SOX9,GJA1,VEGFA,GREM1,LGR4,BMP4
1	GOBP_NEUTROPHIL_CHEMOTAXIS	12/293	57/11876	1.06614e-08	1.39042e-06	9.27729e-07	12	10.9453	TNFAIP6,TREM1,TGFB2,CD74,LBP,CCL7,PREX1,PDE4B,CXCL3,SLIT2,DAPK2,CCL2
1	GOBP_ANATOMICAL_STRUCTURE_ARRANGEMENT	3/293	14/11876	0.00442131	0.0242784	0.0161992	3	10.8725	NRP1,PLXNA4,HSPA5
1	GOBP_CARDIOBLAST_DIFFERENTIATION	3/293	14/11876	0.00442131	0.0242784	0.0161992	3	10.8725	GREM1,TGFB2,GATA6
1	GOBP_METANEPHRIC_TUBULE_DEVELOPMENT	3/293	14/11876	0.00442131	0.0242784	0.0161992	3	10.8725	SOX9,LGR4,WWTR1
1	GOBP_MYOBLAST_PROLIFERATION	3/293	14/11876	0.00442131	0.0242784	0.0161992	3	10.8725	IGF1,GATA6,HGF
1	GOBP_NEGATIVE_REGULATION_OF_BONE_REMODELING	3/293	14/11876	0.00442131	0.0242784	0.0161992	3	10.8725	TNFRSF11B,GREM1,IL6
1	GOBP_NEGATIVE_REGULATION_OF_FIBROBLAST_GROWTH_FACTOR_RECEPTOR_SIGNALING_PATHWAY	3/293	14/11876	0.00442131	0.0242784	0.0161992	3	10.8725	WNT5A,SPRY2,SPRY4
1	GOBP_POSITIVE_REGULATION_OF_MAST_CELL_ACTIVATION	3/293	14/11876	0.00442131	0.0242784	0.0161992	3	10.8725	TSLP,IL4R,NR4A3
1	GOBP_RELAXATION_OF_CARDIAC_MUSCLE	3/293	14/11876	0.00442131	0.0242784	0.0161992	3	10.8725	PDE4B,PDE4D,SLC8A1
1	GOBP_METANEPHRIC_NEPHRON_MORPHOGENESIS	4/293	19/11876	0.00104966	0.00827567	0.00552175	4	10.6654	SOX9,GREM1,LGR4,BMP4
1	GOBP_RESPONSE_TO_ACETYLCHOLINE	4/293	19/11876	0.00104966	0.00827567	0.00552175	4	10.6654	LYPD1,AGRN,PLCB1,CHRNA3
1	GOBP_AMINE_BIOSYNTHETIC_PROCESS	5/293	24/11876	0.000255367	0.00299363	0.00199743	5	10.5585	TGFB2,MOXD1,GCH1,SMOX,NR4A2
1	GOBP_ENDOCARDIAL_CUSHION_FORMATION	5/293	24/11876	0.000255367	0.00299363	0.00199743	5	10.5585	BMP2,TGFB2,ENG,TGFBR1,BMP4
1	GOBP_EPITHELIAL_TUBE_BRANCHING_INVOLVED_IN_LUNG_MORPHOGENESIS	5/293	24/11876	0.000255367	0.00299363	0.00199743	5	10.5585	SOX9,EXT1,SPRY2,FGF10,BMP4
1	GOBP_REGULATION_OF_ANIMAL_ORGAN_FORMATION	5/293	24/11876	0.000255367	0.00299363	0.00199743	5	10.5585	WNT5A,BMP2,FGF1,FGF10,BMP4
1	GOBP_DEVELOPMENTAL_INDUCTION	6/293	29/11876	6.30622e-05	0.000996231	0.000664712	6	10.4998	SOX9,WNT5A,BMP2,FGF1,FGF10,BMP4
1	GOBP_MONOCYTE_CHEMOTAXIS	6/293	29/11876	6.30622e-05	0.000996231	0.000664712	6	10.4998	TNFSF11,GREM1,CCL7,SLIT2,IL6,CCL2
1	GOBP_POSITIVE_REGULATION_OF_CARTILAGE_DEVELOPMENT	6/293	29/11876	6.30622e-05	0.000996231	0.000664712	6	10.4998	SOX9,WNT5A,BMP2,GDF5,BMP4,LOXL2
1	GOBP_SPECIFICATION_OF_ANIMAL_ORGAN_IDENTITY	6/293	29/11876	6.30622e-05	0.000996231	0.000664712	6	10.4998	WNT5A,BMP2,EXT1,FGF1,FGF10,BMP4
1	GOBP_NEURON_RECOGNITION	8/293	39/11876	3.94643e-06	0.000121101	8.0802e-05	8	10.4527	GAP43,NTM,EXT1,NRP1,NCAM2,EPHB2,SEMA5A,EPHB3
1	GOBP_POSITIVE_CHEMOTAXIS	9/293	44/11876	9.94771e-07	4.20712e-05	2.8071e-05	9	10.4484	PGF,WNT5A,VEGFA,NRP1,FGF7,FGF10,HGF,SEMA5A,BMP4
1	GOBP_REGULATION_OF_MORPHOGENESIS_OF_A_BRANCHING_STRUCTURE	9/293	44/11876	9.94771e-07	4.20712e-05	2.8071e-05	9	10.4484	SOX9,WNT5A,VEGFA,GREM1,LGR4,FGF7,FGF10,HGF,BMP4
1	GOBP_POSITIVE_REGULATION_OF_PATHWAY_RESTRICTED_SMAD_PROTEIN_PHOSPHORYLATION	7/293	35/11876	1.92446e-05	0.000412572	0.000275279	7	10.0942	BMP2,TGFB2,ENG,GDF5,INHBE,TGFBR1,BMP4
1	GOBP_HETEROPHILIC_CELL_CELL_ADHESION_VIA_PLASMA_MEMBRANE_CELL_ADHESION_MOLECULES	5/293	25/11876	0.000312822	0.00338801	0.00226057	5	10.033	CADM1,ICAM1,PTPRD,CDH2,PVR
1	GOBP_METANEPHRIC_EPITHELIUM_DEVELOPMENT	3/293	15/11876	0.00542674	0.0282624	0.0188574	3	9.96629	SOX9,LGR4,WWTR1
1	GOBP_POSTSYNAPTIC_SPECIALIZATION_ASSEMBLY	3/293	15/11876	0.00542674	0.0282624	0.0188574	3	9.96629	NPTX1,GAP43,PTPRD
1	GOBP_REGULATION_OF_COLLATERAL_SPROUTING	3/293	15/11876	0.00542674	0.0282624	0.0188574	3	9.96629	FGF13,BDNF,NGF
1	GOBP_RENAL_VESICLE_DEVELOPMENT	3/293	15/11876	0.00542674	0.0282624	0.0188574	3	9.96629	SOX9,GREM1,BMP4
1	GOBP_SYNAPTIC_TRANSMISSION_CHOLINERGIC	3/293	15/11876	0.00542674	0.0282624	0.0188574	3	9.96629	LYPD1,TACR1,CHRNA3
1	GOBP_POSITIVE_REGULATION_OF_OSSIFICATION	8/293	41/11876	5.87179e-06	0.000171763	0.000114605	8	9.81782	WNT5A,BMP2,TGFB2,TACR1,FAM20C,BMP4,SLC8A1,ISG15
1	GOBP_ENDOCARDIAL_CUSHION_MORPHOGENESIS	6/293	31/11876	9.37732e-05	0.00135258	0.000902479	6	9.65947	SOX9,BMP2,TGFB2,ENG,TGFBR1,BMP4
1	GOBP_ENDOCRINE_PANCREAS_DEVELOPMENT	6/293	31/11876	9.37732e-05	0.00135258	0.000902479	6	9.65947	SOX9,WNT5A,GATA6,IL6,CDH2,BMP4
1	GOBP_NEGATIVE_REGULATION_OF_T_CELL_DIFFERENTIATION	6/293	31/11876	9.37732e-05	0.00135258	0.000902479	6	9.65947	CD74,ZC3H12A,FGL2,IL4R,BMP4,RUNX1
1	GOBP_REGULATION_OF_COLLAGEN_METABOLIC_PROCESS	6/293	31/11876	9.37732e-05	0.00135258	0.000902479	6	9.65947	ENG,ITGB1,IL6,BMP4,RUNX1,FAP
1	GOBP_PERIPHERAL_NERVOUS_SYSTEM_DEVELOPMENT	11/293	58/11876	1.38769e-07	1.08228e-05	7.22127e-06	11	9.56835	ETV1,SLC5A3,BDNF,CNTNAP1,PLXNA4,EGR3,ADGRB2,ADGRB1,NGF,SERPINI1,RUNX1
1	GOBP_POSTSYNAPTIC_SPECIALIZATION_ORGANIZATION	5/293	26/11876	0.000379559	0.00388241	0.00259045	5	9.55216	NPTX1,GAP43,CNTNAP1,PTPRD,CDH2
1	GOBP_REGULATION_OF_NEUTROPHIL_CHEMOTAXIS	5/293	26/11876	0.000379559	0.00388241	0.00259045	5	9.55216	TNFAIP6,CD74,LBP,SLIT2,DAPK2
1	GOBP_POSITIVE_REGULATION_OF_EPITHELIAL_TO_MESENCHYMAL_TRANSITION	8/293	42/11876	7.09965e-06	0.000200197	0.000133577	8	9.52845	BMP2,TGFB2,ENG,IL6,WWTR1,TGFBR1,BMP4,LOXL2
1	GOBP_CARDIAC_ATRIUM_MORPHOGENESIS	4/293	21/11876	0.00155904	0.0112584	0.00751191	4	9.41336	WNT5A,BMP2,TGFB2,ENG
1	GOBP_PROSTANOID_BIOSYNTHETIC_PROCESS	4/293	21/11876	0.00155904	0.0112584	0.00751191	4	9.41336	PTGES,CD74,PTGS2,PLA2G4A
1	GOBP_REGULATION_OF_ASTROCYTE_DIFFERENTIATION	4/293	21/11876	0.00155904	0.0112584	0.00751191	4	9.41336	SERPINE2,BMP2,IL6,ID4
1	GOBP_TYPE_2_IMMUNE_RESPONSE	4/293	21/11876	0.00155904	0.0112584	0.00751191	4	9.41336	BCL3,CD74,IL6,IL4R
1	GOBP_ACUTE_INFLAMMATORY_RESPONSE	11/293	59/11876	1.6687e-07	1.20693e-05	8.05294e-06	11	9.37087	PTGES,TREM1,TNFSF11,CEBPB,PTGS2,LBP,B4GALT1,TACR1,EXT1,IL6,ASS1
1	GOBP_AMINO_ACID_BETAINE_METABOLIC_PROCESS	3/293	16/11876	0.00655848	0.0322768	0.021536	3	9.20164	SLC22A4,BHMT2,CPT1A
1	GOBP_CARDIAC_MYOFIBRIL_ASSEMBLY	3/293	16/11876	0.00655848	0.0322768	0.021536	3	9.20164	FHOD3,MEF2A,TTN
1	GOBP_LIVER_MORPHOGENESIS	3/293	16/11876	0.00655848	0.0322768	0.021536	3	9.20164	CEBPB,IL6,FGF1
1	GOBP_LUNG_CELL_DIFFERENTIATION	3/293	16/11876	0.00655848	0.0322768	0.021536	3	9.20164	SOX9,GATA6,FGF10
1	GOBP_MACROPHAGE_CYTOKINE_PRODUCTION	3/293	16/11876	0.00655848	0.0322768	0.021536	3	9.20164	WNT5A,TGFB2,CD74
1	GOBP_MORPHOGENESIS_OF_AN_EPITHELIAL_FOLD	3/293	16/11876	0.00655848	0.0322768	0.021536	3	9.20164	WNT5A,FGF10,BMP4
1	GOBP_NEGATIVE_REGULATION_OF_CD4_POSITIVE_ALPHA_BETA_T_CELL_DIFFERENTIATION	3/293	16/11876	0.00655848	0.0322768	0.021536	3	9.20164	ZC3H12A,IL4R,RUNX1
1	GOBP_POSITIVE_REGULATION_OF_FATTY_ACID_TRANSPORT	3/293	16/11876	0.00655848	0.0322768	0.021536	3	9.20164	PTGES,TNFSF11,PLA2G4A
1	GOBP_PULMONARY_VALVE_DEVELOPMENT	3/293	16/11876	0.00655848	0.0322768	0.021536	3	9.20164	TGFB2,SLIT2,BMP4
1	GOBP_REGULATION_OF_CELL_CELL_ADHESION_MEDIATED_BY_CADHERIN	3/293	16/11876	0.00655848	0.0322768	0.021536	3	9.20164	WNT5A,VEGFA,ADAM19
1	GOBP_REGULATION_OF_INSULIN_LIKE_GROWTH_FACTOR_RECEPTOR_SIGNALING_PATHWAY	3/293	16/11876	0.00655848	0.0322768	0.021536	3	9.20164	IGFBP3,IGF1,BMP2
1	GOBP_REGULATION_OF_T_HELPER_1_TYPE_IMMUNE_RESPONSE	3/293	16/11876	0.00655848	0.0322768	0.021536	3	9.20164	PLA2G4A,RIPK2,IL4R
1	GOBP_CELL_MIGRATION_INVOLVED_IN_SPROUTING_ANGIOGENESIS	9/293	49/11876	2.58714e-06	8.43514e-05	5.62816e-05	9	9.13986	VEGFA,CARD10,GREM1,PTGS2,NRP1,EGR3,ITGB1,SLIT2,SPRED1
1	GOBP_NEGATIVE_REGULATION_OF_CHEMOTAXIS	9/293	49/11876	2.58714e-06	8.43514e-05	5.62816e-05	9	9.13986	TNFAIP6,WNT5A,GREM1,SEMA4B,NRP1,SEMA6D,SLIT2,SEMA5A,CCL2
1	GOBP_LUNG_EPITHELIUM_DEVELOPMENT	5/293	27/11876	0.000456512	0.00445135	0.00297006	5	9.11813	SOX9,GATA6,FGF7,FGF10,BMP4
1	GOBP_POSITIVE_REGULATION_OF_SIGNALING_RECEPTOR_ACTIVITY	6/293	33/11876	0.000135331	0.00183371	0.0012235	6	8.94282	GREM1,NRP1,ITGB1,EPGN,EPHB2,CCL2
1	GOBP_BONE_MATURATION	4/293	22/11876	0.00186888	0.0128	0.00854051	4	8.88788	IGF1,GREM1,BMP2,EXT1
1	GOBP_CELL_CELL_ADHESION_MEDIATED_BY_CADHERIN	4/293	22/11876	0.00186888	0.0128	0.00854051	4	8.88788	WNT5A,VEGFA,CDH2,ADAM19
1	GOBP_NEGATIVE_REGULATION_OF_SMOOTH_MUSCLE_CELL_MIGRATION	4/293	22/11876	0.00186888	0.0128	0.00854051	4	8.88788	IGFBP3,SEMA6D,SLIT2,TAFA5
1	GOBP_NEUROTRANSMITTER_UPTAKE	4/293	22/11876	0.00186888	0.0128	0.00854051	4	8.88788	ITGB3,SLC1A3,RAB3B,ITGB1
1	GOBP_POSITIVE_REGULATION_OF_INTERLEUKIN_2_PRODUCTION	4/293	22/11876	0.00186888	0.0128	0.00854051	4	8.88788	PDE4B,RIPK2,PDE4D,RUNX1
1	GOBP_REGULATION_OF_ACUTE_INFLAMMATORY_RESPONSE	4/293	22/11876	0.00186888	0.0128	0.00854051	4	8.88788	PTGES,TNFSF11,PTGS2,IL6
1	GOBP_STEM_CELL_DIVISION	4/293	22/11876	0.00186888	0.0128	0.00854051	4	8.88788	TGFB2,EXT1,FZD7,WWTR1
1	GOBP_SUBSTRATE_DEPENDENT_CELL_MIGRATION	4/293	22/11876	0.00186888	0.0128	0.00854051	4	8.88788	ITGA11,NTN1,NRP1,SLIT2
1	GOBP_CORONARY_VASCULATURE_DEVELOPMENT	7/293	39/11876	4.04509e-05	0.000727651	0.000485509	7	8.83014	VEGFA,GATA6,NRP1,ADAMTS6,SPRED1,TGFBR1,BMP4
1	GOBP_DIENCEPHALON_DEVELOPMENT	7/293	39/11876	4.04509e-05	0.000727651	0.000485509	7	8.83014	WNT5A,BMP2,NRP1,NR4A2,FGF10,SEMA5A,BMP4
1	GOBP_REGULATION_OF_BONE_REMODELING	7/293	39/11876	4.04509e-05	0.000727651	0.000485509	7	8.83014	TNFRSF11B,ITGB3,GJA1,TNFSF11,GREM1,SIGLEC15,IL6
1	GOBP_REGULATION_OF_MACROPHAGE_ACTIVATION	7/293	39/11876	4.04509e-05	0.000727651	0.000485509	7	8.83014	WNT5A,CD74,LBP,PLA2G4A,ZC3H12A,IL6,IL4R
1	GOBP_MAINTENANCE_OF_BLOOD_BRAIN_BARRIER	5/293	28/11876	0.000544653	0.00498469	0.00332592	5	8.72122	GJA1,VEGFA,PTGS2,ITGB1,IL6
1	GOBP_POSITIVE_REGULATION_OF_INTERLEUKIN_10_PRODUCTION	5/293	28/11876	0.000544653	0.00498469	0.00332592	5	8.72122	TSLP,BCL3,IL6,HGF,ISG15
1	GOBP_REGULATION_OF_SMAD_PROTEIN_SIGNAL_TRANSDUCTION	5/293	28/11876	0.000544653	0.00498469	0.00332592	5	8.72122	BMP2,GDF5,WWTR1,TGFBR1,BMP4
1	GOBP_ADRENERGIC_RECEPTOR_SIGNALING_PATHWAY	3/293	17/11876	0.00782027	0.0368082	0.0245594	3	8.54416	ARRDC3,PDE4B,PDE4D
1	GOBP_BLOOD_VESSEL_ENDOTHELIAL_CELL_PROLIFERATION_INVOLVED_IN_SPROUTING_ANGIOGENESIS	3/293	17/11876	0.00782027	0.0368082	0.0245594	3	8.54416	VEGFA,SEMA5A,BMP4
1	GOBP_GLOMERULAR_EPITHELIAL_CELL_DIFFERENTIATION	3/293	17/11876	0.00782027	0.0368082	0.0245594	3	8.54416	EXT1,PODXL,BMP4
1	GOBP_KERATINOCYTE_MIGRATION	3/293	17/11876	0.00782027	0.0368082	0.0245594	3	8.54416	EPB41L4B,FGF7,FGF10
1	GOBP_POSITIVE_REGULATION_OF_EPIDERMAL_CELL_DIFFERENTIATION	3/293	17/11876	0.00782027	0.0368082	0.0245594	3	8.54416	SFRP4,ETV4,BMP4
1	GOBP_POSITIVE_REGULATION_OF_SMAD_PROTEIN_SIGNAL_TRANSDUCTION	3/293	17/11876	0.00782027	0.0368082	0.0245594	3	8.54416	BMP2,TGFBR1,BMP4
1	GOBP_POSITIVE_REGULATION_OF_STEM_CELL_DIFFERENTIATION	3/293	17/11876	0.00782027	0.0368082	0.0245594	3	8.54416	SOX9,TGFB2,GATA6
1	GOBP_REGULATION_OF_ENDOTHELIAL_CELL_CHEMOTAXIS	3/293	17/11876	0.00782027	0.0368082	0.0245594	3	8.54416	VEGFA,FGF1,SEMA5A
1	GOBP_ANGIOGENESIS_INVOLVED_IN_WOUND_HEALING	4/293	23/11876	0.0022189	0.0144993	0.00967432	4	8.41981	ITGB3,VEGFA,B4GALT1,TAFA5
1	GOBP_ENTEROENDOCRINE_CELL_DIFFERENTIATION	4/293	23/11876	0.0022189	0.0144993	0.00967432	4	8.41981	WNT5A,GATA6,CDH2,BMP4
1	GOBP_MESODERMAL_CELL_DIFFERENTIATION	4/293	23/11876	0.0022189	0.0144993	0.00967432	4	8.41981	ITGB3,GJA1,ITGB1,BMP4
1	GOBP_NEGATIVE_REGULATION_OF_EXTRINSIC_APOPTOTIC_SIGNALING_PATHWAY_VIA_DEATH_DOMAIN_RECEPTORS	4/293	23/11876	0.0022189	0.0144993	0.00967432	4	8.41981	ICAM1,ITPRIP,ARHGEF2,HGF
1	GOBP_NEUROINFLAMMATORY_RESPONSE	4/293	23/11876	0.0022189	0.0144993	0.00967432	4	8.41981	IGF1,PTGS2,ITGB1,IL6
1	GOBP_PITUITARY_GLAND_DEVELOPMENT	4/293	23/11876	0.0022189	0.0144993	0.00967432	4	8.41981	WNT5A,BMP2,FGF10,BMP4
1	GOBP_POSITIVE_REGULATION_OF_FILOPODIUM_ASSEMBLY	4/293	23/11876	0.0022189	0.0144993	0.00967432	4	8.41981	DPYSL3,NRP1,AGRN,TGFBR1
1	GOBP_REGULATION_OF_FIBROBLAST_GROWTH_FACTOR_RECEPTOR_SIGNALING_PATHWAY	4/293	23/11876	0.0022189	0.0144993	0.00967432	4	8.41981	WNT5A,FAM20C,SPRY2,SPRY4
1	GOBP_BONE_CELL_DEVELOPMENT	5/293	29/11876	0.000644984	0.00570282	0.00380508	5	8.35751	GPR68,TNFSF11,SIGLEC15,FAM20C,MEIS1
1	GOBP_MYOBLAST_FUSION	5/293	29/11876	0.000644984	0.00570282	0.00380508	5	8.35751	ITGB1,ADAM12,PTGFRN,IL4R,ADGRB1
1	GOBP_POSITIVE_REGULATION_OF_ANION_TRANSPORT	5/293	29/11876	0.000644984	0.00570282	0.00380508	5	8.35751	PTGES,TNFSF11,CEBPB,PLA2G4A,ITGB1
1	GOBP_NEUTROPHIL_MIGRATION	12/293	71/11876	1.41768e-07	1.08228e-05	7.22127e-06	12	8.33716	TNFAIP6,TREM1,TGFB2,CD74,LBP,CCL7,PREX1,PDE4B,CXCL3,SLIT2,DAPK2,CCL2
1	GOBP_NEGATIVE_REGULATION_OF_AXON_EXTENSION	6/293	35/11876	0.000190282	0.00245096	0.00163535	6	8.32523	WNT5A,NTN1,SEMA4B,NRP1,SEMA6D,SEMA5A
1	GOBP_NEGATIVE_REGULATION_OF_LEUKOCYTE_MIGRATION	6/293	35/11876	0.000190282	0.00245096	0.00163535	6	8.32523	TNFAIP6,GREM1,PLCB1,SLIT2,BCR,CCL2
1	GOBP_REGULATION_OF_CHONDROCYTE_DIFFERENTIATION	8/293	48/11876	1.99623e-05	0.000422176	0.000281688	8	8.09682	SOX9,TRPS1,PTHLH,GREM1,GDF5,TGFBR1,BMP4,LOXL2
1	GOBP_GRANULOCYTE_CHEMOTAXIS	12/293	73/11876	1.94819e-07	1.3097e-05	8.73866e-06	12	8.0628	TNFAIP6,TREM1,TGFB2,CD74,LBP,CCL7,PREX1,PDE4B,CXCL3,SLIT2,DAPK2,CCL2
1	GOBP_CARDIAC_MUSCLE_TISSUE_MORPHOGENESIS	6/293	36/11876	0.000223661	0.00271463	0.00181128	6	8.04746	WNT5A,BMP2,TGFB2,ENG,TGFBR1,TTN
1	GOBP_POSITIVE_REGULATION_OF_SMOOTH_MUSCLE_CELL_MIGRATION	5/293	30/11876	0.000758539	0.00638233	0.00425846	5	8.02303	CYP1B1,IGF1,NRP1,SEMA6D,NR4A3
1	GOBP_SALIVARY_GLAND_DEVELOPMENT	5/293	30/11876	0.000758539	0.00638233	0.00425846	5	8.02303	TGFB2,NRP1,FGF7,FGF10,HGF
1	GOBP_ANIMAL_ORGAN_MATURATION	4/293	24/11876	0.00261161	0.0162512	0.0108432	4	7.99878	IGF1,GREM1,BMP2,EXT1
1	GOBP_DOPAMINE_METABOLIC_PROCESS	4/293	24/11876	0.00261161	0.0162512	0.0108432	4	7.99878	TGFB2,MOXD1,GCH1,NR4A2
1	GOBP_HEART_FORMATION	4/293	24/11876	0.00261161	0.0162512	0.0108432	4	7.99878	WNT5A,BMP2,EXT1,BMP4
1	GOBP_MAMMARY_GLAND_EPITHELIAL_CELL_PROLIFERATION	4/293	24/11876	0.00261161	0.0162512	0.0108432	4	7.99878	WNT5A,TNFSF11,CEBPB,BRCA2
1	GOBP_OLFACTORY_LOBE_DEVELOPMENT	4/293	24/11876	0.00261161	0.0162512	0.0108432	4	7.99878	WNT5A,ATF5,EXT1,SLIT2
1	GOBP_POSITIVE_REGULATION_OF_FATTY_ACID_METABOLIC_PROCESS	4/293	24/11876	0.00261161	0.0162512	0.0108432	4	7.99878	CD74,PTGS2,CPT1A,NR4A3
1	GOBP_POSTSYNAPTIC_SIGNAL_TRANSDUCTION	4/293	24/11876	0.00261161	0.0162512	0.0108432	4	7.99878	LYPD1,AGRN,PLCB1,CHRNA3
1	GOBP_REGULATION_OF_CARTILAGE_DEVELOPMENT	10/293	61/11876	2.12437e-06	7.35991e-05	4.91073e-05	10	7.98672	SOX9,TRPS1,WNT5A,PTHLH,GREM1,BMP2,GDF5,TGFBR1,BMP4,LOXL2
1	GOBP_CELL_PROLIFERATION_INVOLVED_IN_HEART_MORPHOGENESIS	3/293	18/11876	0.00921534	0.0419244	0.0279731	3	7.9747	SOX9,ENG,BMP4
1	GOBP_INNERVATION	3/293	18/11876	0.00921534	0.0419244	0.0279731	3	7.9747	NPTX1,SERPINE2,NRP1
1	GOBP_NEGATIVE_REGULATION_OF_ALPHA_BETA_T_CELL_DIFFERENTIATION	3/293	18/11876	0.00921534	0.0419244	0.0279731	3	7.9747	ZC3H12A,IL4R,RUNX1
1	GOBP_NEGATIVE_REGULATION_OF_MIRNA_TRANSCRIPTION	3/293	18/11876	0.00921534	0.0419244	0.0279731	3	7.9747	SOX9,GATA6,BMP4
1	GOBP_NEUROTRANSMITTER_REUPTAKE	3/293	18/11876	0.00921534	0.0419244	0.0279731	3	7.9747	ITGB3,RAB3B,ITGB1
1	GOBP_REGULATION_OF_RECEPTOR_BINDING	3/293	18/11876	0.00921534	0.0419244	0.0279731	3	7.9747	GREM2,BDNF,NRP1
1	GOBP_RESPONSE_TO_PAIN	3/293	18/11876	0.00921534	0.0419244	0.0279731	3	7.9747	GCH1,TACR1,SCN9A
1	GOBP_TYPE_B_PANCREATIC_CELL_DEVELOPMENT	3/293	18/11876	0.00921534	0.0419244	0.0279731	3	7.9747	WNT5A,CDH2,BMP4
1	GOBP_REGULATION_OF_TISSUE_REMODELING	9/293	55/11876	7.03285e-06	0.000200117	0.000133523	9	7.94483	TNFRSF11B,ITGB3,GJA1,TNFSF11,GREM1,SIGLEC15,IL6,BCR,RUNX1
1	GOBP_MUSCLE_ORGAN_MORPHOGENESIS	8/293	49/11876	2.33526e-05	0.00048088	0.000320856	8	7.89901	WNT5A,BMP2,TGFB2,ENG,MYLK,TGFBR1,BMP4,TTN
1	GOBP_PATHWAY_RESTRICTED_SMAD_PROTEIN_PHOSPHORYLATION	8/293	49/11876	2.33526e-05	0.00048088	0.000320856	8	7.89901	GREM1,BMP2,TGFB2,ENG,GDF5,INHBE,TGFBR1,BMP4
1	GOBP_GLANDULAR_EPITHELIAL_CELL_DIFFERENTIATION	6/293	37/11876	0.000261483	0.00300119	0.00200248	6	7.7877	WNT5A,BMP2,GATA6,EXT1,CDH2,BMP4
1	GOBP_NEGATIVE_REGULATION_OF_LYMPHOCYTE_DIFFERENTIATION	6/293	37/11876	0.000261483	0.00300119	0.00200248	6	7.7877	CD74,ZC3H12A,FGL2,IL4R,BMP4,RUNX1
1	GOBP_NERVE_DEVELOPMENT	9/293	56/11876	8.20045e-06	0.000221271	0.000147638	9	7.77545	NPTX1,SERPINE2,BDNF,SLC1A3,EXT1,NRP1,PLXNA4,NGF,EPHB2
1	GOBP_CARDIAC_EPITHELIAL_TO_MESENCHYMAL_TRANSITION	5/293	31/11876	0.000886379	0.00722491	0.00482066	5	7.71442	BMP2,TGFB2,ENG,TGFBR1,BMP4
1	GOBP_CENTRAL_NERVOUS_SYSTEM_NEURON_AXONOGENESIS	5/293	31/11876	0.000886379	0.00722491	0.00482066	5	7.71442	PLXNA4,SLIT2,NR4A2,EPHB2,EPHB3
1	GOBP_SEMI_LUNAR_VALVE_DEVELOPMENT	5/293	31/11876	0.000886379	0.00722491	0.00482066	5	7.71442	SOX9,BMP2,TGFB2,SLIT2,BMP4
1	GOBP_REGULATION_OF_EPITHELIAL_TO_MESENCHYMAL_TRANSITION	12/293	76/11876	3.07714e-07	1.88772e-05	1.25954e-05	12	7.68357	GREM1,BMP2,TGFB2,ENG,SPRED3,SPRY2,IL6,SPRED1,WWTR1,TGFBR1,BMP4,LOXL2
1	GOBP_MESENCHYME_MORPHOGENESIS	7/293	44/11876	9.06915e-05	0.00134533	0.00089764	7	7.63528	SOX9,WNT5A,BMP2,TGFB2,ENG,TGFBR1,BMP4
1	GOBP_CELLULAR_RESPONSE_TO_FATTY_ACID	4/293	25/11876	0.00304947	0.0179078	0.0119486	4	7.61805	ZC3H12A,CPT1A,PLCB1,ASS1
1	GOBP_LYMPHOCYTE_CHEMOTAXIS	4/293	25/11876	0.00304947	0.0179078	0.0119486	4	7.61805	CH25H,WNT5A,CCL7,CCL2
1	GOBP_NEGATIVE_REGULATION_OF_EPITHELIAL_TO_MESENCHYMAL_TRANSITION	4/293	25/11876	0.00304947	0.0179078	0.0119486	4	7.61805	TGFB2,SPRED3,SPRY2,SPRED1
1	GOBP_POSITIVE_REGULATION_OF_P38MAPK_CASCADE	4/293	25/11876	0.00304947	0.0179078	0.0119486	4	7.61805	VEGFA,BMP2,ZC3H12A,BMP4
1	GOBP_EXOCRINE_SYSTEM_DEVELOPMENT	6/293	38/11876	0.000304155	0.00332869	0.00222099	6	7.54425	SOX9,TGFB2,NRP1,FGF7,FGF10,HGF
1	GOBP_POSITIVE_REGULATION_OF_BIOMINERALIZATION	6/293	38/11876	0.000304155	0.00332869	0.00222099	6	7.54425	BMP2,CEBPB,FAM20C,BMP4,SLC8A1,ISG15
1	GOBP_SMOOTH_MUSCLE_CELL_MIGRATION	10/293	64/11876	3.34271e-06	0.000105684	7.0515e-05	10	7.54198	ITGB3,CYP1B1,IGFBP3,IGF1,TACR1,NRP1,SEMA6D,SLIT2,NR4A3,TAFA5
1	GOBP_ACROSOME_REACTION	3/293	19/11876	0.0107464	0.0465232	0.0310415	3	7.47677	B4GALT1,GLRB,PLCB1
1	GOBP_EXCITATORY_SYNAPSE_ASSEMBLY	3/293	19/11876	0.0107464	0.0465232	0.0310415	3	7.47677	NPTX1,WNT5A,PTPRD
1	GOBP_OVULATION	3/293	19/11876	0.0107464	0.0465232	0.0310415	3	7.47677	TNFAIP6,PTGS2,IL4R
1	GOBP_PHARYNGEAL_SYSTEM_DEVELOPMENT	3/293	19/11876	0.0107464	0.0465232	0.0310415	3	7.47677	TGFB2,TGFBR1,BMP4
1	GOBP_POSITIVE_REGULATION_OF_CELL_MIGRATION_INVOLVED_IN_SPROUTING_ANGIOGENESIS	3/293	19/11876	0.0107464	0.0465232	0.0310415	3	7.47677	VEGFA,PTGS2,NRP1
1	GOBP_POSITIVE_REGULATION_OF_CHONDROCYTE_DIFFERENTIATION	3/293	19/11876	0.0107464	0.0465232	0.0310415	3	7.47677	SOX9,GDF5,LOXL2
1	GOBP_POSITIVE_REGULATION_OF_GRANULOCYTE_CHEMOTAXIS	3/293	19/11876	0.0107464	0.0465232	0.0310415	3	7.47677	CD74,LBP,DAPK2
1	GOBP_REGULATION_OF_PRODUCTION_OF_SMALL_RNA_INVOLVED_IN_GENE_SILENCING_BY_RNA	3/293	19/11876	0.0107464	0.0465232	0.0310415	3	7.47677	ZC3H12A,IL6,BMP4
1	GOBP_RESPONSE_TO_MUSCLE_STRETCH	3/293	19/11876	0.0107464	0.0465232	0.0310415	3	7.47677	CDH2,TTN,SLC8A1
1	GOBP_AMINO_ACID_IMPORT_ACROSS_PLASMA_MEMBRANE	5/293	32/11876	0.00102959	0.00815851	0.00544358	5	7.42877	SLC22A4,SLC6A6,SLC1A3,ITGB1,SLC7A1
1	GOBP_CAMP_MEDIATED_SIGNALING	5/293	32/11876	0.00102959	0.00815851	0.00544358	5	7.42877	EPHA5,SOX9,CAP2,KSR1,PDE4D
1	GOBP_REGULATION_OF_BONE_RESORPTION	5/293	32/11876	0.00102959	0.00815851	0.00544358	5	7.42877	TNFRSF11B,ITGB3,TNFSF11,SIGLEC15,IL6
1	GOBP_NEGATIVE_REGULATION_OF_AXONOGENESIS	8/293	52/11876	3.65476e-05	0.000676887	0.000451637	8	7.35645	WNT5A,FGF13,NTN1,SEMA4B,NRP1,SEMA6D,EPHB2,SEMA5A
1	GOBP_ENDOCARDIAL_CUSHION_DEVELOPMENT	6/293	39/11876	0.000352101	0.00368588	0.00245932	6	7.31234	SOX9,BMP2,TGFB2,ENG,TGFBR1,BMP4
1	GOBP_NEUROMUSCULAR_PROCESS_CONTROLLING_BALANCE	4/293	26/11876	0.00353491	0.0202444	0.0135076	4	7.26883	SLC1A3,CNTNAP1,BCR,SHANK1
1	GOBP_POSITIVE_REGULATION_OF_EXTRACELLULAR_MATRIX_ORGANIZATION	4/293	26/11876	0.00353491	0.0202444	0.0135076	4	7.26883	SOX9,BMP2,IL6,RUNX1
1	GOBP_MESONEPHRIC_TUBULE_MORPHOGENESIS	7/293	46/11876	0.000121447	0.00168946	0.00112725	7	7.24027	SOX9,VEGFA,GREM1,BMP2,LGR4,FGF1,BMP4
1	GOBP_CATECHOL_CONTAINING_COMPOUND_METABOLIC_PROCESS	5/293	33/11876	0.00118928	0.00914604	0.00610249	5	7.16044	EPAS1,TGFB2,MOXD1,GCH1,NR4A2
1	GOBP_NEGATIVE_REGULATION_OF_EPITHELIAL_CELL_DIFFERENTIATION	5/293	33/11876	0.00118928	0.00914604	0.00610249	5	7.16044	SOX9,VEGFA,SPRED3,SPRY2,SPRED1
1	GOBP_POSITIVE_REGULATION_OF_BONE_MINERALIZATION	5/293	33/11876	0.00118928	0.00914604	0.00610249	5	7.16044	BMP2,FAM20C,BMP4,SLC8A1,ISG15
1	GOBP_GLAND_MORPHOGENESIS	14/293	95/11876	7.72051e-08	6.35926e-06	4.24307e-06	14	7.12125	SOX9,WNT5A,NTN1,TGFB2,CEBPB,TNC,NRP1,FGF7,IL6,FGF1,FGF10,HGF,BMP4,ID4
1	GOBP_LUNG_MORPHOGENESIS	6/293	40/11876	0.000405765	0.00407066	0.00271605	6	7.09735	SOX9,EXT1,SPRY2,FGF7,FGF10,BMP4
1	GOBP_POSITIVE_REGULATION_OF_SYNAPSE_ASSEMBLY	6/293	40/11876	0.000405765	0.00407066	0.00271605	6	7.09735	BDNF,AGRN,ADGRB1,PTPRD,EPHB2,EPHB3
1	GOBP_REGULATION_OF_BONE_MINERALIZATION	9/293	61/11876	1.68501e-05	0.000371413	0.000247817	9	7.02359	SOX9,GJA1,ANKH,GREM1,BMP2,FAM20C,BMP4,SLC8A1,ISG15
1	GOBP_CARDIAC_ATRIUM_DEVELOPMENT	4/293	27/11876	0.00407029	0.0228725	0.0152612	4	6.95324	WNT5A,BMP2,TGFB2,ENG
1	GOBP_CYCLIC_NUCLEOTIDE_METABOLIC_PROCESS	4/293	27/11876	0.00407029	0.0228725	0.0152612	4	6.95324	PTHLH,PDE4B,ADCY4,PDE4D
1	GOBP_MESENCHYMAL_CELL_PROLIFERATION	5/293	34/11876	0.00136657	0.0102154	0.00681596	5	6.91374	SOX9,WNT5A,BMP2,FGF7,BMP4
1	GOBP_REGULATION_OF_CELL_MIGRATION_INVOLVED_IN_SPROUTING_ANGIOGENESIS	5/293	34/11876	0.00136657	0.0102154	0.00681596	5	6.91374	VEGFA,CARD10,PTGS2,NRP1,SPRED1
1	GOBP_REGULATION_OF_FILOPODIUM_ASSEMBLY	6/293	41/11876	0.000465608	0.00451193	0.00301048	6	6.89464	GAP43,DPYSL3,NRP1,AGRN,TGFBR1,EPHB2
1	GOBP_CELL_RECOGNITION	14/293	98/11876	1.1532e-07	9.25516e-06	6.1753e-06	14	6.86591	CADM1,GAP43,CLGN,NTM,VCAN,LBP,B4GALT1,EXT1,NRP1,ADGRB1,NCAM2,EPHB2,SEMA5A,EPHB3
1	GOBP_POSITIVE_REGULATION_OF_OSTEOBLAST_DIFFERENTIATION	8/293	56/11876	6.33386e-05	0.000996231	0.000664712	8	6.74275	IGF1,BMP2,CEBPB,FAM20C,IL6,WWTR1,HGF,BMP4
1	GOBP_SPROUTING_ANGIOGENESIS	15/293	107/11876	5.23459e-08	4.96493e-06	3.31274e-06	15	6.73648	PGF,VEGFA,CARD10,GREM1,PTGS2,ENG,NRP1,EGR3,ITGB1,SLIT2,FGF1,SPRED1,SEMA5A,BMP4,LOXL2
1	GOBP_TISSUE_REGENERATION	7/293	49/11876	0.000182976	0.00237642	0.00158561	7	6.72267	GAP43,GJA1,IGF1,FZD7,PTGFRN,FGF10,RUNX1
1	GOBP_POSITIVE_REGULATION_OF_EPITHELIAL_CELL_PROLIFERATION	20/293	145/11876	3.99929e-10	1.25178e-07	8.3522e-08	20	6.71239	PGF,SOX9,ITGB3,WNT5A,IGF1,VEGFA,BMP2,B4GALT1,TACR1,FZD7,NRP1,EGR3,FGF7,EPGN,FGF1,FGF10,NR4A3,TGFBR1,SEMA5A,BMP4
1	GOBP_PROSTATE_GLAND_DEVELOPMENT	6/293	42/11876	0.000532109	0.00492752	0.00328778	6	6.70274	SOX9,WNT5A,TNC,FGF10,BMP4,ID4
1	GOBP_NEGATIVE_REGULATION_OF_EXTRINSIC_APOPTOTIC_SIGNALING_PATHWAY	11/293	78/11876	3.05874e-06	9.76923e-05	6.51829e-05	11	6.70175	IGF1,ICAM1,ITPRIP,NRP1,ARHGEF2,ITGA6,FGF10,HGF,TGFBR1,BMP4,UNC5B
1	GOBP_REGULATION_OF_NEUTROPHIL_MIGRATION	5/293	35/11876	0.00156262	0.0112584	0.00751191	5	6.68294	TNFAIP6,CD74,LBP,SLIT2,DAPK2
1	GOBP_BONE_REMODELING	10/293	71/11876	8.74997e-06	0.000224811	0.00015	10	6.67161	TNFRSF11B,ITGB3,GJA1,TNFSF11,GREM1,EXT1,LGR4,SIGLEC15,GDF5,IL6
1	GOBP_REGULATION_OF_SYNAPSE_ASSEMBLY	10/293	71/11876	8.74997e-06	0.000224811	0.00015	10	6.67161	NPTX1,WNT5A,BDNF,NTN1,AGRN,GPC6,ADGRB1,PTPRD,EPHB2,EPHB3
1	GOBP_METANEPHRIC_NEPHRON_DEVELOPMENT	4/293	28/11876	0.00465789	0.0251339	0.01677	4	6.66328	SOX9,GREM1,LGR4,BMP4
1	GOBP_REGULATION_OF_FATTY_ACID_OXIDATION	4/293	28/11876	0.00465789	0.0251339	0.01677	4	6.66328	SOX9,CPT1A,ACADVL,NR4A3
1	GOBP_REGULATION_OF_PLATELET_ACTIVATION	4/293	28/11876	0.00465789	0.0251339	0.01677	4	6.66328	SERPINE2,THBD,PLA2G4A,IL6
1	GOBP_SODIUM_ION_HOMEOSTASIS	4/293	28/11876	0.00465789	0.0251339	0.01677	4	6.66328	SLC1A3,TACR1,EXT1,SLC8A1
1	GOBP_COLUMNAR_CUBOIDAL_EPITHELIAL_CELL_DIFFERENTIATION	9/293	64/11876	2.50824e-05	0.000506502	0.000337952	9	6.6395	WNT5A,BMP2,CEBPB,GATA6,EXT1,FAM20C,CDH2,BMP4,C1GALT1
1	GOBP_MYOBLAST_DIFFERENTIATION	9/293	64/11876	2.50824e-05	0.000506502	0.000337952	9	6.6395	SOX9,IGFBP3,IGF1,GREM1,EPAS1,SDC1,PLCB1,ITGB1,BMP4
1	GOBP_CARDIAC_MUSCLE_CELL_DIFFERENTIATION	12/293	86/11876	1.21717e-06	4.82247e-05	3.21768e-05	12	6.63899	FHOD3,IGF1,MEF2A,VEGFA,GREM1,BMP2,GATA6,FZD7,ITGB1,BMP4,TTN,SLC8A1
1	GOBP_REGULATION_OF_ANIMAL_ORGAN_MORPHOGENESIS	14/293	101/11876	1.69664e-07	1.20693e-05	8.05294e-06	14	6.62786	SOX9,TNFRSF11B,WNT5A,VEGFA,GREM1,BMP2,LGR4,FZD7,FGF7,FGF1,GPC6,FGF10,HGF,BMP4
1	GOBP_CARDIAC_SEPTUM_MORPHOGENESIS	8/293	57/11876	7.21237e-05	0.00109586	0.000731188	8	6.60464	WNT5A,TGFB2,ENG,GATA6,NRP1,SLIT2,TGFBR1,BMP4
1	GOBP_FIBROBLAST_GROWTH_FACTOR_RECEPTOR_SIGNALING_PATHWAY	8/293	57/11876	7.21237e-05	0.00109586	0.000731188	8	6.60464	WNT5A,EXT1,FAM20C,SPRY2,FGF7,FGF1,FGF10,SPRY4
1	GOBP_BONE_MINERALIZATION	13/293	94/11876	4.84052e-07	2.61221e-05	1.74294e-05	13	6.59017	SOX9,GJA1,IGF1,PTHLH,ANKH,GREM1,BMP2,PTGS2,LGR4,FAM20C,BMP4,SLC8A1,ISG15
1	GOBP_ANIMAL_ORGAN_FORMATION	7/293	50/11876	0.000208333	0.00259794	0.00173342	7	6.56584	WNT5A,BMP2,GATA6,EXT1,FGF1,FGF10,BMP4
1	GOBP_CELL_CHEMOTAXIS	26/293	196/11876	2.11832e-12	1.32607e-09	8.84791e-10	26	6.53496	TNFAIP6,CH25H,PGF,TREM1,WNT5A,VEGFA,TNFSF11,GREM1,TGFB2,CD74,LBP,CCL7,PREX1,PDE4B,NRP1,CXCL3,EGR3,SLIT2,IL6,FGF1,ACKR4,HGF,SEMA5A,DAPK2,CCL2,PLEKHG5
1	GOBP_CELL_DIFFERENTIATION_INVOLVED_IN_KIDNEY_DEVELOPMENT	6/293	43/11876	0.000605767	0.00540185	0.00360426	6	6.5211	GREM1,EXT1,LGR4,PODXL,WWTR1,BMP4
1	GOBP_CRANIAL_NERVE_DEVELOPMENT	5/293	36/11876	0.00177858	0.01251	0.00834704	5	6.4669	SLC1A3,EXT1,NRP1,PLXNA4,EPHB2
1	GOBP_REGULATION_OF_VASCULAR_PERMEABILITY	5/293	36/11876	0.00177858	0.01251	0.00834704	5	6.4669	VEGFA,TACR1,BDKRB2,SLIT2,BCR
1	GOBP_VENTRICULAR_SEPTUM_MORPHOGENESIS	5/293	36/11876	0.00177858	0.01251	0.00834704	5	6.4669	WNT5A,TGFB2,SLIT2,TGFBR1,BMP4
1	GOBP_GRANULOCYTE_MIGRATION	12/293	88/11876	1.56452e-06	5.76112e-05	3.84398e-05	12	6.46323	TNFAIP6,TREM1,TGFB2,CD74,LBP,CCL7,PREX1,PDE4B,CXCL3,SLIT2,DAPK2,CCL2
1	GOBP_REGULATION_OF_LEUKOCYTE_CHEMOTAXIS	12/293	88/11876	1.56452e-06	5.76112e-05	3.84398e-05	12	6.46323	TNFAIP6,PGF,WNT5A,VEGFA,GREM1,CD74,LBP,CCL7,SLIT2,IL6,DAPK2,CCL2
1	GOBP_REGULATION_OF_BIOMINERALIZATION	10/293	73/11876	1.12731e-05	0.000273525	0.000182503	10	6.45878	SOX9,GJA1,ANKH,GREM1,BMP2,CEBPB,FAM20C,BMP4,SLC8A1,ISG15
1	GOBP_MULTICELLULAR_ORGANISMAL_RESPONSE_TO_STRESS	7/293	51/11876	0.000236451	0.0028356	0.00189199	7	6.41612	LYPD1,GCH1,TACR1,EXT1,NR4A2,EPHB2,SCN9A
1	GOBP_POSITIVE_REGULATION_OF_CHEMOKINE_PRODUCTION	7/293	51/11876	0.000236451	0.0028356	0.00189199	7	6.41612	WNT5A,TSLP,CD74,LBP,RIPK2,IL6,IL4R
1	GOBP_CELL_ADHESION_MEDIATED_BY_INTEGRIN	9/293	66/11876	3.22872e-05	0.000616212	0.000411154	9	6.40552	ITGA11,ITGB3,CYP1B1,ICAM1,TGFB2,EXT1,ITGB1,PODXL,ITGA6
1	GOBP_ICOSANOID_BIOSYNTHETIC_PROCESS	4/293	29/11876	0.00529996	0.0278337	0.0185714	4	6.39631	PTGES,CD74,PTGS2,PLA2G4A
1	GOBP_ICOSANOID_TRANSPORT	4/293	29/11876	0.00529996	0.0278337	0.0185714	4	6.39631	PTGES,TNFSF11,PLA2G4A,BDKRB2
1	GOBP_INSULIN_LIKE_GROWTH_FACTOR_RECEPTOR_SIGNALING_PATHWAY	4/293	29/11876	0.00529996	0.0278337	0.0185714	4	6.39631	IGFBP3,IGF1,BMP2,PLCB1
1	GOBP_MYELOID_LEUKOCYTE_CYTOKINE_PRODUCTION	4/293	29/11876	0.00529996	0.0278337	0.0185714	4	6.39631	WNT5A,TGFB2,CD74,NR4A3
1	GOBP_POSITIVE_REGULATION_OF_BMP_SIGNALING_PATHWAY	4/293	29/11876	0.00529996	0.0278337	0.0185714	4	6.39631	ENG,GATA6,GDF5,BMP4
1	GOBP_POSITIVE_REGULATION_OF_ORGANIC_ACID_TRANSPORT	4/293	29/11876	0.00529996	0.0278337	0.0185714	4	6.39631	PTGES,TNFSF11,PLA2G4A,ITGB1
1	GOBP_POSITIVE_REGULATION_OF_ENDOTHELIAL_CELL_PROLIFERATION	10/293	74/11876	1.27542e-05	0.000301943	0.000201465	10	6.35736	PGF,ITGB3,WNT5A,VEGFA,BMP2,NRP1,EGR3,TGFBR1,SEMA5A,BMP4
1	GOBP_LEUKOCYTE_CHEMOTAXIS	19/293	144/11876	2.38253e-09	4.66082e-07	3.10983e-07	19	6.3538	TNFAIP6,CH25H,PGF,TREM1,WNT5A,VEGFA,TNFSF11,GREM1,TGFB2,CD74,LBP,CCL7,PREX1,PDE4B,CXCL3,SLIT2,IL6,DAPK2,CCL2
1	GOBP_NEURAL_CREST_CELL_MIGRATION	6/293	44/11876	0.000687094	0.00590826	0.00394215	6	6.34902	SEMA4B,ENG,NRP1,SEMA6D,SEMA5A,BMP4
1	GOBP_SKIN_EPIDERMIS_DEVELOPMENT	9/293	67/11876	3.65017e-05	0.000676887	0.000451637	9	6.29458	SOX9,WNT5A,TGFB2,GATA6,EXT1,LGR4,FGF7,FGF10,FOXQ1
1	GOBP_EPITHELIAL_CELL_DIFFERENTIATION_INVOLVED_IN_KIDNEY_DEVELOPMENT	5/293	37/11876	0.00201563	0.0136262	0.00909176	5	6.26435	GREM1,EXT1,PODXL,WWTR1,BMP4
1	GOBP_LENS_DEVELOPMENT_IN_CAMERA_TYPE_EYE	8/293	60/11876	0.000104754	0.00147928	0.000987017	8	6.22214	GJA1,WNT5A,SPRED3,MEIS1,SPRY2,SPRED1,TGFBR1,BMP4
1	GOBP_MYELOID_LEUKOCYTE_MIGRATION	18/293	139/11876	8.58925e-09	1.17768e-06	7.85779e-07	18	6.19799	TNFAIP6,PGF,TREM1,VEGFA,TNFSF11,GREM1,TGFB2,CD74,LBP,CCL7,PREX1,PDE4B,CXCL3,PLCB1,SLIT2,IL6,DAPK2,CCL2
1	GOBP_POSITIVE_REGULATION_OF_INTERFERON_GAMMA_PRODUCTION	6/293	45/11876	0.000776623	0.00649955	0.00433667	6	6.18575	WNT5A,BCL3,PDE4B,RIPK2,PDE4D,ISG15
1	GOBP_MUSCLE_CELL_MIGRATION	10/293	76/11876	1.62253e-05	0.000360178	0.00024032	10	6.16372	ITGB3,CYP1B1,IGFBP3,IGF1,TACR1,NRP1,SEMA6D,SLIT2,NR4A3,TAFA5
1	GOBP_ESTABLISHMENT_OF_SPINDLE_ORIENTATION	4/293	30/11876	0.00599864	0.0305296	0.0203702	4	6.14987	GJA1,ITGB1,SPRY2,FGF10
1	GOBP_NEGATIVE_REGULATION_OF_SIGNALING_RECEPTOR_ACTIVITY	4/293	30/11876	0.00599864	0.0305296	0.0203702	4	6.14987	LYPD1,GPRC5A,EPHB2,LYNX1
1	GOBP_REGULATION_OF_CD4_POSITIVE_ALPHA_BETA_T_CELL_DIFFERENTIATION	4/293	30/11876	0.00599864	0.0305296	0.0203702	4	6.14987	RIPK2,ZC3H12A,IL4R,RUNX1
1	GOBP_SKELETAL_MUSCLE_TISSUE_REGENERATION	4/293	30/11876	0.00599864	0.0305296	0.0203702	4	6.14987	GJA1,IGF1,FZD7,PTGFRN
1	GOBP_T_HELPER_1_TYPE_IMMUNE_RESPONSE	4/293	30/11876	0.00599864	0.0305296	0.0203702	4	6.14987	BCL3,PLA2G4A,RIPK2,IL4R
1	GOBP_REGULATION_OF_GRANULOCYTE_CHEMOTAXIS	5/293	38/11876	0.00227494	0.0147424	0.00983653	5	6.07408	TNFAIP6,CD74,LBP,SLIT2,DAPK2
1	GOBP_REGULATION_OF_P38MAPK_CASCADE	5/293	38/11876	0.00227494	0.0147424	0.00983653	5	6.07408	VEGFA,BMP2,ZC3H12A,HGF,BMP4
1	GOBP_MESONEPHROS_DEVELOPMENT	10/293	77/11876	1.82461e-05	0.000393864	0.000262797	10	6.07124	SOX9,VEGFA,GREM1,BMP2,LGR4,SDC1,SLIT2,FGF1,FGF10,BMP4
1	GOBP_REGULATION_OF_OSSIFICATION	12/293	93/11876	2.84322e-06	9.17452e-05	6.12149e-05	12	6.06179	SOX9,GJA1,WNT5A,ANKH,GREM1,BMP2,TGFB2,TACR1,FAM20C,BMP4,SLC8A1,ISG15
1	GOBP_RESPONSE_TO_CHEMOKINE	6/293	46/11876	0.0008749	0.0071875	0.00479569	6	6.03065	CCL7,ZC3H12A,CXCL3,SLIT2,ACKR4,CCL2
1	GOBP_T_CELL_DIFFERENTIATION_INVOLVED_IN_IMMUNE_RESPONSE	6/293	46/11876	0.0008749	0.0071875	0.00479569	6	6.03065	BCL3,RIPK2,ZC3H12A,FGL2,IL6,IL4R
1	GOBP_PANCREAS_DEVELOPMENT	7/293	54/11876	0.000339594	0.00362775	0.00242053	7	6.00519	SOX9,WNT5A,GATA6,IL6,CDH2,FGF10,BMP4
1	GOBP_REGULATION_OF_SIGNALING_RECEPTOR_ACTIVITY	13/293	103/11876	1.41034e-06	5.31852e-05	3.54866e-05	13	5.92677	NPTX1,GREM2,GREM1,LYPD1,NRP1,ITGB1,EPGN,GPRC5A,EPHB2,SHANK1,LYNX1,CCL2,PDE4D
1	GOBP_MONOCYTE_DIFFERENTIATION	4/293	31/11876	0.00675601	0.0331049	0.0220885	4	5.92168	GPR68,VEGFA,CD74,BMP4
1	GOBP_CHONDROCYTE_DIFFERENTIATION	12/293	95/11876	3.57014e-06	0.000111745	7.45596e-05	12	5.91476	SOX9,TRPS1,CYTL1,PTHLH,GREM1,BMP2,EXT1,GDF5,TGFBR1,BMP4,RUNX1,LOXL2
1	GOBP_AMINO_ACID_IMPORT	5/293	39/11876	0.00255772	0.0161735	0.0107914	5	5.89499	SLC22A4,SLC6A6,SLC1A3,ITGB1,SLC7A1
1	GOBP_KIDNEY_MORPHOGENESIS	9/293	71/11876	5.83267e-05	0.000955825	0.000637753	9	5.8866	SOX9,VEGFA,GREM1,BMP2,LGR4,FGF1,WWTR1,FGF10,BMP4
1	GOBP_T_CELL_ACTIVATION_INVOLVED_IN_IMMUNE_RESPONSE	8/293	63/11876	0.000148741	0.00199811	0.00133319	8	5.88137	BCL3,ICAM1,CD74,RIPK2,ZC3H12A,FGL2,IL6,IL4R
1	GOBP_CARDIOCYTE_DIFFERENTIATION	14/293	112/11876	6.22995e-07	3.0952e-05	2.0652e-05	14	5.87859	FHOD3,IGF1,MEF2A,VEGFA,GREM1,BMP2,TGFB2,ENG,GATA6,FZD7,ITGB1,BMP4,TTN,SLC8A1
1	GOBP_ARTERY_MORPHOGENESIS	7/293	56/11876	0.000426415	0.00423707	0.00282709	7	5.75919	VEGFA,TGFB2,ENG,MYLK,NRP1,TGFBR1,BMP4
1	GOBP_RESPONSE_TO_FATTY_ACID	6/293	48/11876	0.00109996	0.00860718	0.00574295	6	5.74261	SOX9,PTGS2,ZC3H12A,CPT1A,PLCB1,ASS1
1	GOBP_POSITIVE_REGULATION_OF_VASCULATURE_DEVELOPMENT	15/293	123/11876	3.41404e-07	1.97888e-05	1.32036e-05	15	5.73092	PGF,WNT5A,CYP1B1,VEGFA,GREM1,ENG,GATA6,ZC3H12A,NRP1,ITGB1,ADAM12,FGF1,HGF,SEMA5A,RUNX1
1	GOBP_RESPONSE_TO_FIBROBLAST_GROWTH_FACTOR	10/293	81/11876	2.8643e-05	0.000560329	0.000373867	10	5.72735	WNT5A,EXT1,FAM20C,EGR3,SPRY2,FGF7,FGF1,FGF10,SPRY4,CCL2
1	GOBP_INTERLEUKIN_10_PRODUCTION	5/293	40/11876	0.00286514	0.0171561	0.011447	5	5.72614	TSLP,BCL3,IL6,HGF,ISG15
1	GOBP_REGULATION_OF_NEUROTRANSMITTER_RECEPTOR_ACTIVITY	5/293	40/11876	0.00286514	0.0171561	0.011447	5	5.72614	NPTX1,EPHB2,SHANK1,LYNX1,CCL2
1	GOBP_SEMAPHORIN_PLEXIN_SIGNALING_PATHWAY	5/293	40/11876	0.00286514	0.0171561	0.011447	5	5.72614	SEMA4B,NRP1,PLXNA4,SEMA6D,SEMA5A
1	GOBP_BLOOD_VESSEL_REMODELING	4/293	32/11876	0.00757407	0.036249	0.0241863	4	5.70979	EPAS1,EXT1,FGF10,BCR
1	GOBP_ESTABLISHMENT_OF_MITOTIC_SPINDLE_LOCALIZATION	4/293	32/11876	0.00757407	0.036249	0.0241863	4	5.70979	GJA1,ITGB1,SPRY2,FGF10
1	GOBP_POSITIVE_REGULATION_OF_PEPTIDYL_TYROSINE_PHOSPHORYLATION	15/293	124/11876	3.79873e-07	2.16183e-05	1.44243e-05	15	5.6781	ITGB3,IGF1,TSLP,VEGFA,GREM1,CD74,RIPK2,NRP1,ARHGEF2,FGF7,EPGN,IL6,DLG3,FGF10,HGF
1	GOBP_BRANCHING_MORPHOGENESIS_OF_AN_EPITHELIAL_TUBE	14/293	116/11876	9.60836e-07	4.20712e-05	2.8071e-05	14	5.64663	SOX9,WNT5A,VEGFA,GREM1,BMP2,ENG,EXT1,LGR4,NRP1,SPRY2,SLIT2,FGF1,FGF10,BMP4
1	GOBP_NEPHRON_MORPHOGENESIS	7/293	57/11876	0.000476016	0.0045844	0.00305883	7	5.64394	SOX9,VEGFA,GREM1,BMP2,LGR4,FGF1,BMP4
1	GOBP_ANIMAL_ORGAN_REGENERATION	6/293	49/11876	0.00122791	0.00939697	0.00626991	6	5.60923	PGF,CEBPB,CPT1A,IL6,NR4A3,HGF
1	GOBP_REGULATION_OF_CHEMOTAXIS	19/293	161/11876	1.55938e-08	1.87726e-06	1.25256e-06	19	5.58599	TNFAIP6,PGF,WNT5A,VEGFA,GREM1,SEMA4B,CD74,LBP,CCL7,NRP1,PLXNA4,SEMA6D,SLIT2,IL6,FGF1,FGF10,SEMA5A,DAPK2,CCL2
1	GOBP_LEUKOCYTE_MIGRATION	28/293	243/11876	9.481e-12	4.23936e-09	2.82862e-09	28	5.58585	TNFAIP6,BDKRB1,CH25H,PGF,TREM1,WNT5A,VEGFA,TNFSF11,GREM1,ICAM1,TGFB2,CD74,LBP,CCL7,PREX1,B4GALT1,TACR1,PDE4B,EXT1,CXCL3,PLCB1,ITGB1,SLIT2,IL6,ITGA6,BCR,DAPK2,CCL2
1	GOBP_POSITIVE_REGULATION_OF_LEUKOCYTE_CHEMOTAXIS	8/293	66/11876	0.000206932	0.00259079	0.00172864	8	5.57664	PGF,WNT5A,VEGFA,CD74,LBP,CCL7,IL6,DAPK2
1	GOBP_NEPHRON_EPITHELIUM_DEVELOPMENT	10/293	83/11876	3.55139e-05	0.000673687	0.000449503	10	5.57039	SOX9,VEGFA,GREM1,BMP2,EXT1,LGR4,PODXL,FGF1,WWTR1,BMP4
1	GOBP_REGULATION_OF_EXTENT_OF_CELL_GROWTH	11/293	92/11876	1.55626e-05	0.000352977	0.000235516	11	5.53628	WNT5A,FGF13,BDNF,NTN1,VEGFA,SEMA4B,NRP1,PLXNA4,SEMA6D,NGF,SEMA5A
1	GOBP_SENSORY_PERCEPTION_OF_PAIN	7/293	58/11876	0.00053011	0.00492358	0.00328514	7	5.53161	PTGES,BDKRB1,LXN,PTGS2,TACR1,CCL2,SCN9A
1	GOBP_MAMMARY_GLAND_MORPHOGENESIS	4/293	33/11876	0.00845473	0.0395565	0.0263932	4	5.51171	WNT5A,NTN1,FGF10,BMP4
1	GOBP_BIOMINERALIZATION	14/293	119/11876	1.3134e-06	5.07523e-05	3.38633e-05	14	5.48287	SOX9,GJA1,IGF1,PTHLH,ANKH,GREM1,BMP2,CEBPB,PTGS2,LGR4,FAM20C,BMP4,SLC8A1,ISG15
1	GOBP_CELLULAR_EXTRAVASATION	6/293	50/11876	0.00136694	0.0102154	0.00681596	6	5.48009	ICAM1,EXT1,PLCB1,ITGB1,BCR,CCL2
1	GOBP_POSITIVE_REGULATION_OF_REPRODUCTIVE_PROCESS	6/293	50/11876	0.00136694	0.0102154	0.00681596	6	5.48009	SOX9,WNT5A,VEGFA,CFAP69,TACR1,PLCB1
1	GOBP_POSITIVE_REGULATION_OF_CHEMOTAXIS	12/293	102/11876	7.56679e-06	0.000208793	0.000139312	12	5.45106	PGF,WNT5A,VEGFA,CD74,LBP,CCL7,NRP1,SLIT2,IL6,FGF10,SEMA5A,DAPK2
1	GOBP_MESENCHYMAL_CELL_DIFFERENTIATION	22/293	192/11876	1.9379e-09	4.04376e-07	2.69811e-07	22	5.44787	SOX9,WNT5A,GREM1,SEMA4B,BMP2,TGFB2,ENG,EXT1,NRP1,SPRED3,SEMA6D,SPRY2,IL6,SPRED1,CDH2,WWTR1,FGF10,HGF,TGFBR1,SEMA5A,BMP4,LOXL2
1	GOBP_REGULATION_OF_BMP_SIGNALING_PATHWAY	9/293	76/11876	0.00010019	0.00142871	0.000953275	9	5.4446	TNFAIP6,SFRP4,WNT5A,GREM2,GREM1,ENG,GATA6,GDF5,BMP4
1	GOBP_POSITIVE_REGULATION_OF_FIBROBLAST_PROLIFERATION	5/293	42/11876	0.00355872	0.0202892	0.0135375	5	5.41536	WNT5A,IGF1,CD74,PDGFC,FGF10
1	GOBP_SYNCYTIUM_FORMATION	5/293	42/11876	0.00355872	0.0202892	0.0135375	5	5.41536	ITGB1,ADAM12,PTGFRN,IL4R,ADGRB1
1	GOBP_POSITIVE_REGULATION_OF_LOCOMOTION	48/293	453/11876	5.16971e-18	1.61812e-14	1.07965e-14	48	5.40565	TNFAIP6,BDKRB1,LAMC2,LRRC15,PGF,SOX9,ITGB3,WNT5A,CYP1B1,IGF1,NTN1,SH3RF2,VEGFA,SEMA4B,ICAM1,BMP2,TGFB2,CD74,PTGS2,LBP,CCL7,CFAP69,TACR1,MYLK,ZC3H12A,NRP1,PDGFC,EPB41L4B,SEMA6D,ITGB1,PODXL,ARHGEF2,SPRY2,FGF7,SLIT2,IL6,FGF1,ITGA6,HSPA5,FGF10,NR4A3,HGF,TGFBR1,EPHB2,SEMA5A,BMP4,DAPK2,SLC8A1
1	GOBP_EPITHELIAL_TO_MESENCHYMAL_TRANSITION	15/293	130/11876	7.04871e-07	3.39422e-05	2.26472e-05	15	5.37861	SOX9,WNT5A,GREM1,BMP2,TGFB2,ENG,SPRED3,SPRY2,IL6,SPRED1,WWTR1,HGF,TGFBR1,BMP4,LOXL2
1	GOBP_NEURAL_CREST_CELL_DIFFERENTIATION	9/293	77/11876	0.000111036	0.00155153	0.00103522	9	5.36429	SOX9,SEMA4B,ENG,EXT1,NRP1,SEMA6D,CDH2,SEMA5A,BMP4
1	GOBP_BONE_RESORPTION	6/293	51/11876	0.00151768	0.0111772	0.00745776	6	5.35822	TNFRSF11B,ITGB3,TNFSF11,EXT1,SIGLEC15,IL6
1	GOBP_NEGATIVE_REGULATION_OF_SMALL_GTPASE_MEDIATED_SIGNAL_TRANSDUCTION	6/293	51/11876	0.00151768	0.0111772	0.00745776	6	5.35822	TGFB2,ITGB1,SPRY2,SLIT2,SPRY4,EPHB2
1	GOBP_TAXIS	44/293	414/11876	1.3262e-16	1.38367e-13	9.23222e-14	44	5.35354	TNFAIP6,LAMC2,CH25H,ETV1,EPHA5,PGF,TREM1,GAP43,ITGB3,WNT5A,BDNF,NTN1,VEGFA,TNFSF11,GREM1,SEMA4B,TGFB2,CD74,LBP,CCL7,PREX1,PDE4B,EXT1,NRP1,CXCL3,PLXNA4,SEMA6D,EGR3,FGF7,SLIT2,IL6,FGF1,ACKR4,FGF10,HGF,EPHB2,SEMA5A,BMP4,DAPK2,CCL2,PLEKHG5,UNC5B,PLD1,EPHB3
1	GOBP_ENDOCRINE_SYSTEM_DEVELOPMENT	10/293	86/11876	4.8441e-05	0.000824024	0.000549811	10	5.34809	SOX9,WNT5A,CYP1B1,BMP2,GATA6,IL6,CDH2,FGF10,TGFBR1,BMP4
1	GOBP_MYOTUBE_DIFFERENTIATION	10/293	86/11876	4.8441e-05	0.000824024	0.000549811	10	5.34809	IGF1,BDNF,MYEF2,RCAN1,CNTNAP1,ITGB1,ADAM12,PTGFRN,IL4R,ADGRB1
1	GOBP_POSITIVE_REGULATION_OF_EPITHELIAL_CELL_MIGRATION	15/293	131/11876	7.78575e-07	3.63722e-05	2.42685e-05	15	5.33187	SOX9,ITGB3,WNT5A,VEGFA,TGFB2,PTGS2,TACR1,ZC3H12A,NRP1,EPB41L4B,FGF7,FGF1,FGF10,SEMA5A,BMP4
1	GOBP_REGULATION_OF_AXONOGENESIS	15/293	131/11876	7.78575e-07	3.63722e-05	2.42685e-05	15	5.33187	WNT5A,FGF13,BDNF,NTN1,VEGFA,SEMA4B,NRP1,PLXNA4,SEMA6D,SLIT2,NGF,CDH2,EPHB2,SEMA5A,EPHB3
1	GOBP_COLLAGEN_BIOSYNTHETIC_PROCESS	4/293	34/11876	0.00939981	0.0424551	0.0283272	4	5.32811	ENG,IL6,BMP4,RUNX1
1	GOBP_DEFENSE_RESPONSE_TO_GRAM_NEGATIVE_BACTERIUM	4/293	34/11876	0.00939981	0.0424551	0.0283272	4	5.32811	TREM1,LBP,IL6,ADGRB1
1	GOBP_DIGESTIVE_TRACT_MORPHOGENESIS	4/293	34/11876	0.00939981	0.0424551	0.0283272	4	5.32811	WNT5A,FGF10,BMP4,EPHB3
1	GOBP_NEUROTROPHIN_SIGNALING_PATHWAY	4/293	34/11876	0.00939981	0.0424551	0.0283272	4	5.32811	BDNF,SPRY2,NGF,CYFIP2
1	GOBP_REGULATION_OF_PEPTIDYL_THREONINE_PHOSPHORYLATION	4/293	34/11876	0.00939981	0.0424551	0.0283272	4	5.32811	WNT5A,RIPK2,SPRY2,SPRED1
1	GOBP_CARDIAC_CELL_DEVELOPMENT	7/293	60/11876	0.000652942	0.00572467	0.00381966	7	5.32261	FHOD3,IGF1,MEF2A,VEGFA,BMP4,TTN,SLC8A1
1	GOBP_OUTFLOW_TRACT_MORPHOGENESIS	7/293	60/11876	0.000652942	0.00572467	0.00381966	7	5.32261	WNT5A,VEGFA,TGFB2,ENG,GATA6,NRP1,BMP4
1	GOBP_RESPONSE_TO_CAMP	7/293	60/11876	0.000652942	0.00572467	0.00381966	7	5.32261	CYP1B1,THBD,GATA6,SDC1,ASS1,HSPA5,SLC8A1
1	GOBP_CARDIAC_MUSCLE_TISSUE_DEVELOPMENT	18/293	159/11876	7.19485e-08	6.14873e-06	4.1026e-06	18	5.30969	FHOD3,GJA1,WNT5A,IGF1,MEF2A,VEGFA,GREM1,BMP2,TGFB2,ENG,GATA6,FZD7,ITGB1,TGFBR1,BMP4,TTN,RUNX1,SLC8A1
1	GOBP_MACROPHAGE_ACTIVATION	8/293	69/11876	0.000282618	0.00319348	0.00213078	8	5.30013	WNT5A,CD74,NMI,LBP,PLA2G4A,ZC3H12A,IL6,IL4R
1	GOBP_MESENCHYMAL_CELL_DEVELOPMENT	8/293	69/11876	0.000282618	0.00319348	0.00213078	8	5.30013	SOX9,SEMA4B,ENG,NRP1,SEMA6D,CDH2,SEMA5A,BMP4
1	GOBP_EPITHELIAL_CELL_PROLIFERATION	33/293	304/11876	6.39583e-13	5.00473e-10	3.33929e-10	33	5.29624	PGF,SOX9,ITGB3,COL8A2,WNT5A,IGF1,VEGFA,TNFSF11,BMP2,TGFB2,CEBPB,B4GALT1,TACR1,LGR4,FZD7,NRP1,EPB41L4B,EGR3,FGF7,GDF5,EPGN,IL6,FGF1,FGF10,NR4A3,HGF,TGFBR1,SEMA5A,BMP4,CCL2,FAP,LOXL2,BRCA2
1	GOBP_MOLTING_CYCLE	9/293	78/11876	0.000122848	0.00170139	0.00113521	9	5.28624	SOX9,WNT5A,TGFB2,PTGS2,EXT1,LGR4,FGF7,FGF10,FOXQ1
1	GOBP_RESPONSE_TO_BMP	14/293	123/11876	1.96194e-06	6.89986e-05	4.60377e-05	14	5.28032	TNFAIP6,SOX9,SFRP4,WNT5A,GREM2,GREM1,BMP2,TGFB2,ENG,GATA6,EXT1,GDF5,RGMB,BMP4
1	GOBP_ACTIVATION_OF_PROTEIN_KINASE_ACTIVITY	13/293	114/11876	4.48022e-06	0.000136146	9.08406e-05	13	5.2763	ITGB3,WNT5A,IGF1,FGF13,VEGFA,CARD10,GREM1,TGFB2,PDGFC,CHRNA3,GPRC5A,FGF1,TNFRSF10A
1	GOBP_ENDOTHELIAL_CELL_MIGRATION	21/293	188/11876	7.2496e-09	1.14142e-06	7.61584e-07	21	5.27594	ITGB3,WNT5A,CYP1B1,VEGFA,CARD10,GREM1,PTGS2,ZC3H12A,NRP1,EGR3,ITGB1,SLIT2,FGF1,ADGRB1,SPRED1,TGFBR1,SEMA5A,BMP4,PLEKHG5,FAP,LOXL2
1	GOBP_CD4_POSITIVE_ALPHA_BETA_T_CELL_DIFFERENTIATION	6/293	52/11876	0.00168074	0.0119561	0.00797747	6	5.24148	BCL3,RIPK2,ZC3H12A,IL6,IL4R,RUNX1
1	GOBP_SMOOTH_MUSCLE_CELL_DIFFERENTIATION	6/293	52/11876	0.00168074	0.0119561	0.00797747	6	5.24148	SOX9,VEGFA,ENG,GATA6,FGF10,BMP4
1	GOBP_TISSUE_REMODELING	14/293	124/11876	2.1633e-06	7.35991e-05	4.91073e-05	14	5.23193	TNFRSF11B,ITGB3,GJA1,TNFSF11,GREM1,EPAS1,EXT1,LGR4,SIGLEC15,GDF5,IL6,FGF10,BCR,RUNX1
1	GOBP_CELL_FATE_COMMITMENT	17/293	152/11876	1.99717e-07	1.3097e-05	8.73866e-06	17	5.22146	SOX9,GAP43,WNT5A,FGF13,EPAS1,BMP2,GATA6,EXT1,FZD7,NRP1,ITGB1,ARHGEF2,SPRY2,IL6,FGF10,TGFBR1,BMP4
1	GOBP_POSITIVE_REGULATION_OF_AXONOGENESIS	8/293	70/11876	0.00031237	0.00338801	0.00226057	8	5.21431	BDNF,NTN1,VEGFA,NRP1,PLXNA4,SLIT2,NGF,SEMA5A
1	GOBP_RENAL_TUBULE_DEVELOPMENT	8/293	70/11876	0.00031237	0.00338801	0.00226057	8	5.21431	SOX9,VEGFA,GREM1,BMP2,LGR4,FGF1,WWTR1,BMP4
1	GOBP_REGULATION_OF_LEUKOCYTE_MIGRATION	17/293	153/11876	2.19745e-07	1.3756e-05	9.17838e-06	17	5.18265	TNFAIP6,BDKRB1,PGF,WNT5A,VEGFA,GREM1,ICAM1,CD74,LBP,CCL7,TACR1,PLCB1,SLIT2,IL6,BCR,DAPK2,CCL2
1	GOBP_POSITIVE_REGULATION_OF_STRESS_ACTIVATED_PROTEIN_KINASE_SIGNALING_CASCADE	12/293	107/11876	1.24404e-05	0.00029724	0.000198327	12	5.16244	WNT5A,SH3RF2,VEGFA,TNFSF11,BMP2,TGFB2,RIPK2,FZD7,ZC3H12A,PLCB1,TPD52L1,BMP4
1	GOBP_CELLULAR_RESPONSE_TO_CAMP	4/293	35/11876	0.0104111	0.0459238	0.0306416	4	5.15602	CYP1B1,ASS1,HSPA5,SLC8A1
1	GOBP_CEREBRAL_CORTEX_CELL_MIGRATION	4/293	35/11876	0.0104111	0.0459238	0.0306416	4	5.15602	BMERB1,FGF13,SLIT2,MBOAT7
1	GOBP_POSITIVE_REGULATION_OF_TYROSINE_PHOSPHORYLATION_OF_STAT_PROTEIN	4/293	35/11876	0.0104111	0.0459238	0.0306416	4	5.15602	IGF1,TSLP,VEGFA,IL6
1	GOBP_UNSATURATED_FATTY_ACID_BIOSYNTHETIC_PROCESS	4/293	35/11876	0.0104111	0.0459238	0.0306416	4	5.15602	PTGES,CD74,PTGS2,PLA2G4A
1	GOBP_VASCULAR_ENDOTHELIAL_GROWTH_FACTOR_SIGNALING_PATHWAY	4/293	35/11876	0.0104111	0.0459238	0.0306416	4	5.15602	PGF,VEGFA,NRP1,SPRY2
1	GOBP_DIGESTIVE_SYSTEM_DEVELOPMENT	11/293	98/11876	2.84557e-05	0.000560165	0.000373757	11	5.15265	WNT5A,TGFB2,GATA6,EXT1,LGR4,PDGFC,ASS1,FGF10,BMP4,C1GALT1,EPHB3
1	GOBP_CELLULAR_RESPONSE_TO_INTERLEUKIN_1	8/293	71/11876	0.000344629	0.00363195	0.00242334	8	5.13118	SOX9,CEBPB,CCL7,ZC3H12A,PLCB1,IL6,CCL2,IRAK2
1	GOBP_CHEMOKINE_PRODUCTION	8/293	71/11876	0.000344629	0.00363195	0.00242334	8	5.13118	TREM1,WNT5A,TSLP,CD74,LBP,RIPK2,IL6,IL4R
1	GOBP_POSITIVE_REGULATION_OF_INTERLEUKIN_6_PRODUCTION	8/293	71/11876	0.000344629	0.00363195	0.00242334	8	5.13118	WNT5A,TSLP,POU2F2,CD74,LBP,RIPK2,ARHGEF2,IL6
1	GOBP_POSITIVE_REGULATION_OF_PEPTIDYL_SERINE_PHOSPHORYLATION	8/293	71/11876	0.000344629	0.00363195	0.00242334	8	5.13118	WNT5A,BDNF,VEGFA,PTGS2,RIPK2,SPRY2,IL6,NGF
1	GOBP_FILOPODIUM_ASSEMBLY	6/293	53/11876	0.00185676	0.0128	0.00854051	6	5.12963	GAP43,DPYSL3,NRP1,AGRN,TGFBR1,EPHB2
1	GOBP_INNER_EAR_MORPHOGENESIS	7/293	62/11876	0.000797327	0.00665335	0.0044393	7	5.12842	SOX9,WNT5A,NTN1,SPRY2,FGF10,BCR,EPHB2
1	GOBP_DEVELOPMENTAL_GROWTH_INVOLVED_IN_MORPHOGENESIS	20/293	185/11876	2.92124e-08	3.38647e-06	2.25954e-06	20	5.06805	SOX9,WNT5A,FGF13,BDNF,NTN1,VEGFA,SEMA4B,EXT1,NRP1,PLXNA4,SEMA6D,ITGB1,SPRY2,SLIT2,FGF1,NGF,FGF10,SEMA5A,BMP4,CYFIP2
1	GOBP_BLOOD_VESSEL_MORPHOGENESIS	49/293	492/11876	2.92052e-17	4.57061e-14	3.04964e-14	49	5.04856	COL15A1,PGF,ITGB3,COL8A2,GJA1,WNT5A,CYP1B1,VEGFA,CARD10,GREM1,EPAS1,TGFB2,PTGS2,ENG,GATA6,SHB,B4GALT1,MYLK,TIPARP,ZC3H12A,NRP1,MEIS1,EGR3,ITGB1,SPRY2,SLIT2,ADAM12,EPGN,IL6,FGF1,ADGRB2,ADGRB1,SPRED1,CDH2,FGF10,HGF,TAFA5,TGFBR1,EPHB2,SEMA5A,BMP4,STAB1,C1GALT1,CCL2,RUNX1,UNC5B,FAP,EPHB3,LOXL2
1	GOBP_STRIATED_MUSCLE_CELL_DIFFERENTIATION	22/293	206/11876	7.29339e-09	1.14142e-06	7.61584e-07	22	5.02766	FHOD3,IGF1,BDNF,MEF2A,VEGFA,GREM1,BMP2,GATA6,MYEF2,RCAN1,FZD7,CNTNAP1,SDC1,ITGB1,ADAM12,PTGFRN,IL4R,ADGRB1,CDH2,BMP4,TTN,SLC8A1
1	GOBP_REGULATION_OF_VASCULATURE_DEVELOPMENT	23/293	216/11876	3.47334e-09	6.39502e-07	4.26693e-07	23	5.02566	PGF,WNT5A,CYP1B1,VEGFA,GREM1,TGFB2,ENG,GATA6,ZC3H12A,NRP1,ITGB1,SPRY2,ADAM12,IL6,FGF1,ADGRB2,ADGRB1,SPRED1,HGF,TAFA5,SEMA5A,STAB1,RUNX1
1	GOBP_HEART_VALVE_MORPHOGENESIS	5/293	45/11876	0.00481381	0.0258443	0.017244	5	5.00826	SOX9,BMP2,TGFB2,SLIT2,BMP4
1	GOBP_VASCULAR_ENDOTHELIAL_GROWTH_FACTOR_RECEPTOR_SIGNALING_PATHWAY	5/293	45/11876	0.00481381	0.0258443	0.017244	5	5.00826	PGF,ITGB3,VEGFA,NRP1,FGF10
1	GOBP_CELLULAR_RESPONSE_TO_AMYLOID_BETA	4/293	36/11876	0.0114901	0.0489307	0.0326479	4	4.99429	GJA1,IGF1,ICAM1,EPHB2
1	GOBP_CELLULAR_RESPONSE_TO_OSMOTIC_STRESS	4/293	36/11876	0.0114901	0.0489307	0.0326479	4	4.99429	PTGS2,MYLK,BDKRB2,ARHGEF2
1	GOBP_NEGATIVE_REGULATION_OF_REPRODUCTIVE_PROCESS	4/293	36/11876	0.0114901	0.0489307	0.0326479	4	4.99429	GJA1,WNT5A,IGF1,BMP4
1	GOBP_POSITIVE_REGULATION_OF_AXON_EXTENSION	4/293	36/11876	0.0114901	0.0489307	0.0326479	4	4.99429	NTN1,VEGFA,NRP1,SEMA5A
1	GOBP_PROSTANOID_METABOLIC_PROCESS	4/293	36/11876	0.0114901	0.0489307	0.0326479	4	4.99429	PTGES,CD74,PTGS2,PLA2G4A
1	GOBP_TRABECULA_MORPHOGENESIS	4/293	36/11876	0.0114901	0.0489307	0.0326479	4	4.99429	GREM1,TGFB2,ENG,TGFBR1
1	GOBP_REGULATION_OF_EPITHELIAL_CELL_DIFFERENTIATION	11/293	101/11876	3.78071e-05	0.000696095	0.000464454	11	4.9793	SOX9,SFRP4,VEGFA,CEBPB,SPRED3,PLCB1,SPRY2,ETV4,SPRED1,WWTR1,BMP4
1	GOBP_NEGATIVE_REGULATION_OF_HEMOPOIESIS	8/293	73/11876	0.000417304	0.00415975	0.0027755	8	4.97208	GPR68,TNFAIP6,CD74,ZC3H12A,FGL2,IL4R,BMP4,RUNX1
1	GOBP_POSITIVE_REGULATION_OF_CELL_JUNCTION_ASSEMBLY	8/293	73/11876	0.000417304	0.00415975	0.0027755	8	4.97208	BDNF,VEGFA,NRP1,AGRN,ADGRB1,PTPRD,EPHB2,EPHB3
1	GOBP_TISSUE_MIGRATION	27/293	259/11876	2.29116e-10	7.96813e-08	5.31655e-08	27	4.96427	SOX9,ITGB3,WNT5A,CYP1B1,VEGFA,CARD10,GREM1,TGFB2,PTGS2,TACR1,ZC3H12A,NRP1,EPB41L4B,EGR3,ITGB1,FGF7,SLIT2,FGF1,ADGRB1,SPRED1,FGF10,TGFBR1,SEMA5A,BMP4,PLEKHG5,FAP,LOXL2
1	GOBP_POSITIVE_REGULATION_OF_ERK1_AND_ERK2_CASCADE	14/293	130/11876	3.80785e-06	0.000118006	7.87366e-05	14	4.95837	IGF1,TNFSF11,ICAM1,BMP2,CD74,CCL7,RIPK2,NRP1,PDGFC,SPRY2,FGF1,FGF10,BMP4,CCL2
1	GOBP_KIDNEY_EPITHELIUM_DEVELOPMENT	12/293	111/11876	1.81294e-05	0.000393864	0.000262797	12	4.95168	SOX9,VEGFA,GREM1,BMP2,EXT1,LGR4,SDC1,PODXL,SLIT2,FGF1,WWTR1,BMP4
1	GOBP_SMAD_PROTEIN_SIGNAL_TRANSDUCTION	7/293	64/11876	0.000965838	0.00774774	0.0051695	7	4.94712	BMP2,TGFB2,GDF5,INHBE,WWTR1,TGFBR1,BMP4
1	GOBP_POSITIVE_REGULATION_OF_LEUKOCYTE_MIGRATION	11/293	102/11876	4.14625e-05	0.000729088	0.000486467	11	4.92386	BDKRB1,PGF,WNT5A,VEGFA,ICAM1,CD74,LBP,CCL7,TACR1,IL6,DAPK2
1	GOBP_REGULATION_OF_OSTEOBLAST_DIFFERENTIATION	11/293	102/11876	4.14625e-05	0.000729088	0.000486467	11	4.92386	TNFAIP6,SOX9,IGF1,GREM1,BMP2,CEBPB,FAM20C,IL6,WWTR1,HGF,BMP4
1	GOBP_NEURON_PROJECTION_GUIDANCE	18/293	170/11876	2.00848e-07	1.3097e-05	8.73866e-06	18	4.92174	LAMC2,ETV1,EPHA5,GAP43,WNT5A,BDNF,NTN1,VEGFA,SEMA4B,EXT1,NRP1,PLXNA4,SEMA6D,SLIT2,EPHB2,SEMA5A,UNC5B,EPHB3
1	GOBP_REGULATION_OF_ANION_TRANSPORT	6/293	55/11876	0.00225033	0.0146741	0.00979093	6	4.92026	PTGES,SFRP4,TNFSF11,CEBPB,PLA2G4A,ITGB1
1	GOBP_REGULATION_OF_EXTRACELLULAR_MATRIX_ORGANIZATION	5/293	46/11876	0.00529416	0.0278337	0.0185714	5	4.88648	SOX9,BMP2,IL6,RUNX1,FAP
1	GOBP_NEGATIVE_REGULATION_OF_CELL_DEVELOPMENT	14/293	132/11876	4.56318e-06	0.000137334	9.16331e-05	14	4.87457	WNT5A,IGF1,FGF13,NTN1,PTHLH,VEGFA,SEMA4B,NRP1,SEMA6D,IL6,SPRY4,EPHB2,SEMA5A,ID4
1	GOBP_REGULATION_OF_PEPTIDYL_SERINE_PHOSPHORYLATION	11/293	103/11876	4.54182e-05	0.000785409	0.000524046	11	4.87115	WNT5A,BDNF,VEGFA,PTGS2,RIPK2,BDKRB2,SPRY2,IL6,NGF,HGF,PDE4D
1	GOBP_ADENYLATE_CYCLASE_ACTIVATING_G_PROTEIN_COUPLED_RECEPTOR_SIGNALING_PATHWAY	9/293	84/11876	0.000217984	0.00268618	0.00179229	9	4.86158	PTHLH,ARRDC3,PDE4B,LGR4,ADCY4,ADGRB2,ADGRB1,ADGRL4,PDE4D
1	GOBP_MORPHOGENESIS_OF_A_BRANCHING_STRUCTURE	16/293	153/11876	1.14405e-06	4.6697e-05	3.11575e-05	16	4.82482	SOX9,WNT5A,VEGFA,GREM1,BMP2,ENG,EXT1,LGR4,NRP1,SPRY2,FGF7,SLIT2,FGF1,FGF10,HGF,BMP4
1	GOBP_PLATELET_DERIVED_GROWTH_FACTOR_RECEPTOR_SIGNALING_PATHWAY	5/293	47/11876	0.00580746	0.0298478	0.0199153	5	4.76942	VEGFA,TIPARP,NRP1,PDGFC,NR4A3
1	GOBP_RECEPTOR_CLUSTERING	5/293	47/11876	0.00580746	0.0298478	0.0199153	5	4.76942	TNFAIP6,AGRN,GLRB,DLG3,CDH2
1	GOBP_MEMORY	9/293	86/11876	0.000260846	0.00300119	0.00200248	9	4.73422	FGF13,BDNF,CEBPB,PTGS2,TACR1,RCAN1,PLCB1,NGF,SHANK1
1	GOBP_CENTRAL_NERVOUS_SYSTEM_NEURON_DEVELOPMENT	6/293	57/11876	0.0027037	0.0166569	0.0111139	6	4.72599	NRP1,PLXNA4,SLIT2,NR4A2,EPHB2,EPHB3
1	GOBP_COLLAGEN_FIBRIL_ORGANIZATION	6/293	57/11876	0.0027037	0.0166569	0.0111139	6	4.72599	CYP1B1,GREM1,TGFB2,EXT1,TGFBR1,LOXL2
1	GOBP_POSITIVE_REGULATION_OF_PHOSPHATIDYLINOSITOL_3_KINASE_SIGNALING	6/293	57/11876	0.0027037	0.0166569	0.0111139	6	4.72599	SOX9,IGF1,TGFB2,PDGFC,HGF,UNC5B
1	GOBP_REGENERATION	14/293	136/11876	6.48412e-06	0.00018792	0.000125385	14	4.71278	PGF,GAP43,GJA1,IGF1,CEBPB,FZD7,CPT1A,PTGFRN,IL6,FGF10,NR4A3,HGF,NREP,RUNX1
1	GOBP_INTERFERON_GAMMA_PRODUCTION	7/293	67/11876	0.00126983	0.00962365	0.00642116	7	4.6993	WNT5A,BCL3,PDE4B,RIPK2,ZC3H12A,PDE4D,ISG15
1	GOBP_POST_EMBRYONIC_DEVELOPMENT	7/293	67/11876	0.00126983	0.00962365	0.00642116	7	4.6993	VEGFA,ATF5,TIPARP,NR4A2,TGFBR1,BMP4,SCN9A
1	GOBP_TELENCEPHALON_DEVELOPMENT	19/293	188/11876	1.91786e-07	1.3097e-05	8.73866e-06	19	4.68213	EPHA5,BMERB1,WNT5A,FGF13,BMP2,ATF5,EXT1,PLXNA4,UBA6,PLCB1,SLIT2,CDH2,EPHB2,BMP4,TACC2,MBOAT7,ID4,EPHB3,SLC8A1
1	GOBP_CARDIAC_SEPTUM_DEVELOPMENT	9/293	87/11876	0.000284763	0.00320615	0.00213923	9	4.67307	WNT5A,TGFB2,ENG,GATA6,NRP1,SLIT2,ADAMTS6,TGFBR1,BMP4
1	GOBP_ENDOTHELIAL_CELL_PROLIFERATION	12/293	117/11876	3.08891e-05	0.000593147	0.000395764	12	4.66701	PGF,ITGB3,WNT5A,VEGFA,BMP2,NRP1,EGR3,TGFBR1,SEMA5A,BMP4,CCL2,LOXL2
1	GOBP_INTERLEUKIN_6_PRODUCTION	11/293	107/11876	6.4662e-05	0.00100693	0.000671848	11	4.66622	WNT5A,TSLP,POU2F2,CD74,CEBPB,LBP,RIPK2,ZC3H12A,ARHGEF2,IL6,HGF
1	GOBP_AMEBOIDAL_TYPE_CELL_MIGRATION	34/293	351/11876	7.19631e-12	3.75407e-09	2.50482e-09	34	4.6637	SOX9,ITGB3,GJA1,WNT5A,CYP1B1,VEGFA,CARD10,GREM1,SEMA4B,TGFB2,PTGS2,ENG,TACR1,ZC3H12A,NRP1,EPB41L4B,SEMA6D,EGR3,ITGB1,FGF7,SLIT2,FGF1,ADGRB1,SPRED1,CDH2,FGF10,HAS1,TGFBR1,SEMA5A,BMP4,PLEKHG5,FAP,LOXL2,SLC8A1
1	GOBP_CYCLIC_NUCLEOTIDE_MEDIATED_SIGNALING	5/293	48/11876	0.00635484	0.032073	0.0214	5	4.658	EPHA5,SOX9,CAP2,KSR1,PDE4D
1	GOBP_P38MAPK_CASCADE	5/293	48/11876	0.00635484	0.032073	0.0214	5	4.658	VEGFA,BMP2,ZC3H12A,HGF,BMP4
1	GOBP_OSTEOBLAST_DIFFERENTIATION	19/293	189/11876	2.08531e-07	1.33204e-05	8.88776e-06	19	4.65442	TNFAIP6,ITGA11,SOX9,GJA1,IGF1,CYP24A1,PTHLH,VCAN,GREM1,BMP2,CEBPB,TNC,LGR4,FAM20C,IL6,WWTR1,HGF,BMP4,ID4
1	GOBP_MAMMARY_GLAND_EPITHELIUM_DEVELOPMENT	6/293	58/11876	0.0029545	0.0176144	0.0117528	6	4.63512	WNT5A,NTN1,TNFSF11,CEBPB,FGF10,BRCA2
1	GOBP_SYNAPSE_ASSEMBLY	13/293	128/11876	1.60804e-05	0.000360178	0.00024032	13	4.62922	NPTX1,GAP43,WNT5A,FGF13,BDNF,NTN1,AGRN,GPC6,ADGRB1,PTPRD,CDH2,EPHB2,EPHB3
1	GOBP_STRIATED_MUSCLE_CELL_DEVELOPMENT	5/293	49/11876	0.00693745	0.0338228	0.0225675	5	4.55142	FHOD3,MEF2A,SDC1,ITGB1,TTN
1	GOBP_ARTERY_DEVELOPMENT	8/293	79/11876	0.000713043	0.00606474	0.00404656	8	4.5498	VEGFA,TGFB2,ENG,MYLK,NRP1,ADAMTS6,TGFBR1,BMP4
1	GOBP_TEMPERATURE_HOMEOSTASIS	13/293	131/11876	2.06491e-05	0.000430877	0.000287493	13	4.50968	PTGES,GJA1,VEGFA,TNFSF11,EPAS1,ARRDC3,CEBPB,PTGS2,LGR4,PDGFC,IL4R,ACADVL,LAMA4
1	GOBP_REGULATION_OF_CELLULAR_RESPONSE_TO_GROWTH_FACTOR_STIMULUS	22/293	227/11876	4.32422e-08	4.22963e-06	2.82212e-06	22	4.50439	TNFAIP6,SFRP4,ITGB3,WNT5A,GREM2,GREM1,BMP2,ENG,GATA6,SPRED3,FAM20C,SPRY2,GDF5,SLIT2,FGF1,SPRED1,HSPA5,FGF10,SPRY4,BMP4,NREP,CYFIP2
1	GOBP_CARDIAC_CHAMBER_MORPHOGENESIS	9/293	90/11876	0.000367653	0.00380952	0.00254181	9	4.49867	WNT5A,BMP2,TGFB2,ENG,GATA6,NRP1,SLIT2,TGFBR1,BMP4
1	GOBP_REGULATION_OF_EPITHELIAL_CELL_MIGRATION	19/293	195/11876	3.40428e-07	1.97888e-05	1.32036e-05	19	4.49299	SOX9,ITGB3,WNT5A,VEGFA,CARD10,TGFB2,PTGS2,TACR1,ZC3H12A,NRP1,EPB41L4B,FGF7,SLIT2,FGF1,ADGRB1,SPRED1,FGF10,SEMA5A,BMP4
1	GOBP_CELLULAR_RESPONSE_TO_MOLECULE_OF_BACTERIAL_ORIGIN	14/293	142/11876	1.07137e-05	0.000266143	0.000177578	14	4.48935	WNT5A,CEBPB,LBP,PDE4B,RIPK2,ZC3H12A,CXCL3,CMPK2,IL6,ASS1,BCR,EPHB2,CCL2,IRAK2
1	GOBP_NEGATIVE_REGULATION_OF_LOCOMOTION	24/293	250/11876	1.23853e-08	1.55064e-06	1.03463e-06	24	4.4822	TNFAIP6,BMERB1,GJA1,WNT5A,CYP1B1,IGFBP3,DPYSL3,CARD10,GREM1,SEMA4B,CD74,ARRDC3,ENG,NRP1,SEMA6D,PLCB1,SLIT2,ADGRB1,SPRED1,BCR,HAS1,TAFA5,SEMA5A,CCL2
1	GOBP_DEVELOPMENTAL_CELL_GROWTH	17/293	174/11876	1.37696e-06	5.25594e-05	3.50691e-05	17	4.48137	SOX9,WNT5A,IGF1,FGF13,BDNF,NTN1,VEGFA,SEMA4B,EXT1,NRP1,PLXNA4,SEMA6D,ITGB1,SLIT2,NGF,SEMA5A,CYFIP2
1	GOBP_ODONTOGENESIS_OF_DENTIN_CONTAINING_TOOTH	6/293	60/11876	0.00350777	0.0202444	0.0135076	6	4.46217	TNFRSF11B,BMP2,GATA6,FAM20C,FGF10,BMP4
1	GOBP_REGULATION_OF_RECEPTOR_SIGNALING_PATHWAY_VIA_STAT	6/293	60/11876	0.00350777	0.0202444	0.0135076	6	4.46217	CYP1B1,TSLP,BCL3,IL6,PTPRD,EPHB2
1	GOBP_AMYLOID_PRECURSOR_PROTEIN_CATABOLIC_PROCESS	5/293	50/11876	0.00755639	0.036249	0.0241863	5	4.45016	IGF1,GSAP,SPON1,ADAM19,SLC2A13
1	GOBP_MESENCHYME_DEVELOPMENT	22/293	231/11876	5.92017e-08	5.37876e-06	3.58886e-06	22	4.4168	SOX9,WNT5A,GREM1,SEMA4B,BMP2,TGFB2,ENG,EXT1,NRP1,SPRED3,SEMA6D,SPRY2,IL6,SPRED1,CDH2,WWTR1,FGF10,HGF,TGFBR1,SEMA5A,BMP4,LOXL2
1	GOBP_REGULATION_OF_TRANSMEMBRANE_RECEPTOR_PROTEIN_SERINE_THREONINE_KINASE_SIGNALING_PATHWAY	19/293	199/11876	4.66777e-07	2.56318e-05	1.71022e-05	19	4.39195	TNFAIP6,SFRP4,WNT5A,GREM2,GREM1,BMP2,TGFB2,ENG,GATA6,SPRED3,SPRY2,GDF5,INHBE,SPRED1,HSPA5,FGF10,TGFBR1,BMP4,NREP
1	GOBP_FEMALE_SEX_DIFFERENTIATION	9/293	92/11876	0.000433258	0.00425934	0.00284195	9	4.39013	TNFAIP6,WNT5A,VEGFA,CEBPB,TIPARP,SLIT2,HSPA5,FGF10,BRCA2
1	GOBP_RESPONSE_TO_INTERFERON_GAMMA	9/293	92/11876	0.000433258	0.00425934	0.00284195	9	4.39013	WNT5A,CD74,NMI,CCL7,GCH1,ASS1,GBP4,CCL2,CDC42EP2
1	GOBP_RESPONSE_TO_INTERLEUKIN_1	9/293	92/11876	0.000433258	0.00425934	0.00284195	9	4.39013	SOX9,CEBPB,CCL7,RIPK2,ZC3H12A,PLCB1,IL6,CCL2,IRAK2
1	GOBP_POSITIVE_REGULATION_OF_CELL_DIVISION	6/293	61/11876	0.00381165	0.0215741	0.0143948	6	4.38025	PGF,VEGFA,TGFB2,PDGFC,FGF7,FGF1
1	GOBP_NEGATIVE_REGULATION_OF_APOPTOTIC_SIGNALING_PATHWAY	18/293	189/11876	9.76622e-07	4.20712e-05	2.8071e-05	18	4.36664	IGF1,BDNF,ICAM1,CD74,ITPRIP,PTGS2,BDKRB2,NRP1,ARHGEF2,NR4A2,ITGA6,FGF10,HGF,TGFBR1,HYOU1,BID,BMP4,UNC5B
1	GOBP_REGULATION_OF_CARDIAC_MUSCLE_CONTRACTION	5/293	51/11876	0.00821277	0.0385397	0.0257147	5	4.35299	FGF13,PDE4B,ZC3H12A,PDE4D,SLC8A1
1	GOBP_POSITIVE_REGULATION_OF_ENDOTHELIAL_CELL_MIGRATION	9/293	93/11876	0.000469504	0.00453564	0.0030263	9	4.337	ITGB3,WNT5A,VEGFA,PTGS2,ZC3H12A,NRP1,FGF1,SEMA5A,BMP4
1	GOBP_CYTOKINE_PRODUCTION_INVOLVED_IN_IMMUNE_RESPONSE	7/293	72/11876	0.00193763	0.0131557	0.00877786	7	4.33592	TREM1,WNT5A,TGFB2,CD74,LACC1,IL6,NR4A3
1	GOBP_EXTRINSIC_APOPTOTIC_SIGNALING_PATHWAY_VIA_DEATH_DOMAIN_RECEPTORS	7/293	72/11876	0.00193763	0.0131557	0.00877786	7	4.33592	ICAM1,ITPRIP,ARHGEF2,NGF,HGF,BID,TNFRSF10A
1	GOBP_AXON_EXTENSION	10/293	104/11876	0.000241776	0.00287741	0.00191988	10	4.31774	WNT5A,NTN1,VEGFA,SEMA4B,NRP1,PLXNA4,SEMA6D,ITGB1,SLIT2,SEMA5A
1	GOBP_OSSIFICATION	30/293	329/11876	5.89329e-10	1.53717e-07	1.02564e-07	30	4.30368	TNFAIP6,ITGA11,SOX9,GJA1,WNT5A,IGF1,CYP24A1,PTHLH,ANKH,TNFSF11,VCAN,GREM1,BMP2,TGFB2,CEBPB,PTGS2,TACR1,EXT1,TNC,LGR4,FAM20C,GDF5,IL6,WWTR1,HGF,BMP4,RUNX1,ID4,SLC8A1,ISG15
1	GOBP_AMYLOID_PRECURSOR_PROTEIN_METABOLIC_PROCESS	6/293	62/11876	0.00413461	0.0231508	0.0154469	6	4.30211	IGF1,GSAP,SPON1,ITM2B,ADAM19,SLC2A13
1	GOBP_REGULATION_OF_EXTRINSIC_APOPTOTIC_SIGNALING_PATHWAY	12/293	126/11876	6.44279e-05	0.00100693	0.000671848	12	4.29519	IGF1,ICAM1,ITPRIP,NRP1,ARHGEF2,ITGA6,FGF10,HGF,TGFBR1,BID,BMP4,UNC5B
1	GOBP_REGULATION_OF_PEPTIDYL_TYROSINE_PHOSPHORYLATION	17/293	181/11876	2.38022e-06	8.01084e-05	5.34505e-05	17	4.28757	ITGB3,IGF1,TSLP,VEGFA,GREM1,CD74,RIPK2,NRP1,PDGFC,ARHGEF2,FGF7,EPGN,GPRC5A,IL6,DLG3,FGF10,HGF
1	GOBP_RECEPTOR_SIGNALING_PATHWAY_VIA_STAT	10/293	105/11876	0.000261509	0.00300119	0.00200248	10	4.27167	CYP1B1,IGF1,TSLP,VEGFA,BCL3,NMI,IL6,PTPRD,EPHB2,CCL2
1	GOBP_MONONUCLEAR_CELL_MIGRATION	11/293	116/11876	0.00013483	0.00183371	0.0012235	11	4.26259	CH25H,WNT5A,TNFSF11,GREM1,ICAM1,CCL7,EXT1,PLCB1,SLIT2,IL6,CCL2
1	GOBP_CELL_FATE_SPECIFICATION	5/293	52/11876	0.00890767	0.0413052	0.0275599	5	4.26071	SOX9,WNT5A,FZD7,NRP1,ITGB1
1	GOBP_POSITIVE_REGULATION_OF_CYTOKINE_PRODUCTION_INVOLVED_IN_IMMUNE_RESPONSE	5/293	52/11876	0.00890767	0.0413052	0.0275599	5	4.26071	WNT5A,CD74,LACC1,IL6,NR4A3
1	GOBP_REGULATION_OF_MIRNA_TRANSCRIPTION	5/293	52/11876	0.00890767	0.0413052	0.0275599	5	4.26071	SOX9,BMP2,TGFB2,GATA6,BMP4
1	GOBP_NEGATIVE_REGULATION_OF_DEVELOPMENTAL_GROWTH	8/293	84/11876	0.00107169	0.00842815	0.00562349	8	4.2494	WNT5A,FGF13,NTN1,SEMA4B,NRP1,SEMA6D,SEMA5A,BMP4
1	GOBP_ODONTOGENESIS	9/293	95/11876	0.000549487	0.00501427	0.00334565	9	4.23564	TNFRSF11B,TNFSF11,BMP2,TGFB2,GATA6,SDC1,FAM20C,FGF10,BMP4
1	GOBP_POSITIVE_REGULATION_OF_MAPK_CASCADE	30/293	334/11876	8.47402e-10	1.89455e-07	1.26409e-07	30	4.23117	WNT5A,IGF1,SH3RF2,VEGFA,TNFSF11,ICAM1,BMP2,TGFB2,CD74,CCL7,RIPK2,FZD7,ZC3H12A,NRP1,PDGFC,PLCB1,SPRY2,EPGN,IL6,FGF1,CDH2,DOK6,FGF10,TPD52L1,KSR1,HGF,TGFBR1,BMP4,CCL2,GSDME
1	GOBP_NEGATIVE_REGULATION_OF_NERVOUS_SYSTEM_DEVELOPMENT	10/293	106/11876	0.000282573	0.00319348	0.00213078	10	4.22709	WNT5A,FGF13,NTN1,SEMA4B,NRP1,SEMA6D,IL6,EPHB2,SEMA5A,ID4
1	GOBP_CD4_POSITIVE_ALPHA_BETA_T_CELL_ACTIVATION	6/293	63/11876	0.00447737	0.0244575	0.0163187	6	4.22635	BCL3,RIPK2,ZC3H12A,IL6,IL4R,RUNX1
1	GOBP_LYMPHOCYTE_MIGRATION	6/293	63/11876	0.00447737	0.0244575	0.0163187	6	4.22635	CH25H,WNT5A,ICAM1,CCL7,EXT1,CCL2
1	GOBP_REGULATION_OF_FATTY_ACID_METABOLIC_PROCESS	6/293	63/11876	0.00447737	0.0244575	0.0163187	6	4.22635	SOX9,CD74,PTGS2,CPT1A,ACADVL,NR4A3
1	GOBP_NEGATIVE_REGULATION_OF_CELL_CELL_ADHESION	12/293	128/11876	7.51472e-05	0.00113628	0.00075816	12	4.22047	SERPINE2,VEGFA,BMP2,CD74,CEBPB,ZC3H12A,FGL2,PODXL,IL4R,ASS1,BMP4,RUNX1
1	GOBP_COLLAGEN_METABOLIC_PROCESS	7/293	74/11876	0.00227031	0.0147424	0.00983653	7	4.20583	MMP1,ENG,ITGB1,IL6,BMP4,RUNX1,FAP
1	GOBP_HEART_PROCESS	15/293	162/11876	1.11765e-05	0.0002733	0.000182353	15	4.19661	GJA1,FGF13,MEF2A,EPAS1,TGFB2,TMEM65,GATA6,GCH1,PDE4B,EXT1,ZC3H12A,WWTR1,TTN,PDE4D,SLC8A1
1	GOBP_ASTROCYTE_DIFFERENTIATION	5/293	53/11876	0.00964214	0.0432377	0.0288494	5	4.17107	SOX9,SERPINE2,BMP2,IL6,ID4
1	GOBP_CELLULAR_RESPONSE_TO_VASCULAR_ENDOTHELIAL_GROWTH_FACTOR_STIMULUS	5/293	53/11876	0.00964214	0.0432377	0.0288494	5	4.17107	PGF,VEGFA,NRP1,EGR3,SPRY2
1	GOBP_GLOMERULUS_DEVELOPMENT	5/293	53/11876	0.00964214	0.0432377	0.0288494	5	4.17107	EXT1,LGR4,PODXL,WWTR1,BMP4
1	GOBP_EXTERNAL_ENCAPSULATING_STRUCTURE_ORGANIZATION	22/293	244/11876	1.56495e-07	1.16626e-05	7.78163e-06	22	4.15351	MMP1,COL15A1,SOX9,TNFRSF11B,COL8A2,CYP1B1,BCL3,GREM1,BMP2,TGFB2,ENG,B4GALT1,COL24A1,EXT1,ITGB1,IL6,ADAMTS6,HAS1,TGFBR1,RUNX1,FAP,LOXL2
1	GOBP_METANEPHROS_DEVELOPMENT	6/293	64/11876	0.00484063	0.0259438	0.0173104	6	4.15314	SOX9,GREM1,LGR4,WWTR1,FGF10,BMP4
1	GOBP_NEGATIVE_REGULATION_OF_CELLULAR_RESPONSE_TO_GROWTH_FACTOR_STIMULUS	7/293	75/11876	0.00245234	0.0156331	0.0104308	7	4.14364	TNFAIP6,WNT5A,GREM2,GREM1,SPRY2,SLIT2,SPRY4
1	GOBP_NEGATIVE_REGULATION_OF_VASCULATURE_DEVELOPMENT	7/293	75/11876	0.00245234	0.0156331	0.0104308	7	4.14364	TGFB2,SPRY2,ADGRB2,ADGRB1,SPRED1,TAFA5,STAB1
1	GOBP_POSITIVE_REGULATION_OF_JNK_CASCADE	7/293	75/11876	0.00245234	0.0156331	0.0104308	7	4.14364	WNT5A,SH3RF2,TNFSF11,RIPK2,FZD7,PLCB1,TPD52L1
1	GOBP_POSITIVE_REGULATION_OF_PROTEIN_BINDING	7/293	75/11876	0.00245234	0.0156331	0.0104308	7	4.14364	WNT5A,BDNF,BMP2,RIPK2,NRP1,SPON1,BMP4
1	GOBP_MAMMARY_GLAND_DEVELOPMENT	10/293	108/11876	0.000328976	0.00353847	0.00236097	10	4.14013	SOX9,GJA1,WNT5A,NTN1,VEGFA,TNFSF11,CEBPB,FGF10,BMP4,BRCA2
1	GOBP_NEGATIVE_REGULATION_OF_LEUKOCYTE_CELL_CELL_ADHESION	8/293	86/11876	0.00125029	0.00953396	0.00636132	8	4.13936	CD74,CEBPB,ZC3H12A,FGL2,IL4R,ASS1,BMP4,RUNX1
1	GOBP_REGULATION_OF_REPRODUCTIVE_PROCESS	10/293	109/11876	0.000354463	0.00369736	0.00246698	10	4.09798	SOX9,GJA1,WNT5A,IGF1,VEGFA,CFAP69,B4GALT1,TACR1,PLCB1,BMP4
1	GOBP_REGULATION_OF_T_CELL_DIFFERENTIATION	9/293	98/11876	0.000690123	0.00591804	0.00394868	9	4.09169	CD74,RIPK2,ZC3H12A,FGL2,TCF7,EGR3,IL4R,BMP4,RUNX1
1	GOBP_HEART_VALVE_DEVELOPMENT	5/293	54/11876	0.0104172	0.0459238	0.0306416	5	4.08563	SOX9,BMP2,TGFB2,SLIT2,BMP4
1	GOBP_CELLULAR_RESPONSE_TO_BIOTIC_STIMULUS	15/293	166/11876	1.49964e-05	0.000346841	0.000231422	15	4.08405	WNT5A,CEBPB,LBP,PDE4B,RIPK2,ZC3H12A,CXCL3,CMPK2,IL6,ASS1,HSPA5,BCR,EPHB2,CCL2,IRAK2
1	GOBP_CELLULAR_RESPONSE_TO_INTERFERON_GAMMA	7/293	76/11876	0.00264541	0.0164289	0.0109618	7	4.08326	WNT5A,NMI,CCL7,ASS1,GBP4,CCL2,CDC42EP2
1	GOBP_BONE_DEVELOPMENT	16/293	178/11876	8.3258e-06	0.000222733	0.000148614	16	4.07127	GPR68,SOX9,SFRP4,GJA1,IGF1,TNFSF11,GREM1,BMP2,ENG,TTC9,EXT1,SIGLEC15,PDGFC,FAM20C,MEIS1,BMP4
1	GOBP_REGULATION_OF_ENDOTHELIAL_CELL_MIGRATION	13/293	144/11876	5.62067e-05	0.00093083	0.000621075	13	4.05785	ITGB3,WNT5A,VEGFA,CARD10,PTGS2,ZC3H12A,NRP1,SLIT2,FGF1,ADGRB1,SPRED1,SEMA5A,BMP4
1	GOBP_DEVELOPMENT_OF_PRIMARY_SEXUAL_CHARACTERISTICS	15/293	167/11876	1.61159e-05	0.000360178	0.00024032	15	4.05684	TNFAIP6,SOX9,GJA1,WNT5A,CYP1B1,VEGFA,TGFB2,CEBPB,GATA6,TIPARP,SDC1,SLIT2,HSPA5,TGFBR1,BRCA2
1	GOBP_MUSCLE_CELL_DIFFERENTIATION	25/293	286/11876	3.99708e-08	4.03576e-06	2.69277e-06	25	4.04567	FHOD3,SOX9,IGF1,BDNF,MEF2A,VEGFA,GREM1,BMP2,ENG,GATA6,MYEF2,RCAN1,FZD7,CNTNAP1,SDC1,ITGB1,ADAM12,PTGFRN,IL4R,ADGRB1,CDH2,FGF10,BMP4,TTN,SLC8A1
1	GOBP_MUSCLE_CELL_DEVELOPMENT	12/293	133/11876	0.000108902	0.00152853	0.00101988	12	4.04437	FHOD3,IGF1,MEF2A,VEGFA,ENG,RCAN1,CNTNAP1,SDC1,ITGB1,BMP4,TTN,SLC8A1
1	GOBP_FOREBRAIN_DEVELOPMENT	24/293	274/11876	7.26847e-08	6.14873e-06	4.1026e-06	24	4.04359	CCKAR,EPHA5,BMERB1,WNT5A,FGF13,BMP2,ATF5,EXT1,NRP1,PLXNA4,UBA6,PLCB1,SLIT2,NR4A2,CDH2,FGF10,EPHB2,SEMA5A,BMP4,TACC2,MBOAT7,ID4,EPHB3,SLC8A1
1	GOBP_AMINO_ACID_TRANSMEMBRANE_TRANSPORT	6/293	66/11876	0.00563149	0.0290867	0.0194075	6	4.01408	SLC22A4,SLC6A6,SLC1A3,ITGB1,SLC7A14,SLC7A1
1	GOBP_PHENOL_CONTAINING_COMPOUND_METABOLIC_PROCESS	6/293	66/11876	0.00563149	0.0290867	0.0194075	6	4.01408	WNT5A,EPAS1,TGFB2,MOXD1,GCH1,NR4A2
1	GOBP_NEGATIVE_REGULATION_OF_ERK1_AND_ERK2_CASCADE	5/293	55/11876	0.0112339	0.0482334	0.0321826	5	4.00362	SPRED3,SPRY2,SPRED1,SPRY4,EPHB2
1	GOBP_OVULATION_CYCLE	5/293	55/11876	0.0112339	0.0482334	0.0321826	5	4.00362	TNFAIP6,CYP1B1,TGFB2,SLIT2,HSPA5
1	GOBP_PRODUCTION_OF_MOLECULAR_MEDIATOR_INVOLVED_IN_INFLAMMATORY_RESPONSE	5/293	55/11876	0.0112339	0.0482334	0.0321826	5	4.00362	LBP,ZC3H12A,IL6,IL4R,EPHB2
1	GOBP_NEGATIVE_REGULATION_OF_TRANSMEMBRANE_RECEPTOR_PROTEIN_SERINE_THREONINE_KINASE_SIGNALING_PATHWAY	9/293	100/11876	0.000799252	0.00665335	0.0044393	9	4.00112	TNFAIP6,WNT5A,GREM2,GREM1,BMP2,SPRED3,SPRY2,SPRED1,HSPA5
1	GOBP_GLAND_DEVELOPMENT	28/293	326/11876	8.65387e-09	1.17768e-06	7.85779e-07	28	4.00041	CADM1,SOX9,SERPINE2,GJA1,WNT5A,CYP1B1,NTN1,VEGFA,TNFSF11,BMP2,TGFB2,CEBPB,GATA6,EXT1,TNC,NRP1,CPT1A,FGF7,IL6,FGF1,ASS1,FGF10,HGF,TGFBR1,BMP4,ID4,EPHB3,BRCA2
1	GOBP_MUSCLE_CELL_PROLIFERATION	14/293	158/11876	3.59571e-05	0.000673926	0.000449661	14	3.98524	GJA1,IGFBP3,IGF1,BMP2,TGFB2,PTGS2,GATA6,TACR1,IL6,NR4A3,TAFA5,TGFBR1,BMP4,RUNX1
1	GOBP_REGULATION_OF_BLOOD_CIRCULATION	14/293	158/11876	3.59571e-05	0.000673926	0.000449661	14	3.98524	GJA1,FGF13,MEF2A,EPAS1,TGFB2,TMEM65,PTGS2,GCH1,TACR1,PDE4B,ZC3H12A,BDKRB2,PDE4D,SLC8A1
1	GOBP_POSTSYNAPSE_ORGANIZATION	12/293	135/11876	0.000125662	0.0017327	0.0011561	12	3.97795	NPTX1,GAP43,WNT5A,CNTNAP1,NRP1,NGEF,GLRB,PTPRD,CDH2,EPHB2,SHANK1,EPHB3
1	GOBP_UROGENITAL_SYSTEM_DEVELOPMENT	25/293	292/11876	6.01459e-08	5.37876e-06	3.58886e-06	25	3.95272	SOX9,WNT5A,VEGFA,GREM1,BMP2,TGFB2,EXT1,TNC,LGR4,TIPARP,NRP1,SDC1,PODXL,SLIT2,FGF1,ASS1,ADAMTS6,WWTR1,FGF10,TGFBR1,EPHB2,BMP4,C1GALT1,ID4,EPHB3
1	GOBP_POSITIVE_REGULATION_OF_SMOOTH_MUSCLE_CELL_PROLIFERATION	6/293	67/11876	0.00606051	0.0307945	0.0205469	6	3.94798	GJA1,IGF1,PTGS2,IL6,NR4A3,BMP4
1	GOBP_POSITIVE_REGULATION_OF_TRANSMEMBRANE_RECEPTOR_PROTEIN_SERINE_THREONINE_KINASE_SIGNALING_PATHWAY	8/293	90/11876	0.00167833	0.0119561	0.00797747	8	3.93619	BMP2,TGFB2,ENG,GATA6,GDF5,INHBE,TGFBR1,BMP4
1	GOBP_EPITHELIAL_CELL_DEVELOPMENT	14/293	160/11876	4.13454e-05	0.000729088	0.000486467	14	3.93	COL15A1,SOX9,GJA1,WNT5A,VEGFA,ICAM1,B4GALT1,SDC1,PLCB1,PODXL,CDH2,BMP4,C1GALT1,PDE4D
1	GOBP_ERK1_AND_ERK2_CASCADE	19/293	220/11876	2.14774e-06	7.35991e-05	4.91073e-05	19	3.92587	SOX9,IGF1,TNFSF11,ICAM1,BMP2,CD74,CCL7,RIPK2,NRP1,SPRED3,PDGFC,SPRY2,FGF1,SPRED1,FGF10,SPRY4,EPHB2,BMP4,CCL2
1	GOBP_SEX_DIFFERENTIATION	17/293	196/11876	7.02037e-06	0.000200117	0.000133523	17	3.92333	TNFAIP6,SOX9,GJA1,WNT5A,CYP1B1,VEGFA,TGFB2,CEBPB,GATA6,LGR4,TIPARP,SDC1,SLIT2,HSPA5,FGF10,TGFBR1,BRCA2
1	GOBP_BLOOD_VESSEL_ENDOTHELIAL_CELL_MIGRATION	9/293	102/11876	0.00092204	0.00747664	0.00498862	9	3.91446	VEGFA,CARD10,GREM1,PTGS2,NRP1,EGR3,ITGB1,SLIT2,SPRED1
1	GOBP_NEGATIVE_REGULATION_OF_NEURON_APOPTOTIC_PROCESS	10/293	114/11876	0.000507921	0.004803	0.00320469	10	3.89939	BDNF,CEBPB,NRP1,GDF5,NR4A2,NGF,FOXQ1,HYOU1,CCL2,UNC5B
1	GOBP_NEGATIVE_REGULATION_OF_NEURON_PROJECTION_DEVELOPMENT	10/293	114/11876	0.000507921	0.004803	0.00320469	10	3.89939	WNT5A,FGF13,NTN1,DPYSL3,SEMA4B,NRP1,NGEF,SEMA6D,EPHB2,SEMA5A
1	GOBP_NEPHRON_DEVELOPMENT	10/293	114/11876	0.000507921	0.004803	0.00320469	10	3.89939	SOX9,VEGFA,GREM1,BMP2,EXT1,LGR4,PODXL,FGF1,WWTR1,BMP4
1	GOBP_CARDIAC_CHAMBER_DEVELOPMENT	11/293	126/11876	0.000280337	0.00319348	0.00213078	11	3.88908	WNT5A,BMP2,TGFB2,TMEM65,ENG,GATA6,NRP1,SLIT2,ADAMTS6,TGFBR1,BMP4
1	GOBP_RESPONSE_TO_PURINE_CONTAINING_COMPOUND	8/293	91/11876	0.0018016	0.0126435	0.00843612	8	3.88847	CYP1B1,THBD,PTGS2,GATA6,SDC1,ASS1,HSPA5,SLC8A1
1	GOBP_VASCULAR_TRANSPORT	6/293	68/11876	0.00651285	0.0322768	0.021536	6	3.88403	SLC5A3,SLC6A6,SLC1A3,SLC4A4,SLC7A1,SLC2A13
1	GOBP_EAR_MORPHOGENESIS	7/293	80/11876	0.0035368	0.0202444	0.0135076	7	3.85836	SOX9,WNT5A,NTN1,SPRY2,FGF10,BCR,EPHB2
1	GOBP_REGULATION_OF_PHOSPHATIDYLINOSITOL_3_KINASE_SIGNALING	7/293	80/11876	0.0035368	0.0202444	0.0135076	7	3.85836	SOX9,SERPINE2,IGF1,TGFB2,PDGFC,HGF,UNC5B
1	GOBP_NEGATIVE_REGULATION_OF_CELL_GROWTH	13/293	151/11876	9.17368e-05	0.00135258	0.000902479	13	3.84982	BDKRB1,SERPINE2,GJA1,WNT5A,FGF13,NTN1,GREM1,SEMA4B,TGFB2,NRP1,SEMA6D,SLIT2,SEMA5A
1	GOBP_NEGATIVE_REGULATION_OF_CELL_DIFFERENTIATION	38/293	471/11876	9.61773e-11	3.76294e-08	2.51073e-08	38	3.83677	GPR68,TNFAIP6,SOX9,ITGB3,WNT5A,IGF1,FGF13,BDNF,NTN1,PTHLH,VEGFA,GREM1,SEMA4B,BMP2,TGFB2,CD74,FZD7,ZC3H12A,FGL2,NRP1,SPRED3,MEIS1,SEMA6D,ITGB1,SPRY2,GDF5,IL6,IL4R,SPRED1,WWTR1,FGF10,SPRY4,TGFBR1,EPHB2,SEMA5A,BMP4,RUNX1,ID4
1	GOBP_LEUKOCYTE_CELL_CELL_ADHESION	20/293	237/11876	1.65633e-06	6.02827e-05	4.02223e-05	20	3.8365	IGF1,TNFSF11,ICAM1,CD74,NT5E,CEBPB,EXT1,RIPK2,ZC3H12A,FGL2,EGR3,ITGB1,IL6,IL4R,ASS1,SLC7A1,NR4A3,BMP4,CCL2,RUNX1
1	GOBP_POSITIVE_REGULATION_OF_DEVELOPMENTAL_GROWTH	10/293	116/11876	0.000583055	0.00524415	0.00349904	10	3.82524	IGF1,BDNF,NTN1,VEGFA,GATA6,NRP1,AGRN,PLCB1,NGF,SEMA5A
1	GOBP_FIBROBLAST_PROLIFERATION	6/293	69/11876	0.00698923	0.0338642	0.0225951	6	3.82213	IFI30,WNT5A,IGF1,CD74,PDGFC,FGF10
1	GOBP_POSITIVE_REGULATION_OF_COLD_INDUCED_THERMOGENESIS	6/293	69/11876	0.00698923	0.0338642	0.0225951	6	3.82213	GJA1,VEGFA,EPAS1,CEBPB,PDGFC,IL4R
1	GOBP_REGULATION_OF_POSTSYNAPSE_ORGANIZATION	6/293	69/11876	0.00698923	0.0338642	0.0225951	6	3.82213	NPTX1,WNT5A,NGEF,PTPRD,CDH2,EPHB2
1	GOBP_REGULATION_OF_STRIATED_MUSCLE_CELL_DIFFERENTIATION	6/293	69/11876	0.00698923	0.0338642	0.0225951	6	3.82213	IGF1,BDNF,GREM1,BMP2,FZD7,BMP4
1	GOBP_REGULATION_OF_HEART_CONTRACTION	11/293	128/11876	0.00032149	0.00346988	0.0023152	11	3.82202	GJA1,FGF13,MEF2A,EPAS1,TGFB2,TMEM65,GCH1,PDE4B,ZC3H12A,PDE4D,SLC8A1
1	GOBP_NEGATIVE_REGULATION_OF_CELL_ADHESION	18/293	213/11876	5.42881e-06	0.000160303	0.000106959	18	3.82186	SERPINE2,CYP1B1,VEGFA,BMP2,CD74,CEBPB,FZD7,ZC3H12A,FGL2,PLXNA4,PODXL,IL4R,ASS1,SPRY4,EPHB2,SEMA5A,BMP4,RUNX1
1	GOBP_RESPONSE_TO_MECHANICAL_STIMULUS	13/293	152/11876	9.81373e-05	0.00140903	0.000940146	13	3.82183	BDKRB1,ETV1,SOX9,SERPINE2,PTGS2,ENG,SLC1A3,TACR1,GDF5,CDH2,TNFRSF10A,TTN,SLC8A1
1	GOBP_DEVELOPMENT_OF_PRIMARY_FEMALE_SEXUAL_CHARACTERISTICS	7/293	81/11876	0.00379165	0.0214998	0.0143452	7	3.80596	TNFAIP6,VEGFA,CEBPB,TIPARP,SLIT2,HSPA5,BRCA2
1	GOBP_POSITIVE_REGULATION_OF_INFLAMMATORY_RESPONSE	8/293	93/11876	0.00206956	0.0139606	0.00931491	8	3.79644	WNT5A,TSLP,TNFSF11,CEBPB,PTGS2,NMI,LBP,IL6
1	GOBP_REGULATION_OF_CELL_JUNCTION_ASSEMBLY	13/293	153/11876	0.00010492	0.00147928	0.000987017	13	3.79424	NPTX1,WNT5A,BDNF,NTN1,VEGFA,GREM1,NRP1,AGRN,GPC6,ADGRB1,PTPRD,EPHB2,EPHB3
1	GOBP_HEPATICOBILIARY_SYSTEM_DEVELOPMENT	9/293	105/11876	0.00113456	0.00883373	0.00589411	9	3.7913	CADM1,SOX9,CEBPB,GATA6,CPT1A,IL6,FGF1,ASS1,HGF
1	GOBP_REGULATION_OF_STRESS_ACTIVATED_PROTEIN_KINASE_SIGNALING_CASCADE	14/293	166/11876	6.19832e-05	0.000996231	0.000664712	14	3.77307	WNT5A,SH3RF2,VEGFA,TNFSF11,GREM1,BMP2,TGFB2,RIPK2,FZD7,ZC3H12A,PLCB1,TPD52L1,HGF,BMP4
1	GOBP_ALPHA_BETA_T_CELL_DIFFERENTIATION	6/293	70/11876	0.00749035	0.0360689	0.0240661	6	3.76218	BCL3,RIPK2,ZC3H12A,IL6,IL4R,RUNX1
1	GOBP_DEFENSE_RESPONSE_TO_BACTERIUM	10/293	118/11876	0.000667161	0.005794	0.00386591	10	3.75386	TREM1,BCL3,CEBPB,LBP,RIPK2,IL6,ADGRB1,GBP4,STAB1,ISG15
1	GOBP_SMOOTH_MUSCLE_CELL_PROLIFERATION	10/293	118/11876	0.000667161	0.005794	0.00386591	10	3.75386	GJA1,IGFBP3,IGF1,BMP2,PTGS2,TACR1,IL6,NR4A3,TAFA5,BMP4
1	GOBP_TRANSMEMBRANE_RECEPTOR_PROTEIN_SERINE_THREONINE_KINASE_SIGNALING_PATHWAY	23/293	280/11876	4.35448e-07	2.43384e-05	1.62393e-05	23	3.75353	TNFAIP6,SFRP4,WNT5A,GREM2,GREM1,BMP2,TGFB2,ENG,GATA6,EXT1,SPRED3,ITGB1,SPRY2,GDF5,INHBE,SPRED1,HSPA5,WWTR1,FGF10,TGFBR1,RGMB,BMP4,NREP
1	GOBP_MALE_SEX_DIFFERENTIATION	10/293	119/11876	0.000712826	0.00606474	0.00404656	10	3.71916	SOX9,GJA1,WNT5A,CYP1B1,TGFB2,GATA6,LGR4,SDC1,FGF10,TGFBR1
1	GOBP_NEGATIVE_REGULATION_OF_EPITHELIAL_CELL_PROLIFERATION	8/293	95/11876	0.00236794	0.0152503	0.0101754	8	3.70868	SOX9,WNT5A,TGFB2,GDF5,TGFBR1,BMP4,CCL2,BRCA2
1	GOBP_RESPONSE_TO_MOLECULE_OF_BACTERIAL_ORIGIN	19/293	232/11876	4.70779e-06	0.000140337	9.36365e-05	19	3.70107	BDKRB1,WNT5A,THBD,CEBPB,PTGS2,LBP,GCH1,PDE4B,RIPK2,ZC3H12A,CXCL3,CMPK2,IL6,ASS1,FGF10,BCR,EPHB2,CCL2,IRAK2
1	GOBP_APPENDAGE_MORPHOGENESIS	10/293	120/11876	0.000761039	0.0063862	0.00426105	10	3.6851	SOX9,GJA1,WNT5A,GREM1,TGFB2,AFF3,EXT1,GDF5,FGF10,BMP4
1	GOBP_MUSCLE_STRUCTURE_DEVELOPMENT	37/293	475/11876	4.70387e-10	1.33846e-07	8.9306e-08	37	3.67652	ETV1,ITGA11,FHOD3,SOX9,GJA1,WNT5A,IGFBP3,IGF1,BDNF,MEF2A,VEGFA,GREM1,EPAS1,BMP2,TGFB2,ENG,GATA6,MYEF2,RCAN1,FZD7,MYLK,CNTNAP1,SDC1,EGR3,PLCB1,ITGB1,ADAM12,PTGFRN,IL4R,ADGRB1,ASS1,CDH2,FGF10,TGFBR1,BMP4,TTN,SLC8A1
1	GOBP_CARTILAGE_DEVELOPMENT	13/293	158/11876	0.00014526	0.00195976	0.0013076	13	3.66204	SOX9,TRPS1,WNT5A,CYTL1,PTHLH,GREM1,BMP2,EXT1,GDF5,TGFBR1,BMP4,RUNX1,LOXL2
1	GOBP_CARDIAC_MUSCLE_CONTRACTION	7/293	84/11876	0.00464036	0.0251339	0.01677	7	3.6562	GJA1,FGF13,PDE4B,ZC3H12A,TTN,PDE4D,SLC8A1
1	GOBP_MUSCLE_TISSUE_DEVELOPMENT	23/293	287/11876	6.73071e-07	3.29174e-05	2.19634e-05	23	3.65191	FHOD3,SOX9,GJA1,WNT5A,IGF1,MEF2A,VEGFA,GREM1,BMP2,TGFB2,ENG,GATA6,RCAN1,FZD7,MYLK,TIPARP,CNTNAP1,ITGB1,TGFBR1,BMP4,TTN,RUNX1,SLC8A1
1	GOBP_PEPTIDYL_TYROSINE_MODIFICATION	22/293	274/11876	1.14878e-06	4.6697e-05	3.11575e-05	22	3.64984	EPHA5,ITGB3,IGF1,TSLP,VEGFA,GREM1,CD74,RIPK2,NRP1,PDGFC,ARHGEF2,FGF7,EPGN,GPRC5A,IL6,DLG3,FGF10,BCR,HGF,EPHB2,TTN,EPHB3
1	GOBP_AXON_DEVELOPMENT	29/293	368/11876	3.17985e-08	3.54508e-06	2.36537e-06	29	3.64316	NPTX1,LAMC2,CCKAR,ETV1,EPHA5,GAP43,WNT5A,FGF13,BDNF,NTN1,VEGFA,SEMA4B,EXT1,CNTNAP1,NRP1,PLXNA4,SEMA6D,ITGB1,SLIT2,ADGRB1,NR4A2,NGF,NCAM2,CDH2,EPHB2,SEMA5A,NREP,UNC5B,EPHB3
1	GOBP_POSITIVE_REGULATION_OF_LEUKOCYTE_PROLIFERATION	8/293	97/11876	0.00269905	0.0166569	0.0111139	8	3.6241	IGF1,CD74,TACR1,RIPK2,IL6,SLC7A1,FGF10,EPHB2
1	GOBP_CAMERA_TYPE_EYE_MORPHOGENESIS	7/293	85/11876	0.00495286	0.0264965	0.0176792	7	3.60915	SOX9,COL8A2,WNT5A,VEGFA,MEIS1,EPHB2,BMP4
1	GOBP_DEVELOPMENTAL_GROWTH	37/293	483/11876	7.50642e-10	1.80731e-07	1.20589e-07	37	3.60814	TNFAIP6,SOX9,GAP43,GJA1,WNT5A,IGF1,FGF13,BDNF,NTN1,VEGFA,SEMA4B,TGFB2,ATF5,GATA6,EXT1,FZD7,NRP1,AGRN,PLXNA4,SEMA6D,PLCB1,ITGB1,SPRY2,FGF7,GDF5,SLIT2,PTGFRN,FGF1,NGF,WWTR1,FGF10,TGFBR1,SEMA5A,BMP4,CYFIP2,RUNX1,BRCA2
1	GOBP_NEURON_PROJECTION_EXTENSION	11/293	135/11876	0.00050782	0.004803	0.00320469	11	3.60369	WNT5A,NTN1,VEGFA,SEMA4B,NRP1,PLXNA4,SEMA6D,ITGB1,SLIT2,SEMA5A,CYFIP2
1	GOBP_EAR_DEVELOPMENT	12/293	148/11876	0.000298307	0.00330491	0.00220513	12	3.59343	SOX9,WNT5A,NTN1,CYTL1,BMP2,TGFB2,SPRY2,FGF10,BCR,EPHB2,BMP4,GSDME
1	GOBP_POSITIVE_REGULATION_OF_TUMOR_NECROSIS_FACTOR_SUPERFAMILY_CYTOKINE_PRODUCTION	6/293	73/11876	0.00914901	0.0419244	0.0279731	6	3.59239	WNT5A,LBP,RIPK2,ARHGEF2,IL6,EPHB2
1	GOBP_REGULATION_OF_CELL_CELL_ADHESION	23/293	292/11876	9.10301e-07	4.07035e-05	2.71584e-05	23	3.58181	SERPINE2,WNT5A,IGF1,VEGFA,TNFSF11,BMP2,CD74,CEBPB,RIPK2,ZC3H12A,FGL2,EGR3,PODXL,IL6,IL4R,ASS1,SLC7A1,NR4A3,BMP4,ADAM19,CCL2,RUNX1,EPHB3
1	GOBP_REGULATION_OF_DEVELOPMENTAL_GROWTH	19/293	239/11876	7.25125e-06	0.000202647	0.000135211	19	3.58057	WNT5A,IGF1,FGF13,BDNF,NTN1,VEGFA,SEMA4B,GATA6,NRP1,AGRN,PLXNA4,SEMA6D,PLCB1,GDF5,NGF,TGFBR1,SEMA5A,BMP4,RUNX1
1	GOBP_VASCULAR_PROCESS_IN_CIRCULATORY_SYSTEM	15/293	187/11876	6.06809e-05	0.000989225	0.000660038	15	3.5787	SLC5A3,VEGFA,SLC6A6,PTGS2,SLC1A3,GCH1,TACR1,EXT1,BDKRB2,SLIT2,SLC4A4,SLC7A1,BCR,SLC2A13,SLC8A1
1	GOBP_REGULATION_OF_WOUND_HEALING	7/293	86/11876	0.00528094	0.0278337	0.0185714	7	3.56329	SERPINE2,THBD,MYLK,ITGB1,TAFA5,EPHB2,FAP
1	GOBP_REGULATION_OF_MAP_KINASE_ACTIVITY	12/293	150/11876	0.000337577	0.00361855	0.0024144	12	3.54088	WNT5A,VEGFA,TNFSF11,BMP2,PDGFC,SPRY2,EPGN,FGF1,TPD52L1,SPRY4,KSR1,BMP4
1	GOBP_OSTEOCLAST_DIFFERENTIATION	6/293	74/11876	0.00975595	0.0436231	0.0291065	6	3.53943	GPR68,TNFAIP6,TNFSF11,CEBPB,SIGLEC15,FAM20C
1	GOBP_SMOOTH_MUSCLE_CONTRACTION	6/293	74/11876	0.00975595	0.0436231	0.0291065	6	3.53943	PTGS2,TACR1,MYLK,BDKRB2,CHRNA3,SLC8A1
1	GOBP_CELL_MORPHOGENESIS_INVOLVED_IN_NEURON_DIFFERENTIATION	33/293	434/11876	8.10312e-09	1.17768e-06	7.85779e-07	33	3.53851	NPTX1,LAMC2,CCKAR,ETV1,EPHA5,GAP43,WNT5A,FGF13,BDNF,NTN1,MEF2A,VEGFA,SEMA4B,SLC1A3,EXT1,CNTNAP1,NRP1,PLXNA4,NGEF,SEMA6D,ITGB1,CHRNA3,SLIT2,ADGRB1,PTPRD,NR4A2,NGF,CDH2,EPHB2,SEMA5A,SHANK1,UNC5B,EPHB3
1	GOBP_EXTRINSIC_APOPTOTIC_SIGNALING_PATHWAY	15/293	189/11876	6.85315e-05	0.00105667	0.000705038	15	3.53706	IGF1,ICAM1,TGFB2,ITPRIP,NRP1,ARHGEF2,NGF,ITGA6,FGF10,HGF,TGFBR1,BID,BMP4,TNFRSF10A,UNC5B
1	GOBP_RESPIRATORY_SYSTEM_DEVELOPMENT	13/293	165/11876	0.000223762	0.00271463	0.00181128	13	3.49093	SOX9,ABCA3,WNT5A,VEGFA,EPAS1,GATA6,EXT1,SPRY2,FGF7,FGF1,ASS1,FGF10,BMP4
1	GOBP_SKIN_DEVELOPMENT	13/293	165/11876	0.000223762	0.00271463	0.00181128	13	3.49093	SOX9,WNT5A,TGFB2,ARRDC3,GATA6,EXT1,LGR4,FGF7,ITGA6,ETV4,FGF10,FOXQ1,BCR
1	GOBP_POSITIVE_REGULATION_OF_PRODUCTION_OF_MOLECULAR_MEDIATOR_OF_IMMUNE_RESPONSE	7/293	88/11876	0.00598571	0.0305296	0.0203702	7	3.47484	WNT5A,CD74,LACC1,IL6,IL4R,NR4A3,EPHB2
1	GOBP_ANATOMICAL_STRUCTURE_MATURATION	13/293	166/11876	0.000237508	0.0028374	0.00189319	13	3.46781	GJA1,WNT5A,IGF1,VEGFA,GREM1,EPAS1,BMP2,TGFB2,EXT1,AGRN,FAM20C,NR4A2,BRCA2
1	GOBP_MONOVALENT_INORGANIC_CATION_HOMEOSTASIS	8/293	101/11876	0.00346906	0.0202444	0.0135076	8	3.46734	SLC1A3,TACR1,EXT1,LACC1,SLC9A7,SLC4A4,RAB38,SLC8A1
1	GOBP_POSITIVE_REGULATION_OF_NERVOUS_SYSTEM_DEVELOPMENT	16/293	207/11876	5.41565e-05	0.000911343	0.000608073	16	3.44448	SERPINE2,BDNF,NTN1,VEGFA,BMP2,NRP1,AGRN,PLXNA4,SLIT2,IL6,ADGRB1,PTPRD,NGF,EPHB2,SEMA5A,EPHB3
1	GOBP_ROOF_OF_MOUTH_DEVELOPMENT	6/293	76/11876	0.011055	0.0477929	0.0318887	6	3.43775	WNT5A,TGFB2,TIPARP,TGFBR1,EPHB2,EPHB3
1	GOBP_EPIDERMIS_DEVELOPMENT	15/293	194/11876	9.21694e-05	0.00135258	0.000902479	15	3.4369	LAMC2,SOX9,SFRP4,WNT5A,PTHLH,TGFB2,GATA6,EXT1,LGR4,FGF7,ETV4,FGF10,FOXQ1,BCR,BMP4
1	GOBP_ORGAN_GROWTH	10/293	128/11876	0.0012519	0.00953396	0.00636132	10	3.43259	SOX9,IGF1,TGFB2,GATA6,EXT1,SPRY2,FGF7,FGF10,TGFBR1,RUNX1
1	GOBP_HUMORAL_IMMUNE_RESPONSE	7/293	89/11876	0.00636336	0.032073	0.0214	7	3.43217	TREM1,BCL3,POU2F2,GATA6,CXCL3,IL6,CCL2
1	GOBP_TRANSMEMBRANE_RECEPTOR_PROTEIN_TYROSINE_KINASE_SIGNALING_PATHWAY	35/293	476/11876	6.57232e-09	1.14142e-06	7.61584e-07	35	3.42684	EPHA5,PGF,SOX9,ITGB3,WNT5A,IGFBP3,IGF1,BDNF,VEGFA,GREM1,BMP2,EXT1,TIPARP,BDKRB2,NRP1,PDGFC,FAM20C,NGEF,PLCB1,CHRNA3,SPRY2,FGF7,EPGN,GPRC5A,FGF1,NGF,DOK6,FGF10,SPRY4,NR4A3,HGF,EPHB2,CYFIP2,SAMD10,EPHB3
1	GOBP_NEGATIVE_REGULATION_OF_CELL_PROJECTION_ORGANIZATION	12/293	155/11876	0.00045536	0.00445135	0.00297006	12	3.41571	WNT5A,FGF13,NTN1,DPYSL3,SEMA4B,NRP1,NGEF,SEMA6D,SPRY2,SLIT2,EPHB2,SEMA5A
1	GOBP_POSITIVE_REGULATION_OF_CYTOKINE_PRODUCTION	24/293	319/11876	1.19398e-06	4.79125e-05	3.19685e-05	24	3.41329	CADM1,WNT5A,CYP1B1,TSLP,BCL3,POU2F2,CD74,CEBPB,PTGS2,LBP,GATA6,PDE4B,RIPK2,PLCB1,LACC1,ARHGEF2,IL6,IL4R,NR4A3,HGF,EPHB2,PDE4D,RUNX1,ISG15
1	GOBP_LEARNING	8/293	103/11876	0.00391294	0.0221074	0.0147507	8	3.39377	FGF13,PTGS2,TACR1,UBA6,PLCB1,ITGB1,EPHB2,SHANK1
1	GOBP_MYELOID_LEUKOCYTE_ACTIVATION	12/293	156/11876	0.00048266	0.00463413	0.00309202	12	3.3917	WNT5A,TSLP,CD74,NMI,LBP,PREX1,PLA2G4A,ZC3H12A,IL6,IL4R,BCR,NR4A3
1	GOBP_CEREBRAL_CORTEX_DEVELOPMENT	7/293	90/11876	0.00675848	0.0331049	0.0220885	7	3.39053	BMERB1,FGF13,PLCB1,SLIT2,CDH2,TACC2,MBOAT7
1	GOBP_NEGATIVE_REGULATION_OF_RESPONSE_TO_EXTERNAL_STIMULUS	20/293	265/11876	9.06579e-06	0.000230699	0.000153928	20	3.38966	TNFAIP6,SERPINE2,WNT5A,THBD,IGF1,GREM1,SEMA4B,NT5E,NMI,FGL2,NRP1,SEMA6D,SLIT2,BCR,HGF,TAFA5,SEMA5A,CCL2,FAP,ISG15
1	GOBP_POSITIVE_REGULATION_OF_CELL_CELL_ADHESION	14/293	183/11876	0.000176119	0.00229689	0.00153255	14	3.38838	WNT5A,IGF1,TNFSF11,CD74,RIPK2,EGR3,PODXL,IL6,IL4R,SLC7A1,NR4A3,ADAM19,CCL2,RUNX1
1	GOBP_EPITHELIAL_CELL_DIFFERENTIATION	32/293	437/11876	3.39784e-08	3.54508e-06	2.36537e-06	32	3.38329	COL15A1,SOX9,SFRP4,GJA1,WNT5A,VEGFA,GREM1,ICAM1,BMP2,CEBPB,GATA6,B4GALT1,EXT1,FZD7,NRP1,SPRED3,SDC1,FAM20C,CPT1A,PLCB1,PODXL,SPRY2,ACADVL,ETV4,SPRED1,CDH2,WWTR1,FGF10,BCR,BMP4,C1GALT1,PDE4D
1	GOBP_PALLIUM_DEVELOPMENT	10/293	130/11876	0.00140826	0.0104949	0.00700245	10	3.3748	EPHA5,BMERB1,FGF13,UBA6,PLCB1,SLIT2,CDH2,TACC2,MBOAT7,ID4
1	GOBP_MUSCLE_ORGAN_DEVELOPMENT	18/293	239/11876	2.63053e-05	0.00052443	0.000349914	18	3.36451	ETV1,ITGA11,GJA1,WNT5A,IGF1,MEF2A,BMP2,TGFB2,ENG,RCAN1,MYLK,CNTNAP1,EGR3,ADGRB1,ASS1,TGFBR1,BMP4,TTN
1	GOBP_CARDIAC_VENTRICLE_DEVELOPMENT	7/293	91/11876	0.00717156	0.0346404	0.023113	7	3.34988	WNT5A,TGFB2,TMEM65,ENG,SLIT2,TGFBR1,BMP4
1	GOBP_MESODERM_DEVELOPMENT	7/293	91/11876	0.00717156	0.0346404	0.023113	7	3.34988	ITGB3,GJA1,WNT5A,VEGFA,EXT1,ITGB1,BMP4
1	GOBP_POSITIVE_REGULATION_OF_CELL_ACTIVATION	18/293	240/11876	2.78137e-05	0.000550992	0.000367637	18	3.34906	WNT5A,IGF1,TSLP,TNFSF11,CD74,LBP,PLA2G4A,TACR1,RIPK2,EGR3,IL6,IL4R,SLC7A1,FGF10,NR4A3,EPHB2,CCL2,RUNX1
1	GOBP_REGULATION_OF_NEURON_DIFFERENTIATION	10/293	131/11876	0.00149219	0.0110676	0.00738463	10	3.34662	SOX9,BDNF,BMP2,MEIS1,ARHGEF2,GDF5,NGF,BMP4,NREP,ID4
1	GOBP_TUMOR_NECROSIS_FACTOR_SUPERFAMILY_CYTOKINE_PRODUCTION	9/293	118/11876	0.00255779	0.0161735	0.0107914	9	3.33526	WNT5A,IGF1,BCL3,LBP,RIPK2,ZC3H12A,ARHGEF2,IL6,EPHB2
1	GOBP_ENDOTHELIUM_DEVELOPMENT	8/293	105/11876	0.00439946	0.0242784	0.0161992	8	3.32323	COL15A1,VEGFA,ICAM1,NRP1,PLCB1,FGF1,BMP4,PDE4D
1	GOBP_REGULATION_OF_RAS_PROTEIN_SIGNAL_TRANSDUCTION	12/293	159/11876	0.000572979	0.00516837	0.00344848	12	3.32162	IGF1,TGFB2,NRP1,ITGB1,ARHGEF2,SPRY2,PSD3,NGF,FGF10,SPRY4,BCR,EPHB2
1	GOBP_REGULATION_OF_SYNAPSE_STRUCTURE_OR_ACTIVITY	12/293	159/11876	0.000572979	0.00516837	0.00344848	12	3.32162	NPTX1,WNT5A,BDNF,NTN1,AGRN,NGEF,GPC6,ADGRB1,PTPRD,CDH2,EPHB2,EPHB3
1	GOBP_T_CELL_DIFFERENTIATION	13/293	173/11876	0.000355561	0.00369736	0.00246698	13	3.31409	BCL3,CD74,PREX1,RIPK2,FZD7,ZC3H12A,FGL2,TCF7,EGR3,IL6,IL4R,BMP4,RUNX1
1	GOBP_REGULATION_OF_CELL_DEVELOPMENT	28/293	386/11876	3.13615e-07	1.88772e-05	1.25954e-05	28	3.31236	GPR68,SERPINE2,WNT5A,IGF1,FGF13,BDNF,NTN1,PTHLH,VEGFA,TNFSF11,SEMA4B,BMP2,PREX1,SIGLEC15,NRP1,PLXNA4,SEMA6D,PLCB1,BHLHE40,SLIT2,IL6,PTPRD,NGF,SPRY4,EPHB2,SEMA5A,BMP4,ID4
1	GOBP_POLYOL_METABOLIC_PROCESS	7/293	92/11876	0.00760306	0.0362768	0.0242049	7	3.31019	SLC5A3,PPIP5K1,PLA2G4A,GCH1,SYNJ2,PLCB1,ISYNA1
1	GOBP_POSITIVE_REGULATION_OF_MAP_KINASE_ACTIVITY	7/293	92/11876	0.00760306	0.0362768	0.0242049	7	3.31019	WNT5A,VEGFA,TNFSF11,PDGFC,EPGN,FGF1,TPD52L1
1	GOBP_REPRODUCTIVE_SYSTEM_DEVELOPMENT	24/293	328/11876	1.95374e-06	6.89986e-05	4.60377e-05	24	3.30961	TNFAIP6,SOX9,SERPINE2,GJA1,WNT5A,CYP1B1,VEGFA,EPAS1,TGFB2,CEBPB,PTGS2,GATA6,TNC,LGR4,TIPARP,SDC1,SLIT2,HSPA5,FGF10,TGFBR1,BMP4,ADAM19,ID4,BRCA2
1	GOBP_HEART_MORPHOGENESIS	14/293	187/11876	0.000220753	0.00270964	0.00180794	14	3.30889	SOX9,GJA1,WNT5A,VEGFA,BMP2,TGFB2,ENG,GATA6,EXT1,NRP1,SLIT2,TGFBR1,BMP4,TTN
1	GOBP_ADENYLATE_CYCLASE_MODULATING_G_PROTEIN_COUPLED_RECEPTOR_SIGNALING_PATHWAY	9/293	119/11876	0.00270874	0.0166569	0.0111139	9	3.30466	PTHLH,ARRDC3,PDE4B,LGR4,ADCY4,ADGRB2,ADGRB1,ADGRL4,PDE4D
1	GOBP_REGULATION_OF_MUSCLE_CONTRACTION	8/293	106/11876	0.00465953	0.0251339	0.01677	8	3.28903	FGF13,PTGS2,TACR1,PDE4B,ZC3H12A,CHRNA3,PDE4D,SLC8A1
1	GOBP_ADAPTIVE_THERMOGENESIS	9/293	120/11876	0.00286666	0.0171561	0.011447	9	3.27461	GJA1,VEGFA,EPAS1,ARRDC3,CEBPB,LGR4,PDGFC,IL4R,LAMA4
1	GOBP_REGULATION_OF_LYMPHOCYTE_DIFFERENTIATION	9/293	121/11876	0.00303177	0.0179078	0.0119486	9	3.24509	CD74,RIPK2,ZC3H12A,FGL2,TCF7,EGR3,IL4R,BMP4,RUNX1
1	GOBP_APPENDAGE_DEVELOPMENT	11/293	149/11876	0.00115537	0.00897348	0.00598735	11	3.23445	SOX9,GJA1,WNT5A,GREM1,TGFB2,AFF3,EXT1,GDF5,ITGA6,FGF10,BMP4
1	GOBP_REGULATION_OF_CELLULAR_KETONE_METABOLIC_PROCESS	7/293	94/11876	0.00852323	0.0398175	0.0265673	7	3.23354	SOX9,BMP2,CD74,PTGS2,CPT1A,ACADVL,NR4A3
1	GOBP_BEHAVIOR	28/293	395/11876	5.01275e-07	2.61498e-05	1.74479e-05	28	3.22855	PER3,ETV1,FGF13,BDNF,ANKH,ARRDC3,CEBPB,PTGS2,SLC1A3,CFAP69,LYPD1,TACR1,RCAN1,EXT1,UBA6,MEIS1,GLRB,CPT1A,PLCB1,ITGB1,CHRNA3,NR4A2,NGF,NR4A3,EPHB2,CIART,SHANK1,SCN9A
1	GOBP_CIRCULATORY_SYSTEM_PROCESS	28/293	395/11876	5.01275e-07	2.61498e-05	1.74479e-05	28	3.22855	BDKRB1,GJA1,SLC5A3,FGF13,MEF2A,VEGFA,EPAS1,SLC6A6,TGFB2,TMEM65,PTGS2,SLC1A3,GATA6,GCH1,TACR1,PDE4B,EXT1,ZC3H12A,BDKRB2,SLIT2,SLC4A4,WWTR1,SLC7A1,BCR,SLC2A13,TTN,PDE4D,SLC8A1
1	GOBP_DENDRITE_MORPHOGENESIS	9/293	122/11876	0.0032043	0.0187818	0.0125317	9	3.21609	MEF2A,NRP1,NGEF,ITGB1,CHRNA3,PTPRD,EPHB2,SHANK1,EPHB3
1	GOBP_NEGATIVE_REGULATION_OF_GROWTH	14/293	192/11876	0.000289975	0.00324151	0.00216282	14	3.21455	BDKRB1,SERPINE2,GJA1,WNT5A,FGF13,NTN1,GREM1,SEMA4B,TGFB2,NRP1,SEMA6D,SLIT2,SEMA5A,BMP4
1	GOBP_POSITIVE_REGULATION_OF_RESPONSE_TO_EXTERNAL_STIMULUS	21/293	293/11876	1.19575e-05	0.000287901	0.000192095	21	3.21	CADM1,PGF,WNT5A,THBD,TSLP,VEGFA,TNFSF11,CD74,CEBPB,PTGS2,NMI,LBP,CCL7,RIPK2,NRP1,SLIT2,IL6,FGF10,PVR,SEMA5A,DAPK2
1	GOBP_MULTICELLULAR_ORGANISMAL_SIGNALING	7/293	95/11876	0.00901286	0.0415468	0.0277211	7	3.19652	GJA1,MEF2A,TMEM65,CNTNAP1,SCN9A,PDE4D,SLC8A1
1	GOBP_SPECIFICATION_OF_SYMMETRY	7/293	95/11876	0.00901286	0.0415468	0.0277211	7	3.19652	GJA1,WNT5A,GREM2,GREM1,ENG,FGF10,BMP4
1	GOBP_POSITIVE_REGULATION_OF_CELL_DEVELOPMENT	17/293	236/11876	7.69302e-05	0.00115765	0.000772417	17	3.19558	GPR68,SERPINE2,BDNF,NTN1,VEGFA,TNFSF11,BMP2,PREX1,NRP1,PLXNA4,SLIT2,IL6,PTPRD,NGF,EPHB2,SEMA5A,BMP4
1	GOBP_POSITIVE_REGULATION_OF_NEUROGENESIS	13/293	179/11876	0.000493415	0.0047229	0.00315125	13	3.19264	SERPINE2,BDNF,NTN1,VEGFA,BMP2,NRP1,PLXNA4,SLIT2,IL6,PTPRD,NGF,EPHB2,SEMA5A
1	GOBP_REGULATION_OF_FAT_CELL_DIFFERENTIATION	8/293	109/11876	0.00551095	0.0285584	0.0190549	8	3.19052	WNT5A,BMP2,CEBPB,PTGS2,ZC3H12A,IL6,WWTR1,ID4
1	GOBP_RESPONSE_TO_CORTICOSTEROID	8/293	109/11876	0.00551095	0.0285584	0.0190549	8	3.19052	ABCA3,CYP1B1,PTGS2,ENG,SDC1,SLIT2,IL6,ASS1
1	GOBP_DEVELOPMENTAL_MATURATION	15/293	208/11876	0.000199966	0.00256513	0.00171153	15	3.18372	GJA1,WNT5A,IGF1,VEGFA,GREM1,EPAS1,BMP2,TGFB2,EXT1,AGRN,FAM20C,NR4A2,SHANK1,RAB38,BRCA2
1	GOBP_CELL_CELL_ADHESION_VIA_PLASMA_MEMBRANE_ADHESION_MOLECULES	13/293	180/11876	0.000520306	0.00486746	0.0032477	13	3.17325	CADM1,ICAM1,BMP2,TGFB2,CLDN11,PCDH7,CDH6,ITGB1,PCDH10,GPC6,PTPRD,CDH2,PVR
1	GOBP_REGULATION_OF_CELL_SIZE	11/293	152/11876	0.00135849	0.0102154	0.00681596	11	3.16481	WNT5A,FGF13,BDNF,NTN1,VEGFA,SEMA4B,NRP1,PLXNA4,SEMA6D,NGF,SEMA5A
1	GOBP_RESPONSE_TO_BACTERIUM	26/293	372/11876	1.70338e-06	6.12825e-05	4.08893e-05	26	3.16199	BDKRB1,TREM1,WNT5A,THBD,BCL3,BMP2,CEBPB,PTGS2,LBP,GCH1,PDE4B,RIPK2,ZC3H12A,CXCL3,CMPK2,IL6,ADGRB1,ASS1,GBP4,FGF10,BCR,EPHB2,STAB1,CCL2,IRAK2,ISG15
1	GOBP_WOUND_HEALING	22/293	312/11876	9.56636e-06	0.000241473	0.000161118	22	3.16074	SERPINE2,ITGB3,WNT5A,THBD,IGF1,VEGFA,TGFB2,PLA2G4A,B4GALT1,EXT1,FZD7,MYLK,EPB41L4B,SDC1,ITGB1,IL6,FGF1,FGF10,TAFA5,TGFBR1,EPHB2,FAP
1	GOBP_POSITIVE_REGULATION_OF_SMALL_MOLECULE_METABOLIC_PROCESS	7/293	96/11876	0.00952281	0.0428869	0.0286153	7	3.16034	IGF1,CD74,PTGS2,CPT1A,FGF1,SLC4A4,NR4A3
1	GOBP_CELL_JUNCTION_ASSEMBLY	22/293	314/11876	1.05831e-05	0.000265	0.000176815	22	3.13854	NPTX1,GAP43,GJA1,WNT5A,FGF13,BDNF,NTN1,VEGFA,GREM1,CNTNAP1,NRP1,CLDN11,AGRN,CDH6,GPC6,ADGRB1,PTPRD,ITGA6,CDH2,BCR,EPHB2,EPHB3
1	GOBP_NEGATIVE_REGULATION_OF_CELL_ACTIVATION	10/293	139/11876	0.00232053	0.0150068	0.0100129	10	3.13691	SERPINE2,THBD,CD74,CEBPB,ZC3H12A,FGL2,IL4R,BCR,BMP4,RUNX1
1	GOBP_POSITIVE_REGULATION_OF_CELL_GROWTH	9/293	125/11876	0.0037687	0.0214084	0.0142843	9	3.13211	IGF1,BDNF,NTN1,VEGFA,TGFB2,NRP1,NGF,TGFBR1,SEMA5A
1	GOBP_CAMERA_TYPE_EYE_DEVELOPMENT	16/293	226/11876	0.000152599	0.00204118	0.00136193	16	3.12766	SOX9,COL8A2,GJA1,WNT5A,CYP1B1,VEGFA,TGFB2,NRP1,SPRED3,MEIS1,SPRY2,SPRED1,FGF10,TGFBR1,EPHB2,BMP4
1	GOBP_SKELETAL_SYSTEM_DEVELOPMENT	29/293	422/11876	5.9077e-07	3.03133e-05	2.02258e-05	29	3.12722	GPR68,SOX9,SFRP4,TNFRSF11B,TRPS1,GJA1,WNT5A,IGF1,CYTL1,PTHLH,ANKH,TNFSF11,VCAN,GREM1,BMP2,TGFB2,ENG,TTC9,EXT1,TIPARP,SIGLEC15,PDGFC,FAM20C,MEIS1,GDF5,TGFBR1,BMP4,RUNX1,LOXL2
1	GOBP_FORMATION_OF_PRIMARY_GERM_LAYER	7/293	97/11876	0.0100535	0.0448256	0.0299089	7	3.12495	ITGB3,GJA1,WNT5A,GATA6,FZD7,ITGB1,BMP4
1	GOBP_POSITIVE_REGULATION_OF_LEUKOCYTE_CELL_CELL_ADHESION	11/293	154/11876	0.00150953	0.0111698	0.00745282	11	3.12001	IGF1,TNFSF11,CD74,RIPK2,EGR3,IL6,IL4R,SLC7A1,NR4A3,CCL2,RUNX1
1	GOBP_REGULATION_OF_NERVOUS_SYSTEM_DEVELOPMENT	23/293	331/11876	7.60461e-06	0.000208793	0.000139312	23	3.11785	SERPINE2,WNT5A,FGF13,BDNF,NTN1,VEGFA,SEMA4B,BMP2,NRP1,AGRN,PLXNA4,SEMA6D,BHLHE40,SLIT2,IL6,ADGRB1,PTPRD,NGF,HGF,EPHB2,SEMA5A,ID4,EPHB3
1	GOBP_REGULATION_OF_IMMUNE_EFFECTOR_PROCESS	16/293	227/11876	0.000160581	0.00212974	0.00142102	16	3.11256	CADM1,WNT5A,ICAM1,TGFB2,CD74,LBP,RIPK2,ZC3H12A,FGL2,LACC1,IL6,IL4R,PVR,BCR,NR4A3,EPHB2
1	GOBP_MULTI_MULTICELLULAR_ORGANISM_PROCESS	10/293	140/11876	0.00244594	0.0156331	0.0104308	10	3.11252	PGF,SERPINE2,GJA1,THBD,PTHLH,VEGFA,ACSL4,PTGS2,B4GALT1,TACR1
1	GOBP_RESPONSE_TO_WOUNDING	28/293	409/11876	1.0081e-06	4.20712e-05	2.8071e-05	28	3.10607	GAP43,SERPINE2,ITGB3,WNT5A,THBD,IGF1,VEGFA,DPYSL3,TGFB2,SLC1A3,PLA2G4A,B4GALT1,EXT1,TNC,FZD7,MYLK,EPB41L4B,SDC1,ITGB1,FGF7,IL6,FGF1,FGF10,TAFA5,TGFBR1,EPHB2,NREP,FAP
1	GOBP_ANATOMICAL_STRUCTURE_HOMEOSTASIS	15/293	213/11876	0.000258944	0.00300119	0.00200248	15	3.10198	SOX9,ABCA3,TNFRSF11B,ITGB3,GJA1,CYTL1,VEGFA,TNFSF11,EPAS1,PTGS2,EXT1,SIGLEC15,ITGB1,IL6,WWTR1
1	GOBP_REGULATION_OF_LEUKOCYTE_PROLIFERATION	11/293	155/11876	0.00159006	0.0113888	0.0075989	11	3.09808	IGF1,GREM1,CD74,CEBPB,TACR1,RIPK2,IL6,SLC7A1,FGF10,EPHB2,BMP4
1	GOBP_CONNECTIVE_TISSUE_DEVELOPMENT	15/293	215/11876	0.000286434	0.0032134	0.00214407	15	3.07043	SOX9,TRPS1,WNT5A,CYTL1,PTHLH,GREM1,BMP2,ARRDC3,EXT1,GDF5,TGFBR1,BMP4,RUNX1,ID4,LOXL2
1	GOBP_IMPORT_ACROSS_PLASMA_MEMBRANE	8/293	113/11876	0.00682493	0.0333261	0.0222361	8	3.06793	SLC5A3,SLC22A4,SLC6A6,SLC1A3,ITGB1,SLC9A7,SLC7A1,SLC8A1
1	GOBP_STEM_CELL_DIFFERENTIATION	12/293	171/11876	0.00108904	0.00854308	0.00570018	12	3.06776	SOX9,GREM1,SEMA4B,TGFB2,ENG,GATA6,EXT1,NRP1,SEMA6D,CDH2,SEMA5A,BMP4
1	GOBP_EPITHELIAL_TUBE_MORPHOGENESIS	18/293	260/11876	7.93479e-05	0.00118832	0.00079288	18	3.06692	SOX9,GJA1,WNT5A,NTN1,VEGFA,GREM1,BMP2,TGFB2,ENG,EXT1,LGR4,NRP1,PODXL,SPRY2,SLIT2,FGF1,FGF10,BMP4
1	GOBP_AMINO_ACID_TRANSPORT	7/293	99/11876	0.0111793	0.0481971	0.0321584	7	3.05651	GJA1,SLC22A4,SLC6A6,SLC1A3,ITGB1,SLC7A14,SLC7A1
1	GOBP_REGULATION_OF_T_CELL_ACTIVATION	15/293	216/11876	0.000301098	0.00331844	0.00221416	15	3.05489	IGF1,TNFSF11,CD74,CEBPB,RIPK2,ZC3H12A,FGL2,TCF7,EGR3,IL6,IL4R,SLC7A1,BMP4,CCL2,RUNX1
1	GOBP_LOCOMOTORY_BEHAVIOR	9/293	128/11876	0.00440825	0.0242784	0.0161992	9	3.05238	ANKH,ARRDC3,RCAN1,UBA6,MEIS1,GLRB,CHRNA3,NR4A2,CIART
1	GOBP_REGULATION_OF_APOPTOTIC_SIGNALING_PATHWAY	21/293	307/11876	2.41501e-05	0.00049405	0.000329644	21	3.04913	IGF1,BDNF,ICAM1,CD74,ITPRIP,PTGS2,BDKRB2,NRP1,ARHGEF2,NR4A2,ITGA6,FGF10,TPD52L1,HGF,TGFBR1,HYOU1,BID,BMP4,DAPK2,UNC5B,GSDME
1	GOBP_POSITIVE_REGULATION_OF_IMMUNE_EFFECTOR_PROCESS	11/293	158/11876	0.00185299	0.0128	0.00854051	11	3.03407	CADM1,WNT5A,CD74,LBP,RIPK2,LACC1,IL6,IL4R,PVR,NR4A3,EPHB2
1	GOBP_REGULATION_OF_NEUROGENESIS	19/293	279/11876	6.28164e-05	0.000996231	0.000664712	19	3.01939	SERPINE2,WNT5A,FGF13,BDNF,NTN1,VEGFA,SEMA4B,BMP2,NRP1,PLXNA4,SEMA6D,BHLHE40,SLIT2,IL6,PTPRD,NGF,EPHB2,SEMA5A,ID4
1	GOBP_IMPORT_INTO_CELL	10/293	144/11876	0.00300308	0.0178024	0.0118782	10	3.01858	ITGB3,SLC5A3,SLC22A4,SLC6A6,SLC1A3,RAB3B,ITGB1,SLC9A7,SLC7A1,SLC8A1
1	GOBP_REGULATION_OF_MUSCLE_SYSTEM_PROCESS	11/293	159/11876	0.00194812	0.0131983	0.00880628	11	3.01332	IGF1,FGF13,MEF2A,PTGS2,TACR1,PDE4B,ZC3H12A,CHRNA3,NR4A3,PDE4D,SLC8A1
1	GOBP_LEUKOCYTE_PROLIFERATION	14/293	205/11876	0.000562729	0.00510534	0.00340642	14	2.99239	CADM1,GJA1,IGF1,TNFSF11,GREM1,CD74,CEBPB,TACR1,RIPK2,IL6,SLC7A1,FGF10,EPHB2,BMP4
1	GOBP_TRANSFORMING_GROWTH_FACTOR_BETA_RECEPTOR_SIGNALING_PATHWAY	11/293	161/11876	0.00215034	0.0142899	0.00953464	11	2.97263	BMP2,TGFB2,ENG,SPRED3,ITGB1,SPRY2,GDF5,SPRED1,HSPA5,TGFBR1,NREP
1	GOBP_MULTICELLULAR_ORGANISMAL_HOMEOSTASIS	24/293	363/11876	1.11243e-05	0.0002733	0.000182353	24	2.95878	PTGES,SOX9,ABCA3,TNFRSF11B,ITGB3,GJA1,CYTL1,VEGFA,TNFSF11,EPAS1,ARRDC3,CEBPB,PTGS2,EXT1,LGR4,SIGLEC15,PDGFC,ITGB1,IL6,IL4R,ACADVL,WWTR1,NR4A3,LAMA4
1	GOBP_FAT_CELL_DIFFERENTIATION	13/293	192/11876	0.000952612	0.00767871	0.00512344	13	2.95746	WNT5A,BMP2,ATF5,CEBPB,PTGS2,ZC3H12A,PLCB1,IL6,NR4A2,WWTR1,FGF10,NR4A3,ID4
1	GOBP_NEURON_APOPTOTIC_PROCESS	13/293	192/11876	0.000952612	0.00767871	0.00512344	13	2.95746	BDNF,TGFB2,CEBPB,NRP1,GDF5,NR4A2,NGF,HSPA5,FOXQ1,HYOU1,BID,CCL2,UNC5B
1	GOBP_RESPONSE_TO_TUMOR_NECROSIS_FACTOR	12/293	177/11876	0.00146559	0.0108962	0.00727022	12	2.95468	CYP1B1,TNFSF11,PTGS2,CCL7,GCH1,AFF3,EXT1,ZC3H12A,ARHGEF2,ASS1,CCL2,GSDME
1	GOBP_TISSUE_MORPHOGENESIS	31/293	477/11876	7.92838e-07	3.64939e-05	2.43497e-05	31	2.95412	SOX9,ITGB3,GJA1,WNT5A,NTN1,VEGFA,GREM1,BMP2,TGFB2,ENG,EXT1,TNC,LGR4,FZD7,MYLK,NRP1,ITGB1,PODXL,SPRY2,FGF7,SLIT2,FGF1,GPC6,DLG3,FGF10,FOXQ1,HGF,TGFBR1,BMP4,TTN,ID4
1	GOBP_GLIOGENESIS	14/293	209/11876	0.000681564	0.00587685	0.00392119	14	2.93	BMERB1,SOX9,GAP43,SERPINE2,BMP2,TGFB2,CNTNAP1,IL6,CDH2,FGF10,CCL2,MBOAT7,PRDM8,ID4
1	GOBP_INOSITOL_LIPID_MEDIATED_SIGNALING	9/293	133/11876	0.00565895	0.0291804	0.01947	9	2.92805	SOX9,SERPINE2,IGF1,TGFB2,PDGFC,PLCB1,HGF,UNC5B,PLD1
1	GOBP_REGULATION_OF_PRODUCTION_OF_MOLECULAR_MEDIATOR_OF_IMMUNE_RESPONSE	8/293	118/11876	0.00878545	0.0409203	0.0273032	8	2.92724	WNT5A,TGFB2,CD74,LACC1,IL6,IL4R,NR4A3,EPHB2
1	GOBP_REGULATION_OF_NEURON_PROJECTION_DEVELOPMENT	23/293	352/11876	2.05689e-05	0.000430877	0.000287493	23	2.91346	WNT5A,FGF13,BDNF,NTN1,VEGFA,DPYSL3,SEMA4B,NRP1,PLXNA4,NGEF,SEMA6D,CHRNA3,SLIT2,PTPRD,NGF,ITGA6,CDH2,HSPA5,HGF,EPHB2,SEMA5A,SERPINI1,EPHB3
1	GOBP_POSITIVE_REGULATION_OF_CELL_PROJECTION_ORGANIZATION	19/293	289/11876	0.000100421	0.00142871	0.000953275	19	2.90502	WNT5A,BDNF,NTN1,VEGFA,DPYSL3,NRP1,AGRN,PLXNA4,SLIT2,PTPRD,NGF,ITGA6,HSPA5,HGF,TGFBR1,EPHB2,SEMA5A,SERPINI1,CDC42EP2
1	GOBP_POSITIVE_REGULATION_OF_GROWTH	12/293	180/11876	0.00169079	0.0120004	0.00800701	12	2.90117	IGF1,BDNF,NTN1,VEGFA,TGFB2,GATA6,NRP1,AGRN,PLCB1,NGF,TGFBR1,SEMA5A
1	GOBP_STRESS_ACTIVATED_PROTEIN_KINASE_SIGNALING_CASCADE	14/293	211/11876	0.000748547	0.00634946	0.00423654	14	2.89975	WNT5A,SH3RF2,VEGFA,TNFSF11,GREM1,BMP2,TGFB2,RIPK2,FZD7,ZC3H12A,PLCB1,TPD52L1,HGF,BMP4
1	GOBP_NEGATIVE_REGULATION_OF_NEURON_DEATH	11/293	165/11876	0.00260597	0.0162512	0.0108432	11	2.89443	BDNF,CEBPB,NRP1,GDF5,NR4A2,NGF,FOXQ1,NR4A3,HYOU1,CCL2,UNC5B
1	GOBP_POSITIVE_REGULATION_OF_CELL_ADHESION	20/293	306/11876	7.15633e-05	0.00109586	0.000731188	20	2.89333	WNT5A,IGF1,VEGFA,TNFSF11,TGFB2,CD74,PREX1,EDIL3,RIPK2,NRP1,EPB41L4B,EGR3,PODXL,IL6,IL4R,SLC7A1,NR4A3,ADAM19,CCL2,RUNX1
1	GOBP_CELL_CELL_JUNCTION_ORGANIZATION	10/293	150/11876	0.00402408	0.0226944	0.0151423	10	2.88773	GJA1,VEGFA,TGFB2,EXT1,CNTNAP1,CLDN11,CDH6,CDH2,TGFBR1,EPHB2
1	GOBP_REGULATION_OF_CELL_ACTIVATION	26/293	405/11876	8.02693e-06	0.000218472	0.00014577	26	2.87827	SERPINE2,WNT5A,THBD,IGF1,TSLP,TNFSF11,CD74,CEBPB,LBP,PLA2G4A,TACR1,RIPK2,ZC3H12A,FGL2,TCF7,EGR3,IL6,IL4R,SLC7A1,FGF10,BCR,NR4A3,EPHB2,BMP4,CCL2,RUNX1
1	GOBP_REGULATION_OF_LEUKOCYTE_DIFFERENTIATION	13/293	197/11876	0.0012058	0.0092504	0.00617212	13	2.87585	GPR68,TNFAIP6,TNFSF11,CD74,CEBPB,RIPK2,ZC3H12A,FGL2,TCF7,EGR3,IL4R,BMP4,RUNX1
1	GOBP_T_CELL_ACTIVATION	21/293	325/11876	5.56991e-05	0.00092733	0.00061874	21	2.86406	CADM1,GJA1,IGF1,TNFSF11,BCL3,ICAM1,CD74,CEBPB,PREX1,RIPK2,FZD7,ZC3H12A,FGL2,TCF7,EGR3,IL6,IL4R,SLC7A1,BMP4,CCL2,RUNX1
1	GOBP_MORPHOGENESIS_OF_AN_EPITHELIUM	26/293	407/11876	8.76258e-06	0.000224811	0.00015	26	2.86265	SOX9,GJA1,WNT5A,NTN1,VEGFA,GREM1,BMP2,TGFB2,ENG,EXT1,TNC,LGR4,FZD7,NRP1,PODXL,SPRY2,FGF7,SLIT2,FGF1,GPC6,DLG3,FGF10,FOXQ1,HGF,BMP4,ID4
1	GOBP_NEURON_MIGRATION	8/293	122/11876	0.0106352	0.0465232	0.0310415	8	2.82357	CCKAR,GJA1,FGF13,NTN1,VEGFA,NRP1,ARHGEF2,NR4A2
1	GOBP_POSITIVE_REGULATION_OF_NEURON_PROJECTION_DEVELOPMENT	8/293	122/11876	0.0106352	0.0465232	0.0310415	8	2.82357	WNT5A,BDNF,DPYSL3,ITGA6,HSPA5,HGF,EPHB2,SERPINI1
1	GOBP_NEGATIVE_REGULATION_OF_IMMUNE_SYSTEM_PROCESS	18/293	281/11876	0.000211064	0.00262155	0.00174917	18	2.81687	GPR68,TNFAIP6,SOX9,GREM1,TGFB2,CD74,CEBPB,NMI,ZC3H12A,FGL2,PLCB1,SLIT2,IL4R,BCR,BMP4,CCL2,RUNX1,ISG15
1	GOBP_CELL_GROWTH	24/293	386/11876	3.05328e-05	0.000593147	0.000395764	24	2.76517	BDKRB1,SOX9,SERPINE2,GJA1,WNT5A,IGF1,FGF13,BDNF,NTN1,VEGFA,GREM1,SEMA4B,TGFB2,EXT1,TNC,NRP1,PLXNA4,SEMA6D,ITGB1,SLIT2,NGF,TGFBR1,SEMA5A,CYFIP2
1	GOBP_REGULATION_OF_SMALL_GTPASE_MEDIATED_SIGNAL_TRANSDUCTION	16/293	253/11876	0.000542541	0.00498469	0.00332592	16	2.76485	IGF1,TGFB2,PREX1,NRP1,NGEF,ITGB1,ARHGEF2,SPRY2,SLIT2,PSD3,NGF,FGF10,SPRY4,BCR,EPHB2,PLEKHG5
1	GOBP_CELL_ACTIVATION_INVOLVED_IN_IMMUNE_RESPONSE	12/293	189/11876	0.00254307	0.0161457	0.0107728	12	2.75152	BCL3,ICAM1,CD74,NMI,LBP,RIPK2,ZC3H12A,FGL2,IL6,IL4R,BCR,NR4A3
1	GOBP_SECOND_MESSENGER_MEDIATED_SIGNALING	12/293	189/11876	0.00254307	0.0161457	0.0107728	12	2.75152	EPHA5,SOX9,IGF1,VEGFA,TNFSF11,RCAN1,ADGRB2,CAP2,ACKR4,KSR1,PDE4D,SLC8A1
1	GOBP_REGULATION_OF_INFLAMMATORY_RESPONSE	15/293	238/11876	0.000832744	0.00691376	0.00461305	15	2.74826	TNFAIP6,PTGES,WNT5A,IGF1,TSLP,TNFSF11,NT5E,CEBPB,PTGS2,NMI,LBP,LACC1,IL6,BCR,HGF
1	GOBP_G_PROTEIN_COUPLED_RECEPTOR_SIGNALING_PATHWAY	26/293	423/11876	1.72604e-05	0.000377797	0.000252077	26	2.74339	GPR68,BDKRB1,CCKAR,GAP43,PTHLH,ARRDC3,CCL7,PREX1,TACR1,PDE4B,LGR4,FZD7,BDKRB2,AGRN,GLRB,PLCB1,ADCY4,GPRC5A,ADGRB2,ADGRB1,ACKR4,TAFA5,CCL2,ADGRL4,PDE4D,RGS3
1	GOBP_RESPONSE_TO_TRANSFORMING_GROWTH_FACTOR_BETA	13/293	207/11876	0.00188217	0.0128629	0.00858245	13	2.72526	SOX9,WNT5A,BMP2,TGFB2,ENG,SPRED3,ITGB1,SPRY2,GDF5,SPRED1,HSPA5,TGFBR1,NREP
1	GOBP_DENDRITE_DEVELOPMENT	12/293	191/11876	0.00277344	0.0167261	0.0111601	12	2.72031	LAMC2,NTN1,MEF2A,NRP1,UBA6,NGEF,ITGB1,CHRNA3,PTPRD,EPHB2,SHANK1,EPHB3
1	GOBP_POSITIVE_REGULATION_OF_KINASE_ACTIVITY	23/293	375/11876	5.53414e-05	0.000926303	0.000618055	23	2.71757	EPHA5,ITGB3,WNT5A,IGF1,FGF13,VEGFA,CARD10,TNFSF11,GREM1,BMP2,TGFB2,CD74,PDGFC,CHRNA3,SPRY2,EPGN,GPRC5A,FGF1,DLG3,TPD52L1,EPHB2,TNFRSF10A,EPHB3
1	GOBP_POSITIVE_REGULATION_OF_PROTEIN_KINASE_ACTIVITY	19/293	308/11876	0.000229388	0.00277214	0.00184964	19	2.70953	ITGB3,WNT5A,IGF1,FGF13,VEGFA,CARD10,TNFSF11,GREM1,BMP2,TGFB2,PDGFC,CHRNA3,SPRY2,EPGN,GPRC5A,FGF1,DLG3,TPD52L1,TNFRSF10A
1	GOBP_SODIUM_ION_TRANSPORT	9/293	143/11876	0.00896714	0.0415195	0.0277029	9	2.7071	SERPINE2,SLC5A3,SLC22A4,FGF13,SLC6A6,SLC9A7,SLC4A4,SCN9A,SLC8A1
1	GOBP_GLIAL_CELL_DIFFERENTIATION	10/293	160/11876	0.00631707	0.0319942	0.0213474	10	2.69278	SOX9,GAP43,SERPINE2,BMP2,CNTNAP1,IL6,CDH2,FGF10,PRDM8,ID4
1	GOBP_MYELOID_LEUKOCYTE_DIFFERENTIATION	10/293	160/11876	0.00631707	0.0319942	0.0213474	10	2.69278	GPR68,TNFAIP6,VEGFA,TNFSF11,CD74,CEBPB,SIGLEC15,FAM20C,BMP4,RUNX1
1	GOBP_REGULATION_OF_TRANS_SYNAPTIC_SIGNALING	18/293	293/11876	0.000351482	0.00368588	0.00245932	18	2.69112	NPTX1,SERPINE2,BDNF,SLC6A6,PTGS2,SLC1A3,TACR1,PLCB1,ITGB1,CHRNA3,ADGRB1,PTPRD,NGF,CDH2,BCR,EPHB2,SHANK1,CCL2
1	GOBP_POSITIVE_REGULATION_OF_CELL_DEATH	28/293	467/11876	1.28302e-05	0.000301943	0.000201465	28	2.68184	PHLDA1,SFRP4,WNT5A,CYP1B1,IGFBP3,BMP2,SLC6A6,TGFB2,PTGS2,GATA6,B4GALT1,RIPK2,ZC3H12A,ITGB1,SLIT2,IL6,ITGA6,TPD52L1,TGFBR1,KLF11,BID,BMP4,DAPK2,CCL2,TNFRSF10A,TNFAIP8,FAP,GSDME
1	GOBP_RAS_PROTEIN_SIGNAL_TRANSDUCTION	18/293	296/11876	0.000397249	0.00403468	0.00269205	18	2.66123	IGF1,NTN1,TGFB2,NRP1,RGL1,ITGB1,ARHGEF2,SPRY2,PSD3,NGF,FGF10,SPRY4,KSR1,BCR,EPHB2,PLEKHG5,CDC42EP2,PLD1
1	GOBP_CYTOKINE_MEDIATED_SIGNALING_PATHWAY	19/293	314/11876	0.000292914	0.00326271	0.00217697	19	2.65302	WNT5A,GREM2,TSLP,TNFSF11,CD74,NMI,CCL7,EXT1,RIPK2,CXCL3,MX1,PLCB1,SLIT2,IL6,IL4R,ACKR4,CCL2,IRAK2,ISG15
1	GOBP_REGULATION_OF_SYSTEM_PROCESS	21/293	350/11876	0.000158904	0.00211647	0.00141217	21	2.64062	NPTX1,GJA1,IGF1,FGF13,MEF2A,EPAS1,TGFB2,TMEM65,PTGS2,GCH1,TACR1,PDE4B,ZC3H12A,BDKRB2,CHRNA3,FGF10,NR4A3,HGF,SHANK1,PDE4D,SLC8A1
1	GOBP_PROTEIN_KINASE_B_SIGNALING	9/293	147/11876	0.0106378	0.0465232	0.0310415	9	2.62787	SOX9,IGF1,TNFSF11,ENG,ITGB1,SPRY2,TGFBR1,SEMA5A,CCL2
1	GOBP_SENSORY_ORGAN_MORPHOGENESIS	11/293	181/11876	0.00526749	0.0278337	0.0185714	11	2.61841	SOX9,COL8A2,WNT5A,NTN1,VEGFA,MEIS1,SPRY2,FGF10,BCR,EPHB2,BMP4
1	GOBP_ORGANIC_ACID_TRANSPORT	12/293	198/11876	0.00371694	0.0211528	0.0141137	12	2.61635	PTGES,GJA1,SLC22A4,TNFSF11,SLC6A6,SLC1A3,PLA2G4A,BDKRB2,CPT1A,ITGB1,SLC7A14,SLC7A1
1	GOBP_GASTRULATION	9/293	148/11876	0.0110898	0.0478773	0.031945	9	2.60874	ITGB3,GJA1,WNT5A,GATA6,EXT1,FZD7,ITGB1,NR4A3,BMP4
1	GOBP_SENSORY_SYSTEM_DEVELOPMENT	16/293	267/11876	0.000967849	0.00774774	0.0051695	16	2.60746	SOX9,COL8A2,GJA1,WNT5A,CYP1B1,VEGFA,TGFB2,NRP1,SPRED3,MEIS1,SPRY2,SPRED1,FGF10,TGFBR1,EPHB2,BMP4
1	GOBP_CANONICAL_WNT_SIGNALING_PATHWAY	15/293	250/11876	0.00136749	0.0102154	0.00681596	15	2.60521	SOX9,SFRP4,WNT5A,GREM1,BMP2,EXT1,LGR4,FZD7,TCF7,SDC1,NR4A2,CDH2,WWTR1,FGF10,SEMA5A
1	GOBP_MONONUCLEAR_CELL_DIFFERENTIATION	17/293	285/11876	0.000712683	0.00606474	0.00404656	17	2.60019	GPR68,VEGFA,BCL3,CD74,CEBPB,PREX1,RIPK2,FZD7,ZC3H12A,FGL2,TCF7,EGR3,ITGB1,IL6,IL4R,BMP4,RUNX1
1	GOBP_POSITIVE_REGULATION_OF_BINDING	9/293	149/11876	0.011556	0.0491445	0.0327906	9	2.58988	WNT5A,IGF1,BDNF,BMP2,RIPK2,NRP1,SPON1,NGF,BMP4
1	GOBP_ORGANIC_HYDROXY_COMPOUND_BIOSYNTHETIC_PROCESS	10/293	166/11876	0.00811599	0.0381427	0.0254499	10	2.58801	CH25H,WNT5A,BMP2,PPIP5K1,TGFB2,MOXD1,GCH1,ISYNA1,FGF1,NR4A2
1	GOBP_REGULATION_OF_ION_TRANSPORT	24/293	411/11876	8.2563e-05	0.00123058	0.000821077	24	2.58095	PTGES,BDKRB1,SFRP4,SERPINE2,ITGB3,GJA1,KCNA4,FGF13,TNFSF11,CEBPB,PTGS2,PLA2G4A,PDE4B,MYLK,RAB3B,ITGB1,CHRNA3,KCNQ3,EPHB2,SHANK1,CCL2,SCN9A,PDE4D,SLC8A1
1	GOBP_HEART_DEVELOPMENT	26/293	448/11876	4.60343e-05	0.000791689	0.000528236	26	2.57493	FHOD3,SOX9,GJA1,WNT5A,IGF1,MEF2A,VEGFA,GREM1,BMP2,TGFB2,TMEM65,ENG,GATA6,EXT1,FZD7,NRP1,PLXNA4,ITGB1,SLIT2,ADAMTS6,SPRED1,TGFBR1,BMP4,TTN,RUNX1,SLC8A1
1	GOBP_REGULATION_OF_PROTEIN_BINDING	10/293	167/11876	0.00845068	0.0395565	0.0263932	10	2.5713	WNT5A,GREM2,BDNF,TNFSF11,BMP2,RIPK2,NRP1,SPON1,TGFBR1,BMP4
1	GOBP_REGULATION_OF_ANATOMICAL_STRUCTURE_SIZE	22/293	377/11876	0.000165382	0.00216588	0.00144514	22	2.5674	FHOD3,WNT5A,FGF13,BDNF,NTN1,VEGFA,SEMA4B,PTGS2,GCH1,TACR1,EXT1,BDKRB2,NRP1,RAB3B,PLXNA4,SEMA6D,SLIT2,NGF,SEMA5A,CYFIP2,CDC42EP2,SLC8A1
1	GOBP_REGULATION_OF_LYMPHOCYTE_ACTIVATION	18/293	306/11876	0.000589161	0.00528388	0.00352555	18	2.56673	IGF1,TNFSF11,CD74,CEBPB,TACR1,RIPK2,ZC3H12A,FGL2,TCF7,EGR3,IL6,IL4R,SLC7A1,FGF10,EPHB2,BMP4,CCL2,RUNX1
1	GOBP_RESPONSE_TO_XENOBIOTIC_STIMULUS	16/293	272/11876	0.0011765	0.009115	0.00608178	16	2.55542	PGF,ABCA3,TNFRSF11B,CYP1B1,AHRR,TGFB2,PTGS2,ENG,SLC1A3,GATA6,PDE4B,CPT1A,SMOX,ASS1,HSPA5,SLC8A1
1	GOBP_POSITIVE_REGULATION_OF_ION_TRANSPORT	10/293	170/11876	0.00951866	0.0428869	0.0286153	10	2.52252	PTGES,BDKRB1,TNFSF11,CEBPB,PLA2G4A,MYLK,RAB3B,ITGB1,EPHB2,CCL2
1	GOBP_REGULATION_OF_HEMOPOIESIS	15/293	259/11876	0.00193658	0.0131557	0.00877786	15	2.50731	GPR68,TNFAIP6,TNFSF11,CD74,CEBPB,RIPK2,ZC3H12A,FGL2,TCF7,MEIS1,EGR3,IL4R,BMP4,RUNX1,ISG15
1	GOBP_REGULATION_OF_CELL_PROJECTION_ASSEMBLY	11/293	189/11876	0.00723242	0.0348805	0.0232732	11	2.49917	GAP43,DPYSL3,ICAM1,NRP1,AGRN,PODXL,SLIT2,TGFBR1,EPHB2,CDC42EP2,PLD1
1	GOBP_POSITIVE_REGULATION_OF_DEFENSE_RESPONSE	11/293	190/11876	0.00751364	0.0361255	0.0241039	11	2.48466	CADM1,WNT5A,TSLP,TNFSF11,CEBPB,PTGS2,NMI,LBP,RIPK2,IL6,PVR
1	GOBP_NEGATIVE_REGULATION_OF_PHOSPHORYLATION	18/293	318/11876	0.00092062	0.00747664	0.00498862	18	2.46137	BDKRB1,IGFBP3,GREM1,BMP2,ENG,ZC3H12A,BDKRB2,SPRY2,SLIT2,GPRC5A,SPRED1,WWTR1,SPRY4,HGF,EPHB2,BMP4,PDE4D,SLC8A1
1	GOBP_SYNAPSE_ORGANIZATION	18/293	319/11876	0.000954319	0.00767871	0.00512344	18	2.45299	NPTX1,GAP43,WNT5A,FGF13,BDNF,NTN1,CNTNAP1,NRP1,AGRN,NGEF,GLRB,GPC6,ADGRB1,PTPRD,CDH2,EPHB2,SHANK1,EPHB3
1	GOBP_MUSCLE_SYSTEM_PROCESS	16/293	283/11876	0.00177243	0.01251	0.00834704	16	2.44769	GJA1,IGF1,FGF13,MEF2A,PTGS2,GATA6,TACR1,PDE4B,MYLK,ZC3H12A,BDKRB2,CHRNA3,NR4A3,TTN,PDE4D,SLC8A1
1	GOBP_LEUKOCYTE_DIFFERENTIATION	21/293	377/11876	0.000434099	0.00425934	0.00284195	21	2.43449	GPR68,TNFAIP6,VEGFA,TNFSF11,BCL3,CD74,CEBPB,PREX1,RIPK2,FZD7,ZC3H12A,SIGLEC15,FGL2,TCF7,FAM20C,EGR3,ITGB1,IL6,IL4R,BMP4,RUNX1
1	GOBP_RHYTHMIC_PROCESS	13/293	230/11876	0.00466544	0.0251339	0.01677	13	2.43149	PER3,TNFAIP6,CYP1B1,TGFB2,ATF5,LGR4,EGR3,BHLHE40,SLIT2,ASS1,HSPA5,CIART,ID4
1	GOBP_COGNITION	12/293	212/11876	0.00637566	0.0320833	0.0214068	12	2.43019	FGF13,BDNF,CEBPB,PTGS2,TACR1,RCAN1,UBA6,PLCB1,ITGB1,NGF,EPHB2,SHANK1
1	GOBP_NEGATIVE_REGULATION_OF_CYTOKINE_PRODUCTION	11/293	194/11876	0.00872479	0.0406983	0.027155	11	2.42961	IGF1,BCL3,TGFB2,NMI,LBP,GATA6,LGR4,ZC3H12A,IL6,HGF,EPHB2
1	GOBP_POSITIVE_REGULATION_OF_SECRETION	12/293	213/11876	0.00661177	0.032488	0.0216769	12	2.4179	GPR68,PTGES,IGF1,TNFSF11,ACSL4,BMP2,TGFB2,PLA2G4A,TACR1,SDC1,IL4R,TTN
1	GOBP_SENSORY_ORGAN_DEVELOPMENT	21/293	384/11876	0.000552578	0.00502782	0.0033547	21	2.38609	SOX9,COL8A2,GJA1,WNT5A,CYP1B1,NTN1,CYTL1,VEGFA,BMP2,TGFB2,NRP1,SPRED3,MEIS1,SPRY2,SPRED1,FGF10,BCR,TGFBR1,EPHB2,BMP4,GSDME
1	GOBP_GLYCOPROTEIN_BIOSYNTHETIC_PROCESS	14/293	253/11876	0.00408215	0.0228981	0.0152782	14	2.38144	PHLDA1,IGF1,ST6GALNAC3,GALNT12,CYTL1,B4GALT1,EXT1,PLCB1,GXYLT2,B3GALNT1,ST8SIA5,GALNT5,ITM2B,C1GALT1
1	GOBP_ADAPTIVE_IMMUNE_RESPONSE_BASED_ON_SOMATIC_RECOMBINATION_OF_IMMUNE_RECEPTORS_BUILT_FROM_IMMUNOGLOBULIN_SUPERFAMILY_DOMAINS	11/293	198/11876	0.0100821	0.0448889	0.0299511	11	2.37685	CADM1,BCL3,ICAM1,CD74,PLA2G4A,RIPK2,ZC3H12A,IL6,IL4R,PVR,EPHB2
1	GOBP_REGULATION_OF_CELLULAR_COMPONENT_SIZE	16/293	291/11876	0.0023499	0.0151654	0.0101187	16	2.37488	FHOD3,WNT5A,FGF13,BDNF,NTN1,VEGFA,SEMA4B,NRP1,RAB3B,PLXNA4,SEMA6D,SLIT2,NGF,SEMA5A,CYFIP2,CDC42EP2
1	GOBP_MUSCLE_CONTRACTION	12/293	217/11876	0.00762619	0.0363318	0.0242416	12	2.36993	GJA1,FGF13,PTGS2,TACR1,PDE4B,MYLK,ZC3H12A,BDKRB2,CHRNA3,TTN,PDE4D,SLC8A1
1	GOBP_SMALL_GTPASE_MEDIATED_SIGNAL_TRANSDUCTION	23/293	427/11876	0.000375455	0.00386571	0.0025793	23	2.35689	IGF1,NTN1,TGFB2,PREX1,NRP1,RND3,NGEF,RGL1,ITGB1,ARHGEF2,SPRY2,SLIT2,PSD3,NGF,FGF10,SPRY4,KSR1,BCR,EPHB2,RAB38,PLEKHG5,CDC42EP2,PLD1
1	GOBP_SYNAPTIC_SIGNALING	25/293	471/11876	0.000261766	0.00300119	0.00200248	25	2.329	NPTX1,SERPINE2,BDNF,SLC6A6,PTGS2,SLC1A3,LYPD1,TACR1,EXT1,AGRN,RAB3B,GLRB,EGR3,PLCB1,ITGB1,CHRNA3,ADGRB1,PTPRD,NGF,CDH2,KCNQ3,BCR,EPHB2,SHANK1,CCL2
1	GOBP_REGULATION_OF_SECRETION	22/293	414/11876	0.000602895	0.0053916	0.00359742	22	2.31725	GPR68,PTGES,CCKAR,EPHA5,GJA1,IGF1,TNFSF11,ACSL4,BMP2,TGFB2,CD74,PLA2G4A,TACR1,RAB3B,SDC1,CPT1A,CHRNA3,IL6,IL4R,FGF10,BCR,TTN
1	GOBP_POSITIVE_REGULATION_OF_TRANSFERASE_ACTIVITY	24/293	454/11876	0.000368781	0.00380952	0.00254181	24	2.31371	EPHA5,ITGB3,WNT5A,IGF1,FGF13,VEGFA,CARD10,TNFSF11,GREM1,BMP2,TGFB2,CD74,ARRDC3,PDGFC,CHRNA3,SPRY2,EPGN,GPRC5A,FGF1,DLG3,TPD52L1,EPHB2,TNFRSF10A,EPHB3
1	GOBP_SENSORY_PERCEPTION	16/293	302/11876	0.00339287	0.0198499	0.0132444	16	2.28126	PTGES,BDKRB1,LXN,SERPINE2,EPAS1,PTGS2,SLC1A3,CFAP69,TACR1,GLRB,SPRY2,NCAM2,SHANK1,CCL2,SCN9A,GSDME
1	GOBP_HOMEOSTASIS_OF_NUMBER_OF_CELLS	12/293	225/11876	0.0100194	0.0447373	0.0298499	12	2.27927	SOX9,VEGFA,EPAS1,CD74,PDE4B,EXT1,LGR4,IL6,CDH2,BCR,BMP4,ISG15
1	GOBP_CELLULAR_RESPONSE_TO_LIPID	22/293	421/11876	0.000753391	0.00637328	0.00425243	22	2.27537	SOX9,WNT5A,CYP1B1,CYP24A1,CEBPB,LBP,PDE4B,RIPK2,FZD7,ZC3H12A,CXCL3,CMPK2,CPT1A,PLCB1,IL6,ASS1,BCR,NR4A3,EPHB2,BMP4,CCL2,IRAK2
1	GOBP_NEURON_DEATH	15/293	284/11876	0.0046267	0.0251339	0.01677	15	2.26904	WNT5A,BDNF,TGFB2,CEBPB,NRP1,GDF5,NR4A2,NGF,HSPA5,FOXQ1,NR4A3,HYOU1,BID,CCL2,UNC5B
1	GOBP_ALCOHOL_METABOLIC_PROCESS	14/293	267/11876	0.00651872	0.0322768	0.021536	14	2.24705	CH25H,CYP1B1,SLC5A3,IGF1,BMP2,PPIP5K1,MOXD1,PLA2G4A,GCH1,SYNJ2,PLCB1,ISYNA1,FGF1,ACADVL
1	GOBP_NEGATIVE_REGULATION_OF_PHOSPHORUS_METABOLIC_PROCESS	19/293	366/11876	0.00184302	0.0128	0.00854051	19	2.24521	BDKRB1,IGFBP3,GREM1,BMP2,TGFB2,ENG,ZC3H12A,BDKRB2,SPRY2,SLIT2,GPRC5A,SPRED1,WWTR1,SPRY4,HGF,EPHB2,BMP4,PDE4D,SLC8A1
1	GOBP_LYMPHOCYTE_ACTIVATION	25/293	489/11876	0.00045872	0.00445898	0.00297515	25	2.2352	CADM1,GJA1,IGF1,TNFSF11,BCL3,ICAM1,CD74,CEBPB,PREX1,TACR1,RIPK2,FZD7,ZC3H12A,FGL2,TCF7,EGR3,ITGB1,IL6,IL4R,SLC7A1,FGF10,EPHB2,BMP4,CCL2,RUNX1
1	GOBP_REGULATION_OF_DEFENSE_RESPONSE	22/293	430/11876	0.000994018	0.00793693	0.00529574	22	2.22333	CADM1,TNFAIP6,PTGES,WNT5A,IGF1,TSLP,TNFSF11,NT5E,CEBPB,PTGS2,NMI,LBP,RIPK2,ZC3H12A,FGL2,LACC1,IL6,PVR,BCR,HGF,EPHB2,ISG15
1	GOBP_NEGATIVE_REGULATION_OF_INTRACELLULAR_SIGNAL_TRANSDUCTION	22/293	434/11876	0.00112067	0.00874734	0.00583647	22	2.20098	SERPINE2,SH3RF2,BMP2,TGFB2,CD74,PTGS2,NMI,RCAN1,ZC3H12A,BDKRB2,SPRED3,ITGB1,ARHGEF2,SPRY2,SLIT2,SPRED1,SPRY4,HYOU1,EPHB2,BID,BMP4,PDE4D
1	GOBP_EMBRYONIC_ORGAN_DEVELOPMENT	17/293	337/11876	0.00421851	0.0235785	0.0157322	17	2.16773	SOX9,GJA1,WNT5A,NTN1,VEGFA,EPAS1,TGFB2,CEBPB,ENG,PDGFC,PLXNA4,SPRY2,FGF10,BCR,TGFBR1,EPHB2,BMP4
1	GOBP_IMMUNE_EFFECTOR_PROCESS	19/293	381/11876	0.00289118	0.0172698	0.0115229	19	2.14917	CADM1,TREM1,WNT5A,BCL3,ICAM1,TGFB2,CD74,NMI,LBP,RIPK2,ZC3H12A,FGL2,LACC1,IL6,IL4R,PVR,BCR,NR4A3,EPHB2
1	GOBP_ORGANIC_HYDROXY_COMPOUND_METABOLIC_PROCESS	19/293	382/11876	0.00297595	0.0177086	0.0118157	19	2.14308	CH25H,WNT5A,CYP1B1,SLC5A3,IGF1,CYP24A1,EPAS1,BMP2,PPIP5K1,TGFB2,MOXD1,PLA2G4A,GCH1,SYNJ2,PLCB1,ISYNA1,FGF1,ACADVL,NR4A2
1	GOBP_ANION_TRANSPORT	16/293	325/11876	0.00682187	0.0333261	0.0222361	16	2.10726	PTGES,SFRP4,GJA1,ANKH,TNFSF11,SLC6A6,CEBPB,SLC1A3,SLC16A4,PLA2G4A,BDKRB2,GLRB,ITGB1,SLC9A7,SLC4A4,SLC7A1
1	GOBP_GLYCOPROTEIN_METABOLIC_PROCESS	15/293	306/11876	0.0090007	0.0415468	0.0277211	15	2.09355	PHLDA1,IGF1,ST6GALNAC3,GALNT12,CYTL1,BMP2,B4GALT1,EXT1,PLCB1,GXYLT2,B3GALNT1,ST8SIA5,GALNT5,ITM2B,C1GALT1
1	GOBP_NEGATIVE_REGULATION_OF_PROTEIN_MODIFICATION_PROCESS	21/293	440/11876	0.00298753	0.0177437	0.0118391	21	2.05682	BDKRB1,IGFBP3,SH3RF2,GREM1,BMP2,ENG,ZC3H12A,BDKRB2,SPRY2,SLIT2,GPRC5A,ADGRB1,SPRED1,WWTR1,SPRY4,HGF,EPHB2,BMP4,PDE4D,SLC8A1,ISG15
1	GOBP_EMBRYONIC_MORPHOGENESIS	22/293	466/11876	0.00273448	0.0167261	0.0111601	22	2.03648	SOX9,ITGB3,GJA1,WNT5A,GREM2,NTN1,GREM1,TGFB2,ENG,GATA6,AFF3,EXT1,FZD7,ITGB1,SPRY2,GDF5,FGF10,BCR,NR4A3,TGFBR1,EPHB2,BMP4
1	GOBP_RESPONSE_TO_INORGANIC_SUBSTANCE	19/293	401/11876	0.00502675	0.0268036	0.0178841	19	2.03311	NPTX1,TNFRSF11B,WNT5A,CYP1B1,MEF2A,PTGS2,GCH1,TACR1,ZC3H12A,SDC1,PLCB1,IL6,ASS1,HSPA5,NR4A3,HGF,TTN,LOXL2,SLC8A1
1	GOBP_REGULATION_OF_DNA_BINDING_TRANSCRIPTION_FACTOR_ACTIVITY	16/293	340/11876	0.01028	0.045705	0.0304956	16	2.00706	EPHA5,SFRP4,WNT5A,CYP1B1,CYTL1,VEGFA,TNFSF11,BCL3,GREM1,BMP2,RIPK2,ZC3H12A,ARHGEF2,BHLHE40,IL6,IRAK2
2	GOBP_REGULATION_OF_SEQUESTERING_OF_TRIGLYCERIDE	5/270	12/11876	4.06799e-06	0.00058579	0.000456756	5	31.2076	LPL,TREM2,PPARG,ABHD5,PNPLA2
2	GOBP_STRESS_RESPONSE_TO_METAL_ION	5/270	12/11876	4.06799e-06	0.00058579	0.000456756	5	31.2076	MT1X,MT1E,MT1M,MT2A,MT1F
2	GOBP_POSITIVE_REGULATION_OF_MACROPHAGE_DERIVED_FOAM_CELL_DIFFERENTIATION	4/270	10/11876	4.92574e-05	0.00236436	0.00184355	4	29.0279	LPL,AGTR1,CD36,PLA2G2A
2	GOBP_SEQUESTERING_OF_TRIGLYCERIDE	5/270	13/11876	6.48791e-06	0.000726646	0.000566586	5	27.3208	LPL,TREM2,PPARG,ABHD5,PNPLA2
2	GOBP_POSITIVE_REGULATION_OF_MACROPHAGE_CYTOKINE_PRODUCTION	4/270	11/11876	7.60229e-05	0.0030797	0.00240133	4	24.8839	CD36,LAPTM5,TLR4,SPON2
2	GOBP_PROTEIN_CONTAINING_COMPLEX_REMODELING	6/270	17/11876	1.30979e-06	0.000462625	0.000360722	6	23.9254	LPL,APOE,AGTR1,APOC1,PLA2G7,PLA2G2A
2	GOBP_CELLULAR_RESPONSE_TO_ZINC_ION	5/270	16/11876	2.08185e-05	0.00185026	0.0014427	5	19.867	MT1X,MT1E,MT1M,MT2A,MT1F
2	GOBP_NEGATIVE_REGULATION_OF_PROTEIN_IMPORT_INTO_NUCLEUS	4/270	13/11876	0.000158895	0.00505787	0.00394376	4	19.3564	CD36,RAB23,APOD,PKIG
2	GOBP_CELLULAR_RESPONSE_TO_OXIDISED_LOW_DENSITY_LIPOPROTEIN_PARTICLE_STIMULUS	3/270	10/11876	0.00123877	0.0198151	0.0154503	3	18.5994	CD36,TLR4,TREM2
2	GOBP_ELASTIC_FIBER_ASSEMBLY	3/270	10/11876	0.00123877	0.0198151	0.0154503	3	18.5994	LOX,MFAP4,FBLN5
2	GOBP_LONG_CHAIN_FATTY_ACID_IMPORT_ACROSS_PLASMA_MEMBRANE	3/270	10/11876	0.00123877	0.0198151	0.0154503	3	18.5994	THBS1,CD36,ACSL1
2	GOBP_NEGATIVE_REGULATION_OF_LEUKOCYTE_DEGRANULATION	3/270	10/11876	0.00123877	0.0198151	0.0154503	3	18.5994	CD84,SPI1,NCKAP1L
2	GOBP_NEGATIVE_REGULATION_OF_MUSCLE_ADAPTATION	3/270	10/11876	0.00123877	0.0198151	0.0154503	3	18.5994	FOXO1,ERRFI1,PPARG
2	GOBP_POSITIVE_REGULATION_OF_ATP_BIOSYNTHETIC_PROCESS	3/270	10/11876	0.00123877	0.0198151	0.0154503	3	18.5994	TREM2,MYC,TMSB4X
2	GOBP_RESPONSE_TO_LIPOTEICHOIC_ACID	3/270	10/11876	0.00123877	0.0198151	0.0154503	3	18.5994	CD36,TLR4,TREM2
2	GOBP_CELLULAR_RESPONSE_TO_COPPER_ION	5/270	17/11876	2.89472e-05	0.002035	0.00158675	5	18.212	MT1X,MT1E,MT1M,MT2A,MT1F
2	GOBP_CELL_JUNCTION_DISASSEMBLY	5/270	18/11876	3.93394e-05	0.00213683	0.00166615	5	16.8119	SNAI2,PIK3R1,TREM2,CX3CL1,C1QA
2	GOBP_CELLULAR_RESPONSE_TO_TESTOSTERONE_STIMULUS	3/270	11/11876	0.0016748	0.0244666	0.0190773	3	16.2768	AR,SPP1,MYC
2	GOBP_MAINTENANCE_OF_GASTROINTESTINAL_EPITHELIUM	3/270	11/11876	0.0016748	0.0244666	0.0190773	3	16.2768	TLR4,SERPINA3,RBP4
2	GOBP_STEROID_ESTERIFICATION	3/270	11/11876	0.0016748	0.0244666	0.0190773	3	16.2768	APOE,AGTR1,APOC1
2	GOBP_PHAGOCYTOSIS_RECOGNITION	4/270	15/11876	0.000292639	0.00749949	0.00584756	4	15.8396	MFGE8,CD36,TREM2,SPON2
2	GOBP_CELLULAR_RESPONSE_TO_CADMIUM_ION	7/270	28/11876	2.28463e-06	0.000462625	0.000360722	7	14.6647	MT1X,CYBB,MT1E,MT1M,MMP9,MT2A,MT1F
2	GOBP_REGULATION_OF_MACROPHAGE_DERIVED_FOAM_CELL_DIFFERENTIATION	5/270	20/11876	6.85787e-05	0.00305752	0.00238403	5	14.5616	LPL,AGTR1,CD36,PPARG,PLA2G2A
2	GOBP_MACROPHAGE_CYTOKINE_PRODUCTION	4/270	16/11876	0.000383246	0.008984	0.00700506	4	14.5106	CD36,LAPTM5,TLR4,SPON2
2	GOBP_NEGATIVE_REGULATION_OF_INTERLEUKIN_1_BETA_PRODUCTION	4/270	16/11876	0.000383246	0.008984	0.00700506	4	14.5106	ACP5,TREM2,CX3CL1,ERRFI1
2	GOBP_NEGATIVE_REGULATION_OF_AMYLOID_FIBRIL_FORMATION	3/270	12/11876	0.00219573	0.0293985	0.0229228	3	14.4601	APOE,TREM2,CRYAB
2	GOBP_REGULATION_OF_MEMBRANE_INVAGINATION	3/270	12/11876	0.00219573	0.0293985	0.0229228	3	14.4601	CD36,TREM2,NCKAP1L
2	GOBP_POSITIVE_REGULATION_OF_CHOLESTEROL_EFFLUX	5/270	21/11876	8.83473e-05	0.00326783	0.00254801	5	13.6525	APOE,CAV1,EEPD1,TREM2,PPARG
2	GOBP_RESPONSE_TO_PLATELET_DERIVED_GROWTH_FACTOR	5/270	21/11876	8.83473e-05	0.00326783	0.00254801	5	13.6525	TLR4,PDGFD,MYC,ERRFI1,PDGFRB
2	GOBP_NEGATIVE_REGULATION_OF_CELL_SUBSTRATE_JUNCTION_ORGANIZATION	4/270	17/11876	0.000492261	0.0104098	0.00811678	4	13.3967	THBS1,PHLDB2,APOD,FAM107A
2	GOBP_REGULATION_OF_ENDOTHELIAL_CELL_CHEMOTAXIS	4/270	17/11876	0.000492261	0.0104098	0.00811678	4	13.3967	THBS1,HSPB1,TMSB4X,PRKD1
2	GOBP_LIPOPROTEIN_LOCALIZATION	3/270	13/11876	0.00280678	0.0334162	0.0260555	3	13.0176	CD36,PPARG,ZDHHC3
2	GOBP_PLATELET_DERIVED_GROWTH_FACTOR_RECEPTOR_BETA_SIGNALING_PATHWAY	3/270	13/11876	0.00280678	0.0334162	0.0260555	3	13.0176	LOX,HIP1R,PDGFRB
2	GOBP_POSITIVE_REGULATION_OF_NUCLEOTIDE_BIOSYNTHETIC_PROCESS	3/270	13/11876	0.00280678	0.0334162	0.0260555	3	13.0176	TREM2,MYC,TMSB4X
2	GOBP_RESPONSE_TO_IMMOBILIZATION_STRESS	3/270	13/11876	0.00280678	0.0334162	0.0260555	3	13.0176	PTK2B,NR0B1,FOXO3
2	GOBP_CGMP_MEDIATED_SIGNALING	4/270	18/11876	0.000621667	0.0120144	0.00936792	4	12.4413	APOE,PTK2B,THBS1,CD36
2	GOBP_CHOLESTEROL_STORAGE	4/270	18/11876	0.000621667	0.0120144	0.00936792	4	12.4413	LPL,CD36,TREM2,PPARG
2	GOBP_NEGATIVE_REGULATION_OF_LIPID_STORAGE	4/270	18/11876	0.000621667	0.0120144	0.00936792	4	12.4413	TREM2,PPARG,ABHD5,PNPLA2
2	GOBP_STEROID_CATABOLIC_PROCESS	4/270	18/11876	0.000621667	0.0120144	0.00936792	4	12.4413	APOE,SPP1,HSD17B11,HSD11B1
2	GOBP_CELLULAR_RESPONSE_TO_LIPOPROTEIN_PARTICLE_STIMULUS	6/270	28/11876	3.23016e-05	0.002035	0.00158675	6	11.9562	LPL,APOE,CD36,TLR4,TREM2,PPARG
2	GOBP_COMPLEMENT_ACTIVATION	6/270	28/11876	3.23016e-05	0.002035	0.00158675	6	11.9562	MASP1,MFAP4,SERPING1,TREM2,CFD,C1QA
2	GOBP_KIDNEY_MESENCHYME_DEVELOPMENT	3/270	14/11876	0.00351268	0.0386267	0.0301183	3	11.8317	SIX2,MYC,PDGFRB
2	GOBP_POSITIVE_REGULATION_OF_ENDOTHELIAL_CELL_CHEMOTAXIS	3/270	14/11876	0.00351268	0.0386267	0.0301183	3	11.8317	HSPB1,TMSB4X,PRKD1
2	GOBP_POSITIVE_REGULATION_OF_REACTIVE_OXYGEN_SPECIES_BIOSYNTHETIC_PROCESS	3/270	14/11876	0.00351268	0.0386267	0.0301183	3	11.8317	CD36,TLR4,FOXO3
2	GOBP_RESPONSE_TO_HYPEROXIA	3/270	14/11876	0.00351268	0.0386267	0.0301183	3	11.8317	CAV1,FOXO1,PDGFRB
2	GOBP_WHITE_FAT_CELL_DIFFERENTIATION	3/270	14/11876	0.00351268	0.0386267	0.0301183	3	11.8317	SNAI2,FABP4,PPARG
2	GOBP_NEGATIVE_REGULATION_OF_INTERLEUKIN_1_PRODUCTION	4/270	19/11876	0.000773471	0.0140058	0.0109207	4	11.6151	ACP5,TREM2,CX3CL1,ERRFI1
2	GOBP_PROTEIN_LIPID_COMPLEX_SUBUNIT_ORGANIZATION	6/270	30/11876	4.90025e-05	0.00236436	0.00184355	6	10.9604	LPL,APOE,AGTR1,APOC1,PLA2G7,PLA2G2A
2	GOBP_ZINC_ION_HOMEOSTASIS	5/270	25/11876	0.000214117	0.00622586	0.00485447	5	10.9233	MT1X,MT1E,MT1M,MT2A,MT1F
2	GOBP_CELL_PROLIFERATION_INVOLVED_IN_KIDNEY_DEVELOPMENT	3/270	15/11876	0.00431769	0.0436678	0.034049	3	10.8502	PDGFD,MYC,PDGFRB
2	GOBP_CELLULAR_RESPONSE_TO_THYROID_HORMONE_STIMULUS	3/270	15/11876	0.00431769	0.0436678	0.034049	3	10.8502	KLF9,INHBB,THRB
2	GOBP_LIPID_IMPORT_INTO_CELL	3/270	15/11876	0.00431769	0.0436678	0.034049	3	10.8502	THBS1,CD36,ACSL1
2	GOBP_NEGATIVE_REGULATION_OF_ANOIKIS	3/270	15/11876	0.00431769	0.0436678	0.034049	3	10.8502	SNAI2,ITGA5,CAV1
2	GOBP_NEUROTRANSMITTER_METABOLIC_PROCESS	3/270	15/11876	0.00431769	0.0436678	0.034049	3	10.8502	MAOA,GCHFR,ABAT
2	GOBP_POSITIVE_REGULATION_OF_CELLULAR_EXTRAVASATION	3/270	15/11876	0.00431769	0.0436678	0.034049	3	10.8502	XG,RIPOR2,PDGFD
2	GOBP_REGULATION_OF_AMYLOID_FIBRIL_FORMATION	3/270	15/11876	0.00431769	0.0436678	0.034049	3	10.8502	APOE,TREM2,CRYAB
2	GOBP_TRIGLYCERIDE_CATABOLIC_PROCESS	3/270	15/11876	0.00431769	0.0436678	0.034049	3	10.8502	LPL,ABHD5,PNPLA2
2	GOBP_FOAM_CELL_DIFFERENTIATION	5/270	26/11876	0.000260214	0.00690252	0.00538208	5	10.4006	LPL,AGTR1,CD36,PPARG,PLA2G2A
2	GOBP_NEGATIVE_REGULATION_OF_NUCLEOCYTOPLASMIC_TRANSPORT	4/270	21/11876	0.00115236	0.0192528	0.0150119	4	10.2439	CD36,RAB23,APOD,PKIG
2	GOBP_NEGATIVE_REGULATION_OF_CELL_MATRIX_ADHESION	6/270	32/11876	7.19853e-05	0.00305752	0.00238403	6	10.1156	THBS1,PIK3R1,PHLDB2,APOD,JAG1,FAM107A
2	GOBP_NEGATIVE_REGULATION_OF_LIPID_LOCALIZATION	6/270	32/11876	7.19853e-05	0.00305752	0.00238403	6	10.1156	THBS1,TREM2,APOC1,PPARG,ABHD5,PNPLA2
2	GOBP_CELLULAR_RESPONSE_TO_LOW_DENSITY_LIPOPROTEIN_PARTICLE_STIMULUS	3/270	16/11876	0.00522563	0.0483251	0.0376804	3	10.0134	LPL,CD36,PPARG
2	GOBP_DEFENSE_RESPONSE_TO_FUNGUS	3/270	16/11876	0.00522563	0.0483251	0.0376804	3	10.0134	SPON2,SPI1,JAGN1
2	GOBP_NEGATIVE_REGULATION_OF_MONONUCLEAR_CELL_MIGRATION	3/270	16/11876	0.00522563	0.0483251	0.0376804	3	10.0134	DUSP1,RIPOR2,APOD
2	GOBP_NEGATIVE_REGULATION_OF_ORGANIC_ACID_TRANSPORT	3/270	16/11876	0.00522563	0.0483251	0.0376804	3	10.0134	THBS1,ABAT,ARL6IP5
2	GOBP_REGULATION_OF_PLASMA_LIPOPROTEIN_PARTICLE_LEVELS	9/270	49/11876	1.3163e-06	0.000462625	0.000360722	9	9.96435	LPL,APOE,AGTR1,CD36,TREM2,LIPA,APOC1,PLA2G7,PLA2G2A
2	GOBP_POSITIVE_REGULATION_OF_MYELOID_LEUKOCYTE_CYTOKINE_PRODUCTION_INVOLVED_IN_IMMUNE_RESPONSE	4/270	22/11876	0.00138351	0.0215656	0.0168153	4	9.67418	CD36,LAPTM5,TLR4,SPON2
2	GOBP_REGULATION_OF_CHOLESTEROL_EFFLUX	5/270	28/11876	0.000374599	0.00891958	0.00695484	5	9.49638	APOE,CAV1,EEPD1,TREM2,PPARG
2	GOBP_RESPONSE_TO_COPPER_ION	5/270	28/11876	0.000374599	0.00891958	0.00695484	5	9.49638	MT1X,MT1E,MT1M,MT2A,MT1F
2	GOBP_RESPONSE_TO_FUNGUS	4/270	23/11876	0.00164514	0.0243868	0.019015	4	9.16529	TLR4,SPON2,SPI1,JAGN1
2	GOBP_PLASMA_LIPOPROTEIN_PARTICLE_CLEARANCE	5/270	29/11876	0.000444315	0.0097088	0.00757022	5	9.10016	APOE,CD36,TREM2,LIPA,APOC1
2	GOBP_POSITIVE_REGULATION_OF_STEROL_TRANSPORT	5/270	29/11876	0.000444315	0.0097088	0.00757022	5	9.10016	APOE,CAV1,EEPD1,TREM2,PPARG
2	GOBP_LONG_CHAIN_FATTY_ACID_TRANSPORT	7/270	41/11876	3.36909e-05	0.00203762	0.00158879	7	9.05371	APOE,THBS1,CD36,FABP4,ACSL1,PPARG,PLA2G2A
2	GOBP_CHOLESTEROL_EFFLUX	6/270	36/11876	0.00014337	0.00466183	0.00363495	6	8.76493	APOE,CAV1,EEPD1,TREM2,APOC1,PPARG
2	GOBP_POSITIVE_REGULATION_OF_SMOOTH_MUSCLE_CELL_MIGRATION	5/270	30/11876	0.000523378	0.0107666	0.00839504	5	8.73564	TLR4,PDGFD,CCN4,MYC,PDGFRB
2	GOBP_REGULATION_OF_RESPONSE_TO_REACTIVE_OXYGEN_SPECIES	5/270	30/11876	0.000523378	0.0107666	0.00839504	5	8.73564	CD36,SESN1,FBLN5,SESN3,FOXO3
2	GOBP_ENDOTHELIAL_CELL_CHEMOTAXIS	4/270	24/11876	0.00193927	0.0270246	0.0210718	4	8.70657	THBS1,HSPB1,TMSB4X,PRKD1
2	GOBP_RESPONSE_TO_ANGIOTENSIN	4/270	24/11876	0.00193927	0.0270246	0.0210718	4	8.70657	AGTR1,CYBB,CAV1,MYC
2	GOBP_AMYLOID_FIBRIL_FORMATION	5/270	31/11876	0.000612563	0.0120144	0.00936792	5	8.39925	GSN,APOE,CD36,TREM2,CRYAB
2	GOBP_NEGATIVE_REGULATION_OF_PROTEIN_LOCALIZATION_TO_NUCLEUS	5/270	31/11876	0.000612563	0.0120144	0.00936792	5	8.39925	CD36,RAB23,APOD,DCLK1,PKIG
2	GOBP_NEGATIVE_REGULATION_OF_CARTILAGE_DEVELOPMENT	4/270	25/11876	0.00226787	0.0294336	0.0229502	4	8.29169	SNAI2,ADAMTS7,CTSK,CCN4
2	GOBP_POSITIVE_REGULATION_OF_LIPID_KINASE_ACTIVITY	4/270	25/11876	0.00226787	0.0294336	0.0229502	4	8.29169	PTK2B,TNFAIP8L3,PDGFRB,PRKD1
2	GOBP_REGULATION_OF_P38MAPK_CASCADE	6/270	38/11876	0.000195612	0.00585674	0.00456666	6	8.21627	PER1,DUSP10,DUSP1,GADD45B,TREM2,SPI1
2	GOBP_ACID_SECRETION	4/270	26/11876	0.00263289	0.0324974	0.0253391	4	7.91473	HIP1R,ABAT,MYC,SNX10
2	GOBP_NEGATIVE_REGULATION_OF_CELL_JUNCTION_ASSEMBLY	4/270	26/11876	0.00263289	0.0324974	0.0253391	4	7.91473	THBS1,PHLDB2,APOD,FAM107A
2	GOBP_REGULATION_OF_KERATINOCYTE_PROLIFERATION	4/270	26/11876	0.00263289	0.0324974	0.0253391	4	7.91473	KLF9,SNAI2,ZFP36,PRKD1
2	GOBP_RESPIRATORY_BURST	4/270	26/11876	0.00263289	0.0324974	0.0253391	4	7.91473	DUSP10,CYBB,TREM2,CD52
2	GOBP_RESPONSE_TO_CADMIUM_ION	7/270	46/11876	7.27981e-05	0.00305752	0.00238403	7	7.89081	MT1X,CYBB,MT1E,MT1M,MMP9,MT2A,MT1F
2	GOBP_NEGATIVE_REGULATION_OF_CELL_SUBSTRATE_ADHESION	8/270	53/11876	2.34966e-05	0.00186983	0.00145796	8	7.84152	THBS1,PIK3R1,PHLDB2,APOD,CX3CL1,JAG1,FAM107A,FBLN1
2	GOBP_REGULATION_OF_COAGULATION	7/270	47/11876	8.38962e-05	0.00326783	0.00254801	7	7.69329	APOE,THBS1,CD36,SERPING1,HPSE,CAV1,ABAT
2	GOBP_NEGATIVE_REGULATION_OF_EXOCYTOSIS	4/270	27/11876	0.00303627	0.0351789	0.0274299	4	7.57073	STXBP6,CD84,SPI1,NCKAP1L
2	GOBP_RESPONSE_TO_ZINC_ION	5/270	34/11876	0.000948946	0.0165675	0.0129181	5	7.52997	MT1X,MT1E,MT1M,MT2A,MT1F
2	GOBP_EXTRACELLULAR_MATRIX_ASSEMBLY	6/270	41/11876	0.00030093	0.00750454	0.00585149	6	7.51144	GPM6B,LOX,MFAP4,PHLDB2,PHLDB1,FBLN5
2	GOBP_NEGATIVE_REGULATION_OF_STRESS_ACTIVATED_PROTEIN_KINASE_SIGNALING_CASCADE	6/270	41/11876	0.00030093	0.00750454	0.00585149	6	7.51144	PER1,DUSP10,DUSP1,TREM2,FOXO1,MYC
2	GOBP_REGULATION_OF_PHOSPHATIDYLINOSITOL_3_KINASE_ACTIVITY	6/270	41/11876	0.00030093	0.00750454	0.00585149	6	7.51144	PTK2B,PIK3R1,PIK3IP1,TNFAIP8L3,PDGFRB,PRKD1
2	GOBP_POSITIVE_REGULATION_OF_FAT_CELL_DIFFERENTIATION	8/270	55/11876	3.10346e-05	0.002035	0.00158675	8	7.50729	LPL,ZBTB16,SNAI2,ZFP36,TMEM64,PPARG,PIM1,KLF5
2	GOBP_P38MAPK_CASCADE	7/270	48/11876	9.63357e-05	0.00342728	0.00267235	7	7.50546	PER1,DUSP10,DUSP1,ZFP36,GADD45B,TREM2,SPI1
2	GOBP_INTERLEUKIN_1_PRODUCTION	10/270	70/11876	3.72497e-06	0.00058579	0.000456756	10	7.39934	LPL,ACP5,CD36,S1PR3,TLR4,S100A13,TREM2,CX3CL1,HSPB1,ERRFI1
2	GOBP_REGULATION_OF_LIPID_STORAGE	6/270	42/11876	0.000344476	0.00840077	0.0065503	6	7.29947	LPL,CD36,TREM2,PPARG,ABHD5,PNPLA2
2	GOBP_REGULATION_OF_PLATELET_ACTIVATION	4/270	28/11876	0.00347988	0.0386267	0.0301183	4	7.25231	APOE,PLEK,TLR4,ABAT
2	GOBP_BASEMENT_MEMBRANE_ORGANIZATION	4/270	29/11876	0.00396557	0.0413514	0.0322428	4	6.96262	PHLDB2,CAV1,PHLDB1,NID1
2	GOBP_MYELOID_LEUKOCYTE_CYTOKINE_PRODUCTION	4/270	29/11876	0.00396557	0.0413514	0.0322428	4	6.96262	CD36,LAPTM5,TLR4,SPON2
2	GOBP_NEGATIVE_REGULATION_OF_ENDOTHELIAL_CELL_PROLIFERATION	4/270	29/11876	0.00396557	0.0413514	0.0322428	4	6.96262	APOE,THBS1,CAV1,PPARG
2	GOBP_STRIATED_MUSCLE_ADAPTATION	4/270	29/11876	0.00396557	0.0413514	0.0322428	4	6.96262	GSN,FOXO1,ERRFI1,PPARG
2	GOBP_REGULATION_OF_STEROL_TRANSPORT	6/270	44/11876	0.000446271	0.0097088	0.00757022	6	6.91539	APOE,CAV1,EEPD1,TREM2,APOC1,PPARG
2	GOBP_POSITIVE_REGULATION_OF_MIRNA_TRANSCRIPTION	5/270	37/11876	0.00140633	0.0216977	0.0169183	5	6.82132	MYC,SPI1,PPARG,FOXO3,KLF5
2	GOBP_CELLULAR_RESPONSE_TO_CORTICOSTEROID_STIMULUS	6/270	45/11876	0.000505247	0.0106102	0.00827305	6	6.73777	KLF9,ZFP36,ZFP36L2,ERRFI1,FAM107A,FOXO3
2	GOBP_AMYLOID_BETA_CLEARANCE	4/270	30/11876	0.00449514	0.0444362	0.0346481	4	6.69463	APOE,CD36,MME,TREM2
2	GOBP_COLLAGEN_CATABOLIC_PROCESS	4/270	30/11876	0.00449514	0.0444362	0.0346481	4	6.69463	CST3,MMP7,CTSK,MMP9
2	GOBP_REGULATION_OF_MACROPHAGE_MIGRATION	4/270	30/11876	0.00449514	0.0444362	0.0346481	4	6.69463	PTK2B,THBS1,TREM2,CX3CL1
2	GOBP_DIGESTIVE_SYSTEM_PROCESS	7/270	53/11876	0.000183078	0.00568898	0.00443585	7	6.68586	TJP2,CD36,TLR4,HIP1R,SERPINA3,RBP4,SNX10
2	GOBP_POSITIVE_REGULATION_OF_REACTIVE_OXYGEN_SPECIES_METABOLIC_PROCESS	7/270	53/11876	0.000183078	0.00568898	0.00443585	7	6.68586	PTK2B,THBS1,AGTR1,CD36,TLR4,PDGFRB,FOXO3
2	GOBP_DIGESTION	8/270	61/11876	6.67239e-05	0.00305752	0.00238403	8	6.65309	CHIT1,TJP2,CD36,TLR4,HIP1R,SERPINA3,RBP4,SNX10
2	GOBP_EXTRACELLULAR_MATRIX_DISASSEMBLY	6/270	46/11876	0.000570114	0.0114935	0.00896179	6	6.56885	GSN,CST3,MMP7,CTSK,MMP9,LCP1
2	GOBP_REGULATION_OF_OSTEOCLAST_DIFFERENTIATION	6/270	46/11876	0.000570114	0.0114935	0.00896179	6	6.56885	PIK3R1,TLR4,FSTL3,MITF,TMEM64,TREM2
2	GOBP_RESPONSE_TO_CHEMOKINE	6/270	46/11876	0.000570114	0.0114935	0.00896179	6	6.56885	LOX,PTK2B,DUSP1,RIPOR2,TREM2,CX3CL1
2	GOBP_GLIAL_CELL_PROLIFERATION	4/270	31/11876	0.00507034	0.0479459	0.0373847	4	6.44624	PTK2B,TREM2,MYC,CX3CL1
2	GOBP_NEGATIVE_REGULATION_OF_COAGULATION	4/270	31/11876	0.00507034	0.0479459	0.0373847	4	6.44624	APOE,THBS1,SERPING1,ABAT
2	GOBP_REGULATION_OF_COLLAGEN_METABOLIC_PROCESS	4/270	31/11876	0.00507034	0.0479459	0.0373847	4	6.44624	CST3,MFAP4,ERRFI1,PDGFRB
2	GOBP_REGULATION_OF_MACROPHAGE_ACTIVATION	5/270	39/11876	0.00179021	0.0255378	0.0199125	5	6.41913	THBS1,TLR4,CD84,TREM2,CX3CL1
2	GOBP_DETOXIFICATION	12/270	96/11876	1.70847e-06	0.000462625	0.000360722	12	6.3773	MT1X,APOE,CD36,MT1E,MT1M,SESN1,MT2A,FBLN5,GLRX,TXNRD1,PIM1,MT1F
2	GOBP_REGULATION_OF_LIPID_LOCALIZATION	14/270	114/11876	2.88676e-07	0.000436478	0.000340334	14	6.28989	LPL,APOE,THBS1,AGTR1,CD36,SPP1,CAV1,EEPD1,TREM2,ACSL1,APOC1,PPARG,ABHD5,PNPLA2
2	GOBP_FATTY_ACID_TRANSPORT	7/270	56/11876	0.000259932	0.00690252	0.00538208	7	6.27508	APOE,THBS1,CD36,FABP4,ACSL1,PPARG,PLA2G2A
2	GOBP_RESPONSE_TO_FATTY_ACID	6/270	48/11876	0.000719115	0.0133755	0.0104292	6	6.2551	LPL,CD36,FOXO1,ACSL1,TBXAS1,FOXO3
2	GOBP_EMBRYO_IMPLANTATION	5/270	40/11876	0.00200855	0.0274835	0.0214297	5	6.23527	RECK,SPP1,MMP9,ARHGDIB,FBLN1
2	GOBP_INTERLEUKIN_12_PRODUCTION	5/270	40/11876	0.00200855	0.0274835	0.0214297	5	6.23527	THBS1,ACP5,CD36,LAPTM5,TLR4
2	GOBP_NEGATIVE_REGULATION_OF_WOUND_HEALING	5/270	40/11876	0.00200855	0.0274835	0.0214297	5	6.23527	APOE,THBS1,PHLDB2,SERPING1,ABAT
2	GOBP_POSITIVE_REGULATION_OF_TUMOR_NECROSIS_FACTOR_SUPERFAMILY_CYTOKINE_PRODUCTION	9/270	73/11876	3.86362e-05	0.00213683	0.00166615	9	6.21632	LPL,THBS1,CD36,PIK3R1,TLR4,CD84,CYBB,SPON2,HSPB1
2	GOBP_REGULATION_OF_FAT_CELL_DIFFERENTIATION	13/270	109/11876	1.08523e-06	0.000462625	0.000360722	13	6.06249	LPL,ZBTB16,DUSP10,SNAI2,ZFP36,ZFP36L2,TMEM64,FOXO1,CCN4,JAG1,PPARG,PIM1,KLF5
2	GOBP_DEFENSE_RESPONSE_TO_GRAM_POSITIVE_BACTERIUM	5/270	41/11876	0.00224572	0.0293985	0.0229228	5	6.06162	ACP5,CD36,ANG,PLA2G2A,MPEG1
2	GOBP_RESPONSE_TO_AMYLOID_BETA	5/270	41/11876	0.00224572	0.0293985	0.0229228	5	6.06162	CD36,TLR4,TREM2,MMP9,FOXO3
2	GOBP_RESPONSE_TO_EPIDERMAL_GROWTH_FACTOR	5/270	41/11876	0.00224572	0.0293985	0.0229228	5	6.06162	SNAI2,ZFP36,ZFP36L2,MYC,ERRFI1
2	GOBP_TUMOR_NECROSIS_FACTOR_SUPERFAMILY_CYTOKINE_PRODUCTION	14/270	118/11876	4.44209e-07	0.000447763	0.000349133	14	6.04597	LPL,THBS1,ACP5,CD36,PIK3R1,TLR4,CD84,ZFP36,CYBB,TREM2,SPON2,CX3CL1,HSPB1,ERRFI1
2	GOBP_LIPID_STORAGE	8/270	67/11876	0.000131391	0.00441473	0.00344228	8	5.9737	LPL,APOE,CD36,CAV1,TREM2,PPARG,ABHD5,PNPLA2
2	GOBP_POSITIVE_REGULATION_OF_SMOOTH_MUSCLE_CELL_PROLIFERATION	8/270	67/11876	0.000131391	0.00441473	0.00344228	8	5.9737	THBS1,TLR4,PDGFD,MMP9,CCN4,MYC,CX3CL1,PDGFRB
2	GOBP_POSITIVE_REGULATION_OF_CHEMOTAXIS	12/270	102/11876	3.27378e-06	0.000549996	0.000428846	12	5.94923	PTK2B,THBS1,RIPOR2,TREM2,PDGFD,HSPB1,PLA2G7,SPI1,PDGFRB,NCKAP1L,TMSB4X,PRKD1
2	GOBP_POSITIVE_REGULATION_OF_LIPID_LOCALIZATION	9/270	77/11876	5.93154e-05	0.00280265	0.0021853	9	5.84878	LPL,APOE,CD36,SPP1,CAV1,EEPD1,TREM2,ACSL1,PPARG
2	GOBP_BONE_RESORPTION	6/270	51/11876	0.000997064	0.0171314	0.0133578	6	5.83675	PTK2B,ACP5,SPP1,TMEM64,CTSK,SNX10
2	GOBP_POSITIVE_REGULATION_OF_LIPID_TRANSPORT	7/270	60/11876	0.000400685	0.0092494	0.00721201	7	5.79968	APOE,SPP1,CAV1,EEPD1,TREM2,ACSL1,PPARG
2	GOBP_GLYCEROLIPID_CATABOLIC_PROCESS	5/270	43/11876	0.00278026	0.0334162	0.0260555	5	5.74173	LPL,APOC1,PLA2G7,ABHD5,PNPLA2
2	GOBP_NEGATIVE_REGULATION_OF_TUMOR_NECROSIS_FACTOR_SUPERFAMILY_CYTOKINE_PRODUCTION	5/270	43/11876	0.00278026	0.0334162	0.0260555	5	5.74173	ACP5,TLR4,TREM2,CX3CL1,ERRFI1
2	GOBP_REGULATION_OF_GLUCOSE_IMPORT	5/270	43/11876	0.00278026	0.0334162	0.0260555	5	5.74173	PRKAG2,PIK3R1,SORBS1,MYC,RTN2
2	GOBP_REGULATION_OF_NITRIC_OXIDE_METABOLIC_PROCESS	5/270	43/11876	0.00278026	0.0334162	0.0260555	5	5.74173	PTK2B,ACP5,CD36,TLR4,CAV1
2	GOBP_NEGATIVE_REGULATION_OF_RESPONSE_TO_WOUNDING	6/270	52/11876	0.00110599	0.0185806	0.0144878	6	5.70943	APOE,THBS1,PHLDB2,SERPING1,SPP1,ABAT
2	GOBP_REGULATION_OF_LIPID_KINASE_ACTIVITY	6/270	52/11876	0.00110599	0.0185806	0.0144878	6	5.70943	PTK2B,PIK3R1,PIK3IP1,TNFAIP8L3,PDGFRB,PRKD1
2	GOBP_BONE_REMODELING	8/270	71/11876	0.000198182	0.00587552	0.0045813	8	5.59284	PTK2B,ACP5,CTHRC1,SPP1,MITF,TMEM64,CTSK,SNX10
2	GOBP_NEGATIVE_REGULATION_OF_MYELOID_CELL_DIFFERENTIATION	7/270	62/11876	0.000490921	0.0104098	0.00811678	7	5.58813	ZBTB16,PTK2B,PIK3R1,TLR4,ZFP36,FSTL3,MYC
2	GOBP_PRODUCTION_OF_MOLECULAR_MEDIATOR_INVOLVED_IN_INFLAMMATORY_RESPONSE	6/270	55/11876	0.00148802	0.0224989	0.017543	6	5.35817	PER1,DUSP10,CD36,TLR4,TREM2,APOD
2	GOBP_REGULATION_OF_PROTEIN_IMPORT	6/270	55/11876	0.00148802	0.0224989	0.017543	6	5.35817	CD36,PIK3R1,RAB23,APOD,PKIG,PRKD1
2	GOBP_REGULATION_OF_LIPID_TRANSPORT	10/270	93/11876	4.79386e-05	0.00236436	0.00184355	10	5.33755	APOE,THBS1,AGTR1,SPP1,CAV1,EEPD1,TREM2,ACSL1,APOC1,PPARG
2	GOBP_OSTEOCLAST_DIFFERENTIATION	8/270	74/11876	0.00026475	0.00696177	0.00542828	8	5.33675	PIK3R1,TLR4,FSTL3,MITF,TMEM64,TREM2,CCN4,SNX10
2	GOBP_POSITIVE_REGULATION_OF_INTERLEUKIN_1_PRODUCTION	5/270	46/11876	0.00374653	0.0406075	0.0316628	5	5.32003	LPL,CD36,TLR4,S100A13,HSPB1
2	GOBP_POSITIVE_REGULATION_OF_PROTEIN_BINDING	8/270	75/11876	0.000290625	0.00749949	0.00584756	8	5.25683	APOE,CTHRC1,HIPK2,HIP1R,CAV1,USP33,MMP9,PLCL1
2	GOBP_MEMBRANE_INVAGINATION	6/270	56/11876	0.00163539	0.0243617	0.0189955	6	5.25081	GSN,MFGE8,THBS1,CD36,TREM2,NCKAP1L
2	GOBP_TISSUE_REMODELING	13/270	124/11876	4.70112e-06	0.000586208	0.000457082	13	5.23653	CST3,PTK2B,ACP5,CTHRC1,SPP1,CAV1,MITF,TMEM64,CTSK,LIPA,JAG1,PPARG,SNX10
2	GOBP_POSITIVE_REGULATION_OF_LIPID_METABOLIC_PROCESS	11/270	105/11876	2.57263e-05	0.00199478	0.00155538	11	5.19956	APOE,PTK2B,AGTR1,SORBS1,TNFAIP8L3,APOC1,PPARG,ABHD5,PNPLA2,PDGFRB,PRKD1
2	GOBP_PLATELET_DERIVED_GROWTH_FACTOR_RECEPTOR_SIGNALING_PATHWAY	5/270	47/11876	0.0041162	0.0427746	0.0333525	5	5.19316	LOX,HIP1R,PDGFD,APOD,PDGFRB
2	GOBP_REGULATION_OF_WOUND_HEALING	9/270	86/11876	0.000141522	0.00465178	0.00362712	9	5.16128	APOE,THBS1,CD36,PHLDB2,SERPING1,HPSE,CAV1,ABAT,CCN4
2	GOBP_REACTIVE_NITROGEN_SPECIES_METABOLIC_PROCESS	6/270	57/11876	0.0017936	0.0255378	0.0199125	6	5.14756	PTK2B,ACP5,CD36,TLR4,GCHFR,CAV1
2	GOBP_REGULATION_OF_RESPONSE_TO_OXIDATIVE_STRESS	8/270	77/11876	0.000348584	0.00843295	0.0065754	8	5.10378	CD36,TLR4,TREM2,SESN1,HSPB1,FBLN5,SESN3,FOXO3
2	GOBP_NEGATIVE_REGULATION_OF_MAP_KINASE_ACTIVITY	5/270	48/11876	0.00451121	0.0444362	0.0346481	5	5.07209	APOE,DUSP10,DUSP1,CAV1,PPARG
2	GOBP_REGULATION_OF_CHONDROCYTE_DIFFERENTIATION	5/270	48/11876	0.00451121	0.0444362	0.0346481	5	5.07209	ZBTB16,SNAI2,ADAMTS7,SIX2,CCN4
2	GOBP_SMOOTH_MUSCLE_CELL_PROLIFERATION	12/270	118/11876	1.49761e-05	0.00141524	0.0011035	12	5.0445	APOE,THBS1,TLR4,PDGFD,MMP9,APOD,CCN4,MYC,CX3CL1,ANG,PPARG,PDGFRB
2	GOBP_TRIGLYCERIDE_METABOLIC_PROCESS	7/270	68/11876	0.000862075	0.0152451	0.011887	7	5.03582	LPL,APOE,CAV1,ACSL1,APOC1,ABHD5,PNPLA2
2	GOBP_REGULATION_OF_CELL_MATRIX_ADHESION	10/270	98/11876	7.5224e-05	0.0030797	0.00240133	10	5.03252	GPM6B,PTK2B,THBS1,CD36,PIK3R1,PHLDB2,APOD,CX3CL1,JAG1,FAM107A
2	GOBP_HUMORAL_IMMUNE_RESPONSE	9/270	89/11876	0.000184365	0.00568898	0.00443585	9	4.96648	MASP1,MFAP4,SERPING1,TREM2,CFD,TNFRSF21,SPON2,ANG,C1QA
2	GOBP_NEGATIVE_REGULATION_OF_INTRACELLULAR_TRANSPORT	5/270	49/11876	0.00493248	0.0475026	0.0370391	5	4.95627	CD36,RAB23,CRYAB,APOD,PKIG
2	GOBP_POSITIVE_REGULATION_OF_BLOOD_VESSEL_ENDOTHELIAL_CELL_MIGRATION	5/270	49/11876	0.00493248	0.0475026	0.0370391	5	4.95627	THBS1,HSPB1,HDAC7,TMSB4X,PRKD1
2	GOBP_REGULATION_OF_REACTIVE_OXYGEN_SPECIES_METABOLIC_PROCESS	11/270	110/11876	3.98259e-05	0.00213683	0.00166615	11	4.93466	PTK2B,THBS1,AGTR1,ACP5,CD36,TLR4,FOXO1,CRYAB,FBLN5,PDGFRB,FOXO3
2	GOBP_REGULATION_OF_MONONUCLEAR_CELL_MIGRATION	8/270	80/11876	0.000452887	0.00978235	0.00762756	8	4.88934	PTK2B,THBS1,DUSP1,RIPOR2,PDGFD,APOD,PLA2G7,SPI1
2	GOBP_REGULATION_OF_MYELOID_CELL_DIFFERENTIATION	15/270	153/11876	2.0363e-06	0.000462625	0.000360722	15	4.88622	ZBTB16,LOX,PTK2B,PIK3R1,TLR4,ZFP36,FSTL3,MITF,TMEM64,TREM2,MYC,JAG1,SPI1,NCKAP1L,FOXO3
2	GOBP_CELLULAR_EXTRAVASATION	5/270	50/11876	0.00538091	0.0495842	0.0386622	5	4.84653	XG,RIPOR2,PDGFD,GCNT1,CX3CL1
2	GOBP_NEUTRAL_LIPID_METABOLIC_PROCESS	9/270	91/11876	0.000218535	0.00627043	0.00488923	9	4.84525	LPL,APOE,DGKI,CAV1,ACSL1,APOC1,ANG,ABHD5,PNPLA2
2	GOBP_POSITIVE_REGULATION_OF_LEUKOCYTE_MIGRATION	10/270	102/11876	0.000105651	0.0036342	0.00283368	10	4.8126	PTK2B,THBS1,XG,RIPOR2,TREM2,PDGFD,CX3CL1,PLA2G7,SPI1,NCKAP1L
2	GOBP_REGULATION_OF_OSTEOBLAST_DIFFERENTIATION	10/270	102/11876	0.000105651	0.0036342	0.00283368	10	4.8126	CTHRC1,SNAI2,ZHX3,SMOC1,TMEM64,CCN4,JAG1,PPARG,HDAC7,PRKD1
2	GOBP_EXTERNAL_ENCAPSULATING_STRUCTURE_ORGANIZATION	23/270	244/11876	7.62487e-09	2.30576e-05	1.79786e-05	23	4.79606	GPM6B,GSN,DPT,VIT,CST3,LOX,ANGPTL7,MMP7,MFAP4,RECK,PHLDB2,CRISPLD2,SMOC1,CAV1,PHLDB1,ADAMTS7,CTSK,MMP9,FBLN5,COL28A1,LCP1,NID1,FBLN1
2	GOBP_CELL_SUBSTRATE_JUNCTION_ORGANIZATION	9/270	92/11876	0.000237499	0.00655543	0.00511145	9	4.78626	GPM6B,PTK2B,THBS1,PIK3R1,PHLDB2,ITGA5,SORBS1,APOD,FAM107A
2	GOBP_REGULATION_OF_CARTILAGE_DEVELOPMENT	6/270	61/11876	0.00254495	0.0320101	0.0249591	6	4.77207	ZBTB16,SNAI2,ADAMTS7,CTSK,SIX2,CCN4
2	GOBP_POSITIVE_REGULATION_OF_INFLAMMATORY_RESPONSE	9/270	93/11876	0.000257809	0.00690252	0.00538208	9	4.72875	LPL,AGTR1,TLR4,FABP4,TREM2,CCN4,CX3CL1,PLA2G7,PLA2G2A
2	GOBP_NEGATIVE_REGULATION_OF_MAPK_CASCADE	13/270	136/11876	1.30065e-05	0.00131105	0.00102226	13	4.72124	PER1,APOE,DUSP10,TLR4,DUSP1,DUSP4,CAV1,TREM2,FOXO1,MYC,ERRFI1,PPARG,FBLN1
2	GOBP_NEGATIVE_REGULATION_OF_EPITHELIAL_CELL_PROLIFERATION	9/270	95/11876	0.000302762	0.00750454	0.00585149	9	4.61787	KLF9,AR,APOE,THBS1,DUSP10,SNAI2,CAV1,PPARG,MTSS1
2	GOBP_COLLAGEN_METABOLIC_PROCESS	7/270	74/11876	0.00142589	0.0218878	0.0170665	7	4.58325	CST3,MMP7,MFAP4,CTSK,MMP9,ERRFI1,PDGFRB
2	GOBP_MONOCARBOXYLIC_ACID_TRANSPORT	6/270	64/11876	0.00324758	0.0371995	0.0290055	6	4.52353	SLC16A12,CD36,MYC,ABCC2,PLA2G2A,SLCO2B1
2	GOBP_REGULATION_OF_CELL_SUBSTRATE_JUNCTION_ORGANIZATION	6/270	64/11876	0.00324758	0.0371995	0.0290055	6	4.52353	GPM6B,THBS1,PIK3R1,PHLDB2,APOD,FAM107A
2	GOBP_ORGANIC_HYDROXY_COMPOUND_TRANSPORT	15/270	164/11876	4.8463e-06	0.000586208	0.000457082	15	4.52156	GPM6B,APOE,AGTR1,CD36,SPP1,CAV1,EEPD1,TREM2,APOC1,ABAT,MYC,ABCC2,RBP4,PPARG,SLCO2B1
2	GOBP_FOCAL_ADHESION_ASSEMBLY	7/270	77/11876	0.00179879	0.0255378	0.0199125	7	4.38515	GPM6B,PTK2B,THBS1,PHLDB2,SORBS1,APOD,FAM107A
2	GOBP_REGULATION_OF_RESPONSE_TO_WOUNDING	10/270	111/11876	0.000213751	0.00622586	0.00485447	10	4.38004	APOE,THBS1,CD36,PHLDB2,SERPING1,SPP1,HPSE,CAV1,ABAT,CCN4
2	GOBP_POSITIVE_REGULATION_OF_LEUKOCYTE_CHEMOTAXIS	6/270	66/11876	0.00379028	0.0407893	0.0318045	6	4.37259	PTK2B,THBS1,RIPOR2,PLA2G7,SPI1,NCKAP1L
2	GOBP_MUSCLE_CELL_PROLIFERATION	14/270	158/11876	1.4493e-05	0.00141377	0.00110235	14	4.35236	APOE,THBS1,TLR4,PDGFD,MMP9,APOD,CCN4,MYC,RBP4,CX3CL1,ANG,PPARG,PDGFRB,PIM1
2	GOBP_CELLULAR_RESPONSE_TO_KETONE	7/270	79/11876	0.00208665	0.0282961	0.0220632	7	4.26253	KLF9,AR,SPP1,PTGFR,MYC,ERRFI1,FOXO3
2	GOBP_VASCULAR_TRANSPORT	6/270	68/11876	0.0043975	0.0442874	0.0345321	6	4.23113	APOE,SLC16A12,CD36,SLC44A1,ABCC2,SLCO2B1
2	GOBP_MYELOID_LEUKOCYTE_MIGRATION	12/270	139/11876	7.66594e-05	0.0030797	0.00240133	12	4.20307	PTK2B,THBS1,XG,DUSP1,RIPOR2,TREM2,PDGFD,CX3CL1,PLA2G7,SPI1,NCKAP1L,JAGN1
2	GOBP_RESPONSE_TO_TOXIC_SUBSTANCE	14/270	164/11876	2.2116e-05	0.00185026	0.0014427	14	4.17566	MT1X,INHBB,APOE,CD36,MT1E,MT1M,SESN1,MT2A,FBLN5,GLRX,PDGFRB,TXNRD1,PIM1,MT1F
2	GOBP_MONONUCLEAR_CELL_MIGRATION	10/270	116/11876	0.000306316	0.0075309	0.00587204	10	4.1717	PTK2B,THBS1,XG,DUSP1,RIPOR2,PDGFD,APOD,CX3CL1,PLA2G7,SPI1
2	GOBP_MACROPHAGE_ACTIVATION	6/270	69/11876	0.00472668	0.0460543	0.0359098	6	4.16312	THBS1,TLR4,CD84,TREM2,CX3CL1,C1QA
2	GOBP_CELL_MATRIX_ADHESION	16/270	189/11876	6.37212e-06	0.000726646	0.000566586	16	4.16195	GPM6B,PTK2B,THBS1,CD36,PIK3R1,ITGAX,PHLDB2,HPSE,ITGA5,SORBS1,APOD,CX3CL1,JAG1,FBLN5,FAM107A,NID1
2	GOBP_CELLULAR_OXIDANT_DETOXIFICATION	6/270	70/11876	0.00507364	0.0479459	0.0373847	6	4.09774	APOE,CD36,SESN1,FBLN5,GLRX,TXNRD1
2	GOBP_RESPONSE_TO_REACTIVE_OXYGEN_SPECIES	14/270	168/11876	2.89819e-05	0.002035	0.00158675	14	4.06582	APOE,PTK2B,CD36,RHOB,PDGFD,CRYAB,SESN1,MMP9,APOD,FBLN5,SESN3,OSER1,PDGFRB,FOXO3
2	GOBP_CHEMOKINE_PRODUCTION	6/270	71/11876	0.00543893	0.0496898	0.0387445	6	4.03438	LPL,SNAI2,TLR4,CD84,TREM2,APOD
2	GOBP_NEGATIVE_REGULATION_OF_LIPID_METABOLIC_PROCESS	6/270	71/11876	0.00543893	0.0496898	0.0387445	6	4.03438	APOE,SNAI2,PIK3IP1,APOC1,APOD,NR0B1
2	GOBP_REGULATION_OF_CELL_SUBSTRATE_ADHESION	14/270	171/11876	3.52967e-05	0.00209289	0.00163188	14	3.98712	GPM6B,VIT,PTK2B,THBS1,CD36,PIK3R1,PHLDB2,ITGA5,APOD,CX3CL1,JAG1,FAM107A,NID1,FBLN1
2	GOBP_CELLULAR_RESPONSE_TO_TOXIC_SUBSTANCE	7/270	84/11876	0.00296258	0.0347242	0.0270754	7	3.98425	APOE,CD36,SESN1,FBLN5,GLRX,TXNRD1,PIM1
2	GOBP_MYELOID_LEUKOCYTE_DIFFERENTIATION	13/270	160/11876	7.25997e-05	0.00305752	0.00238403	13	3.94227	PIK3R1,TLR4,FSTL3,MITF,TMEM64,TREM2,MMP9,CCN4,MYC,SPI1,PPARG,SNX10,JAGN1
2	GOBP_REGULATION_OF_CHEMOTAXIS	13/270	161/11876	7.73999e-05	0.0030797	0.00240133	13	3.91532	PTK2B,THBS1,DUSP1,RIPOR2,TREM2,PDGFD,HSPB1,PLA2G7,SPI1,PDGFRB,NCKAP1L,TMSB4X,PRKD1
2	GOBP_NEGATIVE_REGULATION_OF_CELL_ADHESION	17/270	213/11876	7.21921e-06	0.000779675	0.000607934	17	3.91082	THBS1,SNAI2,PIK3R1,LAPTM5,PHLDB2,DUSP1,RIPOR2,ABAT,TNFRSF21,APOD,CX3CL1,JAG1,SPI1,NCKAP1L,FAM107A,ARHGDIB,FBLN1
2	GOBP_POSITIVE_REGULATION_OF_BINDING	12/270	149/11876	0.000149281	0.0048024	0.00374456	12	3.89294	APOE,CTHRC1,RIPOR2,HIPK2,HIP1R,CAV1,USP33,MMP9,MYC,GMNN,PPARG,PLCL1
2	GOBP_REGULATION_OF_MYELOID_LEUKOCYTE_DIFFERENTIATION	7/270	86/11876	0.00338255	0.0381672	0.02976	7	3.88279	PIK3R1,TLR4,FSTL3,MITF,TMEM64,TREM2,MYC
2	GOBP_REACTIVE_OXYGEN_SPECIES_METABOLIC_PROCESS	13/270	163/11876	8.78317e-05	0.00326783	0.00254801	13	3.86249	PTK2B,THBS1,AGTR1,ACP5,CD36,TLR4,CYBB,FOXO1,CRYAB,SESN1,FBLN5,PDGFRB,FOXO3
2	GOBP_CELLULAR_TRANSITION_METAL_ION_HOMEOSTASIS	7/270	87/11876	0.00360883	0.0395402	0.0308306	7	3.83398	MT1X,MT1E,CYBRD1,MT1M,MT2A,MYC,MT1F
2	GOBP_REGULATION_OF_LIPID_METABOLIC_PROCESS	19/270	245/11876	3.17279e-06	0.000549996	0.000428846	19	3.81097	APOE,PTK2B,PRKAG2,AGTR1,SNAI2,SORBS1,CAV1,PIK3IP1,TNFAIP8L3,SERPINA3,TREM2,APOC1,APOD,NR0B1,PPARG,ABHD5,PNPLA2,PDGFRB,PRKD1
2	GOBP_FAT_CELL_DIFFERENTIATION	15/270	192/11876	3.22417e-05	0.002035	0.00158675	15	3.79761	LPL,ZBTB16,INHBB,DUSP10,SNAI2,FABP4,ZFP36,ZFP36L2,TMEM64,FOXO1,CCN4,JAG1,PPARG,PIM1,KLF5
2	GOBP_REGULATION_OF_LEUKOCYTE_CHEMOTAXIS	7/270	88/11876	0.00384645	0.0409566	0.031935	7	3.78639	PTK2B,THBS1,DUSP1,RIPOR2,PLA2G7,SPI1,NCKAP1L
2	GOBP_STEROL_TRANSPORT	7/270	88/11876	0.00384645	0.0409566	0.031935	7	3.78639	APOE,CD36,CAV1,EEPD1,TREM2,APOC1,PPARG
2	GOBP_REGULATION_OF_STRESS_ACTIVATED_PROTEIN_KINASE_SIGNALING_CASCADE	13/270	166/11876	0.000105757	0.0036342	0.00283368	13	3.78586	PER1,PTK2B,DUSP10,TLR4,DUSP1,HIPK2,GADD45B,TREM2,FOXO1,MYC,SPI1,ARL6IP5,TRAF1
2	GOBP_REGULATION_OF_LEUKOCYTE_MIGRATION	12/270	153/11876	0.000191644	0.00579532	0.00451877	12	3.78132	PTK2B,THBS1,XG,DUSP1,RIPOR2,TREM2,PDGFD,APOD,CX3CL1,PLA2G7,SPI1,NCKAP1L
2	GOBP_NEGATIVE_REGULATION_OF_CYTOKINE_PRODUCTION	15/270	194/11876	3.63823e-05	0.00211577	0.00164972	15	3.75458	INHBB,THBS1,ACP5,LAPTM5,TLR4,CD84,ZFP36,TREM2,TNFRSF21,APOD,CX3CL1,ERRFI1,NCKAP1L,HDAC7,TMSB4X
2	GOBP_BLOOD_VESSEL_ENDOTHELIAL_CELL_MIGRATION	8/270	102/11876	0.00223278	0.0293985	0.0229228	8	3.73894	APOE,PTK2B,THBS1,HSPB1,PPARG,HDAC7,TMSB4X,PRKD1
2	GOBP_CELL_CHEMOTAXIS	15/270	196/11876	4.09843e-05	0.00213683	0.00166615	15	3.71251	LOX,PTK2B,THBS1,AGTR1,DUSP1,RIPOR2,PDGFD,CX3CL1,HSPB1,PLA2G7,SPI1,PDGFRB,NCKAP1L,TMSB4X,PRKD1
2	GOBP_NEGATIVE_REGULATION_OF_SECRETION	8/270	103/11876	0.00237428	0.030423	0.0237216	8	3.69934	INHBB,APOE,STXBP6,CD84,ABAT,SPI1,NCKAP1L,JAGN1
2	GOBP_POSITIVE_REGULATION_OF_SYNAPTIC_TRANSMISSION	8/270	103/11876	0.00237428	0.030423	0.0237216	8	3.69934	CACNB2,APOE,GLUL,PTK2B,MME,FAM107A,ZDHHC3,LAMA2
2	GOBP_POSITIVE_REGULATION_OF_ERK1_AND_ERK2_CASCADE	10/270	130/11876	0.000757862	0.0138059	0.0107648	10	3.68098	APOE,PTK2B,CD36,TLR4,TNFAIP8L3,TREM2,PDGFD,CX3CL1,PLA2G2A,PDGFRB
2	GOBP_REGULATION_OF_ENDOTHELIAL_CELL_MIGRATION	11/270	144/11876	0.000442565	0.0097088	0.00757022	11	3.66329	APOE,GLUL,PTK2B,THBS1,DCN,RHOB,HSPB1,PPARG,HDAC7,TMSB4X,PRKD1
2	GOBP_ANATOMICAL_STRUCTURE_HOMEOSTASIS	16/270	213/11876	2.85703e-05	0.002035	0.00158675	16	3.64772	CACNB2,LOX,PTK2B,TJP2,ACP5,TLR4,SPP1,SERPINA3,TMEM64,CTSK,LIPA,RBP4,CX3CL1,HSPB1,SNX10,LAMA2
2	GOBP_DEFENSE_RESPONSE_TO_BACTERIUM	9/270	118/11876	0.00146543	0.0223812	0.0174512	9	3.63601	ACP5,CD36,TLR4,TREM2,SPON2,ANG,PLA2G2A,MPEG1,PRKD1
2	GOBP_HEMOSTASIS	12/270	160/11876	0.000290583	0.00749949	0.00584756	12	3.59984	APOE,THBS1,PLEK,CD36,TLR4,SERPING1,HPSE,DGKI,CAV1,ABAT,HSPB1,FBLN1
2	GOBP_NEGATIVE_REGULATION_OF_INFLAMMATORY_RESPONSE	7/270	93/11876	0.00521728	0.0483251	0.0376804	7	3.56442	APOE,DUSP10,ACP5,ZFP36,TREM2,CX3CL1,PPARG
2	GOBP_POSITIVE_REGULATION_OF_ENDOTHELIAL_CELL_MIGRATION	7/270	93/11876	0.00521728	0.0483251	0.0376804	7	3.56442	PTK2B,THBS1,RHOB,HSPB1,HDAC7,TMSB4X,PRKD1
2	GOBP_INTERLEUKIN_6_PRODUCTION	8/270	107/11876	0.00301203	0.0350322	0.0273155	8	3.54824	LPL,CD36,TLR4,CD84,TREM2,SPON2,CX3CL1,NCKAP1L
2	GOBP_TRANSITION_METAL_ION_HOMEOSTASIS	8/270	107/11876	0.00301203	0.0350322	0.0273155	8	3.54824	MT1X,CUTC,MT1E,CYBRD1,MT1M,MT2A,MYC,MT1F
2	GOBP_ERK1_AND_ERK2_CASCADE	16/270	220/11876	4.23675e-05	0.00217152	0.00169319	16	3.51994	APOE,PTK2B,DUSP10,CD36,TLR4,DUSP4,ZFP36L2,TNFAIP8L3,TREM2,PDGFD,MYC,CX3CL1,ERRFI1,PLA2G2A,PDGFRB,FBLN1
2	GOBP_NEGATIVE_REGULATION_OF_LOCOMOTION	18/270	250/11876	1.60977e-05	0.00147513	0.0011502	18	3.50106	APOE,THBS1,DUSP10,ADARB1,DCN,RHOB,RECK,PHLDB2,DUSP1,RIPOR2,MITF,APOD,CX3CL1,JAG1,PPARG,ARHGDIB,FOXO3,FBLN1
2	GOBP_NEGATIVE_REGULATION_OF_TRANSPORT	22/270	310/11876	2.29477e-06	0.000462625	0.000360722	22	3.48546	GPM6B,INHBB,APOE,PTK2B,STXBP6,THBS1,CD36,CD84,RAB23,CAV1,CRYAB,APOC1,MMP9,ABAT,APOD,MYC,SPI1,PKIG,NCKAP1L,ARL6IP5,JAGN1,PRKD1
2	GOBP_POSITIVE_REGULATION_OF_VASCULATURE_DEVELOPMENT	9/270	123/11876	0.00195544	0.027125	0.0211501	9	3.47542	PTK2B,THBS1,RHOB,ITGAX,HIPK2,ITGA5,CYBB,HSPB1,PRKD1
2	GOBP_REGULATION_OF_INFLAMMATORY_RESPONSE	17/270	238/11876	3.07312e-05	0.002035	0.00158675	17	3.46087	LPL,APOE,DUSP10,AGTR1,ACP5,TLR4,FABP4,ZFP36,TREM2,MMP9,CCN4,CX3CL1,PLA2G7,PPARG,PLA2G2A,TMSB4X,PIK3AP1
2	GOBP_LIPID_LOCALIZATION	22/270	313/11876	2.6881e-06	0.000508052	0.000396142	22	3.44866	LPL,APOE,THBS1,AGTR1,CD36,FABP4,SPP1,CAV1,TNFAIP8L3,EEPD1,TREM2,ACSL1,APOC1,APOD,ABCC2,RBP4,PPARG,ABHD5,PNPLA2,CIDEC,PLA2G2A,SLCO2B1
2	GOBP_OSSIFICATION	23/270	329/11876	1.73391e-06	0.000462625	0.000360722	23	3.438	GPM6B,ZBTB16,LOX,PTK2B,CTHRC1,SNAI2,ZHX3,OMD,SPP1,FSTL3,SMOC1,ADAMTS7,TMEM64,CTSK,SIX2,MMP9,CCN4,CLEC3B,JAG1,PPARG,SNX10,HDAC7,PRKD1
2	GOBP_MYELOID_CELL_DIFFERENTIATION	21/270	299/11876	4.62111e-06	0.000586208	0.000457082	21	3.43595	ZBTB16,LOX,PTK2B,PIK3R1,TLR4,ZFP36,HIPK2,FSTL3,MITF,TMEM64,TREM2,MMP9,CCN4,MYC,JAG1,SPI1,PPARG,SNX10,NCKAP1L,JAGN1,FOXO3
2	GOBP_STRESS_ACTIVATED_PROTEIN_KINASE_SIGNALING_CASCADE	15/270	211/11876	9.51372e-05	0.00342494	0.00267052	15	3.42372	PER1,PTK2B,DUSP10,TLR4,DUSP1,ZFP36,HIPK2,GADD45B,TREM2,FOXO1,CRYAB,MYC,SPI1,ARL6IP5,TRAF1
2	GOBP_NEGATIVE_REGULATION_OF_CELL_ACTIVATION	10/270	139/11876	0.00126814	0.0200778	0.0156552	10	3.42122	APOE,LAPTM5,CD84,RIPOR2,TREM2,ABAT,TNFRSF21,CX3CL1,SPI1,NCKAP1L
2	GOBP_NEGATIVE_REGULATION_OF_PROTEIN_LOCALIZATION	11/270	158/11876	0.000962676	0.016635	0.0129708	11	3.3101	GPM6B,INHBB,APOE,CD36,RAB23,RIPOR2,APOD,DCLK1,SPI1,PKIG,JAGN1
2	GOBP_NEGATIVE_REGULATION_OF_TRANSFERASE_ACTIVITY	16/270	234/11876	8.85386e-05	0.00326783	0.00254801	16	3.29001	APOE,PRKAG2,DUSP10,ADARB1,CDC20,DUSP1,FABP4,ZFP36,CAV1,PIK3IP1,GADD45B,HSPB1,ERRFI1,PKIG,PPARG,MAD2L1
2	GOBP_LIPID_HOMEOSTASIS	8/270	115/11876	0.00468174	0.0458174	0.0357251	8	3.28083	LPL,APOE,FABP4,CAV1,TREM2,PPARG,ABHD5,PNPLA2
2	GOBP_NEGATIVE_REGULATION_OF_IMMUNE_SYSTEM_PROCESS	19/270	281/11876	2.26387e-05	0.00185026	0.0014427	19	3.27692	TSC22D3,THBS1,DUSP10,PIK3R1,LAPTM5,TLR4,CD84,SERPING1,DUSP1,RIPOR2,FSTL3,TREM2,TNFRSF21,APOD,MYC,CX3CL1,SPI1,PPARG,NCKAP1L
2	GOBP_RESPONSE_TO_WOUNDING	27/270	409/11876	6.4927e-07	0.000462625	0.000360722	27	3.26411	LOX,INHBB,APOE,THBS1,PLEK,CD36,TLR4,PHLDB2,SERPING1,ZFP36,SPP1,HPSE,ITGA5,DGKI,ZFP36L2,CAV1,TREM2,ABAT,APOD,CCN4,MYC,CX3CL1,HSPB1,PPARG,PDGFRB,LCP1,FBLN1
2	GOBP_RESPONSE_TO_TUMOR_NECROSIS_FACTOR	12/270	177/11876	0.000723824	0.0133755	0.0104292	12	3.2245	PTK2B,THBS1,LAPTM5,FABP4,ZFP36,ZFP36L2,ADAMTS7,TNFRSF21,CX3CL1,TMSB4X,TRAF1,FOXO3
2	GOBP_CELLULAR_RESPONSE_TO_INORGANIC_SUBSTANCE	11/270	162/11876	0.00118101	0.0196229	0.0153005	11	3.2213	MT1X,INHBB,FABP4,CYBB,MT1E,MT1M,FOXO1,MMP9,MT2A,FBP1,MT1F
2	GOBP_INOSITOL_LIPID_MEDIATED_SIGNALING	9/270	133/11876	0.00332469	0.0377964	0.0294709	9	3.1924	DCN,PIK3R1,PIK3IP1,TNFAIP8L3,TREM2,PDGFD,PDGFRB,PLCL1,PIK3AP1
2	GOBP_RESPONSE_TO_INORGANIC_SUBSTANCE	26/270	401/11876	1.48419e-06	0.000462625	0.000360722	26	3.19077	MT1X,INHBB,PTK2B,THBS1,CD36,RHOB,FABP4,CYBB,MT1E,CAV1,CYBRD1,MT1M,FOXO1,PDGFD,CRYAB,MMP9,ABAT,MT2A,MYC,FBLN5,GRIA1,OSER1,PDGFRB,FBP1,MT1F,FOXO3
2	GOBP_REGULATION_OF_PROTEIN_LOCALIZATION_TO_NUCLEUS	8/270	118/11876	0.00546404	0.0497689	0.0388061	8	3.19053	GLUL,CD36,PIK3R1,RAB23,APOD,DCLK1,PKIG,PRKD1
2	GOBP_REGULATION_OF_EPITHELIAL_CELL_MIGRATION	13/270	195/11876	0.000514811	0.0107365	0.00837152	13	3.17452	APOE,GLUL,PTK2B,THBS1,DUSP10,DCN,RHOB,MMP9,HSPB1,PPARG,HDAC7,TMSB4X,PRKD1
2	GOBP_CELLULAR_RESPONSE_TO_STARVATION	9/270	134/11876	0.00349506	0.0386267	0.0301183	9	3.16659	INHBB,GLUL,PRKAG2,USP33,FOXO1,SESN1,SESN3,FOXO3,PRKD1
2	GOBP_REGULATION_OF_HEMOPOIESIS	17/270	259/11876	8.86117e-05	0.00326783	0.00254801	17	3.15477	ZBTB16,LOX,PTK2B,DUSP10,PIK3R1,TLR4,ZFP36,FSTL3,ZFP36L2,MITF,TMEM64,TREM2,MYC,JAG1,SPI1,NCKAP1L,FOXO3
2	GOBP_REGULATION_OF_MAP_KINASE_ACTIVITY	10/270	150/11876	0.00224053	0.0293985	0.0229228	10	3.14943	APOE,PTK2B,THBS1,DUSP10,TLR4,DUSP1,CAV1,PDGFD,PPARG,PDGFRB
2	GOBP_RESPONSE_TO_KETONE	10/270	150/11876	0.00224053	0.0293985	0.0229228	10	3.14943	KLF9,AR,THBS1,SPP1,CYBB,CAV1,PTGFR,MYC,ERRFI1,FOXO3
2	GOBP_POSITIVE_REGULATION_OF_RESPONSE_TO_EXTERNAL_STIMULUS	19/270	293/11876	4.02762e-05	0.00213683	0.00166615	19	3.13011	LPL,PTK2B,THBS1,AGTR1,TLR4,FABP4,RIPOR2,TREM2,PDGFD,CCN4,CX3CL1,HSPB1,PLA2G7,SPI1,PLA2G2A,PDGFRB,NCKAP1L,TMSB4X,PRKD1
2	GOBP_RESPONSE_TO_OXIDATIVE_STRESS	23/270	359/11876	7.48624e-06	0.000780634	0.000608682	23	3.12278	DHCR24,APOE,PTK2B,CD36,ANGPTL7,RHOB,TLR4,TREM2,FOXO1,PDGFD,CRYAB,SELENOP,SESN1,MMP9,APOD,HSPB1,FBLN5,SESN3,OSER1,PDGFRB,ARL6IP5,FOXO3,PRKD1
2	GOBP_CELLULAR_RESPONSE_TO_INSULIN_STIMULUS	11/270	167/11876	0.00150972	0.0227135	0.0177103	11	3.1167	LPL,INHBB,CCND3,PIK3R1,SORBS1,FOXO1,MYC,ERRFI1,PPARG,SESN3,FBP1
2	GOBP_NEGATIVE_REGULATION_OF_KINASE_ACTIVITY	13/270	199/11876	0.000623762	0.0120144	0.00936792	13	3.10517	APOE,PRKAG2,DUSP10,ADARB1,DUSP1,FABP4,CAV1,PIK3IP1,GADD45B,HSPB1,ERRFI1,PKIG,PPARG
2	GOBP_NEGATIVE_REGULATION_OF_PEPTIDASE_ACTIVITY	10/270	152/11876	0.00246903	0.0315036	0.0245642	10	3.10453	DHCR24,TIMP4,CST3,THBS1,RECK,SERPING1,SERPINA3,CRYAB,MMP9,COL28A1
2	GOBP_WOUND_HEALING	20/270	312/11876	2.97147e-05	0.002035	0.00158675	20	3.0992	LOX,APOE,THBS1,PLEK,CD36,TLR4,PHLDB2,SERPING1,HPSE,ITGA5,DGKI,CAV1,ABAT,CCN4,CX3CL1,HSPB1,PPARG,PDGFRB,LCP1,FBLN1
2	GOBP_REGULATION_OF_VASCULATURE_DEVELOPMENT	14/270	216/11876	0.000420537	0.00961218	0.00749488	14	3.08687	GLUL,PTK2B,THBS1,ANGPTL7,DCN,RHOB,RECK,ITGAX,HIPK2,ITGA5,CYBB,HSPB1,PPARG,PRKD1
2	GOBP_NEGATIVE_REGULATION_OF_INTRACELLULAR_SIGNAL_TRANSDUCTION	27/270	434/11876	2.0403e-06	0.000462625	0.000360722	27	3.05683	PER1,APOE,THBS1,DUSP10,PLEK,SNAI2,TLR4,DUSP1,DUSP4,RIPOR2,CAV1,PIK3IP1,TREM2,FOXO1,GPD1L,SESN1,MMP9,MYC,HSPB1,ERRFI1,SPI1,PPARG,SESN3,HDAC7,TMSB4X,FBP1,FBLN1
2	GOBP_CELLULAR_RESPONSE_TO_EXTRACELLULAR_STIMULUS	13/270	204/11876	0.000786772	0.0140781	0.0109771	13	3.02259	LPL,INHBB,GLUL,PRKAG2,SNAI2,USP33,FOXO1,SESN1,SESN3,FAM107A,PIM1,FOXO3,PRKD1
2	GOBP_BLOOD_VESSEL_MORPHOGENESIS	30/270	492/11876	8.09968e-07	0.000462625	0.000360722	30	3.01468	MFGE8,LOX,APOE,GLUL,PTK2B,THBS1,AGTR1,TMEM100,DCN,RHOB,RECK,ITGAX,HPSE,HIPK2,ITGA5,CYBB,CAV1,APOD,CX3CL1,ANG,HSPB1,JAG1,SPI1,PPARG,HIF3A,PDGFRB,HDAC7,KLF5,RAMP1,PRKD1
2	GOBP_OSTEOBLAST_DIFFERENTIATION	12/270	189/11876	0.00128235	0.020197	0.0157482	12	3.00278	LOX,CTHRC1,SNAI2,ZHX3,SPP1,SMOC1,TMEM64,CCN4,JAG1,PPARG,HDAC7,PRKD1
2	GOBP_DIVALENT_INORGANIC_CATION_HOMEOSTASIS	19/270	305/11876	6.9263e-05	0.00305752	0.00238403	19	2.99564	CACNB2,MT1X,APOE,PTK2B,AGTR1,CD36,S1PR3,MT1E,CAV1,PTGFR,MT1M,TMEM64,MT2A,CX3CL1,GRIA1,SNX10,CD52,MT1F,PRKD1
2	GOBP_REGULATION_OF_TRANSMEMBRANE_TRANSPORT	22/270	357/11876	2.17655e-05	0.00185026	0.0014427	22	2.98414	CACNB2,PTK2B,THBS1,PRKAG2,PIK3R1,CYBB,SORBS1,CAV1,TREM2,GPD1L,ACSL1,MMP9,MYC,CX3CL1,KCNS3,GLRX,RTN2,ARL6IP5,TMSB4X,PIM1,STOM,PRKD1
2	GOBP_RESPONSE_TO_STARVATION	10/270	158/11876	0.00326877	0.037301	0.0290846	10	2.97715	INHBB,GLUL,PRKAG2,ZFP36,USP33,FOXO1,SESN1,SESN3,FOXO3,PRKD1
2	GOBP_REGULATION_OF_CYTOSOLIC_CALCIUM_ION_CONCENTRATION	12/270	191/11876	0.00140335	0.0216977	0.0169183	12	2.96872	CACNB2,PTK2B,AGTR1,CD36,S1PR3,CAV1,PTGFR,TMEM64,CX3CL1,GRIA1,CD52,PRKD1
2	GOBP_LEUKOCYTE_MIGRATION	15/270	243/11876	0.000443261	0.0097088	0.00757022	15	2.93503	PTK2B,THBS1,XG,DUSP1,RIPOR2,TREM2,PDGFD,MMP9,APOD,GCNT1,CX3CL1,PLA2G7,SPI1,NCKAP1L,JAGN1
2	GOBP_CELL_SUBSTRATE_ADHESION	18/270	294/11876	0.000133883	0.00444903	0.00346903	18	2.93173	GPM6B,VIT,PTK2B,THBS1,CD36,PIK3R1,ITGAX,PHLDB2,HPSE,ITGA5,SORBS1,APOD,CX3CL1,JAG1,FBLN5,FAM107A,NID1,FBLN1
2	GOBP_POSITIVE_REGULATION_OF_LOCOMOTION	27/270	453/11876	4.56578e-06	0.000586208	0.000457082	27	2.91558	PTK2B,THBS1,MMP7,SNAI2,RHOB,PIK3R1,ITGAX,XG,TLR4,RIPOR2,ITGA5,CAV1,TREM2,PDGFD,MMP9,CCN4,MYC,CX3CL1,HSPB1,PLA2G7,SPI1,PDGFRB,NCKAP1L,HDAC7,TMSB4X,FAM107A,PRKD1
2	GOBP_CELLULAR_RESPONSE_TO_PEPTIDE	17/270	282/11876	0.00024665	0.00671955	0.00523941	17	2.87519	LPL,INHBB,AGTR1,CD36,CCND3,PIK3R1,TLR4,SORBS1,CAV1,TREM2,FOXO1,MYC,ERRFI1,PPARG,SESN3,FBP1,FOXO3
2	GOBP_REGULATION_OF_LEUKOCYTE_DIFFERENTIATION	12/270	197/11876	0.00182425	0.0257782	0.0200999	12	2.87095	ZBTB16,DUSP10,PIK3R1,TLR4,FSTL3,ZFP36L2,MITF,TMEM64,TREM2,MYC,NCKAP1L,FOXO3
2	GOBP_ORGANIC_ACID_TRANSPORT	12/270	198/11876	0.00190357	0.0267739	0.0208763	12	2.85527	APOE,THBS1,CD36,FABP4,ACSL1,ABAT,MYC,ABCC2,PPARG,PLA2G2A,ARL6IP5,SLCO2B1
2	GOBP_RESPONSE_TO_BACTERIUM	22/270	372/11876	4.07319e-05	0.00213683	0.00166615	22	2.85248	FKBP5,CHIT1,LPL,TIMP4,DUSP10,ACP5,CD36,TLR4,FABP4,ZFP36,CAV1,PTGFR,TREM2,CFD,SPON2,MRC1,CX3CL1,ANG,SPI1,PLA2G2A,MPEG1,PRKD1
2	GOBP_STEROID_METABOLIC_PROCESS	13/270	216/11876	0.0013291	0.0208249	0.0162377	13	2.84097	DHCR24,APOE,PRKAG2,AGTR1,SNAI2,SPP1,HSD17B11,HSD11B1,LIPA,APOC1,NR0B1,FDFT1,HSD17B7
2	GOBP_ANATOMICAL_STRUCTURE_MATURATION	10/270	166/11876	0.004642	0.045576	0.0355369	10	2.82255	ZBTB16,PTK2B,RECK,ADAMTS7,CX3CL1,ANG,PPARG,C1QA,SNX10,FOXO3
2	GOBP_RESPONSE_TO_PEPTIDE	22/270	376/11876	4.78269e-05	0.00236436	0.00184355	22	2.81925	LPL,TIMP4,INHBB,AGTR1,CD36,CCND3,PIK3R1,TLR4,CYBB,SORBS1,CAV1,TREM2,FOXO1,MMP9,MYC,GCNT1,JAG1,ERRFI1,PPARG,SESN3,FBP1,FOXO3
2	GOBP_REGULATION_OF_SMALL_MOLECULE_METABOLIC_PROCESS	15/270	253/11876	0.000675013	0.0127577	0.00994755	15	2.80927	APOE,PTK2B,PRKAG2,PLEK,SNAI2,SORBS1,CAV1,TREM2,FOXO1,APOC1,MYC,PPARG,TMSB4X,FBP1,NNMT
2	GOBP_RESPONSE_TO_METAL_ION	15/270	253/11876	0.000675013	0.0127577	0.00994755	15	2.80927	MT1X,INHBB,PTK2B,THBS1,FABP4,CYBB,MT1E,CAV1,CYBRD1,MT1M,MMP9,ABAT,MT2A,FBP1,MT1F
2	GOBP_REGULATION_OF_PEPTIDASE_ACTIVITY	18/270	308/11876	0.000238458	0.00655543	0.00511145	18	2.78679	DHCR24,GSN,TIMP4,CST3,THBS1,RECK,LAPTM5,SERPING1,HIP1R,CAV1,SERPINA3,CRYAB,MMP9,MYC,PPARG,COL28A1,ARL6IP5,FBLN1
2	GOBP_CARBOHYDRATE_HOMEOSTASIS	10/270	168/11876	0.0050477	0.0479459	0.0373847	10	2.78634	PIK3R1,TREM2,FOXO1,CCN4,HK3,RBP4,PPARG,SESN3,JAGN1,FOXO3
2	GOBP_RESPONSE_TO_INSULIN	12/270	203/11876	0.0023438	0.0302891	0.0236173	12	2.77933	LPL,INHBB,CCND3,PIK3R1,SORBS1,FOXO1,MYC,GCNT1,ERRFI1,PPARG,SESN3,FBP1
2	GOBP_RESPONSE_TO_OXYGEN_LEVELS	15/270	258/11876	0.000825209	0.014679	0.0114456	15	2.75027	PTK2B,THBS1,HIPK2,CYBB,CAV1,TREM2,FOXO1,CRYAB,ABAT,MYC,ANG,PPARG,HIF3A,PDGFRB,FOXO3
2	GOBP_ENDOTHELIAL_CELL_MIGRATION	11/270	188/11876	0.00380547	0.0408075	0.0318188	11	2.74199	APOE,GLUL,PTK2B,THBS1,DCN,RHOB,HSPB1,PPARG,HDAC7,TMSB4X,PRKD1
2	GOBP_REGULATION_OF_TRANSPORTER_ACTIVITY	11/270	189/11876	0.00396139	0.0413514	0.0322428	11	2.72635	CACNB2,PTK2B,CAV1,TREM2,GPD1L,MMP9,PPARG,GLRX,TMSB4X,PIM1,STOM
2	GOBP_DEVELOPMENTAL_MATURATION	12/270	208/11876	0.00286392	0.03383	0.0263782	12	2.70726	ZBTB16,PTK2B,CDC20,RECK,ADAMTS7,CX3CL1,ANG,PPARG,C1QA,SNX10,NFIA,FOXO3
2	GOBP_CELLULAR_RESPONSE_TO_PEPTIDE_HORMONE_STIMULUS	13/270	227/11876	0.00207075	0.028207	0.0219938	13	2.69224	LPL,INHBB,AGTR1,CCND3,PIK3R1,SORBS1,CAV1,FOXO1,MYC,ERRFI1,PPARG,SESN3,FBP1
2	GOBP_CELLULAR_RESPONSE_TO_HORMONE_STIMULUS	25/270	449/11876	3.30616e-05	0.00203762	0.00158879	25	2.69073	KLF9,LPL,PER1,INHBB,AR,AGTR1,CCND3,PIK3R1,ZFP36,SORBS1,ZFP36L2,CAV1,PTGFR,THRB,FOXO1,ACSL1,MYC,NR0B1,ERRFI1,PPARG,SESN3,FAM107A,FBP1,FOXO3,RAMP1
2	GOBP_CELLULAR_RESPONSE_TO_CHEMICAL_STRESS	16/270	282/11876	0.000725389	0.0133755	0.0104292	16	2.68509	CD36,RHOB,TLR4,CAV1,TREM2,FOXO1,PDGFD,MMP9,MYC,HSPB1,ERRFI1,FBLN5,OSER1,ARL6IP5,FOXO3,PRKD1
2	GOBP_NEGATIVE_REGULATION_OF_GROWTH	11/270	192/11876	0.00445999	0.0444362	0.0346481	11	2.68034	MT1X,DUSP10,SPP1,MT1E,MT1M,CRYAB,DCUN1D3,MT2A,RBP4,FBP1,MT1F
2	GOBP_RESPONSE_TO_STEROID_HORMONE	14/270	250/11876	0.00174218	0.0250874	0.0195613	14	2.63423	KLF9,PER1,LOX,AR,THBS1,ZFP36,SPP1,CYBB,ZFP36L2,CAV1,NR0B1,ERRFI1,FAM107A,FOXO3
2	GOBP_MULTICELLULAR_ORGANISMAL_HOMEOSTASIS	20/270	363/11876	0.00023729	0.00655543	0.00511145	20	2.6266	PTK2B,TJP2,ACP5,CD36,TLR4,FABP4,SPP1,CAV1,SERPINA3,TMEM64,FOXO1,CTSK,ACSL1,LIPA,ABAT,RBP4,HSPB1,SNX10,LAMA2,PLCL1
2	GOBP_CELLULAR_RESPONSE_TO_LIPID	23/270	421/11876	9.18819e-05	0.0033476	0.00261022	23	2.62193	KLF9,LPL,PER1,INHBB,AR,PTK2B,CD36,SNAI2,TLR4,ZFP36,SPP1,ZFP36L2,TREM2,SPON2,MRC1,MYC,NR0B1,CX3CL1,ERRFI1,SPI1,FAM107A,PIM1,FOXO3
2	GOBP_UROGENITAL_SYSTEM_DEVELOPMENT	16/270	292/11876	0.00105046	0.0179468	0.0139936	16	2.58555	ZBTB16,AR,AGTR1,MME,PDGFD,SIX2,MMP9,MYC,GCNT1,RBP4,JAG1,PDGFRB,MTSS1,NFIA,NID1,CRLF1
2	GOBP_GLYCEROLIPID_METABOLIC_PROCESS	17/270	312/11876	0.00078521	0.0140781	0.0109771	17	2.57604	LPL,APOE,PLEK,PIK3R1,DGKI,SLC44A1,CAV1,PCYT2,ACSL1,APOC1,ANG,PLA2G7,ETNK2,ABHD5,PNPLA2,PLA2G2A,PDGFRB
2	GOBP_RESPONSE_TO_EXTRACELLULAR_STIMULUS	19/270	351/11876	0.000422758	0.00961218	0.00749488	19	2.57024	LPL,INHBB,APOE,GLUL,PRKAG2,SNAI2,ZFP36,SPP1,CYBB,USP33,FOXO1,ACSL1,SESN1,PPARG,SESN3,FAM107A,PIM1,FOXO3,PRKD1
2	GOBP_NEGATIVE_REGULATION_OF_CELL_DIFFERENTIATION	25/270	471/11876	7.20824e-05	0.00305752	0.00238403	25	2.55287	ZBTB16,PTK2B,DUSP10,SNAI2,S1PR3,PIK3R1,TLR4,ZFP36,SPP1,FSTL3,ZFP36L2,CAV1,ADAMTS7,TMEM64,TREM2,FOXO1,SIX2,MMP9,CCN4,MYC,JAG1,PPARG,HDAC7,FOXO3,FBLN1
2	GOBP_POSITIVE_REGULATION_OF_MAPK_CASCADE	18/270	334/11876	0.000629307	0.0120445	0.00939138	18	2.55176	AR,APOE,PTK2B,THBS1,CD36,LAPTM5,TLR4,HIPK2,TNFAIP8L3,GADD45B,TREM2,PDGFD,CX3CL1,SPI1,PLA2G2A,PDGFRB,ARL6IP5,TRAF1
2	GOBP_METAL_ION_HOMEOSTASIS	22/270	413/11876	0.000187709	0.00573365	0.00447068	22	2.54397	CACNB2,MT1X,APOE,PTK2B,AGTR1,CD36,S1PR3,CUTC,MT1E,CAV1,PTGFR,CYBRD1,MT1M,TMEM64,MT2A,MYC,CX3CL1,GRIA1,SNX10,CD52,MT1F,PRKD1
2	GOBP_NEGATIVE_REGULATION_OF_HYDROLASE_ACTIVITY	13/270	240/11876	0.00335665	0.0380169	0.0296428	13	2.53534	DHCR24,TIMP4,CST3,THBS1,RECK,SERPING1,GCHFR,SERPINA3,CRYAB,APOC1,MMP9,COL28A1,NCKAP1L
2	GOBP_CELLULAR_RESPONSE_TO_EXTERNAL_STIMULUS	14/270	260/11876	0.00250363	0.0318109	0.0248038	14	2.52515	LPL,INHBB,GLUL,PRKAG2,SNAI2,TLR4,USP33,FOXO1,SESN1,SESN3,FAM107A,PIM1,FOXO3,PRKD1
2	GOBP_LEUKOCYTE_DIFFERENTIATION	20/270	377/11876	0.000388038	0.00902637	0.0070381	20	2.52033	ZBTB16,PTK2B,DUSP10,PIK3R1,TLR4,FSTL3,ZFP36L2,MITF,TMEM64,TREM2,KLF6,MMP9,CCN4,MYC,SPI1,PPARG,SNX10,NCKAP1L,JAGN1,FOXO3
2	GOBP_SMALL_MOLECULE_BIOSYNTHETIC_PROCESS	22/270	418/11876	0.000222424	0.00628607	0.00490142	22	2.51081	DHCR24,LPL,APOE,GLUL,PTK2B,PRKAG2,PLEK,SNAI2,ADI1,ACSS1,FOXO1,APOC1,ABAT,RBP4,ASL,FBP1,AASS,FDFT1,TBXAS1,HSD17B7,COQ8A,NNMT
2	GOBP_NEGATIVE_REGULATION_OF_PROTEOLYSIS	12/270	224/11876	0.00518867	0.0483251	0.0376804	12	2.49962	DHCR24,TIMP4,CST3,THBS1,RECK,SERPING1,HIPK2,SERPINA3,CRYAB,MMP9,GAS1,COL28A1
2	GOBP_IMMUNE_EFFECTOR_PROCESS	20/270	381/11876	0.000444169	0.0097088	0.00757022	20	2.49158	PTK2B,MASP1,DUSP10,CD36,MFAP4,LAPTM5,TLR4,CD84,SERPING1,S100A13,TREM2,CFD,SPON2,RBP4,JAG1,SPI1,C1QA,NCKAP1L,JAGN1,LCP1
2	GOBP_MAINTENANCE_OF_LOCATION	13/270	244/11876	0.00386266	0.0409849	0.031957	13	2.49074	LPL,GSN,APOE,PTK2B,CD36,CAV1,TREM2,CX3CL1,PPARG,ABHD5,PNPLA2,TMSB4X,PRKD1
2	GOBP_EPITHELIAL_CELL_PROLIFERATION	16/270	304/11876	0.00159636	0.0238979	0.0186339	16	2.47509	KLF9,AR,APOE,GLUL,THBS1,DUSP10,AGTR1,SNAI2,ZFP36,CAV1,MYC,ANG,ERRFI1,PPARG,MTSS1,PRKD1
2	GOBP_RESPONSE_TO_PEPTIDE_HORMONE	16/270	306/11876	0.00170725	0.0248208	0.0193534	16	2.45762	LPL,TIMP4,INHBB,AGTR1,CCND3,PIK3R1,CYBB,SORBS1,CAV1,FOXO1,MYC,GCNT1,ERRFI1,PPARG,SESN3,FBP1
2	GOBP_NEGATIVE_REGULATION_OF_PHOSPHORUS_METABOLIC_PROCESS	19/270	366/11876	0.000704469	0.0132318	0.0103172	19	2.45578	APOE,PRKAG2,DUSP10,PLEK,ADARB1,DUSP1,FABP4,CAV1,PIK3IP1,GADD45B,GPD1L,APOC1,HSPB1,ERRFI1,PKIG,PPARG,NCKAP1L,FBP1,FBLN1
2	GOBP_REGULATION_OF_SYSTEM_PROCESS	18/270	350/11876	0.00107883	0.018328	0.0142908	18	2.42525	CACNB2,INHBB,APOE,PTK2B,AGTR1,TMEM100,ITGAX,HIP1R,CAV1,THRB,FOXO1,GPD1L,ABAT,TNFRSF21,ERRFI1,PPARG,TBXAS1,FOXO3
2	GOBP_TRANSMEMBRANE_RECEPTOR_PROTEIN_TYROSINE_KINASE_SIGNALING_PATHWAY	24/270	476/11876	0.000219797	0.00627043	0.00488923	24	2.40724	EPHB6,LOX,AR,PTK2B,THBS1,DCN,CCND3,PIK3R1,ITGA5,SORBS1,ANGPTL1,HIP1R,FOXO1,PDGFD,MMP9,APOD,HSPB1,ERRFI1,CILP,SESN3,PDGFRB,MTSS1,REPS2,PRKD1
2	GOBP_RESPONSE_TO_XENOBIOTIC_STIMULUS	14/270	272/11876	0.00376029	0.0406111	0.0316656	14	2.40509	AOX1,LPL,TIMP4,LOX,PTK2B,THBS1,CYBB,ACSL1,ABAT,MYC,NCKAP1L,FBP1,FOXO3,NNMT
2	GOBP_NEGATIVE_REGULATION_OF_PHOSPHORYLATION	16/270	318/11876	0.00251733	0.0318511	0.0248352	16	2.35756	APOE,PRKAG2,DUSP10,ADARB1,DUSP1,FABP4,CAV1,PIK3IP1,GADD45B,GPD1L,HSPB1,ERRFI1,PKIG,PPARG,FBP1,FBLN1
2	GOBP_CELLULAR_ION_HOMEOSTASIS	21/270	426/11876	0.000730082	0.0133804	0.0104331	21	2.33221	CACNB2,MT1X,APOE,PTK2B,AGTR1,CD36,S1PR3,MT1E,CAV1,PTGFR,CYBRD1,MT1M,TMEM64,MT2A,MYC,CX3CL1,GRIA1,CD52,TBXAS1,MT1F,PRKD1
2	GOBP_REGULATION_OF_CELL_ACTIVATION	20/270	405/11876	0.000953288	0.0165675	0.0129181	20	2.33137	ZBTB16,APOE,THBS1,DUSP10,PLEK,LAPTM5,TLR4,CD84,RIPOR2,ZFP36L2,CAV1,TREM2,ABAT,TNFRSF21,CX3CL1,SPI1,PLA2G2A,PDGFRB,NCKAP1L,FOXO3
2	GOBP_REGULATION_OF_ACTIN_FILAMENT_BASED_PROCESS	16/270	322/11876	0.00284988	0.0337963	0.0263519	16	2.32593	GPM6B,GSN,PTK2B,PLEK,RHOB,PIK3R1,PHLDB2,HIP1R,CAV1,CX3CL1,PDGFRB,MTSS1,NCKAP1L,TMSB4X,FAM107A,ARHGDIB
2	GOBP_NEURON_DEATH	14/270	284/11876	0.00548995	0.0498547	0.038873	14	2.29582	DHCR24,APOE,PTK2B,ADARB1,TLR4,HIPK2,THRB,TREM2,TNFRSF21,CX3CL1,C1QA,ARL6IP5,FOXO3,CRLF1
2	GOBP_TAXIS	20/270	414/11876	0.00124499	0.0198151	0.0154503	20	2.27643	EPHB6,LOX,NEXN,PTK2B,THBS1,AGTR1,DUSP1,RIPOR2,USP33,TREM2,PDGFD,CX3CL1,HSPB1,PLA2G7,SPI1,PDGFRB,NCKAP1L,TMSB4X,LAMA2,PRKD1
2	GOBP_REGULATION_OF_PROTEIN_SERINE_THREONINE_KINASE_ACTIVITY	15/270	309/11876	0.0047364	0.0460543	0.0359098	15	2.26323	APOE,PTK2B,THBS1,PRKAG2,DUSP10,CCND3,TLR4,DUSP1,CAV1,PDGFD,ACSL1,CAB39L,PKIG,PPARG,PDGFRB
2	GOBP_CIRCULATORY_SYSTEM_PROCESS	19/270	395/11876	0.00172371	0.0249402	0.0194466	19	2.26071	GSN,CACNB2,AR,APOE,TJP2,SLC16A12,AGTR1,CD36,SERPING1,SLC44A1,CAV1,THRB,GPD1L,NAV2,ABAT,ABCC2,PPARG,SLCO2B1,TBXAS1
2	GOBP_INNATE_IMMUNE_RESPONSE	23/270	494/11876	0.000898561	0.015798	0.0123181	23	2.20132	GSN,APOE,PTK2B,MASP1,DUSP10,ADARB1,MFAP4,TLR4,CD84,SERPING1,CYBB,TREM2,CFD,SPON2,MRC1,MYC,CX3CL1,ANG,SPI1,PPARG,C1QA,MPEG1,PRKD1
2	GOBP_REGULATION_OF_ION_TRANSPORT	19/270	411/11876	0.00269499	0.0331286	0.0258313	19	2.16517	GPM6B,PER1,CACNB2,PTK2B,CD84,CYBB,CAV1,TREM2,GPD1L,MMP9,ABAT,CX3CL1,KCNS3,GLRX,PDGFRB,ARL6IP5,TMSB4X,STOM,PRKD1
2	GOBP_REGULATION_OF_SECRETION	19/270	414/11876	0.0029206	0.0343654	0.0267956	19	2.14821	CACNB2,INHBB,APOE,GLUL,STXBP6,AGTR1,TLR4,CD84,SPP1,HIP1R,TREM2,RAB27B,ABAT,RBP4,ANG,SPI1,PPARG,NCKAP1L,JAGN1
2	GOBP_ACTIN_FILAMENT_ORGANIZATION	17/270	371/11876	0.00485427	0.0470491	0.0366854	17	2.13553	GSN,NEBL,PTK2B,PLEK,RHOB,PIK3R1,CORO6,PHLDB2,SORBS1,HIP1R,CX3CL1,ANG,MTSS1,NCKAP1L,TMSB4X,FAM107A,LCP1
2	GOBP_NEGATIVE_REGULATION_OF_PROTEIN_MODIFICATION_PROCESS	20/270	440/11876	0.00255107	0.0320101	0.0249591	20	2.13046	APOE,PRKAG2,DUSP10,ADARB1,CDC20,DUSP1,FABP4,CAV1,GADD45B,GPD1L,DCUN1D3,HSPB1,ERRFI1,SPI1,PKIG,PPARG,NCKAP1L,AASS,MAD2L1,FBLN1
2	GOBP_POSITIVE_REGULATION_OF_KINASE_ACTIVITY	17/270	375/11876	0.00539458	0.0495842	0.0386622	17	2.11096	EPHB6,PTK2B,THBS1,PRKAG2,COPS8,CCND3,MMD,TLR4,TNFAIP8L3,TREM2,PDGFD,ACSL1,CAB39L,ANG,PDGFRB,NCKAP1L,PRKD1
2	GOBP_REGULATION_OF_ESTABLISHMENT_OF_PROTEIN_LOCALIZATION	19/270	423/11876	0.00369446	0.0401873	0.0313351	19	2.09879	INHBB,APOE,GLUL,CD36,PIK3R1,TLR4,RAB23,TREM2,ABAT,APOD,RBP4,ANG,PKIG,PPARG,STOM,JAGN1,LCP1,NMT1,PRKD1
2	GOBP_ENDOCYTOSIS	20/270	448/11876	0.00313376	0.0361698	0.0282026	20	2.08912	GSN,MFGE8,APOE,THBS1,CD36,CD163,HIP1R,CAV1,USP33,TREM2,RAB27B,APOC1,SPON2,MRC1,GRIA1,SNX10,NCKAP1L,REPS2,RAMP1,PRKD1
2	GOBP_REGULATION_OF_DEFENSE_RESPONSE	19/270	430/11876	0.00440824	0.0442874	0.0345321	19	2.06165	LPL,APOE,DUSP10,AGTR1,ACP5,TLR4,SERPING1,FABP4,ZFP36,TREM2,MMP9,CCN4,CX3CL1,PLA2G7,SPI1,PPARG,PLA2G2A,TMSB4X,PIK3AP1
2	GOBP_POSITIVE_REGULATION_OF_TRANSFERASE_ACTIVITY	20/270	454/11876	0.0036407	0.0397454	0.0309906	20	2.05906	EPHB6,PTK2B,THBS1,PRKAG2,CDC20,COPS8,CCND3,MMD,TLR4,TNFAIP8L3,TREM2,PDGFD,ACSL1,CAB39L,DCUN1D3,MYC,ANG,PDGFRB,NCKAP1L,PRKD1
3	GOBP_ATTACHMENT_OF_MITOTIC_SPINDLE_MICROTUBULES_TO_KINETOCHORE	3/86	15/11876	0.000156659	0.00760047	0.00673446	3	35.3961	KIF2C,CDT1,CENPE
3	GOBP_METAPHASE_ANAPHASE_TRANSITION_OF_CELL_CYCLE	10/86	61/11876	1.54698e-11	3.87777e-09	3.43593e-09	10	30.2344	CENPF,UBE2C,CDT1,PLK1,TACC3,BUB1B,CCNB1,CENPE,DLGAP5,BUB1
3	GOBP_KINETOCHORE_ORGANIZATION	4/86	23/11876	2.04337e-05	0.00128051	0.00113461	4	30.1682	CENPF,CDT1,CENPE,DLGAP5
3	GOBP_KINETOCHORE_ASSEMBLY	3/86	18/11876	0.000276573	0.0116122	0.0102891	3	28.3306	CENPF,CENPE,DLGAP5
3	GOBP_REGULATION_OF_CHROMOSOME_SEPARATION	10/86	66/11876	3.51506e-11	6.60831e-09	5.85535e-09	10	27.5313	CENPF,UBE2C,CDT1,PLK1,TACC3,BUB1B,CCNB1,CENPE,DLGAP5,BUB1
3	GOBP_NEGATIVE_REGULATION_OF_METAPHASE_ANAPHASE_TRANSITION_OF_CELL_CYCLE	6/86	39/11876	3.25612e-07	3.26481e-05	2.89281e-05	6	26.6578	CENPF,CDT1,PLK1,BUB1B,CCNB1,BUB1
3	GOBP_REGULATION_OF_CHROMOSOME_SEGREGATION	11/86	80/11876	1.0381e-11	3.1226e-09	2.76681e-09	11	24.8649	CENPF,UBE2C,KIF2C,CDT1,PLK1,TACC3,BUB1B,CCNB1,CENPE,DLGAP5,BUB1
3	GOBP_REGULATION_OF_MITOTIC_SISTER_CHROMATID_SEGREGATION	6/86	42/11876	5.14528e-07	4.55206e-05	4.03339e-05	6	24.437	CENPF,CDT1,PLK1,BUB1B,CCNB1,BUB1
3	GOBP_CHROMOSOME_SEPARATION	11/86	85/11876	2.05315e-11	4.41133e-09	3.9087e-09	11	23.1839	CENPF,UBE2C,CDT1,PLK1,TACC3,BUB1B,CCNB1,CENPE,TOP2A,DLGAP5,BUB1
3	GOBP_MITOTIC_METAPHASE_PLATE_CONGRESSION	7/86	52/11876	8.37614e-08	8.99837e-06	7.97308e-06	7	23.0887	CDCA5,KIF14,KIF2C,CDT1,CCNB1,CEP55,CENPE
3	GOBP_METAPHASE_PLATE_CONGRESSION	8/86	64/11876	1.72775e-08	2.16544e-06	1.91871e-06	8	21.4724	CENPF,CDCA5,KIF14,KIF2C,CDT1,CCNB1,CEP55,CENPE
3	GOBP_CHROMOSOME_LOCALIZATION	9/86	77/11876	3.85753e-09	5.2743e-07	4.67334e-07	9	20.1239	CENPF,CDCA5,KIF14,KIF2C,CDT1,CCNB1,CEP55,CENPE,DLGAP5
3	GOBP_NEGATIVE_REGULATION_OF_NUCLEAR_DIVISION	6/86	50/11876	1.48817e-06	0.000124345	0.000110177	6	19.9961	CENPF,CDT1,PLK1,BUB1B,CCNB1,BUB1
3	GOBP_FEMALE_MEIOTIC_NUCLEAR_DIVISION	3/86	26/11876	0.000845137	0.0295136	0.0261507	3	18.4579	CCNB2,PLK1,TOP2A
3	GOBP_MITOTIC_SISTER_CHROMATID_SEGREGATION	16/86	162/11876	2.88376e-14	2.16859e-11	1.92149e-11	16	18.2093	CENPF,CDCA5,KIF14,UBE2C,KIF2C,CDT1,PLK1,TACC3,BUB1B,CCNB1,CEP55,KIF18B,CENPE,DLGAP5,PRC1,BUB1
3	GOBP_ATTACHMENT_OF_SPINDLE_MICROTUBULES_TO_KINETOCHORE	4/86	36/11876	0.00012652	0.00675934	0.00598917	4	17.9018	KIF2C,CDT1,CCNB1,CENPE
3	GOBP_SECRETORY_GRANULE_ORGANIZATION	3/86	28/11876	0.00105381	0.033722	0.0298796	3	16.9897	ABCA1,PTPRN,SRGN
3	GOBP_SISTER_CHROMATID_SEGREGATION	17/86	191/11876	2.37616e-14	2.16859e-11	1.92149e-11	17	16.4328	CENPF,CDCA5,KIF14,UBE2C,KIF2C,CDT1,PLK1,TACC3,BUB1B,CCNB1,CEP55,KIF18B,CENPE,TOP2A,DLGAP5,PRC1,BUB1
3	GOBP_CENTROMERE_COMPLEX_ASSEMBLY	3/86	29/11876	0.00116929	0.0358899	0.0318006	3	16.3357	CENPF,CENPE,DLGAP5
3	GOBP_CHROMOSOME_CONDENSATION	3/86	32/11876	0.00156257	0.0443416	0.0392892	3	14.6461	CDCA5,PLK1,TOP2A
3	GOBP_REGULATION_OF_BONE_RESORPTION	3/86	32/11876	0.00156257	0.0443416	0.0392892	3	14.6461	TNFAIP3,PDK4,TNFRSF11A
3	GOBP_INORGANIC_ION_IMPORT_ACROSS_PLASMA_MEMBRANE	5/86	58/11876	6.00125e-05	0.00347149	0.00307594	5	13.6618	STEAP2,ABCC9,KCNJ8,SLC39A14,SLC24A1
3	GOBP_NEGATIVE_REGULATION_OF_CHROMOSOME_ORGANIZATION	7/86	83/11876	2.16946e-06	0.00017173	0.000152163	7	13.6489	CENPF,CDT1,PLK1,BUB1B,CCNB1,TOP2A,BUB1
3	GOBP_NUCLEAR_CHROMOSOME_SEGREGATION	17/86	246/11876	1.52696e-12	7.65514e-10	6.7829e-10	17	12.4278	CENPF,CDCA5,KIF14,UBE2C,KIF2C,CDT1,PLK1,TACC3,BUB1B,CCNB1,CEP55,KIF18B,CENPE,TOP2A,DLGAP5,PRC1,BUB1
3	GOBP_REGULATION_OF_MITOTIC_NUCLEAR_DIVISION	7/86	96/11876	5.77345e-06	0.000394694	0.000349722	7	11.6406	CENPF,CDT1,PLK1,BUB1B,CCNB1,DLGAP5,BUB1
3	GOBP_SISTER_CHROMATID_COHESION	4/86	56/11876	0.000706684	0.0259232	0.0229695	4	11.0041	CDCA5,PLK1,BUB1B,BUB1
3	GOBP_MITOTIC_NUCLEAR_DIVISION	16/86	268/11876	6.80085e-11	1.02285e-08	9.06303e-09	16	10.4562	CENPF,CDCA5,KIF14,UBE2C,KIF2C,CDT1,PLK1,TACC3,BUB1B,CCNB1,CEP55,KIF18B,CENPE,DLGAP5,PRC1,BUB1
3	GOBP_REGULATION_OF_CHROMOSOME_ORGANIZATION	12/86	201/11876	2.03191e-08	2.35077e-06	2.08292e-06	12	9.95026	CENPF,CDCA5,UBE2C,CDT1,PLK1,TACC3,BUB1B,CCNB1,CENPE,TOP2A,DLGAP5,BUB1
3	GOBP_CHROMOSOME_SEGREGATION	17/86	304/11876	4.50305e-11	7.5251e-09	6.66768e-09	17	9.86778	CENPF,CDCA5,KIF14,UBE2C,KIF2C,CDT1,PLK1,TACC3,BUB1B,CCNB1,CEP55,KIF18B,CENPE,TOP2A,DLGAP5,PRC1,BUB1
3	GOBP_REGULATION_OF_NUCLEAR_DIVISION	7/86	113/11876	1.69427e-05	0.0011079	0.000981666	7	9.7625	CENPF,CDT1,PLK1,BUB1B,CCNB1,DLGAP5,BUB1
3	GOBP_MEIOTIC_CHROMOSOME_SEGREGATION	4/86	63/11876	0.00110289	0.0345572	0.0306197	4	9.69029	PLK1,BUB1B,TOP2A,BUB1
3	GOBP_POSITIVE_REGULATION_OF_MITOTIC_CELL_CYCLE_PHASE_TRANSITION	5/86	80/11876	0.000277952	0.0116122	0.0102891	5	9.63839	CDCA5,UBE2C,CDT1,CCNB1,DLGAP5
3	GOBP_ORGANELLE_FISSION	20/86	408/11876	7.51357e-12	2.8251e-09	2.5032e-09	20	8.90069	CENPF,CDCA5,GDAP1,KIF14,UBE2C,CCNB2,KIF2C,CDT1,PLK1,TACC3,BUB1B,ASPM,CCNB1,CEP55,KIF18B,CENPE,TOP2A,DLGAP5,PRC1,BUB1
3	GOBP_POSITIVE_REGULATION_OF_CELL_CYCLE_PHASE_TRANSITION	5/86	100/11876	0.000777419	0.027839	0.024667	5	7.59551	CDCA5,UBE2C,CDT1,CCNB1,DLGAP5
3	GOBP_MITOTIC_CELL_CYCLE_CHECKPOINT_SIGNALING	6/86	123/11876	0.000261196	0.0115541	0.0102376	6	7.47952	CENPF,CDT1,PLK1,BUB1B,CCNB1,BUB1
3	GOBP_MITOTIC_SPINDLE_ORGANIZATION	6/86	123/11876	0.000261196	0.0115541	0.0102376	6	7.47952	PLK1,TACC3,CCNB1,CENPE,DLGAP5,PRC1
3	GOBP_POSITIVE_REGULATION_OF_MITOTIC_CELL_CYCLE	5/86	106/11876	0.0010116	0.033722	0.0298796	5	7.14171	CDCA5,UBE2C,CDT1,CCNB1,DLGAP5
3	GOBP_IMPORT_ACROSS_PLASMA_MEMBRANE	5/86	113/11876	0.00134689	0.0397202	0.0351944	5	6.67385	STEAP2,ABCC9,KCNJ8,SLC39A14,SLC24A1
3	GOBP_REGULATION_OF_MITOTIC_CELL_CYCLE_PHASE_TRANSITION	11/86	267/11876	3.32107e-06	0.000249745	0.000221288	11	6.60528	CENPF,CDCA5,KIF14,UBE2C,CDT1,PLK1,BUB1B,CCNB1,CENPE,DLGAP5,BUB1
3	GOBP_SPINDLE_ORGANIZATION	8/86	191/11876	7.02526e-05	0.00391333	0.00346744	8	6.5025	CCNB2,PLK1,TACC3,ASPM,CCNB1,CENPE,DLGAP5,PRC1
3	GOBP_MEIOTIC_CELL_CYCLE_PROCESS	6/86	141/11876	0.000543062	0.0214938	0.0190448	6	6.47221	CCNB2,PLK1,BUB1B,ASPM,TOP2A,BUB1
3	GOBP_REGULATION_OF_CELL_DIVISION	6/86	143/11876	0.00058509	0.0225635	0.0199926	6	6.37667	KIF14,PLK1,ASPM,KIF18B,KIF20A,PRC1
3	GOBP_MITOTIC_CELL_CYCLE_PHASE_TRANSITION	14/86	372/11876	4.01279e-07	3.77202e-05	3.34223e-05	14	6.20688	IQGAP3,CENPF,CDCA5,KIF14,UBE2C,CCNB2,CDT1,PLK1,TACC3,BUB1B,CCNB1,CENPE,DLGAP5,BUB1
3	GOBP_MICROTUBULE_CYTOSKELETON_ORGANIZATION_INVOLVED_IN_MITOSIS	6/86	148/11876	0.000701261	0.0259232	0.0229695	6	6.14961	PLK1,TACC3,CCNB1,CENPE,DLGAP5,PRC1
3	GOBP_NEGATIVE_REGULATION_OF_MITOTIC_CELL_CYCLE_PHASE_TRANSITION	6/86	154/11876	0.000863429	0.0295136	0.0261507	6	5.89738	CENPF,CDT1,PLK1,BUB1B,CCNB1,BUB1
3	GOBP_CELL_CYCLE_CHECKPOINT_SIGNALING	6/86	160/11876	0.00105315	0.033722	0.0298796	6	5.66481	CENPF,CDT1,PLK1,BUB1B,CCNB1,BUB1
3	GOBP_REGULATION_OF_CELL_CYCLE_PHASE_TRANSITION	11/86	343/11876	3.50466e-05	0.0021084	0.00186817	11	5.05963	CENPF,CDCA5,KIF14,UBE2C,CDT1,PLK1,BUB1B,CCNB1,CENPE,DLGAP5,BUB1
3	GOBP_CELL_CYCLE_PHASE_TRANSITION	14/86	451/11876	3.93154e-06	0.000281573	0.00024949	14	5.05008	IQGAP3,CENPF,CDCA5,KIF14,UBE2C,CCNB2,CDT1,PLK1,TACC3,BUB1B,CCNB1,CENPE,DLGAP5,BUB1
3	GOBP_DEFENSE_RESPONSE_TO_SYMBIONT	7/86	228/11876	0.00130185	0.0391597	0.0346977	7	4.63733	ABCC9,PTPN22,TNFAIP3,IFI44L,KCNJ8,RSAD2,POLR3D
3	GOBP_CYTOKINE_MEDIATED_SIGNALING_PATHWAY	9/86	314/11876	0.000433577	0.0176243	0.0156162	9	4.39976	IL1RL1,TNFAIP3,ROBO1,IL33,IL13RA1,TNFRSF11A,IL7R,OSMR,IL21R
3	GOBP_ESTABLISHMENT_OF_ORGANELLE_LOCALIZATION	10/86	355/11876	0.00023578	0.0110816	0.00981898	10	4.36376	CENPF,CDCA5,KIF14,KIF2C,CDT1,PLK1,CCNB1,CEP55,CENPE,DLGAP5
3	GOBP_REGULATION_OF_MITOTIC_CELL_CYCLE	11/86	397/11876	0.000130333	0.00675934	0.00598917	11	4.33205	CENPF,CDCA5,KIF14,UBE2C,CDT1,PLK1,BUB1B,CCNB1,CENPE,DLGAP5,BUB1
3	GOBP_ORGANELLE_LOCALIZATION	12/86	471/11876	0.000139447	0.00699093	0.00619437	12	4.00241	CENPF,SYNDIG1,CDCA5,KIF14,KIF2C,CDT1,PLK1,ASPM,CCNB1,CEP55,CENPE,DLGAP5
3	GOBP_REGULATION_OF_PROTEIN_SERINE_THREONINE_KINASE_ACTIVITY	8/86	309/11876	0.00175129	0.0487767	0.043219	8	3.91403	PTPN22,TNFAIP3,ROBO1,FAM20A,CCNB2,PLK1,CCNB1,TNFRSF11A
3	GOBP_NEGATIVE_REGULATION_OF_ORGANELLE_ORGANIZATION	8/86	311/11876	0.00182374	0.0498709	0.0441885	8	3.88754	CENPF,CDT1,PLK1,BUB1B,CCNB1,TMOD1,TOP2A,BUB1
4	GOBP_NEGATIVE_REGULATION_OF_LEUKOCYTE_MIGRATION	4/74	35/11876	6.28279e-05	0.0315815	0.0284158	4	21.664	CCN3,PTGER4,DPP4,HMOX1
4	GOBP_REGULATION_OF_STEROID_BIOSYNTHETIC_PROCESS	4/74	49/11876	0.000238029	0.0448685	0.040371	4	14.9156	EGR1,DKK3,INSIG1,DHCR7
4	GOBP_SMOOTH_MUSCLE_CELL_DIFFERENTIATION	4/74	52/11876	0.000299885	0.0452226	0.0406896	4	13.9829	OLFM2,HES1,ZEB1,NFATC2
4	GOBP_REGULATION_OF_LEUKOCYTE_MIGRATION	7/74	153/11876	4.48583e-05	0.0315815	0.0284158	7	8.33649	CCN3,CD9,PTGER4,CMKLR1,DPP4,CHST2,HMOX1
4	GOBP_FAT_CELL_DIFFERENTIATION	7/74	192/11876	0.000186566	0.0420508	0.0378357	7	6.55781	HES1,CMKLR1,SORT1,INSIG1,SOCS1,GDF10,KLF4
4	GOBP_LEUKOCYTE_MIGRATION	8/74	243/11876	0.000128781	0.0420508	0.0378357	8	5.96397	CCN3,CD9,IL16,PTGER4,CMKLR1,DPP4,CHST2,HMOX1
4	GOBP_T_CELL_ACTIVATION	9/74	325/11876	0.000178114	0.0420508	0.0378357	9	5.03075	CD7,PTGER4,HES1,ZEB1,DPP4,EGR1,GLI2,SOCS1,GPNMB
4	GOBP_OSSIFICATION	9/74	329/11876	0.000195196	0.0420508	0.0378357	9	4.96731	RASSF2,ASPN,MYOC,PTGER4,TWIST2,AXIN2,SORT1,GLI2,GDF10
4	GOBP_MUSCLE_STRUCTURE_DEVELOPMENT	12/74	475/11876	3.34551e-05	0.0315815	0.0284158	12	4.73871	OLFM2,CCN3,CD9,HES1,CDON,ZEB1,EGR1,SORT1,NR2F2,MEOX2,NFATC2,MYL9
4	GOBP_SKELETAL_SYSTEM_DEVELOPMENT	10/74	422/11876	0.000270837	0.0452226	0.0406896	10	4.31857	RASSF2,CCN3,MYOC,PTGER4,CMKLR1,ZEB1,AXIN2,GLI2,INSIG1,GDF10
