# Supplementary material for: A single cell atlas of frozen shoulder capsule identifies features associated with inflammatory fibrosis resolution
Source: Nat Commun. 2024 Feb 19;15:1394. doi: 10.1038/s41467-024-45341-9 (PMC10876649; doi:10.1038/s41467-024-45341-9)
Supplement: Supplementary file 9 — Supplementary Data 6 [file 41467_2024_45341_MOESM9_ESM.xlsx]

## Sheet: Fibroblasts
cluster	gene	p_val	p.adj	avg_logFC	pct.1	pct.2
POSTN+PI16+	FNDC1	1.21e-218	3.28e-216	0.661	0.969	0.84
POSTN+PI16+	COL1A1	1.42e-209	1.94e-207	0.44	1	0.998
POSTN+PI16+	POSTN	3.09e-204	2.81e-202	0.616	0.995	0.955
POSTN+PI16+	COL1A2	6.87e-197	4.67e-195	0.399	1	0.999
POSTN+PI16+	DPT	1.24e-194	6.76e-193	0.665	0.926	0.707
POSTN+PI16+	ASPN	1.28e-186	5.82e-185	0.613	0.971	0.845
POSTN+PI16+	MFAP5	2.17e-181	8.42e-180	0.851	0.877	0.673
POSTN+PI16+	COL4A1	5.15e-173	1.75e-171	-0.866	0.471	0.734
POSTN+PI16+	COL4A2	1.27e-160	3.85e-159	-0.646	0.633	0.82
POSTN+PI16+	NTRK2	2.46e-159	6.7e-158	0.53	0.768	0.453
POSTN+PI16+	PI16	4.84e-158	1.2e-156	0.819	0.34	0.097
POSTN+PI16+	COL5A1	3.01e-157	6.82e-156	0.39	0.989	0.977
POSTN+PI16+	DNAJA1	2.97e-151	6.22e-150	-0.631	0.898	0.956
POSTN+PI16+	FBLN2	3.48e-147	6.76e-146	0.51	0.653	0.371
POSTN+PI16+	HLA-E	4.42e-144	8.01e-143	-0.809	0.6	0.797
POSTN+PI16+	ELN	1.04e-142	1.77e-141	0.565	0.89	0.696
POSTN+PI16+	FSTL1	6.82e-140	1.09e-138	0.447	0.985	0.974
POSTN+PI16+	PRSS23	1.72e-139	2.6e-138	0.57	0.672	0.395
POSTN+PI16+	SFRP4	3.06e-135	4.39e-134	0.751	0.534	0.248
POSTN+PI16+	C1QTNF3	1.07e-133	1.46e-132	0.524	0.649	0.354
POSTN+PI16+	WNT2	2.58e-132	3.35e-131	0.254	0.212	0.042
POSTN+PI16+	DCN	3.35e-132	4.15e-131	0.402	0.994	0.928
POSTN+PI16+	SPARC	1.29e-128	1.52e-127	0.323	0.998	0.995
POSTN+PI16+	SERTAD1	2.41e-128	2.73e-127	-0.586	0.667	0.84
POSTN+PI16+	CLEC11A	6.44e-124	7.01e-123	-0.557	0.183	0.489
POSTN+PI16+	SCN7A	2.94e-123	3.07e-122	-0.745	0.092	0.388
POSTN+PI16+	CD70	1.5e-116	1.51e-115	0.279	0.404	0.159
POSTN+PI16+	H3F3B	1.07e-115	1.04e-114	-0.317	0.987	0.993
POSTN+PI16+	ADAMTSL4	1.94e-114	1.82e-113	0.376	0.701	0.441
POSTN+PI16+	SEMA5A	5.43e-113	4.92e-112	-0.56	0.205	0.486
POSTN+PI16+	ADGRG2	2.96e-112	2.6e-111	0.357	0.628	0.338
POSTN+PI16+	HSP90AB1	9.21e-112	7.83e-111	-0.401	0.983	0.99
POSTN+PI16+	IGSF10	1.53e-110	1.26e-109	0.33	0.407	0.171
POSTN+PI16+	PAMR1	3.28e-110	2.62e-109	0.384	0.706	0.445
POSTN+PI16+	TCF4	1.14e-109	8.89e-109	-0.51	0.773	0.886
POSTN+PI16+	IGFBP6	1.71e-108	1.29e-107	0.754	0.907	0.836
POSTN+PI16+	GSN	5.5e-108	4.04e-107	0.535	0.937	0.888
POSTN+PI16+	ERRFI1	1.07e-105	7.64e-105	-0.763	0.206	0.476
POSTN+PI16+	GAS1	2.06e-105	1.44e-104	0.384	0.925	0.784
POSTN+PI16+	LINC01133	4.55e-105	3.09e-104	0.352	0.463	0.22
POSTN+PI16+	PNRC1	2.58e-102	1.71e-101	-0.445	0.841	0.918
POSTN+PI16+	HSP90AA1	4.58e-102	2.97e-101	-0.48	0.985	0.991
POSTN+PI16+	DDX5	4.24e-101	2.68e-100	-0.39	0.916	0.961
POSTN+PI16+	HSPA8	2.51e-99	1.55e-98	-0.415	0.935	0.968
POSTN+PI16+	MCL1	7.42e-99	4.49e-98	-0.423	0.724	0.857
POSTN+PI16+	APCDD1L-DT	8.38e-99	4.96e-98	0.288	0.369	0.151
POSTN+PI16+	MGP	1.81e-98	1.05e-97	0.396	0.983	0.96
POSTN+PI16+	TFPI	2.02e-98	1.14e-97	-0.421	0.064	0.32
POSTN+PI16+	ABCC9	6.42e-98	3.56e-97	0.297	0.394	0.169
POSTN+PI16+	FBN1	4.32e-94	2.35e-93	0.655	0.911	0.886
POSTN+PI16+	CEBPB	9.18e-94	4.9e-93	-0.526	0.529	0.729
POSTN+PI16+	CCDC80	1.6e-93	8.38e-93	0.419	0.84	0.646
POSTN+PI16+	LIFR	9.76e-93	5.01e-92	-0.433	0.121	0.379
POSTN+PI16+	ITM2C	2.63e-92	1.33e-91	-0.409	0.739	0.86
POSTN+PI16+	CDKN1A	2.47e-91	1.22e-90	-0.589	0.488	0.679
POSTN+PI16+	IRF1	9.8e-90	4.76e-89	-0.799	0.564	0.718
POSTN+PI16+	LOX	2.42e-89	1.16e-88	0.374	0.799	0.645
POSTN+PI16+	TENT5A	5.64e-87	2.64e-86	0.358	0.642	0.406
POSTN+PI16+	WNT2B	5.91e-86	2.73e-85	0.271	0.285	0.106
POSTN+PI16+	COQ10B	2.3e-85	1.04e-84	-0.401	0.347	0.568
POSTN+PI16+	CD34	2.92e-85	1.3e-84	0.369	0.777	0.607
POSTN+PI16+	SEMA3B	2.09e-83	9.15e-83	0.258	0.367	0.164
POSTN+PI16+	CKS2	7.69e-83	3.32e-82	-0.514	0.234	0.482
POSTN+PI16+	LGR4	1.16e-82	4.93e-82	0.287	0.437	0.226
POSTN+PI16+	PTMA	1.27e-82	5.3e-82	-0.339	0.989	0.993
POSTN+PI16+	RCN3	5.09e-82	2.08e-81	0.326	0.839	0.704
POSTN+PI16+	HSPD1	5.11e-82	2.08e-81	-0.538	0.821	0.902
POSTN+PI16+	LDLR	2.25e-81	9e-81	-0.473	0.294	0.532
POSTN+PI16+	PLAC9	1.03e-80	4.06e-80	0.304	0.98	0.952
POSTN+PI16+	METRN	1.35e-79	5.25e-79	-0.554	0.407	0.609
POSTN+PI16+	COL15A1	4.12e-79	1.58e-78	-0.514	0.386	0.606
POSTN+PI16+	PCOLCE	2.23e-77	8.42e-77	0.309	0.977	0.969
POSTN+PI16+	ANXA2	4.15e-76	1.55e-75	0.277	0.971	0.96
POSTN+PI16+	COL6A6	1.72e-75	6.32e-75	0.378	0.873	0.702
POSTN+PI16+	GADD45G	2.05e-75	7.44e-75	0.526	0.62	0.402
POSTN+PI16+	CHD1	4.48e-75	1.6e-74	-0.366	0.354	0.575
POSTN+PI16+	KLF10	5.46e-75	1.93e-74	-0.448	0.452	0.651
POSTN+PI16+	NRXN1	8.68e-74	3.03e-73	-0.635	0.185	0.401
POSTN+PI16+	WIF1	3.29e-73	1.13e-72	0.423	0.333	0.147
POSTN+PI16+	LITAF	3.58e-73	1.22e-72	-0.408	0.24	0.473
POSTN+PI16+	BTG2	8.25e-72	2.77e-71	-0.514	0.655	0.795
POSTN+PI16+	S100A10	1.86e-71	6.18e-71	0.274	0.988	0.969
POSTN+PI16+	JUNB	3.7e-70	1.21e-69	-0.44	0.93	0.97
POSTN+PI16+	EIF4A1	5.63e-70	1.82e-69	-0.281	0.921	0.954
POSTN+PI16+	AHNAK2	9.02e-70	2.89e-69	0.265	0.366	0.182
POSTN+PI16+	MIDN	2.35e-69	7.44e-69	-0.465	0.435	0.627
POSTN+PI16+	CCK	5.36e-69	1.68e-68	-0.525	0.054	0.249
POSTN+PI16+	SMOC2	3.19e-67	9.85e-67	-0.546	0.409	0.579
POSTN+PI16+	APLP2	3.17e-66	9.69e-66	-0.487	0.617	0.755
POSTN+PI16+	INSIG1	1.47e-65	4.44e-65	-0.52	0.353	0.553
POSTN+PI16+	SLC2A3	4.3e-65	1.29e-64	-0.43	0.288	0.505
POSTN+PI16+	ACVRL1	4.65e-65	1.38e-64	-0.308	0.158	0.364
POSTN+PI16+	SERPINE2	1.15e-64	3.37e-64	-0.508	0.409	0.589
POSTN+PI16+	DNAJB6	7.77e-64	2.25e-63	-0.349	0.586	0.737
POSTN+PI16+	YWHAG	9.03e-64	2.59e-63	-0.343	0.436	0.617
POSTN+PI16+	CAPN6	1.08e-63	3.07e-63	-0.544	0.673	0.745
POSTN+PI16+	CALM1	8.49e-63	2.38e-62	-0.285	0.928	0.965
POSTN+PI16+	HSPH1	1.72e-61	4.76e-61	-0.566	0.731	0.828
POSTN+PI16+	MFAP4	1.83e-61	5.04e-61	0.309	0.909	0.814
POSTN+PI16+	COL6A3	3.16e-61	8.58e-61	-0.341	0.896	0.94
POSTN+PI16+	FXYD6	7.08e-61	1.91e-60	-0.31	0.322	0.521
POSTN+PI16+	DBN1	9.72e-61	2.59e-60	0.288	0.697	0.55
POSTN+PI16+	SSC5D	1.01e-60	2.66e-60	0.296	0.62	0.433
POSTN+PI16+	KDM6B	4.15e-60	1.09e-59	-0.413	0.229	0.424
POSTN+PI16+	NFE2L2	8.78e-60	2.27e-59	-0.364	0.522	0.676
POSTN+PI16+	H2AFZ	1.35e-59	3.45e-59	-0.491	0.706	0.818
POSTN+PI16+	YBX3	3.17e-59	8.06e-59	-0.305	0.876	0.925
POSTN+PI16+	HSPE1	4.31e-59	1.09e-58	-0.399	0.805	0.884
POSTN+PI16+	PHLDA1	3.32e-58	8.27e-58	-0.436	0.292	0.492
POSTN+PI16+	UBE2S	8.29e-58	2.05e-57	-0.348	0.635	0.781
POSTN+PI16+	C11orf96	1.18e-57	2.88e-57	-0.824	0.555	0.692
POSTN+PI16+	MFAP2	3.61e-57	8.77e-57	0.282	0.873	0.756
POSTN+PI16+	SOCS3	9.22e-57	2.22e-56	-0.395	0.807	0.872
POSTN+PI16+	GTF2B	1.22e-56	2.91e-56	-0.372	0.307	0.494
POSTN+PI16+	IFITM3	1.67e-56	3.95e-56	-0.439	0.835	0.871
POSTN+PI16+	LOXL1	2.81e-56	6.59e-56	0.332	0.549	0.382
POSTN+PI16+	CEBPD	1.77e-55	4.13e-55	-0.647	0.748	0.818
POSTN+PI16+	ANGPTL2	1.16e-54	2.68e-54	0.273	0.817	0.665
POSTN+PI16+	CXCL14	3.72e-54	8.51e-54	-0.68	0.142	0.329
POSTN+PI16+	PLPP1	1.26e-53	2.87e-53	0.261	0.7	0.556
POSTN+PI16+	FABP5	1.69e-53	3.79e-53	-0.939	0.286	0.47
POSTN+PI16+	TUBB4B	3.14e-53	7e-53	-0.328	0.681	0.822
POSTN+PI16+	BTG1	3.41e-53	7.53e-53	-0.299	0.895	0.953
POSTN+PI16+	PMP22	2.28e-52	5e-52	0.277	0.878	0.835
POSTN+PI16+	CSRNP1	9.72e-52	2.12e-51	-0.304	0.492	0.676
POSTN+PI16+	ARIH1	2.3e-51	4.97e-51	-0.317	0.365	0.546
POSTN+PI16+	CCNL1	2.41e-51	5.16e-51	-0.323	0.769	0.874
POSTN+PI16+	HSPB6	9.72e-51	2.07e-50	0.271	0.654	0.493
POSTN+PI16+	MXRA8	9.8e-51	2.07e-50	0.256	0.811	0.72
POSTN+PI16+	RNF24	1.73e-50	3.62e-50	-0.27	0.347	0.537
POSTN+PI16+	CNTFR	1.86e-50	3.87e-50	-0.365	0.254	0.43
POSTN+PI16+	PRG4	1.91e-50	3.94e-50	-1.76	0.05	0.201
POSTN+PI16+	PEG10	6.1e-50	1.25e-49	-0.613	0.771	0.789
POSTN+PI16+	TRIL	9.83e-50	1.99e-49	-0.259	0.161	0.342
POSTN+PI16+	FOSB	1.06e-49	2.14e-49	-0.314	0.948	0.964
POSTN+PI16+	FBLN1	1.07e-49	2.14e-49	0.295	0.898	0.83
POSTN+PI16+	COL14A1	7.49e-49	1.49e-48	0.253	0.923	0.818
POSTN+PI16+	LGALS3BP	1.63e-48	3.21e-48	-0.273	0.133	0.308
POSTN+PI16+	ARID5A	5.63e-48	1.1e-47	-0.278	0.098	0.261
POSTN+PI16+	TPI1	5.78e-48	1.12e-47	-0.281	0.861	0.909
POSTN+PI16+	LDHA	6.18e-48	1.19e-47	-0.374	0.86	0.913
POSTN+PI16+	TIPARP	1.26e-47	2.42e-47	-0.278	0.224	0.403
POSTN+PI16+	EGR1	1.85e-47	3.52e-47	-0.374	0.904	0.937
POSTN+PI16+	RAB5A	4.87e-47	9.2e-47	-0.278	0.434	0.595
POSTN+PI16+	IDI1	7.33e-47	1.38e-46	-0.358	0.451	0.605
POSTN+PI16+	MYC	3.44e-46	6.41e-46	-0.463	0.554	0.677
POSTN+PI16+	MAFF	3.69e-46	6.83e-46	-0.385	0.301	0.469
POSTN+PI16+	NGFR	3.85e-46	7.07e-46	-0.259	0.073	0.227
POSTN+PI16+	CCL2	2.31e-45	4.23e-45	-0.969	0.151	0.318
POSTN+PI16+	TNXB	2.7e-45	4.89e-45	0.28	0.901	0.813
POSTN+PI16+	CD248	2.71e-45	4.89e-45	0.378	0.678	0.583
POSTN+PI16+	UAP1	2.75e-45	4.93e-45	-0.44	0.46	0.613
POSTN+PI16+	SNRPB	4.21e-45	7.48e-45	-0.252	0.623	0.748
POSTN+PI16+	NXT1	4.57e-45	8.07e-45	-0.283	0.333	0.506
POSTN+PI16+	JMJD1C	5.4e-45	9.48e-45	-0.344	0.603	0.731
POSTN+PI16+	ARL13B	5.3e-44	9.23e-44	-0.268	0.211	0.377
POSTN+PI16+	CLEC3B	7.09e-44	1.23e-43	0.579	0.426	0.289
POSTN+PI16+	TOPORS	1.17e-43	2.01e-43	-0.274	0.352	0.515
POSTN+PI16+	NUFIP2	1.93e-43	3.3e-43	-0.288	0.51	0.659
POSTN+PI16+	JPT1	2.76e-43	4.7e-43	-0.267	0.436	0.596
POSTN+PI16+	PEG3	7.91e-43	1.34e-42	-0.374	0.487	0.643
POSTN+PI16+	ID1	4.88e-42	8.19e-42	-0.447	0.688	0.783
POSTN+PI16+	CYCS	4.98e-42	8.31e-42	-0.278	0.564	0.701
POSTN+PI16+	ACTA1	7.03e-42	1.17e-41	-0.323	0.015	0.135
POSTN+PI16+	LAMA4	3.3e-41	5.44e-41	-0.364	0.658	0.738
POSTN+PI16+	SELENOK	5.53e-41	9.06e-41	-0.294	0.679	0.793
POSTN+PI16+	JUND	1.29e-40	2.1e-40	-0.26	0.989	0.989
POSTN+PI16+	HBEGF	3.77e-40	6.1e-40	-0.789	0.111	0.255
POSTN+PI16+	SMAD1	5.12e-40	8.24e-40	-0.254	0.236	0.393
POSTN+PI16+	SPRY2	7.84e-40	1.25e-39	-0.327	0.36	0.507
POSTN+PI16+	NFATC1	8.09e-40	1.29e-39	-0.28	0.229	0.387
POSTN+PI16+	PPP1R14A	1.24e-39	1.96e-39	-0.251	0.157	0.317
POSTN+PI16+	REL	1.26e-39	1.98e-39	-0.282	0.224	0.382
POSTN+PI16+	ERF	2.01e-39	3.15e-39	-0.265	0.209	0.364
POSTN+PI16+	TRIB1	1.56e-38	2.43e-38	-0.284	0.181	0.34
POSTN+PI16+	LAMC1	4.96e-38	7.67e-38	-0.337	0.656	0.737
POSTN+PI16+	PIEZO2	8.05e-38	1.24e-37	0.275	0.671	0.539
POSTN+PI16+	GJA1	1.01e-37	1.54e-37	0.253	0.704	0.585
POSTN+PI16+	NBL1	1.25e-37	1.91e-37	0.282	0.774	0.681
POSTN+PI16+	MAT2A	1.28e-37	1.93e-37	-0.278	0.332	0.489
POSTN+PI16+	HLA-A	2.94e-37	4.42e-37	-0.296	0.546	0.683
POSTN+PI16+	NEGR1	3.22e-37	4.82e-37	-0.279	0.155	0.304
POSTN+PI16+	NFATC2	3.96e-37	5.88e-37	-0.351	0.153	0.298
POSTN+PI16+	NEAT1	4.07e-37	6.01e-37	-0.563	0.665	0.744
POSTN+PI16+	SULF1	5.6e-37	8.24e-37	0.261	0.705	0.586
POSTN+PI16+	CEMIP2	8.96e-37	1.31e-36	-0.261	0.297	0.451
POSTN+PI16+	NAMPT	3.48e-36	5.06e-36	-0.329	0.314	0.458
POSTN+PI16+	CHORDC1	5.9e-36	8.54e-36	-0.267	0.462	0.602
POSTN+PI16+	ARL5B	1.53e-35	2.2e-35	-0.254	0.317	0.463
POSTN+PI16+	NASP	2.04e-35	2.93e-35	-0.259	0.607	0.722
POSTN+PI16+	HAS2	8.66e-35	1.23e-34	-0.401	0.402	0.53
POSTN+PI16+	PLPP3	2.92e-34	4.14e-34	-0.281	0.774	0.836
POSTN+PI16+	F10	3.53e-34	4.98e-34	0.318	0.369	0.238
POSTN+PI16+	ZFAND5	6.99e-34	9.8e-34	-0.254	0.619	0.717
POSTN+PI16+	MLF1	2.74e-33	3.83e-33	-0.275	0.393	0.533
POSTN+PI16+	EGR3	5.73e-33	7.95e-33	-0.332	0.301	0.443
POSTN+PI16+	IGFBP2	6.38e-33	8.8e-33	0.312	0.679	0.573
POSTN+PI16+	LAMB1	4.53e-32	6.22e-32	-0.401	0.587	0.647
POSTN+PI16+	PIM1	6.73e-32	9.2e-32	-0.267	0.156	0.286
POSTN+PI16+	AUXG01000058.1	1.12e-31	1.53e-31	0.288	0.66	0.522
POSTN+PI16+	GADD45A	1.19e-31	1.62e-31	-0.314	0.273	0.413
POSTN+PI16+	CLCN5	1.26e-31	1.7e-31	-0.267	0.275	0.409
POSTN+PI16+	MEG8	4.24e-31	5.68e-31	-0.419	0.63	0.701
POSTN+PI16+	RGCC	6.41e-31	8.55e-31	-0.571	0.374	0.502
POSTN+PI16+	APP	1.66e-30	2.2e-30	-0.263	0.69	0.759
POSTN+PI16+	BAG3	5.73e-30	7.56e-30	-0.296	0.525	0.658
POSTN+PI16+	SKIL	1.02e-29	1.34e-29	-0.276	0.365	0.496
POSTN+PI16+	MRPL18	4.43e-29	5.8e-29	-0.299	0.538	0.643
POSTN+PI16+	COL21A1	9.26e-29	1.2e-28	-0.254	0.517	0.638
POSTN+PI16+	ADAMTS4	1.03e-28	1.33e-28	-0.34	0.083	0.195
POSTN+PI16+	SMC4	1.38e-28	1.78e-28	-0.287	0.16	0.286
POSTN+PI16+	HNRNPU	5.51e-28	7.07e-28	-0.252	0.865	0.914
POSTN+PI16+	PIK3R1	1.17e-27	1.49e-27	0.257	0.742	0.637
POSTN+PI16+	HLA-C	8.8e-27	1.12e-26	-0.292	0.093	0.198
POSTN+PI16+	HES4	2.58e-26	3.27e-26	-0.285	0.211	0.337
POSTN+PI16+	ZNF331	8.8e-26	1.11e-25	-0.335	0.216	0.335
POSTN+PI16+	HLA-B	6.71e-25	8.41e-25	-0.291	0.28	0.394
POSTN+PI16+	TNFAIP2	6.79e-25	8.47e-25	-0.256	0.273	0.397
POSTN+PI16+	HES1	9.21e-25	1.14e-24	-0.251	0.548	0.677
POSTN+PI16+	TNFAIP6	9.99e-25	1.24e-24	-0.482	0.649	0.725
POSTN+PI16+	TUBB3	3.67e-24	4.51e-24	-0.347	0.176	0.288
POSTN+PI16+	PCLAF	1.05e-23	1.28e-23	-0.343	0.067	0.162
POSTN+PI16+	NFKBIZ	2.41e-23	2.94e-23	-0.273	0.558	0.663
POSTN+PI16+	ZFP36	4.92e-23	5.97e-23	-0.33	0.903	0.918
POSTN+PI16+	PHLDA2	1.4e-22	1.7e-22	-0.27	0.064	0.155
POSTN+PI16+	MEG3	9.86e-22	1.19e-21	-0.295	0.929	0.957
POSTN+PI16+	CRABP1	1.1e-21	1.32e-21	0.306	0.541	0.424
POSTN+PI16+	ITM2A	1.7e-21	2.03e-21	-0.316	0.981	0.941
POSTN+PI16+	SOX9	4.6e-21	5.46e-21	-0.261	0.174	0.286
POSTN+PI16+	ZC3HAV1	5.5e-21	6.5e-21	-0.268	0.405	0.508
POSTN+PI16+	NID1	1.06e-20	1.24e-20	-0.279	0.616	0.663
POSTN+PI16+	TNFRSF12A	1.37e-20	1.6e-20	-0.308	0.199	0.3
POSTN+PI16+	TYMS	2.22e-20	2.59e-20	-0.344	0.071	0.156
POSTN+PI16+	NDUFA4L2	2.83e-20	3.28e-20	-0.899	0.165	0.256
POSTN+PI16+	HAPLN1	3.19e-20	3.69e-20	-0.503	0.041	0.117
POSTN+PI16+	DNAJB1	1.41e-19	1.62e-19	-0.252	0.89	0.922
POSTN+PI16+	ZFAND2A	3.54e-18	4.06e-18	-0.313	0.369	0.478
POSTN+PI16+	EIF4A3	3.95e-18	4.51e-18	-0.257	0.542	0.629
POSTN+PI16+	HMGB2	1.18e-17	1.35e-17	-0.334	0.326	0.415
POSTN+PI16+	NRK	1.32e-17	1.5e-17	-0.321	0.625	0.648
POSTN+PI16+	DUSP2	1.35e-17	1.53e-17	-0.276	0.061	0.138
POSTN+PI16+	RGS16	1.81e-17	2.03e-17	-0.364	0.338	0.44
POSTN+PI16+	TNC	2.78e-17	3.11e-17	-0.305	0.236	0.331
POSTN+PI16+	ENO1	3.5e-16	3.9e-16	-0.269	0.759	0.816
POSTN+PI16+	NTN4	1.12e-15	1.25e-15	-0.367	0.115	0.191
POSTN+PI16+	HAS1	1.63e-15	1.8e-15	-0.399	0.193	0.279
POSTN+PI16+	GEM	1.87e-15	2.06e-15	-0.346	0.463	0.537
POSTN+PI16+	IGFBP7	1.95e-13	2.14e-13	-0.256	0.31	0.404
POSTN+PI16+	IER3	2.24e-13	2.44e-13	-0.284	0.3	0.394
POSTN+PI16+	NR4A1	3.87e-13	4.22e-13	-0.261	0.787	0.792
POSTN+PI16+	TNFSF9	3.97e-13	4.31e-13	-0.297	0.432	0.494
POSTN+PI16+	TUBA1B	6.07e-13	6.55e-13	-0.251	0.908	0.934
POSTN+PI16+	SOX5	1.39e-12	1.5e-12	-0.25	0.146	0.212
POSTN+PI16+	LMNA	1.51e-12	1.62e-12	-0.289	0.963	0.956
POSTN+PI16+	IGFBP3	3.73e-12	3.98e-12	-0.433	0.524	0.541
POSTN+PI16+	HBG1	7.71e-10	8.19e-10	-0.289	0.167	0.243
POSTN+PI16+	ADIRF	5.61e-09	5.94e-09	-0.401	0.124	0.174
POSTN+PI16+	COL9A3	1.64e-08	1.73e-08	-0.688	0.064	0.109
POSTN+PI16+	HIST1H4C	1.92e-08	2.01e-08	-0.684	0.492	0.551
POSTN+PI16+	CCN2	4.14e-08	4.33e-08	-0.301	0.46	0.515
POSTN+PI16+	MT2A	6.45e-07	6.72e-07	-0.637	0.316	0.357
POSTN+PI16+	APOE	1.51e-06	1.57e-06	-0.364	0.099	0.141
POSTN+PI16+	TIMP3	5.35e-05	5.53e-05	-0.419	0.722	0.76
POSTN+PI16+	COL9A2	0.00118	0.00122	-0.373	0.12	0.15
POSTN+PI16+	TNMD	0.00151	0.00155	-0.424	0.227	0.185
POSTN+PI16+	COL2A1	0.0245	0.025	-1.1	0.211	0.18
POSTN+PI16+	COL11A1	0.0547	0.0557	-0.539	0.256	0.259
POSTN+PI16+	SCRG1	0.0904	0.0918	-0.267	0.4	0.4
SCN7A+CCK+	SCN7A	0	0	1.11	0.876	0.248
SCN7A+CCK+	PEG10	0	0	0.893	0.983	0.752
SCN7A+CCK+	LAMB1	0	0	0.874	0.941	0.584
SCN7A+CCK+	COL4A1	0	0	0.856	0.961	0.646
SCN7A+CCK+	SMOC2	0	0	0.829	0.902	0.491
SCN7A+CCK+	NRK	0	0	0.796	0.938	0.593
SCN7A+CCK+	SPRY1	0	0	0.772	0.883	0.499
SCN7A+CCK+	CAPN6	0	0	0.763	0.97	0.693
SCN7A+CCK+	MARCKS	0	0	0.675	0.993	0.931
SCN7A+CCK+	ITM2A	0	0	0.673	0.995	0.939
SCN7A+CCK+	LMNA	0	0	-1.02	0.877	0.971
SCN7A+CCK+	BGN	0	0	-1.54	0.433	0.817
SCN7A+CCK+	SPRY2	6.28e-306	2.37e-304	0.729	0.827	0.424
SCN7A+CCK+	CCK	1.04e-294	3.65e-293	0.709	0.577	0.156
SCN7A+CCK+	LAMA4	4.02e-290	1.32e-288	0.723	0.941	0.688
SCN7A+CCK+	TXNIP	6.84e-284	2.1e-282	0.744	0.943	0.71
SCN7A+CCK+	CNTFR	1e-282	2.89e-281	0.67	0.767	0.339
SCN7A+CCK+	KCNMB2	2.43e-273	6.63e-272	0.482	0.544	0.161
SCN7A+CCK+	DLK1	1.39e-270	3.58e-269	0.702	0.995	0.859
SCN7A+CCK+	FNDC5	1.15e-267	2.82e-266	0.626	0.79	0.391
SCN7A+CCK+	LIFR	1.92e-263	4.48e-262	0.631	0.693	0.277
SCN7A+CCK+	NR4A1	2.7e-263	6.02e-262	-1.04	0.473	0.846
SCN7A+CCK+	LAMC1	6.77e-262	1.45e-260	0.679	0.916	0.691
SCN7A+CCK+	COL4A2	6.71e-259	1.37e-257	0.629	0.96	0.761
SCN7A+CCK+	AKAP12	5.13e-255	1.01e-253	0.684	0.981	0.69
SCN7A+CCK+	NRXN1	1.01e-251	1.92e-250	0.834	0.704	0.308
SCN7A+CCK+	CCN3	6.75e-251	1.23e-249	0.792	0.96	0.716
SCN7A+CCK+	SERPINE2	8.01e-244	1.4e-242	0.684	0.88	0.505
SCN7A+CCK+	TFPI	5.59e-243	9.47e-242	0.558	0.616	0.222
SCN7A+CCK+	SEMA5A	2.44e-241	3.99e-240	0.534	0.799	0.38
SCN7A+CCK+	NID1	1.28e-239	2.02e-238	0.631	0.902	0.612
SCN7A+CCK+	RUNX1T1	2.41e-239	3.7e-238	0.667	0.864	0.589
SCN7A+CCK+	TCF4	1.07e-235	1.59e-234	0.596	0.96	0.853
SCN7A+CCK+	TCF7L2	3.44e-221	4.97e-220	0.565	0.924	0.712
SCN7A+CCK+	CD9	8.99e-216	1.26e-214	-1.38	0.055	0.498
SCN7A+CCK+	METRN	3.31e-214	4.51e-213	0.69	0.819	0.535
SCN7A+CCK+	SFRP1	1.29e-207	1.72e-206	0.687	0.854	0.466
SCN7A+CCK+	GPC3	3.3e-207	4.26e-206	0.567	0.982	0.666
SCN7A+CCK+	CLEC14A	5.95e-204	7.5e-203	0.454	0.564	0.215
SCN7A+CCK+	CLCN5	1.68e-203	2.06e-202	0.577	0.685	0.336
SCN7A+CCK+	CXCL14	1.13e-200	1.35e-199	0.709	0.624	0.243
SCN7A+CCK+	NR4A2	1.18e-198	1.39e-197	-1.21	0.115	0.531
SCN7A+CCK+	ELN	2.07e-192	2.36e-191	-0.912	0.479	0.769
SCN7A+CCK+	ATF3	7.17e-188	8e-187	-0.922	0.42	0.781
SCN7A+CCK+	GPNMB	6.16e-187	6.72e-186	-0.683	0.108	0.511
SCN7A+CCK+	C1QTNF3	8.99e-185	9.59e-184	-0.802	0.059	0.46
SCN7A+CCK+	TRIL	2.4e-184	2.5e-183	0.484	0.599	0.263
SCN7A+CCK+	SPRY4	9.7e-181	9.92e-180	0.427	0.475	0.168
SCN7A+CCK+	ABCA6	6.77e-180	6.78e-179	0.406	0.405	0.123
SCN7A+CCK+	ECRG4	1.03e-179	1.01e-178	-0.983	0.116	0.513
SCN7A+CCK+	PTMA	4.52e-178	4.35e-177	-0.506	0.989	0.993
SCN7A+CCK+	ABCA9	8.01e-178	7.56e-177	0.372	0.421	0.13
SCN7A+CCK+	KCNMB4	1.9e-177	1.76e-176	0.39	0.465	0.162
SCN7A+CCK+	GEM	1.64e-175	1.49e-174	-0.869	0.202	0.581
SCN7A+CCK+	CAV1	1.31e-174	1.17e-173	-1.04	0.057	0.445
SCN7A+CCK+	PDE1A	6.94e-174	6.08e-173	0.355	0.432	0.141
SCN7A+CCK+	PLXNC1	2.11e-172	1.82e-171	0.422	0.543	0.223
SCN7A+CCK+	CCDC80	2.54e-172	2.15e-171	-0.819	0.417	0.722
SCN7A+CCK+	ITM2C	2.99e-172	2.49e-171	0.487	0.943	0.823
SCN7A+CCK+	IGFBP3	7.15e-172	5.85e-171	0.73	0.8	0.493
SCN7A+CCK+	AC108075.1	4.05e-170	3.26e-169	0.279	0.281	0.059
SCN7A+CCK+	IFITM3	1.39e-168	1.1e-167	0.448	0.961	0.849
SCN7A+CCK+	GPRC5A	3.56e-167	2.77e-166	-0.819	0.122	0.503
SCN7A+CCK+	EBF2	6.53e-167	5.01e-166	0.474	0.776	0.464
SCN7A+CCK+	SMAD1	1.38e-165	1.04e-164	0.457	0.639	0.321
SCN7A+CCK+	APP	1.28e-164	9.49e-164	0.485	0.898	0.723
SCN7A+CCK+	NKAIN4	2.52e-160	1.85e-159	0.338	0.331	0.088
SCN7A+CCK+	MAB21L1	3.88e-160	2.8e-159	0.305	0.327	0.086
SCN7A+CCK+	AQP1	3.94e-159	2.81e-158	-0.79	0.024	0.383
SCN7A+CCK+	ACVRL1	4.13e-159	2.9e-158	0.425	0.601	0.284
SCN7A+CCK+	KCTD12	9.75e-158	6.74e-157	0.472	0.945	0.78
SCN7A+CCK+	IGF1	6.96e-157	4.75e-156	0.618	0.913	0.649
SCN7A+CCK+	CDH18	2.31e-154	1.56e-153	0.258	0.283	0.066
SCN7A+CCK+	PLAGL1	2.91e-152	1.93e-151	0.483	0.967	0.9
SCN7A+CCK+	NEGR1	5.9e-151	3.86e-150	0.453	0.545	0.234
SCN7A+CCK+	EDA	3.08e-150	1.99e-149	0.387	0.49	0.202
SCN7A+CCK+	NAV3	1.06e-148	6.74e-148	0.384	0.483	0.194
SCN7A+CCK+	HIC1	2.14e-148	1.35e-147	0.415	0.745	0.432
SCN7A+CCK+	EIF1	3.63e-148	2.25e-147	-0.321	0.992	0.993
SCN7A+CCK+	CDKN1C	7e-148	4.29e-147	0.46	0.933	0.792
SCN7A+CCK+	LAMA2	2.8e-146	1.7e-145	0.508	0.751	0.479
SCN7A+CCK+	SRGAP3	5.2e-143	3.11e-142	0.451	0.622	0.325
SCN7A+CCK+	SPARCL1	1.42e-140	8.41e-140	0.429	0.958	0.732
SCN7A+CCK+	AGTR2	3.26e-140	1.9e-139	0.37	0.502	0.211
SCN7A+CCK+	ADAMTSL3	3.81e-139	2.2e-138	0.47	0.761	0.486
SCN7A+CCK+	THBS4	4.99e-139	2.85e-138	-1.36	0.218	0.542
SCN7A+CCK+	MAP1B	1.18e-138	6.64e-138	0.448	0.932	0.777
SCN7A+CCK+	FZD2	3.53e-137	1.97e-136	0.457	0.664	0.384
SCN7A+CCK+	NDN	4.21e-137	2.32e-136	0.426	0.923	0.83
SCN7A+CCK+	LPCAT2	8.35e-137	4.55e-136	0.368	0.496	0.216
SCN7A+CCK+	FREM1	5.49e-134	2.96e-133	0.293	0.37	0.127
SCN7A+CCK+	DIPK1C	1.85e-132	9.87e-132	0.42	0.519	0.237
SCN7A+CCK+	H19	7.6e-132	4.01e-131	0.355	0.999	0.933
SCN7A+CCK+	NTM	7.97e-132	4.16e-131	0.443	0.647	0.354
SCN7A+CCK+	LUM	1.17e-131	6.07e-131	0.443	0.99	0.775
SCN7A+CCK+	OLFML2B	1.24e-130	6.32e-130	-0.561	0.06	0.381
SCN7A+CCK+	SSC5D	2.82e-130	1.43e-129	-0.501	0.185	0.511
SCN7A+CCK+	GLCE	1.02e-128	5.1e-128	0.327	0.463	0.198
SCN7A+CCK+	PPP1R14A	2.49e-128	1.23e-127	0.37	0.541	0.249
SCN7A+CCK+	PLP2	1.14e-127	5.58e-127	-0.571	0.215	0.55
SCN7A+CCK+	PDGFRA	1.84e-127	8.92e-127	0.43	0.916	0.74
SCN7A+CCK+	ID2	6.67e-127	3.21e-126	-0.612	0.295	0.623
SCN7A+CCK+	CSRNP1	2.88e-126	1.37e-125	-0.514	0.39	0.692
SCN7A+CCK+	TSPO	1.97e-125	9.28e-125	-0.594	0.417	0.699
SCN7A+CCK+	LY6H	4.27e-124	1.99e-123	0.345	0.231	0.052
SCN7A+CCK+	PLP1	4.29e-124	1.99e-123	0.43	0.813	0.56
SCN7A+CCK+	CALCRL	5.12e-124	2.35e-123	0.37	0.579	0.296
SCN7A+CCK+	IGF2	2.12e-122	9.63e-122	0.41	0.917	0.719
SCN7A+CCK+	NIBAN1	1.07e-120	4.83e-120	0.402	0.777	0.523
SCN7A+CCK+	PROCR	5.32e-120	2.37e-119	0.356	0.763	0.451
SCN7A+CCK+	EMP1	8.32e-120	3.68e-119	-0.609	0.636	0.817
SCN7A+CCK+	PLPP3	1.22e-119	5.33e-119	0.451	0.926	0.809
SCN7A+CCK+	COL11A1	7.28e-119	3.16e-118	-1.19	0.014	0.302
SCN7A+CCK+	QPRT	1.35e-118	5.83e-118	0.381	0.605	0.331
SCN7A+CCK+	NTNG1	3.87e-118	1.65e-117	0.355	0.485	0.219
SCN7A+CCK+	LPAR4	2.84e-117	1.2e-116	0.419	0.65	0.391
SCN7A+CCK+	CADM1	2.92e-117	1.22e-116	-0.457	0.036	0.331
SCN7A+CCK+	ID4	5.15e-117	2.14e-116	-0.587	0.297	0.608
SCN7A+CCK+	FOSL2	5.48e-117	2.26e-116	-0.421	0.094	0.398
SCN7A+CCK+	NPTX2	1.05e-116	4.31e-116	0.334	0.388	0.148
SCN7A+CCK+	PRELP	1.42e-116	5.77e-116	-0.567	0.039	0.33
SCN7A+CCK+	TUBB2A	1.6e-115	6.43e-115	-0.732	0.469	0.718
SCN7A+CCK+	NFKBIA	1.17e-114	4.66e-114	-0.689	0.474	0.716
SCN7A+CCK+	GPC4	1.24e-114	4.91e-114	0.361	0.529	0.264
SCN7A+CCK+	NDUFA4L2	3.23e-114	1.27e-113	-1.29	0.007	0.283
SCN7A+CCK+	PDLIM3	1.88e-113	7.34e-113	-0.463	0.026	0.309
SCN7A+CCK+	SERTAD1	2.72e-113	1.05e-112	-0.578	0.656	0.84
SCN7A+CCK+	HSP90AB1	1.8e-111	6.92e-111	-0.41	0.989	0.988
SCN7A+CCK+	CXCL12	2.69e-111	1.03e-110	0.359	0.885	0.598
SCN7A+CCK+	FOXC1	3.88e-110	1.47e-109	-0.573	0.189	0.492
SCN7A+CCK+	EMILIN2	4.38e-110	1.64e-109	0.4	0.697	0.443
SCN7A+CCK+	TUBB2B	3.27e-108	1.22e-107	-0.669	0.245	0.525
SCN7A+CCK+	DSTN	2.6e-107	9.58e-107	-0.445	0.873	0.932
SCN7A+CCK+	MAGED2	4.63e-107	1.7e-106	0.308	0.977	0.941
SCN7A+CCK+	S100A10	7.01e-106	2.55e-105	-0.575	0.97	0.972
SCN7A+CCK+	TMEFF2	2.22e-105	8.02e-105	0.332	0.376	0.151
SCN7A+CCK+	ANGPTL2	1.08e-104	3.86e-104	-0.519	0.492	0.723
SCN7A+CCK+	ADGRG2	1.68e-104	5.99e-104	-0.466	0.136	0.427
SCN7A+CCK+	ANGPTL6	6.07e-104	2.14e-103	-0.466	0.038	0.306
SCN7A+CCK+	FXYD5	2.04e-103	7.16e-103	-0.451	0.05	0.319
SCN7A+CCK+	MFAP2	3.78e-103	1.32e-102	-0.455	0.601	0.805
SCN7A+CCK+	HSPB1	8.3e-103	2.87e-102	-0.836	0.697	0.848
SCN7A+CCK+	EGFL6	1.67e-102	5.74e-102	0.353	0.955	0.737
SCN7A+CCK+	CSRP2	4.95e-102	1.69e-101	-0.542	0.109	0.389
SCN7A+CCK+	LGALS3BP	7.96e-102	2.7e-101	0.349	0.497	0.242
SCN7A+CCK+	DNAJA1	2.41e-101	8.1e-101	-0.533	0.9	0.955
SCN7A+CCK+	ZFHX4	8.6e-101	2.87e-100	0.382	0.809	0.592
SCN7A+CCK+	S100A6	2.21e-100	7.32e-100	-0.862	0.975	0.976
SCN7A+CCK+	COL3A1	8.99e-100	2.96e-99	0.269	1	0.999
SCN7A+CCK+	ADAMTS9	1.76e-99	5.77e-99	0.311	0.409	0.18
SCN7A+CCK+	VASN	2.88e-99	9.36e-99	-0.408	0.189	0.481
SCN7A+CCK+	LDHA	5.17e-99	1.67e-98	-0.526	0.856	0.914
SCN7A+CCK+	NEDD9	6.19e-99	1.99e-98	-0.388	0.031	0.289
SCN7A+CCK+	CD164	2e-98	6.37e-98	0.333	0.91	0.815
SCN7A+CCK+	ANTXR2	2.08e-98	6.6e-98	0.368	0.728	0.513
SCN7A+CCK+	MIDN	1.18e-97	3.71e-97	-0.54	0.388	0.633
SCN7A+CCK+	LAPTM4A	1.23e-97	3.84e-97	0.277	0.986	0.964
SCN7A+CCK+	CDC42EP2	1.85e-97	5.75e-97	0.287	0.37	0.157
SCN7A+CCK+	TNFRSF12A	2.22e-97	6.86e-97	-0.531	0.061	0.323
SCN7A+CCK+	TMEM204	8.75e-97	2.69e-96	0.275	0.386	0.167
SCN7A+CCK+	OSR1	1.33e-96	4.06e-96	0.261	0.405	0.177
SCN7A+CCK+	PGRMC1	3.84e-96	1.16e-95	0.333	0.909	0.814
SCN7A+CCK+	EGR3	8.29e-96	2.5e-95	-0.525	0.185	0.462
SCN7A+CCK+	CHD9	2.08e-95	6.24e-95	0.367	0.887	0.781
SCN7A+CCK+	BIN1	2.67e-95	7.94e-95	0.343	0.806	0.612
SCN7A+CCK+	NOVA1	2.69e-95	7.97e-95	0.42	0.807	0.637
SCN7A+CCK+	TTYH2	1.61e-94	4.72e-94	0.301	0.494	0.258
SCN7A+CCK+	ERRFI1	1.98e-94	5.79e-94	-0.732	0.204	0.474
SCN7A+CCK+	EVA1B	2.47e-93	7.19e-93	0.37	0.881	0.75
SCN7A+CCK+	UAP1	3.44e-93	9.94e-93	-0.624	0.397	0.623
SCN7A+CCK+	ACAN	3.66e-93	1.05e-92	-0.626	0.005	0.24
SCN7A+CCK+	SGCD	1.62e-92	4.64e-92	0.358	0.825	0.638
SCN7A+CCK+	PCDH7	1.98e-92	5.63e-92	0.363	0.634	0.408
SCN7A+CCK+	NFATC1	3.8e-92	1.07e-91	-0.404	0.134	0.402
SCN7A+CCK+	PRSS23	2.02e-91	5.67e-91	-0.549	0.216	0.478
SCN7A+CCK+	PCDH18	2.15e-91	6e-91	0.328	0.504	0.271
SCN7A+CCK+	PRNP	3.73e-91	1.04e-90	-0.429	0.207	0.471
SCN7A+CCK+	THY1	5.05e-91	1.39e-90	0.393	0.877	0.71
SCN7A+CCK+	BAG3	6.17e-91	1.69e-90	-0.559	0.44	0.672
SCN7A+CCK+	PMEPA1	1.21e-90	3.31e-90	-0.413	0.121	0.389
SCN7A+CCK+	ANXA1	2.08e-90	5.64e-90	-0.503	0.864	0.922
SCN7A+CCK+	FZD8	2.1e-90	5.67e-90	0.344	0.665	0.43
SCN7A+CCK+	TSPAN9	3.22e-90	8.64e-90	0.319	0.495	0.266
SCN7A+CCK+	NPW	1.23e-89	3.27e-89	-0.641	0.109	0.369
SCN7A+CCK+	HAS1	2.92e-89	7.75e-89	-0.79	0.057	0.302
SCN7A+CCK+	SOX5	3.95e-89	1.04e-88	-0.452	0.008	0.235
SCN7A+CCK+	MEOX2	5.33e-89	1.4e-88	0.351	0.75	0.514
SCN7A+CCK+	TENT5A	5.51e-89	1.44e-88	-0.469	0.218	0.482
SCN7A+CCK+	CRIP2	1.5e-88	3.91e-88	-0.489	0.189	0.452
SCN7A+CCK+	VASH2	1.65e-88	4.26e-88	0.321	0.488	0.261
SCN7A+CCK+	TRIO	4.67e-88	1.2e-87	0.364	0.625	0.392
SCN7A+CCK+	PGF	1.3e-87	3.32e-87	0.274	0.396	0.175
SCN7A+CCK+	IER3	5.81e-87	1.48e-86	-0.917	0.158	0.418
SCN7A+CCK+	NTRK2	6.08e-87	1.54e-86	-0.519	0.287	0.54
SCN7A+CCK+	RNF24	1.2e-86	3.03e-86	0.347	0.682	0.477
SCN7A+CCK+	CREB3L1	1.3e-86	3.26e-86	0.317	0.694	0.47
SCN7A+CCK+	SRPX2	5.05e-86	1.26e-85	0.305	0.649	0.417
SCN7A+CCK+	ITGB5	6.74e-86	1.67e-85	-0.328	0.011	0.233
SCN7A+CCK+	COL8A2	2.17e-85	5.36e-85	-0.359	0.181	0.444
SCN7A+CCK+	ARID5A	4.12e-85	1.01e-84	-0.354	0.037	0.27
SCN7A+CCK+	PHEX	4.99e-85	1.22e-84	0.285	0.317	0.125
SCN7A+CCK+	BHLHE40	8.11e-85	1.97e-84	-0.441	0.028	0.253
SCN7A+CCK+	ID3	1.07e-84	2.6e-84	-0.569	0.706	0.851
SCN7A+CCK+	NBL1	2.58e-84	6.21e-84	-0.509	0.538	0.723
SCN7A+CCK+	SFRP2	3.19e-84	7.65e-84	0.412	0.624	0.376
SCN7A+CCK+	ADH5	6.4e-84	1.52e-83	0.319	0.792	0.628
SCN7A+CCK+	NFATC2	9.74e-84	2.31e-83	-0.463	0.069	0.311
SCN7A+CCK+	CALD1	1.22e-83	2.87e-83	0.259	0.958	0.906
SCN7A+CCK+	COL21A1	1.23e-83	2.88e-83	0.364	0.795	0.588
SCN7A+CCK+	TSC22D2	1.31e-83	3.06e-83	-0.453	0.401	0.637
SCN7A+CCK+	IGF2R	1.69e-83	3.93e-83	0.337	0.622	0.413
SCN7A+CCK+	DUSP1	1.72e-83	3.99e-83	-0.603	0.678	0.841
SCN7A+CCK+	FGL2	2.16e-82	4.97e-82	-0.475	0.037	0.262
SCN7A+CCK+	SCX	3.01e-82	6.91e-82	-0.544	0.015	0.23
SCN7A+CCK+	NAMPT	5.98e-82	1.37e-81	-0.447	0.218	0.473
SCN7A+CCK+	SUB1	7.72e-82	1.75e-81	0.277	0.95	0.9
SCN7A+CCK+	CDKN1A	2.98e-81	6.74e-81	-0.523	0.438	0.686
SCN7A+CCK+	PRG4	1.43e-80	3.21e-80	-1.91	0.003	0.208
SCN7A+CCK+	FILIP1	5.26e-80	1.18e-79	0.339	0.497	0.28
SCN7A+CCK+	HSPH1	7.71e-79	1.72e-78	-0.61	0.688	0.834
SCN7A+CCK+	DUSP6	9.95e-79	2.21e-78	0.281	0.286	0.11
SCN7A+CCK+	HTRA1	3.1e-78	6.86e-78	-0.473	0.658	0.825
SCN7A+CCK+	HLA-B	8.46e-78	1.86e-77	-0.473	0.171	0.412
SCN7A+CCK+	SPATA6	9.14e-78	2e-77	0.29	0.437	0.232
SCN7A+CCK+	H2AFZ	1.43e-77	3.12e-77	-0.497	0.693	0.82
SCN7A+CCK+	RBMS3	2.52e-77	5.46e-77	0.311	0.789	0.629
SCN7A+CCK+	DAB2	2.53e-77	5.46e-77	0.284	0.933	0.83
SCN7A+CCK+	SEMA3C	2.71e-77	5.85e-77	0.436	0.775	0.585
SCN7A+CCK+	NEAT1	3.97e-77	8.51e-77	-0.817	0.611	0.753
SCN7A+CCK+	VCAN	5.68e-77	1.21e-76	0.292	0.982	0.918
SCN7A+CCK+	OAF	7.97e-77	1.69e-76	0.289	0.773	0.555
SCN7A+CCK+	KIAA0408	1.24e-76	2.61e-76	0.285	0.369	0.171
SCN7A+CCK+	TMEM176A	1.43e-76	3.01e-76	0.256	0.305	0.124
SCN7A+CCK+	OLFML3	2.97e-76	6.23e-76	0.303	0.906	0.733
SCN7A+CCK+	COL6A6	5.91e-76	1.24e-75	0.315	0.904	0.698
SCN7A+CCK+	ISLR	1.71e-75	3.56e-75	0.323	0.959	0.885
SCN7A+CCK+	TM4SF1	9.98e-75	2.07e-74	-0.407	0.051	0.269
SCN7A+CCK+	RCN1	1.09e-74	2.24e-74	0.296	0.913	0.831
SCN7A+CCK+	VWA1	3.78e-74	7.77e-74	0.362	0.676	0.488
SCN7A+CCK+	RGMB	5.3e-74	1.08e-73	0.267	0.435	0.232
SCN7A+CCK+	VSTM4	7.44e-74	1.52e-73	0.315	0.544	0.338
SCN7A+CCK+	CNOT2	9.93e-74	2.02e-73	0.3	0.624	0.431
SCN7A+CCK+	SPRED1	1.01e-73	2.05e-73	0.286	0.617	0.407
SCN7A+CCK+	CRYAB	1.13e-73	2.28e-73	-0.516	0.165	0.4
SCN7A+CCK+	EPHA3	1.29e-73	2.58e-73	0.255	0.356	0.163
SCN7A+CCK+	RBP4	2.17e-73	4.33e-73	-0.395	0.01	0.204
SCN7A+CCK+	DCN	2.24e-73	4.46e-73	0.259	0.995	0.929
SCN7A+CCK+	RGCC	6.23e-73	1.23e-72	-0.949	0.303	0.513
SCN7A+CCK+	HCFC1R1	7.6e-73	1.5e-72	-0.377	0.526	0.717
SCN7A+CCK+	GADD45A	1.23e-72	2.41e-72	-0.447	0.189	0.427
SCN7A+CCK+	TMTC2	1.5e-72	2.94e-72	0.272	0.459	0.249
SCN7A+CCK+	ANOS1	1.91e-72	3.71e-72	0.284	0.577	0.364
SCN7A+CCK+	WIF1	2.42e-72	4.7e-72	-0.451	0.011	0.205
SCN7A+CCK+	MGST1	3.45e-72	6.66e-72	0.307	0.605	0.38
SCN7A+CCK+	COL2A1	4.17e-72	8.03e-72	-1.4	0.018	0.214
SCN7A+CCK+	HSP90AA1	1.3e-71	2.5e-71	-0.411	0.986	0.991
SCN7A+CCK+	PRSS35	1.38e-71	2.64e-71	-0.532	0.183	0.415
SCN7A+CCK+	NR4A3	1.8e-71	3.42e-71	-0.359	0.03	0.231
SCN7A+CCK+	NID2	1.85e-71	3.5e-71	0.309	0.656	0.467
SCN7A+CCK+	IL32	9.01e-71	1.7e-70	0.408	0.633	0.425
SCN7A+CCK+	ADIRF	9.34e-71	1.76e-70	-0.652	0.007	0.193
SCN7A+CCK+	TRIB1	1.2e-70	2.26e-70	-0.378	0.123	0.348
SCN7A+CCK+	CRLF1	6.73e-70	1.26e-69	0.383	0.448	0.247
SCN7A+CCK+	FAM133B	3.7e-69	6.88e-69	-0.484	0.59	0.74
SCN7A+CCK+	HSPA8	6.48e-69	1.2e-68	-0.371	0.944	0.966
SCN7A+CCK+	NOTCH3	6.64e-69	1.23e-68	0.264	0.567	0.351
SCN7A+CCK+	SPTBN1	8.01e-69	1.47e-68	0.287	0.916	0.818
SCN7A+CCK+	SQSTM1	1.13e-68	2.08e-68	-0.415	0.546	0.725
SCN7A+CCK+	SGK1	1.28e-68	2.33e-68	-0.332	0.065	0.276
SCN7A+CCK+	CYP1B1	1.97e-68	3.58e-68	-0.439	0.069	0.28
SCN7A+CCK+	COL15A1	2.85e-68	5.17e-68	0.396	0.733	0.543
SCN7A+CCK+	TAGLN	3.39e-68	6.11e-68	-0.536	0.063	0.267
SCN7A+CCK+	MSN	4.28e-68	7.71e-68	-0.423	0.349	0.564
SCN7A+CCK+	FOS	7.22e-68	1.29e-67	0.281	0.987	0.966
SCN7A+CCK+	MT2A	3.09e-67	5.52e-67	-0.978	0.167	0.382
SCN7A+CCK+	ZFAND2A	3.72e-67	6.62e-67	-0.561	0.268	0.495
SCN7A+CCK+	HBEGF	3.95e-67	7e-67	-0.857	0.061	0.262
SCN7A+CCK+	TIPARP	3.96e-67	7e-67	-0.322	0.18	0.409
SCN7A+CCK+	HELLPAR	4.16e-67	7.33e-67	0.312	0.54	0.332
SCN7A+CCK+	ARHGAP10	1.06e-66	1.87e-66	0.277	0.523	0.327
SCN7A+CCK+	FOXP1	1.07e-66	1.87e-66	-0.358	0.481	0.692
SCN7A+CCK+	S100A4	5.1e-66	8.88e-66	-0.755	0.879	0.914
SCN7A+CCK+	CKB	8.39e-66	1.46e-65	-0.531	0.168	0.386
SCN7A+CCK+	MDFI	8.92e-66	1.54e-65	0.265	0.651	0.445
SCN7A+CCK+	LRP1	1.46e-65	2.52e-65	0.26	0.916	0.852
SCN7A+CCK+	PCDH9	1.57e-65	2.69e-65	0.291	0.561	0.356
SCN7A+CCK+	ARL6IP5	2.17e-65	3.72e-65	-0.348	0.719	0.828
SCN7A+CCK+	PRRX2	3.5e-65	5.96e-65	-0.295	0.243	0.473
SCN7A+CCK+	AGTR1	4.27e-65	7.26e-65	0.29	0.597	0.383
SCN7A+CCK+	HIF3A	6.49e-65	1.1e-64	0.323	0.642	0.455
SCN7A+CCK+	TSHZ2	1.34e-64	2.26e-64	0.307	0.854	0.7
SCN7A+CCK+	LTBP1	1.4e-64	2.35e-64	-0.423	0.167	0.384
SCN7A+CCK+	LINC02802	4.22e-64	7.08e-64	0.309	0.756	0.592
SCN7A+CCK+	RASD1	4.79e-64	8e-64	-0.549	0.15	0.37
SCN7A+CCK+	AOPEP	9.8e-64	1.63e-63	-0.277	0.066	0.264
SCN7A+CCK+	GABARAPL1	1.39e-63	2.31e-63	-0.352	0.272	0.485
SCN7A+CCK+	SEPTIN11	1.79e-63	2.96e-63	0.289	0.86	0.726
SCN7A+CCK+	PPP1R9A	2.09e-63	3.45e-63	0.264	0.4	0.216
SCN7A+CCK+	MIR503HG	2.89e-63	4.75e-63	0.292	0.568	0.367
SCN7A+CCK+	EFEMP1	5.35e-63	8.75e-63	0.275	0.47	0.27
SCN7A+CCK+	B2M	1.26e-62	2.05e-62	-0.402	0.955	0.969
SCN7A+CCK+	PPIC	2.48e-62	4.03e-62	-0.406	0.572	0.742
SCN7A+CCK+	LINC00632	3.88e-62	6.28e-62	-0.361	0.444	0.659
SCN7A+CCK+	FRMD4A	3.24e-61	5.23e-61	0.273	0.442	0.252
SCN7A+CCK+	CLEC11A	3.96e-61	6.38e-61	0.332	0.608	0.412
SCN7A+CCK+	SELENOK	9.41e-61	1.51e-60	-0.385	0.676	0.793
SCN7A+CCK+	ANKH	1.15e-60	1.84e-60	-0.281	0.084	0.281
SCN7A+CCK+	PHLDA2	1.17e-59	1.86e-59	-0.349	0.005	0.164
SCN7A+CCK+	TSC22D1	6.82e-59	1.08e-58	-0.502	0.724	0.828
SCN7A+CCK+	ITIH5	2.23e-58	3.53e-58	-0.371	0.126	0.327
SCN7A+CCK+	ARHGAP21	4.02e-58	6.35e-58	0.292	0.779	0.634
SCN7A+CCK+	NET1	5.6e-58	8.82e-58	-0.308	0.147	0.353
SCN7A+CCK+	AMD1	6.62e-58	1.04e-57	-0.349	0.55	0.722
SCN7A+CCK+	FBLN2	9.1e-58	1.42e-57	-0.405	0.247	0.444
SCN7A+CCK+	FCGRT	1.48e-57	2.31e-57	0.255	0.924	0.867
SCN7A+CCK+	AKR1B1	1.55e-57	2.4e-57	0.277	0.559	0.391
SCN7A+CCK+	COL9A2	2.85e-57	4.41e-57	-0.544	0.01	0.169
SCN7A+CCK+	LRRN4CL	3.91e-57	6.04e-57	0.266	0.635	0.439
SCN7A+CCK+	MT1E	3.96e-57	6.1e-57	-0.295	0.112	0.312
SCN7A+CCK+	CTHRC1	4.03e-57	6.19e-57	-0.626	0.243	0.434
SCN7A+CCK+	SCG5	5.27e-57	8.06e-57	0.277	0.556	0.37
SCN7A+CCK+	EFHD2	6.57e-57	1e-56	-0.259	0.106	0.3
SCN7A+CCK+	GADD45B	7.58e-57	1.15e-56	-0.503	0.686	0.806
SCN7A+CCK+	PAMR1	1.7e-56	2.58e-56	-0.329	0.312	0.516
SCN7A+CCK+	FMOD	2.02e-56	3.06e-56	-0.591	0.411	0.581
SCN7A+CCK+	SLC38A2	3.45e-56	5.2e-56	-0.377	0.387	0.59
SCN7A+CCK+	COL5A3	7.49e-56	1.12e-55	0.308	0.684	0.525
SCN7A+CCK+	GPX4	8.77e-56	1.31e-55	0.256	0.863	0.762
SCN7A+CCK+	ANXA2	1.02e-55	1.52e-55	-0.261	0.953	0.963
SCN7A+CCK+	GAP43	1.17e-55	1.74e-55	-0.45	0.06	0.237
SCN7A+CCK+	EZR	2.12e-55	3.14e-55	-0.427	0.146	0.343
SCN7A+CCK+	SKIL	2.77e-55	4.09e-55	-0.348	0.3	0.506
SCN7A+CCK+	DST	2.89e-55	4.26e-55	-0.409	0.541	0.716
SCN7A+CCK+	C11orf96	3.66e-55	5.38e-55	-0.794	0.543	0.693
SCN7A+CCK+	MID1	4.53e-55	6.65e-55	0.269	0.525	0.347
SCN7A+CCK+	HSPA1A	7.36e-55	1.08e-54	-0.383	0.907	0.97
SCN7A+CCK+	EPS8	1.49e-54	2.17e-54	0.262	0.672	0.515
SCN7A+CCK+	SMAD5	1.51e-54	2.19e-54	0.278	0.692	0.552
SCN7A+CCK+	CRIP1	3.56e-54	5.15e-54	-0.76	0.627	0.76
SCN7A+CCK+	AK1	4.55e-54	6.57e-54	-0.453	0.196	0.388
SCN7A+CCK+	SFRP4	4.61e-54	6.64e-54	-0.718	0.131	0.321
SCN7A+CCK+	TCEAL8	5.93e-54	8.52e-54	0.269	0.73	0.611
SCN7A+CCK+	NFIL3	1.15e-53	1.65e-53	-0.284	0.173	0.372
SCN7A+CCK+	EMILIN3	4.94e-53	7.05e-53	0.26	0.479	0.297
SCN7A+CCK+	FHL1	8.66e-53	1.23e-52	0.256	0.885	0.798
SCN7A+CCK+	GYPC	1.48e-52	2.1e-52	0.264	0.794	0.699
SCN7A+CCK+	GAPDH	1.52e-52	2.15e-52	-0.364	0.968	0.975
SCN7A+CCK+	NDUFB8	3.27e-52	4.62e-52	0.269	0.84	0.762
SCN7A+CCK+	GADD45G	6.93e-52	9.75e-52	-0.451	0.254	0.468
SCN7A+CCK+	SMAD7	1.23e-51	1.73e-51	-0.252	0.124	0.313
SCN7A+CCK+	COL1A2	1.34e-51	1.87e-51	-0.285	1	0.999
SCN7A+CCK+	TPM4	1.49e-51	2.08e-51	-0.345	0.621	0.749
SCN7A+CCK+	RGS16	2.32e-51	3.22e-51	-0.51	0.244	0.456
SCN7A+CCK+	CLU	2.47e-51	3.42e-51	-1.1	0.452	0.617
SCN7A+CCK+	VMP1	3.69e-51	5.1e-51	-0.354	0.352	0.541
SCN7A+CCK+	BTG3	3.97e-51	5.48e-51	-0.294	0.458	0.633
SCN7A+CCK+	DNAJB4	1.51e-50	2.08e-50	-0.416	0.575	0.729
SCN7A+CCK+	SASH1	1.94e-50	2.66e-50	0.26	0.663	0.511
SCN7A+CCK+	MAP4K4	3.05e-50	4.18e-50	0.279	0.634	0.476
SCN7A+CCK+	INSIG1	4.24e-50	5.79e-50	-0.462	0.365	0.549
SCN7A+CCK+	FABP5	4.56e-50	6.2e-50	-0.966	0.287	0.468
SCN7A+CCK+	VSIR	5.05e-50	6.85e-50	-0.251	0.047	0.207
SCN7A+CCK+	EGR2	6.19e-50	8.37e-50	-0.318	0.138	0.325
SCN7A+CCK+	ACKR3	1.76e-49	2.37e-49	-0.466	0.165	0.346
SCN7A+CCK+	CKS2	2.58e-49	3.47e-49	-0.386	0.278	0.472
SCN7A+CCK+	YWHAQ	2.68e-49	3.6e-49	-0.284	0.722	0.824
SCN7A+CCK+	CDON	3.67e-49	4.92e-49	-0.284	0.182	0.375
SCN7A+CCK+	MLF1	3.99e-49	5.33e-49	-0.338	0.359	0.537
SCN7A+CCK+	SH3BGRL3	4.8e-49	6.39e-49	-0.782	0.701	0.787
SCN7A+CCK+	CXXC5	5.15e-49	6.84e-49	-0.285	0.236	0.43
SCN7A+CCK+	ITGA2	7.74e-49	1.02e-48	-0.279	0.014	0.154
SCN7A+CCK+	ID1	8.53e-49	1.13e-48	-0.532	0.68	0.784
SCN7A+CCK+	OLFML1	1.36e-48	1.78e-48	0.278	0.618	0.472
SCN7A+CCK+	PIM1	3.86e-48	5.06e-48	-0.303	0.116	0.292
SCN7A+CCK+	ANGPTL4	1.67e-47	2.18e-47	-0.322	0.069	0.232
SCN7A+CCK+	EGFR	1.73e-47	2.26e-47	0.269	0.633	0.479
SCN7A+CCK+	MEDAG	2.72e-47	3.54e-47	-0.335	0.196	0.373
SCN7A+CCK+	EIF4A3	4.14e-47	5.38e-47	-0.423	0.487	0.638
SCN7A+CCK+	XBP1	6.1e-47	7.91e-47	-0.271	0.717	0.826
SCN7A+CCK+	BTC	8.12e-47	1.05e-46	-0.346	0.005	0.135
SCN7A+CCK+	DNAJB1	1.09e-46	1.4e-46	-0.379	0.862	0.926
SCN7A+CCK+	ZFAND5	2.97e-46	3.82e-46	-0.303	0.572	0.724
SCN7A+CCK+	CMTM3	3.11e-46	3.98e-46	0.252	0.657	0.523
SCN7A+CCK+	SPARC	3.24e-46	4.14e-46	-0.282	0.994	0.995
SCN7A+CCK+	KDM6B	4.07e-46	5.19e-46	-0.388	0.247	0.419
SCN7A+CCK+	MAFF	4.79e-46	6.1e-46	-0.375	0.284	0.471
SCN7A+CCK+	METRNL	4.85e-46	6.15e-46	-0.334	0.401	0.564
SCN7A+CCK+	ARL13B	3.63e-45	4.59e-45	-0.274	0.2	0.378
SCN7A+CCK+	TUBB3	5.7e-45	7.2e-45	-0.401	0.124	0.296
SCN7A+CCK+	SCRG1	7.65e-45	9.63e-45	-0.57	0.252	0.426
SCN7A+CCK+	CST3	1.09e-44	1.37e-44	-0.303	0.894	0.918
SCN7A+CCK+	HAPLN1	2.97e-44	3.72e-44	-0.6	0.003	0.123
SCN7A+CCK+	ARIH1	1.13e-43	1.42e-43	-0.303	0.377	0.542
SCN7A+CCK+	TAGLN2	1.39e-43	1.73e-43	-0.31	0.726	0.823
SCN7A+CCK+	PDGFRB	4.6e-43	5.72e-43	0.263	0.595	0.442
SCN7A+CCK+	LOXL1	5.09e-43	6.31e-43	-0.31	0.264	0.434
SCN7A+CCK+	HLA-C	1.77e-42	2.19e-42	-0.323	0.059	0.203
SCN7A+CCK+	HMGCS1	2.54e-42	3.13e-42	-0.363	0.343	0.519
SCN7A+CCK+	CXCL2	5.6e-42	6.89e-42	-0.722	0.13	0.294
SCN7A+CCK+	KLF10	6.94e-42	8.52e-42	-0.363	0.506	0.64
SCN7A+CCK+	GTF2B	1.14e-41	1.4e-41	-0.33	0.321	0.489
SCN7A+CCK+	RCAN1	2.78e-41	3.39e-41	-0.445	0.168	0.33
SCN7A+CCK+	ANXA4	4.43e-41	5.4e-41	-0.326	0.293	0.453
SCN7A+CCK+	HERPUD1	7.67e-41	9.32e-41	-0.278	0.63	0.761
SCN7A+CCK+	TAC1	1.24e-40	1.51e-40	-0.336	0.013	0.133
SCN7A+CCK+	ARC	1.38e-40	1.67e-40	-0.324	0.05	0.189
SCN7A+CCK+	DPT	2.54e-40	3.07e-40	-0.516	0.672	0.754
SCN7A+CCK+	ITGBL1	6.28e-39	7.56e-39	-0.27	0.003	0.11
SCN7A+CCK+	PNRC1	1.68e-38	2.01e-38	-0.3	0.865	0.913
SCN7A+CCK+	MAP7D3	2.15e-38	2.57e-38	0.271	0.609	0.468
SCN7A+CCK+	IFRD1	2.85e-38	3.41e-38	-0.261	0.49	0.662
SCN7A+CCK+	REV3L	3.05e-38	3.64e-38	-0.275	0.328	0.498
SCN7A+CCK+	OLFML2A	7.51e-38	8.93e-38	-0.37	0.117	0.264
SCN7A+CCK+	CD44	1.28e-37	1.51e-37	-0.362	0.505	0.637
SCN7A+CCK+	SOX9	1.49e-37	1.76e-37	-0.403	0.14	0.29
SCN7A+CCK+	CCND1	1.82e-37	2.15e-37	0.276	0.607	0.477
SCN7A+CCK+	MAF	2.42e-37	2.85e-37	-0.279	0.379	0.548
SCN7A+CCK+	TIMP1	5.3e-37	6.23e-37	-0.303	0.941	0.954
SCN7A+CCK+	SEMA4A	1.06e-36	1.24e-36	-0.258	0.114	0.261
SCN7A+CCK+	COL1A1	1.5e-36	1.76e-36	-0.265	1	0.998
SCN7A+CCK+	KCNQ1OT1	1.96e-36	2.29e-36	0.368	0.844	0.782
SCN7A+CCK+	MAFB	8.49e-36	9.88e-36	-0.263	0.188	0.354
SCN7A+CCK+	MGP	4.4e-35	5.11e-35	-0.339	0.947	0.967
SCN7A+CCK+	UBE2S	4.84e-35	5.6e-35	-0.263	0.637	0.779
SCN7A+CCK+	CYCS	5.46e-35	6.31e-35	-0.292	0.576	0.698
SCN7A+CCK+	ANK2	1.16e-34	1.34e-34	-0.383	0.458	0.598
SCN7A+CCK+	ARID5B	1.43e-34	1.65e-34	-0.358	0.469	0.591
SCN7A+CCK+	HIF1A	1.92e-34	2.21e-34	-0.28	0.401	0.554
SCN7A+CCK+	ABCA8	4.94e-34	5.65e-34	0.314	0.439	0.306
SCN7A+CCK+	CEBPB	8.32e-34	9.5e-34	-0.364	0.616	0.712
SCN7A+CCK+	TNC	1.58e-33	1.8e-33	-0.368	0.183	0.339
SCN7A+CCK+	HSPA1B	3.27e-33	3.72e-33	-0.267	0.864	0.928
SCN7A+CCK+	PI16	3.79e-33	4.3e-33	-0.494	0.038	0.152
SCN7A+CCK+	DUSP2	4.58e-33	5.18e-33	-0.391	0.032	0.142
SCN7A+CCK+	ANKRD28	7.02e-33	7.92e-33	-0.259	0.247	0.399
SCN7A+CCK+	RGS2	8.49e-33	9.57e-33	-0.292	0.276	0.428
SCN7A+CCK+	JMJD1C	1.52e-32	1.71e-32	-0.331	0.626	0.726
SCN7A+CCK+	BTG2	2.04e-32	2.29e-32	-0.311	0.666	0.792
SCN7A+CCK+	FOSB	2.69e-32	3.01e-32	-0.252	0.93	0.967
SCN7A+CCK+	KLF4	4.44e-32	4.96e-32	-0.282	0.846	0.913
SCN7A+CCK+	DNAJB6	4.94e-32	5.5e-32	-0.264	0.624	0.729
SCN7A+CCK+	REL	7.57e-32	8.41e-32	-0.259	0.234	0.378
SCN7A+CCK+	INHBA	2.66e-30	2.94e-30	-0.527	0.278	0.41
SCN7A+CCK+	UGDH	2.72e-30	3e-30	-0.273	0.498	0.622
SCN7A+CCK+	NFE2L2	9.23e-29	1.02e-28	-0.271	0.568	0.666
SCN7A+CCK+	TNMD	1.99e-28	2.19e-28	-1.01	0.096	0.209
SCN7A+CCK+	KCNMA1	4.11e-27	4.51e-27	-0.251	0.154	0.281
SCN7A+CCK+	TNFAIP6	5.24e-27	5.74e-27	-0.653	0.683	0.718
SCN7A+CCK+	LSP1	6.75e-26	7.38e-26	-0.288	0.108	0.218
SCN7A+CCK+	ENPP1	8.04e-26	8.77e-26	-0.322	0.341	0.468
SCN7A+CCK+	GAS1	1.59e-25	1.73e-25	-0.334	0.796	0.808
SCN7A+CCK+	HHIP	2.08e-25	2.26e-25	-0.298	0.108	0.22
SCN7A+CCK+	ZC3HAV1	4.16e-25	4.51e-25	-0.287	0.391	0.509
SCN7A+CCK+	HSPA6	1.82e-24	1.97e-24	-0.337	0.07	0.177
SCN7A+CCK+	VEGFA	1.87e-24	2.02e-24	-0.278	0.509	0.621
SCN7A+CCK+	MYC	2.03e-24	2.18e-24	-0.309	0.572	0.673
SCN7A+CCK+	THBS2	2.13e-24	2.29e-24	-0.267	0.42	0.548
SCN7A+CCK+	CCN1	6.96e-22	7.46e-22	-0.27	0.527	0.645
SCN7A+CCK+	ABI3BP	1.37e-21	1.47e-21	-0.381	0.497	0.585
SCN7A+CCK+	CREB5	7.63e-21	8.14e-21	-0.463	0.635	0.689
SCN7A+CCK+	ENO1	1.33e-20	1.42e-20	-0.303	0.765	0.814
SCN7A+CCK+	AC108134.2	4.48e-20	4.77e-20	0.259	0.436	0.326
SCN7A+CCK+	CD55	1.57e-19	1.66e-19	-0.366	0.354	0.458
SCN7A+CCK+	ITM2B	2.06e-19	2.18e-19	-0.341	0.945	0.949
SCN7A+CCK+	GPR1	9.01e-19	9.51e-19	-0.322	0.031	0.101
SCN7A+CCK+	HSPD1	1.65e-17	1.73e-17	-0.297	0.862	0.894
SCN7A+CCK+	UGP2	1.71e-17	1.79e-17	-0.252	0.556	0.638
SCN7A+CCK+	CCL2	3.39e-17	3.56e-17	-0.785	0.214	0.306
SCN7A+CCK+	ASPN	1.18e-15	1.24e-15	-0.358	0.917	0.856
SCN7A+CCK+	HBG1	1.21e-14	1.26e-14	-0.438	0.152	0.245
SCN7A+CCK+	ZNF331	1.3e-14	1.35e-14	-0.306	0.245	0.329
SCN7A+CCK+	FBLN1	1.79e-14	1.86e-14	-0.318	0.842	0.841
SCN7A+CCK+	POSTN	5.23e-14	5.43e-14	-0.319	0.994	0.956
SCN7A+CCK+	TYMS	1.26e-13	1.31e-13	-0.321	0.084	0.153
SCN7A+CCK+	HIST1H4C	4.11e-13	4.25e-13	-0.433	0.618	0.528
SCN7A+CCK+	CCN2	5.32e-13	5.48e-13	-0.369	0.434	0.519
SCN7A+CCK+	ADAMTS4	3.21e-12	3.31e-12	-0.278	0.118	0.188
SCN7A+CCK+	EMP3	2.48e-11	2.55e-11	-0.425	0.908	0.911
SCN7A+CCK+	TMSB4X	8.71e-11	8.93e-11	-0.443	0.982	0.965
SCN7A+CCK+	HBA2	3.87e-10	3.96e-10	-0.394	0.365	0.467
SCN7A+CCK+	COL9A3	9.55e-10	9.75e-10	-0.71	0.059	0.109
SCN7A+CCK+	APOE	1.17e-09	1.19e-09	-0.388	0.087	0.143
SCN7A+CCK+	IRF1	1.41e-08	1.44e-08	-0.287	0.663	0.699
SCN7A+CCK+	HBA1	2.07e-08	2.1e-08	-0.357	0.294	0.372
SCN7A+CCK+	FNDC1	2.16e-07	2.19e-07	-0.306	0.927	0.849
SCN7A+CCK+	HBB	2.58e-06	2.6e-06	-0.618	0.099	0.145
SCN7A+CCK+	COL14A1	0.000138	0.000139	-0.288	0.885	0.825
SCN7A+CCK+	TIMP3	0.0269	0.0271	-0.387	0.809	0.744
SCN7A+CCK+	IGFBP6	0.0301	0.0302	-0.262	0.912	0.836
SCN7A+CCK+	NTN4	0.0995	0.0997	-0.277	0.171	0.18
EIF1+NR4A2+	ATF3	3.9e-233	1.22e-230	0.804	0.969	0.694
EIF1+NR4A2+	NR4A2	1.26e-230	1.97e-228	0.967	0.822	0.42
EIF1+NR4A2+	WIF1	5.3e-216	5.53e-214	0.633	0.492	0.133
EIF1+NR4A2+	SEMA4A	2.56e-183	2e-181	0.539	0.551	0.196
EIF1+NR4A2+	GAS1	1.32e-180	8.26e-179	0.634	0.952	0.786
EIF1+NR4A2+	FNDC1	1.13e-168	5.87e-167	0.594	0.974	0.845
EIF1+NR4A2+	CSRP2	1.64e-166	7.35e-165	0.649	0.659	0.304
EIF1+NR4A2+	NFKBIZ	1.97e-165	7.71e-164	0.648	0.884	0.614
EIF1+NR4A2+	TUBB2B	2.54e-161	8.82e-160	0.676	0.769	0.444
EIF1+NR4A2+	REV3L	1.84e-159	5.77e-158	0.558	0.752	0.434
EIF1+NR4A2+	MEG3	1.39e-157	3.94e-156	0.694	0.997	0.946
EIF1+NR4A2+	FOSB	1.06e-155	2.77e-154	0.455	0.999	0.956
EIF1+NR4A2+	INTS6	2.62e-144	6.31e-143	0.623	0.871	0.629
EIF1+NR4A2+	NR4A1	7.37e-141	1.65e-139	0.555	0.963	0.767
EIF1+NR4A2+	ADGRG2	3.32e-134	6.92e-133	0.472	0.673	0.343
EIF1+NR4A2+	EGR3	9.23e-131	1.81e-129	0.533	0.701	0.382
EIF1+NR4A2+	ANK2	1.99e-130	3.67e-129	0.696	0.81	0.545
EIF1+NR4A2+	ID4	3.34e-128	5.8e-127	0.513	0.825	0.526
EIF1+NR4A2+	BOC	3.83e-128	6.31e-127	0.463	0.92	0.74
EIF1+NR4A2+	ID2	3.51e-126	5.5e-125	0.541	0.827	0.539
EIF1+NR4A2+	HSP90AA1	3.3e-124	4.93e-123	0.348	0.999	0.989
EIF1+NR4A2+	HSP90AB1	7.92e-123	1.13e-121	0.328	0.994	0.988
EIF1+NR4A2+	CLEC11A	1.6e-122	2.18e-121	-0.623	0.135	0.484
EIF1+NR4A2+	LAPTM4A	5.13e-121	6.7e-120	-0.376	0.943	0.971
EIF1+NR4A2+	KCNQ1OT1	2.59e-117	3.24e-116	0.61	0.945	0.77
EIF1+NR4A2+	FAM133B	1.22e-116	1.47e-115	0.557	0.88	0.695
EIF1+NR4A2+	COL12A1	1.56e-116	1.8e-115	0.372	0.992	0.959
EIF1+NR4A2+	SCN7A	2.01e-116	2.24e-115	-0.775	0.049	0.382
EIF1+NR4A2+	COL4A1	5.18e-116	5.59e-115	-0.831	0.502	0.719
EIF1+NR4A2+	ID3	1.55e-115	1.61e-114	0.493	0.948	0.813
EIF1+NR4A2+	ANGPTL6	1.77e-113	1.79e-112	0.38	0.536	0.229
EIF1+NR4A2+	EGR1	2.96e-110	2.9e-109	0.376	0.992	0.924
EIF1+NR4A2+	NTRK2	1.14e-109	1.08e-108	0.465	0.758	0.467
EIF1+NR4A2+	MTUS2	2.17e-107	1.99e-106	0.292	0.331	0.108
EIF1+NR4A2+	SMOC2	2.31e-107	2.07e-106	-0.73	0.294	0.588
EIF1+NR4A2+	DUSP1	7.86e-106	6.83e-105	0.513	0.939	0.8
EIF1+NR4A2+	ANGPTL2	1.26e-105	1.07e-104	0.44	0.865	0.664
EIF1+NR4A2+	FUS	2.43e-102	2e-101	0.42	0.983	0.914
EIF1+NR4A2+	NR4A3	9.78e-96	7.85e-95	0.449	0.412	0.172
EIF1+NR4A2+	ASPN	1.2e-95	9.42e-95	0.403	0.97	0.85
EIF1+NR4A2+	SEMA5A	2.74e-95	2.09e-94	-0.556	0.174	0.479
EIF1+NR4A2+	IER2	1.17e-93	8.71e-93	0.371	0.974	0.875
EIF1+NR4A2+	RASD1	4.82e-93	3.51e-92	0.631	0.564	0.306
EIF1+NR4A2+	ADAMTS1	7.96e-93	5.66e-92	0.506	0.72	0.463
EIF1+NR4A2+	DNAJB1	1.68e-92	1.17e-91	0.307	0.993	0.906
EIF1+NR4A2+	AMD1	5.06e-91	3.44e-90	0.402	0.86	0.674
EIF1+NR4A2+	PPDPF	1.2e-89	8.02e-89	-0.416	0.842	0.907
EIF1+NR4A2+	BTG1	2.77e-88	1.8e-87	0.358	0.991	0.938
EIF1+NR4A2+	TSC22D2	2.97e-87	1.9e-86	0.472	0.785	0.576
EIF1+NR4A2+	PLK2	3.58e-87	2.24e-86	0.418	0.605	0.351
EIF1+NR4A2+	LRRN4CL	1.22e-86	7.46e-86	-0.459	0.216	0.503
EIF1+NR4A2+	HSPH1	2.88e-86	1.74e-85	0.369	0.951	0.793
EIF1+NR4A2+	TFPI	4.24e-86	2.5e-85	-0.422	0.04	0.313
EIF1+NR4A2+	SAT1	2.49e-85	1.44e-84	0.475	0.913	0.77
EIF1+NR4A2+	TSC22D1	4.58e-85	2.61e-84	0.412	0.92	0.798
EIF1+NR4A2+	IQGAP2	1.56e-84	8.71e-84	0.35	0.527	0.272
EIF1+NR4A2+	POSTN	1.86e-84	1.02e-83	0.34	0.999	0.956
EIF1+NR4A2+	DNAJB4	5.55e-84	3e-83	0.513	0.87	0.684
EIF1+NR4A2+	CCNL1	3.53e-82	1.87e-81	0.377	0.949	0.845
EIF1+NR4A2+	RPL23	4.47e-82	2.33e-81	0.273	0.955	0.981
EIF1+NR4A2+	XIST	6.05e-81	3.11e-80	0.4	0.894	0.595
EIF1+NR4A2+	NEGR1	3.18e-80	1.6e-79	-0.43	0.052	0.312
EIF1+NR4A2+	COL4A2	3.49e-80	1.73e-79	-0.539	0.709	0.802
EIF1+NR4A2+	GADD45B	2.8e-79	1.37e-78	0.42	0.925	0.769
EIF1+NR4A2+	CD63	5.21e-79	2.51e-78	-0.274	0.953	0.985
EIF1+NR4A2+	NFATC1	2.05e-78	9.71e-78	0.361	0.574	0.332
EIF1+NR4A2+	AHR	2.26e-78	1.06e-77	0.268	0.348	0.142
EIF1+NR4A2+	HMGCS1	4.94e-78	2.27e-77	0.478	0.691	0.466
EIF1+NR4A2+	LAMA4	1.22e-76	5.52e-76	-0.531	0.579	0.746
EIF1+NR4A2+	MED13L	2.61e-76	1.17e-75	0.379	0.753	0.566
EIF1+NR4A2+	IFRD1	2.93e-76	1.29e-75	0.463	0.808	0.613
EIF1+NR4A2+	ZBTB16	3.64e-76	1.58e-75	0.298	0.405	0.187
EIF1+NR4A2+	PDIA6	5.65e-76	2.42e-75	-0.353	0.727	0.861
EIF1+NR4A2+	CD81	2.63e-75	1.11e-74	-0.323	0.974	0.988
EIF1+NR4A2+	ITM2C	7.9e-75	3.3e-74	-0.43	0.74	0.855
EIF1+NR4A2+	FXYD6	1.15e-74	4.75e-74	-0.387	0.258	0.522
EIF1+NR4A2+	NET1	1.49e-74	6.04e-74	0.356	0.525	0.295
EIF1+NR4A2+	PIK3R1	6.3e-74	2.53e-73	0.392	0.805	0.633
EIF1+NR4A2+	COL6A6	7.37e-74	2.92e-73	0.374	0.893	0.706
EIF1+NR4A2+	GEM	9.08e-74	3.55e-73	0.314	0.745	0.495
EIF1+NR4A2+	NEDD9	9.88e-74	3.82e-73	0.349	0.45	0.223
EIF1+NR4A2+	ZFP36L1	3.15e-73	1.2e-72	0.346	0.979	0.922
EIF1+NR4A2+	HLA-A	6.62e-72	2.5e-71	-0.442	0.472	0.688
EIF1+NR4A2+	LGALS3BP	2.23e-71	8.31e-71	-0.372	0.067	0.31
EIF1+NR4A2+	PABPC1	1.45e-70	5.33e-70	0.276	0.963	0.919
EIF1+NR4A2+	PPP1R15A	1.47e-70	5.36e-70	0.317	0.964	0.871
EIF1+NR4A2+	AUXG01000058.1	1.89e-70	6.8e-70	0.444	0.74	0.516
EIF1+NR4A2+	ACVRL1	3.66e-70	1.3e-69	-0.343	0.111	0.362
EIF1+NR4A2+	SOX4	7.25e-70	2.55e-69	0.379	0.946	0.876
EIF1+NR4A2+	AUTS2	7.48e-70	2.6e-69	0.3	0.633	0.414
EIF1+NR4A2+	RPS26	2.28e-69	7.85e-69	-0.327	0.937	0.983
EIF1+NR4A2+	MEG8	1.13e-68	3.84e-68	0.468	0.832	0.67
EIF1+NR4A2+	JUN	7.17e-68	2.41e-67	0.316	1	0.957
EIF1+NR4A2+	CSRNP1	2.6e-67	8.65e-67	0.328	0.822	0.623
EIF1+NR4A2+	GPX4	7.6e-67	2.5e-66	-0.366	0.644	0.795
EIF1+NR4A2+	GADD45G	2.32e-65	7.55e-65	0.433	0.642	0.408
EIF1+NR4A2+	IER3	7.07e-65	2.28e-64	0.628	0.572	0.353
EIF1+NR4A2+	CCK	8.88e-65	2.84e-64	-0.556	0.031	0.244
EIF1+NR4A2+	KCTD12	1.09e-64	3.44e-64	0.362	0.926	0.788
EIF1+NR4A2+	PROCR	1.25e-64	3.9e-64	-0.451	0.302	0.524
EIF1+NR4A2+	CNTFR	1.88e-64	5.82e-64	-0.45	0.197	0.431
EIF1+NR4A2+	ATP5F1E	2.36e-64	7.25e-64	-0.285	0.912	0.954
EIF1+NR4A2+	LAMB1	4.57e-64	1.39e-63	-0.56	0.503	0.656
EIF1+NR4A2+	MFGE8	7.27e-64	2.19e-63	-0.342	0.233	0.478
EIF1+NR4A2+	NFIB	2.07e-63	6.19e-63	0.287	0.974	0.928
EIF1+NR4A2+	IRF1	4.11e-63	1.22e-62	0.334	0.868	0.67
EIF1+NR4A2+	FOXC1	6.69e-63	1.96e-62	0.336	0.647	0.419
EIF1+NR4A2+	HNRNPU	1.48e-62	4.28e-62	0.412	0.952	0.9
EIF1+NR4A2+	RPS4Y1	1.9e-62	5.46e-62	-0.654	0.051	0.273
EIF1+NR4A2+	LY6E	2.06e-62	5.86e-62	-0.38	0.489	0.691
EIF1+NR4A2+	C1QTNF3	4.35e-62	1.23e-61	0.283	0.618	0.37
EIF1+NR4A2+	PFN1	1.54e-61	4.31e-61	-0.38	0.799	0.875
EIF1+NR4A2+	IFITM3	1.93e-61	5.35e-61	-0.52	0.813	0.873
EIF1+NR4A2+	TENT5A	3.38e-61	9.29e-61	0.351	0.631	0.417
EIF1+NR4A2+	CAPN6	4.21e-61	1.15e-60	-0.63	0.68	0.742
EIF1+NR4A2+	MAF	8.05e-61	2.17e-60	0.346	0.693	0.499
EIF1+NR4A2+	AC020916.1	1.87e-60	5e-60	0.38	0.832	0.623
EIF1+NR4A2+	NAMPT	2.58e-60	6.84e-60	0.351	0.613	0.41
EIF1+NR4A2+	DDX3X	3.27e-60	8.61e-60	0.329	0.928	0.808
EIF1+NR4A2+	THBS2	4.02e-60	1.05e-59	0.334	0.716	0.503
EIF1+NR4A2+	RPS6KA5	1.54e-59	4e-59	0.3	0.519	0.309
EIF1+NR4A2+	QPRT	5.68e-59	1.46e-58	-0.313	0.171	0.399
EIF1+NR4A2+	SCARA5	6.05e-59	1.54e-58	-0.498	0.241	0.475
EIF1+NR4A2+	CLIC1	7.14e-59	1.8e-58	-0.384	0.788	0.862
EIF1+NR4A2+	BAG3	9.8e-59	2.45e-58	0.316	0.807	0.614
EIF1+NR4A2+	STAT3	1.05e-58	2.6e-58	0.319	0.867	0.727
EIF1+NR4A2+	ITM2A	3.08e-58	7.58e-58	-0.511	0.958	0.946
EIF1+NR4A2+	GAPDH	3.23e-58	7.89e-58	-0.398	0.949	0.978
EIF1+NR4A2+	EPHA7	6.4e-58	1.55e-57	0.259	0.311	0.14
EIF1+NR4A2+	METRN	2.07e-57	4.99e-57	-0.545	0.421	0.599
EIF1+NR4A2+	COL5A1	1.32e-56	3.16e-56	0.278	0.995	0.977
EIF1+NR4A2+	FOS	2.32e-56	5.5e-56	0.287	1	0.965
EIF1+NR4A2+	CXCL14	2.47e-56	5.81e-56	-0.789	0.111	0.326
EIF1+NR4A2+	HEXIM1	4.5e-56	1.05e-55	0.322	0.605	0.415
EIF1+NR4A2+	TMEM59	6.49e-56	1.5e-55	-0.281	0.787	0.87
EIF1+NR4A2+	LINC00632	7.59e-56	1.75e-55	0.315	0.78	0.606
EIF1+NR4A2+	PDLIM3	1.07e-55	2.44e-55	0.287	0.452	0.241
EIF1+NR4A2+	SIRT1	1.17e-55	2.65e-55	0.275	0.508	0.31
EIF1+NR4A2+	CXCL2	1.92e-55	4.33e-55	0.507	0.444	0.245
EIF1+NR4A2+	OAF	5.14e-55	1.15e-54	-0.345	0.411	0.612
EIF1+NR4A2+	VMP1	5.78e-55	1.28e-54	0.389	0.659	0.493
EIF1+NR4A2+	LAMC1	8.69e-55	1.92e-54	-0.44	0.614	0.739
EIF1+NR4A2+	MIF	1.39e-54	3.05e-54	-0.344	0.875	0.95
EIF1+NR4A2+	TRIL	8.56e-54	1.86e-53	-0.311	0.124	0.339
EIF1+NR4A2+	PTMS	2.36e-53	5.09e-53	-0.294	0.921	0.957
EIF1+NR4A2+	BTG2	5.1e-53	1.09e-52	0.282	0.906	0.755
EIF1+NR4A2+	TWIST1	2.38e-52	5.08e-52	0.307	0.691	0.516
EIF1+NR4A2+	IER5	3.72e-52	7.87e-52	0.296	0.767	0.583
EIF1+NR4A2+	FAT1	3.99e-52	8.39e-52	0.302	0.604	0.421
EIF1+NR4A2+	DCLK1	5.75e-52	1.2e-51	0.316	0.694	0.512
EIF1+NR4A2+	MIDN	6.83e-52	1.42e-51	0.298	0.761	0.574
EIF1+NR4A2+	ZFAND5	1.05e-51	2.17e-51	0.313	0.812	0.687
EIF1+NR4A2+	VWA1	1.07e-51	2.18e-51	-0.359	0.344	0.54
EIF1+NR4A2+	POLG2	3.71e-51	7.53e-51	0.275	0.358	0.186
EIF1+NR4A2+	NFIA	9.47e-51	1.91e-50	0.268	0.98	0.937
EIF1+NR4A2+	EBF3	1.48e-50	2.98e-50	0.326	0.712	0.561
EIF1+NR4A2+	ITM2B	1.94e-50	3.87e-50	-0.453	0.922	0.952
EIF1+NR4A2+	POLR2L	3.53e-50	6.99e-50	-0.314	0.685	0.792
EIF1+NR4A2+	NEXN	7.71e-50	1.52e-49	0.271	0.482	0.288
EIF1+NR4A2+	SFPQ	1.97e-49	3.85e-49	0.275	0.919	0.838
EIF1+NR4A2+	TIMP1	2.5e-49	4.86e-49	-0.366	0.923	0.956
EIF1+NR4A2+	MARCKSL1	3.6e-49	6.96e-49	0.256	0.846	0.688
EIF1+NR4A2+	EGR2	4.9e-49	9.41e-49	0.352	0.456	0.275
EIF1+NR4A2+	MIR99AHG	5.36e-49	1.02e-48	0.352	0.825	0.675
EIF1+NR4A2+	SOCS1	1.14e-48	2.17e-48	0.293	0.627	0.43
EIF1+NR4A2+	BRD2	2.58e-48	4.87e-48	0.277	0.858	0.759
EIF1+NR4A2+	NID1	4.17e-48	7.81e-48	-0.442	0.554	0.67
EIF1+NR4A2+	GPRC5A	6.08e-48	1.13e-47	0.302	0.637	0.42
EIF1+NR4A2+	NFKBIA	7.66e-48	1.42e-47	0.35	0.795	0.664
EIF1+NR4A2+	RCAN1	3.32e-47	6.12e-47	0.619	0.453	0.285
EIF1+NR4A2+	SLC5A3	5.96e-47	1.09e-46	0.302	0.481	0.299
EIF1+NR4A2+	ARIH1	7.19e-47	1.31e-46	0.291	0.66	0.498
EIF1+NR4A2+	SETBP1	7.49e-47	1.36e-46	0.274	0.551	0.374
EIF1+NR4A2+	GLI3	8.2e-47	1.47e-46	0.269	0.644	0.479
EIF1+NR4A2+	RND3	1.11e-46	1.99e-46	0.314	0.879	0.768
EIF1+NR4A2+	PRSS23	3.46e-46	6.15e-46	0.321	0.606	0.416
EIF1+NR4A2+	ENAH	5.94e-46	1.05e-45	0.286	0.747	0.613
EIF1+NR4A2+	CLEC3B	1.23e-45	2.16e-45	-0.427	0.138	0.334
EIF1+NR4A2+	NABP1	3.41e-45	5.96e-45	0.272	0.348	0.184
EIF1+NR4A2+	JDP2	5.66e-45	9.85e-45	0.26	0.764	0.614
EIF1+NR4A2+	MATN2	7.65e-45	1.32e-44	-0.47	0.535	0.698
EIF1+NR4A2+	PDLIM5	7.74e-45	1.33e-44	0.307	0.592	0.425
EIF1+NR4A2+	NTN4	4e-44	6.84e-44	-0.432	0.036	0.199
EIF1+NR4A2+	FNDC5	5.94e-44	1.01e-43	-0.338	0.284	0.473
EIF1+NR4A2+	TCF7	2.1e-43	3.55e-43	0.307	0.346	0.188
EIF1+NR4A2+	EBF1	4.8e-43	8.08e-43	0.289	0.806	0.667
EIF1+NR4A2+	B2M	7.44e-43	1.25e-42	-0.381	0.953	0.969
EIF1+NR4A2+	TAGLN	8.15e-43	1.36e-42	0.281	0.391	0.216
EIF1+NR4A2+	GNG11	8.44e-43	1.4e-42	-0.272	0.373	0.569
EIF1+NR4A2+	EMP2	8.03e-42	1.32e-41	-0.283	0.636	0.768
EIF1+NR4A2+	KLF5	8.5e-42	1.39e-41	0.261	0.32	0.171
EIF1+NR4A2+	NRK	8.81e-42	1.44e-41	-0.445	0.549	0.658
EIF1+NR4A2+	PKM	1.63e-41	2.64e-41	-0.324	0.559	0.697
EIF1+NR4A2+	TNFAIP6	2.79e-41	4.5e-41	0.295	0.799	0.701
EIF1+NR4A2+	SH3PXD2A	6.34e-41	1.02e-40	0.263	0.818	0.709
EIF1+NR4A2+	CALCRL	1.52e-40	2.43e-40	-0.268	0.171	0.361
EIF1+NR4A2+	MCL1	1.6e-40	2.54e-40	0.251	0.921	0.825
EIF1+NR4A2+	PPP3CA	1.97e-40	3.12e-40	0.268	0.652	0.506
EIF1+NR4A2+	RHOC	1.99e-40	3.14e-40	-0.305	0.703	0.799
EIF1+NR4A2+	PTGS2	2.56e-40	4.01e-40	0.363	0.436	0.267
EIF1+NR4A2+	RHOA	3.51e-40	5.47e-40	-0.285	0.865	0.906
EIF1+NR4A2+	EFEMP1	3.72e-40	5.76e-40	-0.31	0.143	0.322
EIF1+NR4A2+	COL15A1	4.4e-40	6.78e-40	-0.444	0.432	0.59
EIF1+NR4A2+	ZC3HAV1	5.7e-40	8.74e-40	0.354	0.615	0.475
EIF1+NR4A2+	NUFIP2	1.99e-39	3.03e-39	0.31	0.752	0.62
EIF1+NR4A2+	APP	3.03e-39	4.6e-39	-0.316	0.671	0.759
EIF1+NR4A2+	SERPING1	5.1e-39	7.72e-39	-0.318	0.491	0.644
EIF1+NR4A2+	HSPD1	1.54e-38	2.31e-38	0.253	0.95	0.88
EIF1+NR4A2+	CSTB	2.23e-38	3.34e-38	-0.257	0.668	0.793
EIF1+NR4A2+	GOLGB1	2.28e-38	3.38e-38	0.28	0.833	0.746
EIF1+NR4A2+	LDLR	2.28e-38	3.38e-38	0.305	0.638	0.475
EIF1+NR4A2+	MYL12A	3.35e-38	4.94e-38	-0.269	0.676	0.786
EIF1+NR4A2+	SLC38A2	2.51e-37	3.69e-37	0.296	0.68	0.544
EIF1+NR4A2+	IDI1	3.53e-37	5.17e-37	0.32	0.685	0.566
EIF1+NR4A2+	MT2A	8.22e-37	1.2e-36	-0.826	0.205	0.37
EIF1+NR4A2+	IGFBP3	1.77e-36	2.56e-36	-0.626	0.426	0.554
EIF1+NR4A2+	CCN1	1.82e-36	2.62e-36	0.283	0.769	0.608
EIF1+NR4A2+	NUDT4	8.77e-36	1.26e-35	0.259	0.589	0.436
EIF1+NR4A2+	SGCE	9.48e-36	1.36e-35	-0.257	0.652	0.764
EIF1+NR4A2+	PPP1R14A	1.3e-35	1.84e-35	-0.272	0.145	0.313
EIF1+NR4A2+	IFI27L2	1.76e-35	2.49e-35	-0.314	0.178	0.344
EIF1+NR4A2+	EMP3	2.59e-35	3.65e-35	-0.54	0.862	0.917
EIF1+NR4A2+	ACTA1	2.94e-35	4.12e-35	-0.337	0.009	0.131
EIF1+NR4A2+	TPM1	3.17e-35	4.43e-35	-0.296	0.355	0.539
EIF1+NR4A2+	LIFR	3.94e-35	5.48e-35	-0.329	0.197	0.358
EIF1+NR4A2+	THY1	5.71e-35	7.91e-35	-0.352	0.664	0.745
EIF1+NR4A2+	SDC2	8.5e-35	1.17e-34	-0.317	0.694	0.775
EIF1+NR4A2+	LSP1	3.88e-34	5.32e-34	-0.301	0.073	0.219
EIF1+NR4A2+	ZNF331	7.45e-34	1.02e-33	0.389	0.44	0.3
EIF1+NR4A2+	SRSF7	7.96e-34	1.08e-33	0.274	0.955	0.886
EIF1+NR4A2+	RGS16	8.49e-34	1.15e-33	0.517	0.552	0.407
EIF1+NR4A2+	NGFR	1.92e-33	2.58e-33	-0.253	0.074	0.221
EIF1+NR4A2+	GABARAPL1	2.04e-33	2.74e-33	0.25	0.574	0.437
EIF1+NR4A2+	ADIRF	1.29e-32	1.73e-32	-0.566	0.05	0.182
EIF1+NR4A2+	SELENOW	1.85e-32	2.46e-32	-0.261	0.787	0.85
EIF1+NR4A2+	S100A13	8.97e-32	1.19e-31	-0.272	0.701	0.786
EIF1+NR4A2+	PRG4	1.18e-30	1.55e-30	-1.7	0.065	0.193
EIF1+NR4A2+	CRLF1	1.52e-29	1.99e-29	-0.332	0.149	0.294
EIF1+NR4A2+	HLA-C	1.88e-29	2.46e-29	-0.294	0.068	0.198
EIF1+NR4A2+	AKAP12	2.86e-29	3.73e-29	-0.379	0.678	0.741
EIF1+NR4A2+	HBA2	5.5e-29	7.14e-29	-0.619	0.308	0.472
EIF1+NR4A2+	RARRES2	7.72e-29	9.98e-29	-0.27	0.213	0.367
EIF1+NR4A2+	FILIP1L	1.63e-28	2.1e-28	0.262	0.831	0.707
EIF1+NR4A2+	SERPINE2	2.16e-28	2.78e-28	-0.439	0.466	0.574
EIF1+NR4A2+	SPRY1	2.54e-28	3.25e-28	-0.363	0.461	0.57
EIF1+NR4A2+	GLS	8.34e-28	1.06e-27	0.258	0.722	0.624
EIF1+NR4A2+	TSPYL2	1.04e-27	1.32e-27	0.251	0.485	0.346
EIF1+NR4A2+	EGFL6	5.98e-27	7.55e-27	0.304	0.87	0.756
EIF1+NR4A2+	SEMA3C	7.89e-27	9.92e-27	-0.38	0.519	0.627
EIF1+NR4A2+	HYMAI	4.76e-26	5.96e-26	0.377	0.6	0.474
EIF1+NR4A2+	GPR1	3.91e-25	4.87e-25	-0.332	0.011	0.101
EIF1+NR4A2+	TUBA1B	7.41e-25	9.2e-25	-0.373	0.912	0.932
EIF1+NR4A2+	HSPA6	1.51e-24	1.87e-24	0.315	0.259	0.147
EIF1+NR4A2+	SULF1	2.05e-24	2.52e-24	0.262	0.694	0.593
EIF1+NR4A2+	DLK1	2.66e-23	3.26e-23	-0.489	0.936	0.871
EIF1+NR4A2+	SH3BGRL3	2.99e-23	3.65e-23	-0.64	0.724	0.781
EIF1+NR4A2+	NEU1	5.2e-23	6.34e-23	0.289	0.628	0.514
EIF1+NR4A2+	LGALS3	6.47e-23	7.85e-23	-0.265	0.592	0.688
EIF1+NR4A2+	DUT	2.96e-22	3.58e-22	-0.296	0.593	0.693
EIF1+NR4A2+	TIMP3	9.41e-22	1.13e-21	-0.572	0.686	0.763
EIF1+NR4A2+	PEG10	1.46e-21	1.76e-21	-0.517	0.808	0.783
EIF1+NR4A2+	NEAT1	4.91e-21	5.87e-21	0.297	0.813	0.72
EIF1+NR4A2+	NRXN1	6.15e-21	7.32e-21	-0.472	0.274	0.38
EIF1+NR4A2+	HAPLN1	7.84e-20	9.29e-20	-0.533	0.031	0.116
EIF1+NR4A2+	SPRY2	2.98e-19	3.51e-19	-0.269	0.391	0.497
EIF1+NR4A2+	BTC	1.01e-18	1.19e-18	-0.296	0.041	0.126
EIF1+NR4A2+	HMGB2	1.15e-17	1.35e-17	-0.415	0.298	0.415
EIF1+NR4A2+	S100A6	1.57e-17	1.83e-17	-0.569	0.955	0.979
EIF1+NR4A2+	HLA-B	4.62e-17	5.38e-17	-0.292	0.283	0.389
EIF1+NR4A2+	CDKN1C	6.61e-17	7.66e-17	-0.271	0.792	0.816
EIF1+NR4A2+	NDUFA4L2	7.35e-17	8.49e-17	-0.89	0.161	0.253
EIF1+NR4A2+	YWHAH	9.03e-17	1.04e-16	-0.31	0.517	0.591
EIF1+NR4A2+	SPON2	1.06e-16	1.22e-16	-0.273	0.505	0.582
EIF1+NR4A2+	ENO1	5.87e-16	6.7e-16	-0.3	0.756	0.814
EIF1+NR4A2+	HBA1	8.8e-16	1e-15	-0.461	0.254	0.375
EIF1+NR4A2+	FABP3	1e-15	1.13e-15	-0.296	0.131	0.229
EIF1+NR4A2+	TPPP3	2.69e-15	3.04e-15	-0.421	0.614	0.676
EIF1+NR4A2+	PHLDA2	1e-14	1.13e-14	-0.252	0.071	0.15
EIF1+NR4A2+	BNIP3	1.47e-14	1.65e-14	-0.251	0.252	0.359
EIF1+NR4A2+	TNC	3.92e-13	4.38e-13	-0.293	0.232	0.327
EIF1+NR4A2+	OLFML2A	6.16e-13	6.86e-13	-0.306	0.168	0.252
EIF1+NR4A2+	C11orf96	7.51e-13	8.34e-13	-0.627	0.643	0.674
EIF1+NR4A2+	APLP2	2.35e-12	2.6e-12	-0.318	0.691	0.739
EIF1+NR4A2+	CCN3	2.57e-12	2.83e-12	-0.378	0.746	0.754
EIF1+NR4A2+	FABP5	2.97e-12	3.26e-12	-0.847	0.386	0.449
EIF1+NR4A2+	CD55	4.83e-11	5.29e-11	-0.272	0.37	0.452
EIF1+NR4A2+	TYMS	9.44e-11	1.03e-10	-0.342	0.087	0.151
EIF1+NR4A2+	PDGFRL	1.65e-10	1.79e-10	-0.262	0.635	0.644
EIF1+NR4A2+	COL9A2	1.98e-10	2.14e-10	-0.251	0.21	0.136
EIF1+NR4A2+	CD9	6.43e-10	6.94e-10	-0.253	0.566	0.414
EIF1+NR4A2+	ABI3BP	3.88e-08	4.17e-08	-0.255	0.521	0.579
EIF1+NR4A2+	NUSAP1	1.16e-06	1.25e-06	-0.301	0.069	0.113
EIF1+NR4A2+	STMN1	2.12e-06	2.26e-06	-0.307	0.654	0.681
EIF1+NR4A2+	IGFBP7	2.3e-06	2.45e-06	-0.288	0.342	0.396
EIF1+NR4A2+	COL9A3	4.26e-06	4.52e-06	-0.678	0.066	0.107
EIF1+NR4A2+	COL2A1	7.85e-06	8.3e-06	-1.03	0.239	0.178
EIF1+NR4A2+	HBG2	1.15e-05	1.22e-05	-0.307	0.426	0.496
EIF1+NR4A2+	CAV1	3e-05	3.15e-05	-0.289	0.484	0.374
EIF1+NR4A2+	PCLAF	9.8e-05	0.000103	-0.256	0.115	0.151
EIF1+NR4A2+	TNMD	0.000128	0.000133	-0.382	0.237	0.186
EIF1+NR4A2+	CKB	0.000329	0.000343	-0.287	0.325	0.358
EIF1+NR4A2+	HIST1H4C	0.000506	0.000525	-0.639	0.524	0.544
EIF1+NR4A2+	COL11A1	0.00164	0.00169	-0.477	0.32	0.25
EIF1+NR4A2+	CRIP1	0.00534	0.0055	-0.431	0.767	0.736
EIF1+NR4A2+	HBEGF	0.00593	0.00609	-0.633	0.216	0.234
EIF1+NR4A2+	HBB	0.0238	0.0244	-0.32	0.116	0.142
EIF1+NR4A2+	CLU	0.0869	0.0886	-0.776	0.611	0.59
SCN7A+IRF1+	HLA-E	0	0	1.06	0.995	0.737
SCN7A+IRF1+	PEG10	0	0	0.931	0.996	0.759
SCN7A+IRF1+	CCK	0	0	0.826	0.657	0.162
SCN7A+IRF1+	SCN7A	0	0	0.788	0.9	0.269
SCN7A+IRF1+	DNAJA1	7.55e-308	6.85e-306	0.808	0.999	0.94
SCN7A+IRF1+	HSP90AA1	3.84e-306	2.9e-304	0.76	1	0.989
SCN7A+IRF1+	CEBPD	1.01e-288	6.58e-287	0.945	0.992	0.783
SCN7A+IRF1+	ACTA1	6.5e-267	3.69e-265	0.872	0.42	0.076
SCN7A+IRF1+	LAMB1	4.69e-264	2.36e-262	0.671	0.964	0.595
SCN7A+IRF1+	IRF1	7.25e-260	3.29e-258	0.99	0.961	0.659
SCN7A+IRF1+	COL4A1	1.18e-249	4.86e-248	0.695	0.971	0.657
SCN7A+IRF1+	NRK	1.57e-249	5.94e-248	0.668	0.962	0.603
SCN7A+IRF1+	IFITM3	2.23e-246	7.78e-245	0.683	0.989	0.849
SCN7A+IRF1+	CXCL14	1.56e-243	5.05e-242	0.984	0.702	0.248
SCN7A+IRF1+	ITM2A	7.01e-240	2.12e-238	0.606	0.998	0.941
SCN7A+IRF1+	SERPINE2	6.72e-238	1.91e-236	0.691	0.936	0.513
SCN7A+IRF1+	CAPN6	2.26e-236	6.04e-235	0.664	0.984	0.702
SCN7A+IRF1+	SERTAD1	1.04e-230	2.63e-229	0.669	0.984	0.791
SCN7A+IRF1+	NID1	5.07e-230	1.21e-228	0.632	0.953	0.617
SCN7A+IRF1+	SMOC2	1.48e-228	3.35e-227	0.629	0.926	0.504
SCN7A+IRF1+	TNNC2	6.12e-219	1.32e-217	0.553	0.337	0.057
SCN7A+IRF1+	HSPH1	4.1e-217	8.45e-216	0.917	0.969	0.792
SCN7A+IRF1+	MYLPF	4.53e-216	8.95e-215	0.621	0.373	0.073
SCN7A+IRF1+	BGN	3.25e-212	6.14e-211	-1.5	0.504	0.793
SCN7A+IRF1+	DNAJB1	1.87e-202	3.4e-201	0.718	0.996	0.907
SCN7A+IRF1+	KLF10	4.9e-201	8.55e-200	0.655	0.917	0.582
SCN7A+IRF1+	COQ10B	7.38e-199	1.24e-197	0.576	0.841	0.494
SCN7A+IRF1+	LIFR	1.95e-198	3.16e-197	0.49	0.717	0.29
SCN7A+IRF1+	MYL1	5.14e-198	8.04e-197	0.468	0.277	0.041
SCN7A+IRF1+	ALDH1A2	2.22e-196	3.36e-195	0.28	0.298	0.047
SCN7A+IRF1+	DLK1	1.13e-192	1.65e-191	0.635	0.996	0.864
SCN7A+IRF1+	NPTX2	4.54e-192	6.44e-191	0.433	0.496	0.143
SCN7A+IRF1+	RDH10	8.13e-190	1.12e-188	0.573	0.648	0.265
SCN7A+IRF1+	SOCS3	2.14e-189	2.86e-188	0.577	0.995	0.845
SCN7A+IRF1+	FNDC5	6.81e-189	8.84e-188	0.468	0.835	0.4
SCN7A+IRF1+	LAMC1	3.69e-187	4.65e-186	0.555	0.946	0.695
SCN7A+IRF1+	COL4A2	3.25e-184	3.98e-183	0.527	0.971	0.767
SCN7A+IRF1+	ACTC1	9.25e-184	1.11e-182	0.376	0.254	0.037
SCN7A+IRF1+	MAFF	1.16e-183	1.35e-182	0.721	0.764	0.401
SCN7A+IRF1+	NXT1	1.94e-183	2.18e-182	0.569	0.792	0.438
SCN7A+IRF1+	HSPA8	1.97e-183	2.18e-182	0.609	0.996	0.958
SCN7A+IRF1+	TFPI	1.99e-181	2.15e-180	0.472	0.63	0.235
SCN7A+IRF1+	CEBPB	4.23e-177	4.46e-176	0.604	0.935	0.667
SCN7A+IRF1+	HSPD1	5.97e-174	6.16e-173	0.742	0.982	0.877
SCN7A+IRF1+	HSP90AB1	5.2e-173	5.25e-172	0.474	0.997	0.987
SCN7A+IRF1+	TNNI2	1.64e-170	1.61e-169	0.308	0.229	0.032
SCN7A+IRF1+	CDKN1A	8.66e-169	8.36e-168	0.664	0.903	0.616
SCN7A+IRF1+	CD9	4.22e-168	3.99e-167	-1.4	0.045	0.482
SCN7A+IRF1+	NRXN1	1.77e-167	1.64e-166	0.543	0.724	0.321
SCN7A+IRF1+	PDE1A	7e-166	6.36e-165	0.306	0.478	0.146
SCN7A+IRF1+	TCF4	2.52e-165	2.24e-164	0.495	0.988	0.853
SCN7A+IRF1+	LGALS3BP	2.57e-164	2.24e-163	0.398	0.62	0.236
SCN7A+IRF1+	CNTFR	7.49e-163	6.42e-162	0.447	0.773	0.355
SCN7A+IRF1+	LAMA4	9.08e-160	7.64e-159	0.497	0.943	0.698
SCN7A+IRF1+	NEGR1	2.25e-159	1.86e-158	0.417	0.62	0.237
SCN7A+IRF1+	ELN	1.3e-157	1.05e-156	-0.943	0.494	0.756
SCN7A+IRF1+	ABCA9	2.8e-155	2.23e-154	0.311	0.452	0.137
SCN7A+IRF1+	SEMA5A	1.34e-154	1.05e-153	0.372	0.817	0.393
SCN7A+IRF1+	PCDH17	1.62e-154	1.25e-153	0.372	0.422	0.122
SCN7A+IRF1+	HSPE1	1.43e-151	1.08e-150	0.58	0.98	0.857
SCN7A+IRF1+	GPNMB	2.31e-151	1.72e-150	-0.692	0.091	0.498
SCN7A+IRF1+	IGF2	2.61e-151	1.91e-150	0.521	0.957	0.722
SCN7A+IRF1+	SMAD1	4.26e-151	3.07e-150	0.414	0.696	0.326
SCN7A+IRF1+	TRIB1	2.23e-150	1.58e-149	0.55	0.623	0.275
SCN7A+IRF1+	HSPA1A	1.1e-147	7.7e-147	0.701	0.999	0.956
SCN7A+IRF1+	KCNMB2	3.13e-147	2.15e-146	0.284	0.518	0.179
SCN7A+IRF1+	CKM	2.21e-142	1.5e-141	0.266	0.206	0.031
SCN7A+IRF1+	JUNB	4.73e-142	3.16e-141	0.554	1	0.959
SCN7A+IRF1+	ECRG4	7.94e-141	5.22e-140	-0.991	0.113	0.498
SCN7A+IRF1+	HSPA1B	1e-140	6.5e-140	0.613	0.996	0.909
SCN7A+IRF1+	TMEM176A	4.23e-139	2.71e-138	0.296	0.403	0.118
SCN7A+IRF1+	METRN	5.34e-139	3.37e-138	0.523	0.834	0.544
SCN7A+IRF1+	NKAIN4	8.85e-139	5.5e-138	0.27	0.356	0.094
SCN7A+IRF1+	KCNMB4	1.62e-138	9.95e-138	0.293	0.489	0.17
SCN7A+IRF1+	TNFSF9	1.02e-136	6.17e-136	0.624	0.772	0.447
SCN7A+IRF1+	CAV1	1.28e-136	7.62e-136	-1.05	0.049	0.431
SCN7A+IRF1+	INSIG1	1.33e-136	7.85e-136	0.771	0.786	0.488
SCN7A+IRF1+	DIPK1C	2.42e-134	1.41e-133	0.348	0.581	0.24
SCN7A+IRF1+	C1QTNF3	3.01e-133	1.73e-132	-0.783	0.069	0.443
SCN7A+IRF1+	KIAA0040	3.06e-133	1.74e-132	0.438	0.487	0.183
SCN7A+IRF1+	PLXNC1	1.25e-132	6.98e-132	0.32	0.563	0.232
SCN7A+IRF1+	ACVRL1	7.82e-132	4.33e-131	0.336	0.645	0.291
SCN7A+IRF1+	YBX3	5.89e-131	3.22e-130	0.425	0.986	0.908
SCN7A+IRF1+	DNAJB6	1.99e-130	1.08e-129	0.514	0.892	0.69
SCN7A+IRF1+	IGFBP3	7.9e-130	4.22e-129	0.555	0.837	0.5
SCN7A+IRF1+	LY6H	1.05e-129	5.55e-129	0.395	0.26	0.055
SCN7A+IRF1+	MRPL18	1.71e-128	8.9e-128	0.598	0.841	0.599
SCN7A+IRF1+	SFRP1	1.45e-127	7.5e-127	0.486	0.864	0.48
SCN7A+IRF1+	MCL1	1.32e-126	6.71e-126	0.415	0.973	0.819
SCN7A+IRF1+	CLEC14A	7.05e-126	3.55e-125	0.304	0.561	0.229
SCN7A+IRF1+	PROCR	1.31e-125	6.55e-125	0.403	0.815	0.456
SCN7A+IRF1+	MYC	2.86e-124	1.41e-123	0.58	0.883	0.629
SCN7A+IRF1+	EFEMP1	2.97e-124	1.45e-123	0.35	0.595	0.262
SCN7A+IRF1+	RAB5A	4.18e-124	2.02e-123	0.447	0.805	0.539
SCN7A+IRF1+	IGF1	5.06e-124	2.42e-123	0.505	0.944	0.655
SCN7A+IRF1+	ARL13B	6.62e-124	3.13e-123	0.466	0.623	0.316
SCN7A+IRF1+	GPC3	1.43e-123	6.69e-123	0.436	0.992	0.677
SCN7A+IRF1+	HAS2	2.64e-123	1.22e-122	0.548	0.795	0.473
SCN7A+IRF1+	LUM	3.55e-122	1.63e-121	0.46	0.996	0.782
SCN7A+IRF1+	CCN3	9.99e-122	4.54e-121	0.496	0.96	0.726
SCN7A+IRF1+	AGTR2	1.26e-121	5.67e-121	0.334	0.533	0.219
SCN7A+IRF1+	TCF7L2	2.98e-121	1.33e-120	0.414	0.943	0.717
SCN7A+IRF1+	BCHE	4.76e-121	2.1e-120	0.269	0.446	0.158
SCN7A+IRF1+	ATG101	2.08e-120	9.07e-120	0.438	0.765	0.469
SCN7A+IRF1+	FEM1C	4.08e-119	1.76e-118	0.396	0.532	0.238
SCN7A+IRF1+	CLCN5	1.15e-118	4.92e-118	0.338	0.699	0.348
SCN7A+IRF1+	LDLR	1.11e-117	4.69e-117	0.536	0.77	0.459
SCN7A+IRF1+	BTG2	3.2e-117	1.34e-116	0.538	0.965	0.748
SCN7A+IRF1+	EIF4A1	6.63e-117	2.76e-116	0.374	0.991	0.944
SCN7A+IRF1+	CKS2	9.54e-117	3.94e-116	0.528	0.729	0.406
SCN7A+IRF1+	CLEC11A	1.75e-115	7.17e-115	0.447	0.722	0.405
SCN7A+IRF1+	JUND	1.01e-114	4.08e-114	0.392	0.999	0.988
SCN7A+IRF1+	H19	2.34e-114	9.42e-114	0.352	1	0.936
SCN7A+IRF1+	ELOVL5	2.75e-113	1.1e-112	0.461	0.602	0.318
SCN7A+IRF1+	TNFAIP6	1.65e-112	6.51e-112	0.736	0.898	0.689
SCN7A+IRF1+	TRIL	4.35e-112	1.7e-111	0.312	0.602	0.276
SCN7A+IRF1+	MARCKS	7.36e-112	2.85e-111	0.348	0.996	0.933
SCN7A+IRF1+	QPRT	4.69e-111	1.81e-110	0.325	0.659	0.335
SCN7A+IRF1+	CCDC80	1.09e-110	4.16e-110	-0.739	0.458	0.704
SCN7A+IRF1+	EDA	1.45e-110	5.48e-110	0.26	0.511	0.211
SCN7A+IRF1+	COL15A1	2.14e-109	8.02e-109	0.534	0.818	0.539
SCN7A+IRF1+	THBS4	3.2e-109	1.19e-108	-1.39	0.213	0.53
SCN7A+IRF1+	ZFP36	9.21e-109	3.4e-108	0.546	0.997	0.905
SCN7A+IRF1+	AKAP12	1.1e-108	4.02e-108	0.395	0.981	0.702
SCN7A+IRF1+	APP	1.15e-108	4.19e-108	0.381	0.926	0.726
SCN7A+IRF1+	ITM2C	6.59e-108	2.37e-107	0.362	0.961	0.825
SCN7A+IRF1+	CSRNP1	1.2e-107	4.3e-107	0.383	0.896	0.615
SCN7A+IRF1+	GPC4	3.37e-107	1.19e-106	0.338	0.567	0.269
SCN7A+IRF1+	LAMA2	7.65e-106	2.69e-105	0.353	0.79	0.484
SCN7A+IRF1+	PNRC1	1.45e-105	5.08e-105	0.397	0.985	0.896
SCN7A+IRF1+	ABHD5	1.52e-105	5.26e-105	0.406	0.728	0.42
SCN7A+IRF1+	SUB1	2.15e-105	7.41e-105	0.311	0.98	0.898
SCN7A+IRF1+	NAV3	1.65e-104	5.64e-104	0.278	0.492	0.204
SCN7A+IRF1+	EPHA3	1.49e-103	5.03e-103	0.255	0.431	0.161
SCN7A+IRF1+	SCUBE2	6.22e-103	2.09e-102	0.295	0.505	0.219
SCN7A+IRF1+	AQP1	9.94e-103	3.32e-102	-0.741	0.052	0.366
SCN7A+IRF1+	HES4	4.78e-102	1.59e-101	0.463	0.579	0.283
SCN7A+IRF1+	PPP1R14A	6.46e-101	2.12e-100	0.296	0.565	0.257
SCN7A+IRF1+	TSPAN9	2.11e-100	6.88e-100	0.274	0.561	0.266
SCN7A+IRF1+	PLAU	1.93e-99	6.26e-99	0.27	0.395	0.145
SCN7A+IRF1+	EBF2	3.1e-99	9.98e-99	0.316	0.8	0.473
SCN7A+IRF1+	HIC1	5.86e-99	1.87e-98	0.329	0.778	0.44
SCN7A+IRF1+	OLFML2B	2.61e-98	8.28e-98	-0.551	0.06	0.369
SCN7A+IRF1+	S100A10	3.1e-98	9.78e-98	-0.623	0.989	0.97
SCN7A+IRF1+	S100A6	4e-98	1.25e-97	-0.916	0.982	0.975
SCN7A+IRF1+	ID1	4.34e-97	1.35e-96	0.494	0.929	0.748
SCN7A+IRF1+	TMEFF2	9.24e-97	2.84e-96	0.254	0.411	0.155
SCN7A+IRF1+	BAG3	9.26e-97	2.84e-96	0.567	0.863	0.608
SCN7A+IRF1+	PIM1	1.49e-96	4.54e-96	0.366	0.511	0.234
SCN7A+IRF1+	TNFAIP2	6.93e-96	2.1e-95	0.425	0.64	0.343
SCN7A+IRF1+	TCP1	7.95e-96	2.39e-95	0.396	0.894	0.717
SCN7A+IRF1+	YWHAG	3.05e-94	9.12e-94	0.415	0.795	0.561
SCN7A+IRF1+	CALCRL	3.93e-94	1.17e-93	0.272	0.608	0.303
SCN7A+IRF1+	SSC5D	5.85e-94	1.72e-93	-0.489	0.201	0.496
SCN7A+IRF1+	ARL5B	1.64e-93	4.79e-93	0.39	0.679	0.41
SCN7A+IRF1+	CCL2	1.83e-93	5.33e-93	0.722	0.544	0.26
SCN7A+IRF1+	GLA	4.86e-93	1.41e-92	0.479	0.566	0.302
SCN7A+IRF1+	H3F3B	6.38e-93	1.83e-92	0.29	0.999	0.991
SCN7A+IRF1+	COL1A2	7.22e-92	2.06e-91	-0.403	1	0.999
SCN7A+IRF1+	ERF	8.32e-92	2.36e-91	0.395	0.583	0.308
SCN7A+IRF1+	ADGRG2	1.39e-91	3.93e-91	-0.503	0.116	0.418
SCN7A+IRF1+	GAS1	9.94e-91	2.79e-90	-0.557	0.68	0.823
SCN7A+IRF1+	GADD45B	3.42e-89	9.53e-89	0.463	0.94	0.768
SCN7A+IRF1+	ARL6IP5	4.61e-89	1.28e-88	-0.458	0.732	0.823
SCN7A+IRF1+	PPP1R15A	7.39e-89	2.03e-88	0.39	0.988	0.868
SCN7A+IRF1+	MIDN	1.31e-88	3.59e-88	0.492	0.792	0.571
SCN7A+IRF1+	PRSS35	1.55e-87	4.22e-87	-0.638	0.124	0.413
SCN7A+IRF1+	PRELP	1.64e-87	4.43e-87	-0.555	0.039	0.319
SCN7A+IRF1+	GRASP	2.9e-86	7.79e-86	0.327	0.54	0.273
SCN7A+IRF1+	MFAP2	5.98e-86	1.6e-85	-0.486	0.64	0.792
SCN7A+IRF1+	ANGPTL6	1.75e-85	4.65e-85	-0.473	0.025	0.297
SCN7A+IRF1+	COL11A1	2.01e-85	5.32e-85	-1.17	0.021	0.29
SCN7A+IRF1+	GCLM	2.42e-85	6.35e-85	0.268	0.391	0.158
SCN7A+IRF1+	UBE2S	8.37e-85	2.18e-84	0.359	0.939	0.735
SCN7A+IRF1+	ZFP36L1	1.87e-84	4.86e-84	0.471	0.986	0.922
SCN7A+IRF1+	KLHL15	2.88e-84	7.42e-84	0.343	0.595	0.333
SCN7A+IRF1+	FILIP1	5.83e-84	1.5e-83	0.327	0.554	0.281
SCN7A+IRF1+	HCFC1R1	6.22e-83	1.59e-82	-0.463	0.541	0.708
SCN7A+IRF1+	ANXA1	7.4e-83	1.88e-82	-0.527	0.889	0.917
SCN7A+IRF1+	DDX5	8.72e-83	2.2e-82	0.352	0.995	0.949
SCN7A+IRF1+	ZFAND2A	1.85e-82	4.65e-82	0.738	0.68	0.433
SCN7A+IRF1+	MAP1B	3.15e-82	7.85e-82	0.332	0.955	0.78
SCN7A+IRF1+	FXYD5	3.97e-82	9.84e-82	-0.451	0.041	0.31
SCN7A+IRF1+	COL1A1	6.83e-82	1.69e-81	-0.42	0.999	0.998
SCN7A+IRF1+	NOLC1	9.12e-82	2.24e-81	0.34	0.681	0.418
SCN7A+IRF1+	CADM1	2.06e-81	5.02e-81	-0.432	0.047	0.319
SCN7A+IRF1+	DNAJB4	1.91e-80	4.64e-80	0.435	0.873	0.685
SCN7A+IRF1+	DST	2.73e-80	6.59e-80	-0.577	0.515	0.713
SCN7A+IRF1+	NDUFA4L2	5.61e-80	1.35e-79	-1.26	0.017	0.271
SCN7A+IRF1+	CCNL1	7.88e-80	1.88e-79	0.36	0.968	0.843
SCN7A+IRF1+	RHOU	1.51e-79	3.58e-79	0.295	0.53	0.267
SCN7A+IRF1+	PLAGL1	2.4e-79	5.68e-79	0.278	0.99	0.9
SCN7A+IRF1+	NR4A2	2.72e-79	6.4e-79	-0.917	0.236	0.499
SCN7A+IRF1+	SLC2A3	1.11e-78	2.59e-78	0.414	0.702	0.441
SCN7A+IRF1+	NIBAN1	1.79e-78	4.16e-78	0.288	0.813	0.528
SCN7A+IRF1+	NPW	3.82e-77	8.84e-77	-0.679	0.095	0.361
SCN7A+IRF1+	SPARC	1.2e-76	2.76e-76	-0.382	0.998	0.995
SCN7A+IRF1+	DUSP5	1.42e-76	3.26e-76	0.305	0.511	0.259
SCN7A+IRF1+	STIP1	1.51e-75	3.44e-75	0.302	0.695	0.44
SCN7A+IRF1+	SPRY1	1.78e-75	4.03e-75	0.377	0.779	0.528
SCN7A+IRF1+	DSTN	1.85e-75	4.17e-75	-0.413	0.925	0.923
SCN7A+IRF1+	LRRN4CL	2.57e-75	5.77e-75	0.305	0.72	0.436
SCN7A+IRF1+	UBB	1.48e-74	3.32e-74	0.317	0.996	0.978
SCN7A+IRF1+	PLPP3	2.46e-74	5.48e-74	0.333	0.941	0.812
SCN7A+IRF1+	MKNK2	5.22e-74	1.16e-73	0.333	0.704	0.458
SCN7A+IRF1+	FAM110B	8.25e-74	1.82e-73	0.257	0.573	0.307
SCN7A+IRF1+	IL32	3.46e-73	7.58e-73	0.425	0.684	0.427
SCN7A+IRF1+	NTM	9.77e-73	2.13e-72	0.266	0.643	0.366
SCN7A+IRF1+	PLP2	1.05e-72	2.29e-72	-0.522	0.278	0.528
SCN7A+IRF1+	CRLF1	8.22e-72	1.78e-71	0.346	0.493	0.249
SCN7A+IRF1+	TIPARP	9.1e-72	1.96e-71	0.283	0.609	0.344
SCN7A+IRF1+	SPARCL1	1.11e-71	2.37e-71	0.259	0.971	0.739
SCN7A+IRF1+	ACAN	2.19e-70	4.67e-70	-0.614	0.004	0.231
SCN7A+IRF1+	PRSS23	2.51e-70	5.33e-70	-0.551	0.217	0.467
SCN7A+IRF1+	GTF2B	3.51e-69	7.4e-69	0.422	0.675	0.437
SCN7A+IRF1+	DNAJA4	5.24e-69	1.1e-68	0.388	0.428	0.209
SCN7A+IRF1+	SELENOP	5.7e-69	1.19e-68	0.256	0.723	0.423
SCN7A+IRF1+	SOX5	6.63e-69	1.38e-68	-0.444	0.004	0.227
SCN7A+IRF1+	JPT1	7.67e-69	1.59e-68	0.271	0.793	0.542
SCN7A+IRF1+	PDLIM3	8.45e-69	1.74e-68	-0.413	0.053	0.294
SCN7A+IRF1+	OAF	9.87e-69	2.03e-68	0.251	0.827	0.557
SCN7A+IRF1+	IDI1	1.31e-68	2.69e-68	0.437	0.771	0.556
SCN7A+IRF1+	LPAR4	1.7e-68	3.46e-68	0.258	0.663	0.4
SCN7A+IRF1+	LITAF	1.98e-68	4.02e-68	0.451	0.645	0.409
SCN7A+IRF1+	FGL2	2.24e-68	4.52e-68	-0.474	0.025	0.255
SCN7A+IRF1+	CHD1	2.31e-68	4.64e-68	0.351	0.734	0.515
SCN7A+IRF1+	HES1	3.97e-68	7.94e-68	0.534	0.842	0.633
SCN7A+IRF1+	PCDH7	5.4e-68	1.07e-67	0.253	0.673	0.412
SCN7A+IRF1+	S1PR3	5.94e-68	1.18e-67	0.255	0.581	0.332
SCN7A+IRF1+	ETF1	1.11e-67	2.18e-67	0.278	0.566	0.328
SCN7A+IRF1+	TSPO	1.23e-67	2.42e-67	-0.534	0.508	0.677
SCN7A+IRF1+	ADAMTSL3	1.26e-67	2.47e-67	0.264	0.763	0.496
SCN7A+IRF1+	THBS1	1.81e-67	3.54e-67	0.476	0.722	0.481
SCN7A+IRF1+	NTRK2	2.67e-67	5.17e-67	-0.535	0.291	0.529
SCN7A+IRF1+	FOSB	3.12e-67	6.02e-67	0.305	0.998	0.957
SCN7A+IRF1+	TOPORS	4.93e-67	9.48e-67	0.345	0.689	0.464
SCN7A+IRF1+	TENT5A	7.18e-67	1.38e-66	-0.491	0.229	0.47
SCN7A+IRF1+	NFE2L2	1.65e-66	3.15e-66	0.353	0.823	0.63
SCN7A+IRF1+	PCDH9	4.59e-66	8.71e-66	0.269	0.617	0.357
SCN7A+IRF1+	ITGB5	8.02e-66	1.52e-65	-0.323	0.009	0.225
SCN7A+IRF1+	CDKN1C	8.25e-66	1.55e-65	0.286	0.952	0.795
SCN7A+IRF1+	DDX21	1.05e-65	1.98e-65	0.381	0.748	0.546
SCN7A+IRF1+	CHORDC1	1.77e-65	3.3e-65	0.376	0.771	0.556
SCN7A+IRF1+	CYTOR	4.53e-65	8.43e-65	0.36	0.473	0.255
SCN7A+IRF1+	SPRED1	5.43e-65	1.01e-64	0.257	0.66	0.409
SCN7A+IRF1+	COL8A2	9.76e-64	1.8e-63	-0.364	0.189	0.433
SCN7A+IRF1+	CEMIP2	1.52e-63	2.79e-63	0.351	0.63	0.401
SCN7A+IRF1+	DNAJB9	1.79e-63	3.28e-63	0.287	0.634	0.391
SCN7A+IRF1+	ZC3HAV1	1.28e-62	2.33e-62	0.431	0.669	0.469
SCN7A+IRF1+	TMEM41B	2.86e-62	5.19e-62	0.341	0.461	0.25
SCN7A+IRF1+	UBC	3.73e-62	6.75e-62	0.322	0.998	0.982
SCN7A+IRF1+	KCTD12	7.18e-61	1.29e-60	0.254	0.959	0.784
SCN7A+IRF1+	LTBP1	1.06e-60	1.9e-60	-0.487	0.151	0.377
SCN7A+IRF1+	NDUFB8	1.14e-60	2.05e-60	0.31	0.901	0.757
SCN7A+IRF1+	S100A4	1.33e-60	2.37e-60	-0.78	0.899	0.91
SCN7A+IRF1+	GPX3	1.69e-60	3e-60	0.264	0.504	0.272
SCN7A+IRF1+	PTGS2	2.17e-60	3.83e-60	0.412	0.484	0.262
SCN7A+IRF1+	PPIC	4.83e-60	8.51e-60	-0.487	0.61	0.731
SCN7A+IRF1+	PRG4	9.6e-60	1.68e-59	-1.88	0.004	0.2
SCN7A+IRF1+	DCUN1D3	1.59e-59	2.78e-59	0.26	0.466	0.247
SCN7A+IRF1+	MIR99AHG	3.34e-59	5.81e-59	-0.465	0.568	0.709
SCN7A+IRF1+	CLU	3.6e-59	6.24e-59	-1.2	0.431	0.613
SCN7A+IRF1+	BTG1	1.09e-58	1.88e-58	0.304	0.988	0.939
SCN7A+IRF1+	RND3	3.37e-58	5.79e-58	0.278	0.933	0.762
SCN7A+IRF1+	NBL1	3.86e-58	6.62e-58	-0.522	0.602	0.707
SCN7A+IRF1+	LINC00632	7.31e-58	1.25e-57	-0.435	0.459	0.649
SCN7A+IRF1+	AKIRIN1	5.27e-57	8.96e-57	0.259	0.62	0.393
SCN7A+IRF1+	ELOC	9.11e-57	1.54e-56	0.33	0.8	0.625
SCN7A+IRF1+	MGP	4.5e-56	7.59e-56	-0.485	0.947	0.966
SCN7A+IRF1+	CDC42EP4	5.53e-56	9.3e-56	0.267	0.5	0.285
SCN7A+IRF1+	CRIP1	1.02e-55	1.71e-55	-0.843	0.651	0.752
SCN7A+IRF1+	ANXA2	1.26e-55	2.11e-55	-0.306	0.975	0.96
SCN7A+IRF1+	STOM	1.8e-55	3e-55	0.275	0.738	0.52
SCN7A+IRF1+	ID3	3.49e-55	5.78e-55	0.386	0.949	0.814
SCN7A+IRF1+	NEDD9	4.75e-55	7.85e-55	-0.334	0.065	0.274
SCN7A+IRF1+	COL12A1	6.01e-55	9.89e-55	-0.408	0.975	0.961
SCN7A+IRF1+	WIF1	8.55e-55	1.4e-54	-0.441	0.011	0.198
SCN7A+IRF1+	ETS2	1.11e-54	1.82e-54	0.268	0.415	0.217
SCN7A+IRF1+	CRIP2	1.28e-54	2.08e-54	-0.455	0.22	0.438
SCN7A+IRF1+	ARF4	2.69e-54	4.37e-54	0.275	0.966	0.884
SCN7A+IRF1+	SPRY2	5.11e-54	8.25e-54	0.279	0.688	0.458
SCN7A+IRF1+	HNRNPF	9.58e-54	1.54e-53	0.254	0.823	0.64
SCN7A+IRF1+	RYBP	1.47e-53	2.37e-53	0.291	0.673	0.463
SCN7A+IRF1+	ARIH1	3.77e-53	6.02e-53	0.299	0.707	0.493
SCN7A+IRF1+	PNPLA8	7.53e-53	1.2e-52	0.255	0.618	0.411
SCN7A+IRF1+	TAGLN	1.17e-52	1.86e-52	-0.532	0.061	0.26
SCN7A+IRF1+	TSC22D1	1.68e-52	2.65e-52	-0.526	0.749	0.821
SCN7A+IRF1+	ADIRF	5.02e-52	7.91e-52	-0.63	0.009	0.186
SCN7A+IRF1+	FMOD	9.73e-52	1.53e-51	-0.64	0.419	0.573
SCN7A+IRF1+	CAMK1D	1.9e-51	2.97e-51	-0.25	0.073	0.276
SCN7A+IRF1+	ADAMTS4	3.38e-51	5.28e-51	0.384	0.33	0.157
SCN7A+IRF1+	PRRX2	1.31e-50	2.03e-50	-0.312	0.254	0.462
SCN7A+IRF1+	FBLN2	1.41e-50	2.19e-50	-0.451	0.243	0.437
SCN7A+IRF1+	PLK3	1.3e-49	2.01e-49	0.261	0.561	0.356
SCN7A+IRF1+	RBM8A	3.07e-49	4.72e-49	0.259	0.845	0.676
SCN7A+IRF1+	AC005261.1	3.58e-49	5.49e-49	0.288	0.559	0.351
SCN7A+IRF1+	RCN3	8.57e-49	1.31e-48	-0.366	0.625	0.738
SCN7A+IRF1+	MAF	1.34e-48	2.04e-48	-0.387	0.375	0.542
SCN7A+IRF1+	NUFIP2	2.47e-48	3.76e-48	0.264	0.812	0.613
SCN7A+IRF1+	SCX	3.91e-48	5.91e-48	-0.503	0.039	0.218
SCN7A+IRF1+	SH3BGRL3	6.4e-48	9.65e-48	-0.84	0.743	0.778
SCN7A+IRF1+	HTRA1	4.29e-47	6.45e-47	-0.46	0.752	0.806
SCN7A+IRF1+	RBP4	1.13e-46	1.7e-46	-0.367	0.025	0.195
SCN7A+IRF1+	MSN	2.91e-46	4.35e-46	-0.425	0.398	0.549
SCN7A+IRF1+	FOXP1	1.48e-45	2.2e-45	-0.343	0.529	0.678
SCN7A+IRF1+	EIF5	3.13e-45	4.65e-45	0.279	0.93	0.828
SCN7A+IRF1+	AOPEP	4.89e-45	7.23e-45	-0.281	0.074	0.255
SCN7A+IRF1+	NUCKS1	8.32e-45	1.23e-44	-0.311	0.971	0.951
SCN7A+IRF1+	CKB	1.45e-44	2.13e-44	-0.533	0.187	0.375
SCN7A+IRF1+	GAP43	2.25e-44	3.29e-44	-0.454	0.055	0.23
SCN7A+IRF1+	COL2A1	2.73e-44	3.98e-44	-1.36	0.037	0.204
SCN7A+IRF1+	NEU1	1.48e-43	2.15e-43	0.338	0.7	0.505
SCN7A+IRF1+	PAMR1	2.03e-43	2.95e-43	-0.345	0.327	0.506
SCN7A+IRF1+	XBP1	2.05e-43	2.97e-43	0.251	0.918	0.796
SCN7A+IRF1+	COL14A1	4.13e-42	5.96e-42	-0.58	0.847	0.832
SCN7A+IRF1+	CYP1B1	5.67e-42	8.14e-42	-0.409	0.092	0.269
SCN7A+IRF1+	COL9A2	6.34e-42	9.08e-42	-0.532	0.012	0.162
SCN7A+IRF1+	TUBB2B	1.88e-41	2.68e-41	-0.487	0.334	0.503
SCN7A+IRF1+	TAF1D	3.16e-41	4.5e-41	0.276	0.82	0.685
SCN7A+IRF1+	AC108134.2	5.86e-41	8.32e-41	0.375	0.505	0.321
SCN7A+IRF1+	MT1E	1.36e-40	1.93e-40	-0.302	0.122	0.303
SCN7A+IRF1+	TOP1	1.37e-40	1.93e-40	0.282	0.808	0.661
SCN7A+IRF1+	MALAT1	1.45e-40	2.04e-40	-0.444	0.987	0.982
SCN7A+IRF1+	NUPR1	2.11e-40	2.96e-40	0.254	0.938	0.849
SCN7A+IRF1+	VASN	3.12e-40	4.36e-40	-0.298	0.269	0.459
SCN7A+IRF1+	PHLDA2	5.99e-40	8.34e-40	-0.349	0.013	0.157
SCN7A+IRF1+	PRDM2	6.12e-40	8.5e-40	0.261	0.639	0.457
SCN7A+IRF1+	CTHRC1	7.08e-40	9.8e-40	-0.635	0.262	0.424
SCN7A+IRF1+	EMP2	2.87e-39	3.97e-39	0.279	0.879	0.735
SCN7A+IRF1+	ITIH5	4.32e-39	5.94e-39	-0.361	0.142	0.317
SCN7A+IRF1+	ANGPTL2	9.91e-38	1.36e-37	-0.367	0.616	0.698
SCN7A+IRF1+	IER3	1.16e-37	1.59e-37	-0.754	0.225	0.4
SCN7A+IRF1+	PMP22	1.18e-37	1.6e-37	-0.323	0.84	0.842
SCN7A+IRF1+	RBBP6	2.26e-37	3.07e-37	0.258	0.777	0.608
SCN7A+IRF1+	DUSP1	2.95e-37	4e-37	-0.43	0.75	0.825
SCN7A+IRF1+	MEDAG	3.65e-37	4.93e-37	-0.28	0.187	0.368
SCN7A+IRF1+	SAT1	4.67e-37	6.28e-37	0.365	0.887	0.775
SCN7A+IRF1+	RGS3	5.06e-37	6.8e-37	-0.324	0.243	0.421
SCN7A+IRF1+	PRNP	5.5e-37	7.36e-37	-0.337	0.29	0.45
SCN7A+IRF1+	PFKP	7.85e-37	1.05e-36	-0.251	0.128	0.295
SCN7A+IRF1+	AK1	1.03e-35	1.38e-35	-0.432	0.214	0.378
SCN7A+IRF1+	SCRG1	1.15e-35	1.53e-35	-0.619	0.263	0.418
SCN7A+IRF1+	BTC	2.93e-35	3.88e-35	-0.336	0.005	0.13
SCN7A+IRF1+	CDON	3.09e-35	4.08e-35	-0.301	0.199	0.365
SCN7A+IRF1+	DPT	3.74e-35	4.92e-35	-0.534	0.692	0.748
SCN7A+IRF1+	CREB5	5.03e-35	6.6e-35	-0.582	0.635	0.687
SCN7A+IRF1+	PMEPA1	6.77e-35	8.86e-35	-0.339	0.201	0.368
SCN7A+IRF1+	FSTL1	9.14e-35	1.19e-34	-0.305	0.989	0.974
SCN7A+IRF1+	OLFML2A	2.42e-34	3.15e-34	-0.408	0.107	0.26
SCN7A+IRF1+	TPM4	9.87e-34	1.28e-33	-0.309	0.661	0.739
SCN7A+IRF1+	POSTN	1.01e-33	1.31e-33	-0.468	0.998	0.957
SCN7A+IRF1+	ATF3	1.15e-33	1.48e-33	0.26	0.891	0.707
SCN7A+IRF1+	HAPLN1	2.64e-33	3.4e-33	-0.584	0.003	0.119
SCN7A+IRF1+	SFRP4	3.11e-33	3.99e-33	-0.653	0.154	0.311
SCN7A+IRF1+	IER5L	8.26e-33	1.06e-32	0.265	0.774	0.628
SCN7A+IRF1+	CST3	1.11e-32	1.42e-32	-0.308	0.929	0.913
SCN7A+IRF1+	REV3L	3.18e-32	4.04e-32	-0.315	0.34	0.49
SCN7A+IRF1+	ITGA2	7.32e-32	9.29e-32	-0.263	0.024	0.148
SCN7A+IRF1+	ASPN	1.48e-31	1.88e-31	-0.489	0.924	0.857
SCN7A+IRF1+	ADAMTSL4	3.06e-31	3.85e-31	-0.289	0.356	0.498
SCN7A+IRF1+	ACTN1	1.27e-30	1.6e-30	-0.254	0.135	0.283
SCN7A+IRF1+	LOXL1	4.89e-30	6.13e-30	-0.318	0.278	0.425
SCN7A+IRF1+	ACKR3	5.06e-30	6.33e-30	-0.398	0.185	0.337
SCN7A+IRF1+	KLF4	2.06e-29	2.57e-29	0.294	0.976	0.894
SCN7A+IRF1+	CD151	2.1e-29	2.61e-29	-0.294	0.553	0.637
SCN7A+IRF1+	HLA-C	2.2e-29	2.73e-29	-0.311	0.066	0.197
SCN7A+IRF1+	HSPB1	2.37e-29	2.94e-29	-0.614	0.807	0.828
SCN7A+IRF1+	ERO1B	4.93e-29	6.09e-29	0.268	0.329	0.194
SCN7A+IRF1+	ITGBL1	8.16e-29	1e-28	-0.26	0.004	0.106
SCN7A+IRF1+	ANXA4	8.33e-29	1.02e-28	-0.345	0.32	0.443
SCN7A+IRF1+	ABL2	4.13e-28	5.05e-28	0.268	0.414	0.273
SCN7A+IRF1+	MEG3	4.18e-28	5.11e-28	0.323	0.975	0.949
SCN7A+IRF1+	MEG8	4.51e-28	5.49e-28	0.381	0.782	0.678
SCN7A+IRF1+	PI16	8.12e-28	9.86e-28	-0.528	0.033	0.149
SCN7A+IRF1+	PDLIM5	9.6e-28	1.16e-27	-0.259	0.318	0.461
SCN7A+IRF1+	SULF2	1.28e-27	1.54e-27	-0.263	0.355	0.493
SCN7A+IRF1+	ENPP1	1.43e-27	1.72e-27	-0.404	0.331	0.464
SCN7A+IRF1+	IQGAP2	2.38e-27	2.85e-27	-0.271	0.176	0.319
SCN7A+IRF1+	IFITM2	5.31e-27	6.36e-27	0.262	0.659	0.531
SCN7A+IRF1+	EIF4A3	8.39e-27	1e-26	0.334	0.735	0.6
SCN7A+IRF1+	CRYAB	2.32e-25	2.76e-25	-0.375	0.25	0.38
SCN7A+IRF1+	MT-ND5	4.28e-24	5.09e-24	-0.298	0.898	0.921
SCN7A+IRF1+	TMEM45A	4.84e-24	5.73e-24	-0.253	0.271	0.394
SCN7A+IRF1+	RHOQ	4.85e-24	5.73e-24	-0.26	0.312	0.436
SCN7A+IRF1+	CRISPLD1	9.53e-24	1.12e-23	-0.275	0.34	0.458
SCN7A+IRF1+	EGR1	1.67e-23	1.97e-23	0.294	0.985	0.925
SCN7A+IRF1+	SYNE2	1.08e-22	1.26e-22	-0.305	0.416	0.527
SCN7A+IRF1+	KCNMA1	5.81e-22	6.8e-22	-0.265	0.155	0.276
SCN7A+IRF1+	INHBA	1.43e-21	1.67e-21	-0.517	0.292	0.403
SCN7A+IRF1+	S100A16	5.43e-21	6.32e-21	-0.263	0.469	0.552
SCN7A+IRF1+	CSRP2	7.68e-21	8.92e-21	-0.263	0.228	0.363
SCN7A+IRF1+	FABP5	9.99e-21	1.16e-20	-0.905	0.358	0.452
SCN7A+IRF1+	EZR	4.32e-20	4.99e-20	-0.367	0.218	0.326
SCN7A+IRF1+	DUSP2	5.16e-20	5.95e-20	-0.355	0.044	0.136
SCN7A+IRF1+	AUXG01000058.1	5.34e-20	6.14e-20	-0.39	0.456	0.555
SCN7A+IRF1+	ABI3BP	5.54e-20	6.36e-20	-0.425	0.516	0.58
SCN7A+IRF1+	LOX	3.74e-19	4.28e-19	-0.299	0.654	0.671
SCN7A+IRF1+	TUBB2A	6.54e-19	7.46e-19	-0.423	0.647	0.686
SCN7A+IRF1+	GAS2	6.6e-19	7.51e-19	-0.252	0.144	0.253
SCN7A+IRF1+	MT2A	7.31e-19	8.29e-19	-0.717	0.26	0.362
SCN7A+IRF1+	COL16A1	1.24e-18	1.41e-18	-0.28	0.562	0.617
SCN7A+IRF1+	SULF1	1.33e-18	1.5e-18	-0.307	0.563	0.61
SCN7A+IRF1+	ITM2B	3.66e-18	4.12e-18	-0.368	0.977	0.945
SCN7A+IRF1+	HBEGF	3.72e-18	4.18e-18	-0.751	0.144	0.244
SCN7A+IRF1+	LSP1	5.61e-18	6.29e-18	-0.288	0.116	0.213
SCN7A+IRF1+	ANK3	7.69e-18	8.6e-18	-0.251	0.153	0.259
SCN7A+IRF1+	FNDC1	9.05e-18	1.01e-17	-0.421	0.948	0.849
SCN7A+IRF1+	RGS16	1.03e-17	1.14e-17	0.297	0.533	0.41
SCN7A+IRF1+	PTN	2.22e-17	2.46e-17	-0.453	0.947	0.895
SCN7A+IRF1+	SCARA3	2.39e-17	2.65e-17	-0.307	0.339	0.428
SCN7A+IRF1+	BHLHE40	2.76e-17	3.05e-17	-0.27	0.13	0.231
SCN7A+IRF1+	BOC	7.34e-17	8.09e-17	-0.254	0.764	0.761
SCN7A+IRF1+	THBS2	1.25e-16	1.38e-16	-0.283	0.451	0.539
SCN7A+IRF1+	MMP16	1.89e-16	2.07e-16	-0.258	0.355	0.448
SCN7A+IRF1+	XIST	2.48e-16	2.71e-16	-0.345	0.545	0.643
SCN7A+IRF1+	ZNF331	3.07e-16	3.35e-16	0.263	0.411	0.304
SCN7A+IRF1+	EMP3	2.09e-15	2.27e-15	-0.465	0.956	0.905
SCN7A+IRF1+	CENPW	3.58e-15	3.89e-15	-0.264	0.185	0.278
SCN7A+IRF1+	PKM	5.16e-15	5.59e-15	-0.254	0.679	0.681
SCN7A+IRF1+	FOXC1	6.2e-15	6.7e-15	-0.307	0.372	0.457
SCN7A+IRF1+	GAPDH	6.56e-15	7.08e-15	-0.268	0.996	0.972
SCN7A+IRF1+	CD44	1.67e-14	1.8e-14	-0.282	0.578	0.622
SCN7A+IRF1+	MAFB	1.85e-14	1.98e-14	-0.268	0.244	0.341
SCN7A+IRF1+	HHIP	4.22e-14	4.52e-14	-0.277	0.126	0.213
SCN7A+IRF1+	ENO1	6.12e-14	6.54e-14	-0.289	0.82	0.805
SCN7A+IRF1+	HSPA6	3.46e-12	3.69e-12	0.491	0.232	0.152
SCN7A+IRF1+	HLA-B	6.45e-12	6.86e-12	-0.29	0.311	0.385
SCN7A+IRF1+	CRABP1	8.46e-12	8.97e-12	-0.431	0.381	0.45
SCN7A+IRF1+	DEK	2.07e-11	2.19e-11	-0.256	0.819	0.781
SCN7A+IRF1+	TNC	2.73e-11	2.89e-11	-0.281	0.242	0.325
SCN7A+IRF1+	TYMS	1.52e-10	1.6e-10	-0.361	0.087	0.15
SCN7A+IRF1+	APOE	2.48e-10	2.61e-10	-0.414	0.078	0.142
SCN7A+IRF1+	FBLN1	4.36e-10	4.57e-10	-0.327	0.893	0.834
SCN7A+IRF1+	GADD45G	6.18e-10	6.47e-10	-0.325	0.369	0.445
SCN7A+IRF1+	SOX9	7.97e-10	8.31e-10	-0.32	0.209	0.276
SCN7A+IRF1+	NEAT1	5.18e-09	5.39e-09	-0.363	0.708	0.735
SCN7A+IRF1+	IGFBP6	2.08e-08	2.16e-08	-0.573	0.92	0.838
SCN7A+IRF1+	HBB	2.63e-08	2.72e-08	0.711	0.192	0.132
SCN7A+IRF1+	TUBB3	4.16e-08	4.3e-08	0.336	0.321	0.264
SCN7A+IRF1+	KERA	2.93e-07	3.03e-07	-0.31	0.183	0.237
SCN7A+IRF1+	TMSB4X	3.11e-07	3.2e-07	-0.422	0.996	0.964
SCN7A+IRF1+	TNMD	1.45e-06	1.49e-06	-0.926	0.154	0.197
SCN7A+IRF1+	COL9A3	8.1e-06	8.3e-06	-0.683	0.067	0.106
SCN7A+IRF1+	NUSAP1	0.000522	0.000534	-0.309	0.081	0.111
SCN7A+IRF1+	PCLAF	0.00129	0.00131	-0.26	0.122	0.15
SCN7A+IRF1+	RGCC	0.00234	0.00238	-0.515	0.501	0.48
SCN7A+IRF1+	HIST1H4C	0.00384	0.0039	-0.497	0.607	0.533
SCN7A+IRF1+	NTN4	0.0162	0.0164	-0.257	0.219	0.174
SCN7A+IRF1+	CENPF	0.0173	0.0175	-0.421	0.084	0.102
SCN7A+IRF1+	CD55	0.0206	0.0208	-0.271	0.454	0.441
MFAP5+IGFBP4+	DLK1	4.16e-207	1.62e-204	0.742	0.997	0.867
MFAP5+IGFBP4+	IGFBP4	6.53e-189	1.27e-186	0.731	0.955	0.746
MFAP5+IGFBP4+	MFAP5	9.17e-166	1.19e-163	0.802	0.964	0.679
MFAP5+IGFBP4+	LUM	4.38e-160	4.24e-158	0.644	0.981	0.789
MFAP5+IGFBP4+	PDGFRL	9.67e-158	7.51e-156	0.699	0.884	0.619
MFAP5+IGFBP4+	PROCR	4.77e-155	3.08e-153	0.63	0.826	0.464
MFAP5+IGFBP4+	F10	3.75e-154	2.08e-152	0.627	0.607	0.223
MFAP5+IGFBP4+	TMEM176B	4.63e-153	2.25e-151	0.491	0.431	0.116
MFAP5+IGFBP4+	DPT	6.24e-151	2.69e-149	0.884	0.899	0.726
MFAP5+IGFBP4+	ITM2A	9.09e-150	3.53e-148	0.561	0.993	0.943
MFAP5+IGFBP4+	H19	4.93e-144	1.74e-142	0.543	0.998	0.938
MFAP5+IGFBP4+	DCN	5.59e-143	1.81e-141	0.456	0.997	0.933
MFAP5+IGFBP4+	GSN	1.14e-142	3.41e-141	0.692	0.973	0.888
MFAP5+IGFBP4+	GPC3	3.63e-122	1.01e-120	0.533	0.953	0.689
MFAP5+IGFBP4+	ENTPD2	7.15e-121	1.85e-119	0.396	0.52	0.193
MFAP5+IGFBP4+	COL3A1	3.83e-120	9.28e-119	0.426	1	0.999
MFAP5+IGFBP4+	SERPING1	8.29e-116	1.89e-114	0.491	0.872	0.601
MFAP5+IGFBP4+	HSPA1A	6.46e-115	1.39e-113	0.607	0.997	0.957
MFAP5+IGFBP4+	SOD3	6.16e-114	1.26e-112	0.532	0.876	0.656
MFAP5+IGFBP4+	MALAT1	1.18e-113	2.29e-112	-0.788	0.902	0.99
MFAP5+IGFBP4+	IGFBP3	1.84e-110	3.4e-109	0.681	0.818	0.51
MFAP5+IGFBP4+	DHRS3	2.24e-110	3.95e-109	0.419	0.594	0.26
MFAP5+IGFBP4+	MFAP4	1.35e-109	2.28e-108	0.559	0.931	0.819
MFAP5+IGFBP4+	MEST	1.81e-107	2.92e-106	0.404	0.986	0.981
MFAP5+IGFBP4+	HMCN2	5.95e-107	9.24e-106	0.291	0.394	0.123
MFAP5+IGFBP4+	DNAJB1	1.4e-105	2.09e-104	0.565	0.975	0.911
MFAP5+IGFBP4+	SERPINF1	1.7e-105	2.45e-104	0.453	0.935	0.792
MFAP5+IGFBP4+	COL6A3	5.27e-105	7.3e-104	-0.634	0.871	0.939
MFAP5+IGFBP4+	FBLN1	5.15e-104	6.89e-103	0.539	0.934	0.832
MFAP5+IGFBP4+	XIST	1.33e-103	1.72e-102	-0.967	0.339	0.661
MFAP5+IGFBP4+	JUND	3.95e-102	4.94e-101	0.397	0.999	0.988
MFAP5+IGFBP4+	FST	9.91e-102	1.2e-100	0.608	0.76	0.443
MFAP5+IGFBP4+	FUS	1.77e-101	2.08e-100	-0.538	0.805	0.934
MFAP5+IGFBP4+	POSTN	4.52e-101	5.16e-100	0.566	0.995	0.958
MFAP5+IGFBP4+	ZFP36	5.09e-101	5.64e-100	0.589	0.981	0.909
MFAP5+IGFBP4+	PID1	5.33e-99	5.75e-98	0.391	0.63	0.309
MFAP5+IGFBP4+	PI15	1.54e-98	1.61e-97	0.313	0.349	0.106
MFAP5+IGFBP4+	SPON2	4.85e-98	4.95e-97	0.563	0.812	0.549
MFAP5+IGFBP4+	RPS26	1.31e-95	1.31e-94	0.381	0.996	0.976
MFAP5+IGFBP4+	AGTR1	2.27e-95	2.2e-94	0.431	0.701	0.386
MFAP5+IGFBP4+	JUNB	3.16e-94	2.99e-93	0.524	0.995	0.96
MFAP5+IGFBP4+	ACKR3	4.91e-93	4.54e-92	0.495	0.603	0.291
MFAP5+IGFBP4+	ASPN	5.46e-93	4.93e-92	0.618	0.946	0.857
MFAP5+IGFBP4+	COL1A1	1.58e-92	1.39e-91	0.352	1	0.998
MFAP5+IGFBP4+	TMEM176A	4.85e-89	4.18e-88	0.323	0.374	0.128
MFAP5+IGFBP4+	GNAS	7.72e-88	6.51e-87	0.346	0.982	0.99
MFAP5+IGFBP4+	CXCL12	1.05e-87	8.7e-87	0.445	0.891	0.615
MFAP5+IGFBP4+	LGALS3BP	1.73e-84	1.4e-83	0.41	0.545	0.254
MFAP5+IGFBP4+	BGN	1.69e-83	1.34e-82	-1.02	0.614	0.774
MFAP5+IGFBP4+	FNDC1	3.94e-83	3.06e-82	0.496	0.938	0.852
MFAP5+IGFBP4+	PTN	1.39e-82	1.06e-81	-0.732	0.797	0.911
MFAP5+IGFBP4+	IL32	2.31e-82	1.72e-81	0.518	0.736	0.428
MFAP5+IGFBP4+	MMP2	1.06e-80	7.78e-80	0.34	0.964	0.937
MFAP5+IGFBP4+	OAF	4.26e-80	3.06e-79	0.417	0.809	0.565
MFAP5+IGFBP4+	UBB	8.63e-80	6.09e-79	0.387	0.99	0.979
MFAP5+IGFBP4+	ECRG4	1.54e-79	1.06e-78	-0.846	0.174	0.482
MFAP5+IGFBP4+	MT-ATP6	3.44e-79	2.34e-78	-0.524	0.91	0.981
MFAP5+IGFBP4+	SELENOP	5.93e-79	3.97e-78	0.381	0.735	0.43
MFAP5+IGFBP4+	RBP1	9.2e-78	6.05e-77	0.442	0.693	0.409
MFAP5+IGFBP4+	SFPQ	1.03e-77	6.68e-77	-0.459	0.724	0.861
MFAP5+IGFBP4+	COL5A1	1.3e-76	8.29e-76	0.306	0.976	0.979
MFAP5+IGFBP4+	GALNT17	9.94e-76	6.22e-75	0.252	0.443	0.185
MFAP5+IGFBP4+	CD9	1.31e-75	8.09e-75	-1.07	0.161	0.459
MFAP5+IGFBP4+	ISLR	3.86e-75	2.34e-74	0.405	0.955	0.89
MFAP5+IGFBP4+	PCOLCE	1.27e-74	7.56e-74	0.337	0.98	0.97
MFAP5+IGFBP4+	NCL	1.53e-74	8.99e-74	-0.409	0.836	0.928
MFAP5+IGFBP4+	ADAMTSL4	3.28e-74	1.9e-73	0.382	0.727	0.457
MFAP5+IGFBP4+	PRDX4	9.6e-74	5.48e-73	0.366	0.931	0.876
MFAP5+IGFBP4+	SMOC2	4.43e-73	2.49e-72	0.422	0.793	0.528
MFAP5+IGFBP4+	CD34	9.22e-73	5.11e-72	0.397	0.84	0.613
MFAP5+IGFBP4+	GPX3	1.26e-72	6.87e-72	0.389	0.55	0.273
MFAP5+IGFBP4+	MT-ND1	4.49e-72	2.42e-71	-0.475	0.844	0.953
MFAP5+IGFBP4+	FTL	6.37e-72	3.38e-71	0.339	0.997	0.982
MFAP5+IGFBP4+	FSTL3	2.13e-71	1.12e-70	0.29	0.458	0.202
MFAP5+IGFBP4+	HNRNPA2B1	1.21e-70	6.26e-70	-0.371	0.942	0.972
MFAP5+IGFBP4+	PTMA	1.66e-69	8.46e-69	-0.374	0.984	0.994
MFAP5+IGFBP4+	NUCKS1	5.3e-69	2.67e-68	-0.407	0.895	0.96
MFAP5+IGFBP4+	NAP1L1	1.15e-68	5.7e-68	-0.36	0.884	0.946
MFAP5+IGFBP4+	CEBPD	1.72e-68	8.44e-68	0.589	0.936	0.794
MFAP5+IGFBP4+	SEMA3C	2.06e-68	1e-67	0.519	0.803	0.594
MFAP5+IGFBP4+	MGP	1.8e-67	8.6e-67	0.4	0.978	0.963
MFAP5+IGFBP4+	CNTFR	1.91e-67	9.03e-67	0.32	0.674	0.375
MFAP5+IGFBP4+	OLFML3	2.05e-67	9.52e-67	0.364	0.917	0.743
MFAP5+IGFBP4+	ANGPTL1	2.06e-67	9.52e-67	0.424	0.877	0.822
MFAP5+IGFBP4+	SERF2	4.47e-67	2.04e-66	0.265	0.998	0.982
MFAP5+IGFBP4+	SFRP4	5e-67	2.25e-66	0.613	0.536	0.268
MFAP5+IGFBP4+	NT5E	6.76e-67	3.02e-66	0.284	0.59	0.321
MFAP5+IGFBP4+	VWA1	9.98e-67	4.4e-66	0.405	0.735	0.494
MFAP5+IGFBP4+	NEGR1	7.34e-66	3.2e-65	0.332	0.525	0.256
MFAP5+IGFBP4+	HSPA1B	7.56e-65	3.26e-64	0.428	0.964	0.914
MFAP5+IGFBP4+	MT-CO3	2.97e-64	1.27e-63	-0.444	0.921	0.98
MFAP5+IGFBP4+	COL1A2	1.09e-63	4.62e-63	0.283	0.999	0.999
MFAP5+IGFBP4+	GOLGB1	7.91e-63	3.3e-62	-0.48	0.6	0.773
MFAP5+IGFBP4+	SCG5	1.86e-62	7.67e-62	0.346	0.639	0.373
MFAP5+IGFBP4+	CPE	1.77e-61	7.24e-61	0.35	0.747	0.512
MFAP5+IGFBP4+	AKAP12	1.49e-60	6.01e-60	0.391	0.919	0.715
MFAP5+IGFBP4+	MXRA8	3.52e-60	1.41e-59	0.357	0.87	0.721
MFAP5+IGFBP4+	HNRNPU	4.05e-60	1.6e-59	-0.466	0.792	0.917
MFAP5+IGFBP4+	TNFSF9	5.23e-60	2.05e-59	0.466	0.69	0.464
MFAP5+IGFBP4+	SOX9	8.12e-60	3.15e-59	-0.523	0.041	0.291
MFAP5+IGFBP4+	MRC2	9.1e-60	3.5e-59	0.355	0.91	0.869
MFAP5+IGFBP4+	UBC	1.26e-59	4.78e-59	0.366	0.987	0.984
MFAP5+IGFBP4+	MMP23B	2.02e-59	7.59e-59	0.357	0.83	0.645
MFAP5+IGFBP4+	EFEMP2	3.53e-59	1.32e-58	0.31	0.9	0.808
MFAP5+IGFBP4+	SPARC	4.17e-59	1.54e-58	0.278	0.995	0.995
MFAP5+IGFBP4+	KLF2	3.12e-58	1.14e-57	0.599	0.942	0.911
MFAP5+IGFBP4+	KCNQ1OT1	3.37e-58	1.22e-57	-0.618	0.592	0.811
MFAP5+IGFBP4+	MT-ND2	4.76e-58	1.71e-57	-0.419	0.843	0.949
MFAP5+IGFBP4+	MT-CO2	5.6e-58	1.99e-57	-0.39	0.919	0.983
MFAP5+IGFBP4+	COL11A1	6.57e-58	2.32e-57	-1.12	0.042	0.281
MFAP5+IGFBP4+	FBLN5	2.42e-57	8.41e-57	0.38	0.804	0.675
MFAP5+IGFBP4+	TRPS1	2.43e-57	8.41e-57	-0.451	0.417	0.618
MFAP5+IGFBP4+	CDKN1C	3.29e-57	1.13e-56	0.347	0.92	0.802
MFAP5+IGFBP4+	TSPAN4	1.33e-56	4.53e-56	0.333	0.814	0.625
MFAP5+IGFBP4+	C1R	3.13e-56	1.06e-55	0.361	0.882	0.702
MFAP5+IGFBP4+	NDUFA4L2	3.29e-55	1.1e-54	-1.19	0.033	0.263
MFAP5+IGFBP4+	FXYD1	5.02e-55	1.66e-54	0.356	0.879	0.749
MFAP5+IGFBP4+	MT-ND4	8.64e-55	2.84e-54	-0.383	0.914	0.98
MFAP5+IGFBP4+	PLAT	1.57e-54	5.12e-54	0.258	0.446	0.215
MFAP5+IGFBP4+	SERPINH1	2.19e-54	7.08e-54	0.329	0.968	0.955
MFAP5+IGFBP4+	AQP1	7.82e-54	2.51e-53	-0.643	0.116	0.351
MFAP5+IGFBP4+	HSPB6	8.27e-54	2.63e-53	0.405	0.704	0.5
MFAP5+IGFBP4+	TMEM59L	2.63e-53	8.3e-53	0.284	0.458	0.227
MFAP5+IGFBP4+	ABI3BP	3.8e-53	1.19e-52	-0.586	0.402	0.589
MFAP5+IGFBP4+	SEPTIN7	2.28e-52	7.08e-52	-0.31	0.848	0.924
MFAP5+IGFBP4+	MT-ND5	9.96e-52	3.07e-51	-0.449	0.82	0.928
MFAP5+IGFBP4+	EGFL6	5.47e-51	1.67e-50	0.332	0.913	0.755
MFAP5+IGFBP4+	ADAMTS2	6.17e-51	1.87e-50	0.294	0.705	0.485
MFAP5+IGFBP4+	NUPR1	7.14e-51	2.15e-50	0.355	0.921	0.853
MFAP5+IGFBP4+	FXYD5	8.02e-51	2.39e-50	-0.399	0.072	0.3
MFAP5+IGFBP4+	NID1	2.7e-50	8e-50	0.275	0.853	0.636
MFAP5+IGFBP4+	ACAN	9.81e-50	2.88e-49	-0.588	0.016	0.224
MFAP5+IGFBP4+	ARGLU1	1.26e-49	3.68e-49	-0.386	0.589	0.755
MFAP5+IGFBP4+	CERCAM	1.28e-49	3.7e-49	0.317	0.817	0.666
MFAP5+IGFBP4+	HIC1	2.27e-49	6.52e-49	0.315	0.708	0.455
MFAP5+IGFBP4+	MSN	2.81e-49	8.01e-49	-0.444	0.363	0.549
MFAP5+IGFBP4+	CADM1	4.2e-49	1.19e-48	-0.404	0.088	0.308
MFAP5+IGFBP4+	FAM133B	4.87e-49	1.37e-48	-0.456	0.556	0.734
MFAP5+IGFBP4+	FGF18	4.94e-49	1.38e-48	0.337	0.764	0.525
MFAP5+IGFBP4+	NPW	6.64e-48	1.84e-47	-0.604	0.127	0.351
MFAP5+IGFBP4+	CLEC3B	6.78e-48	1.86e-47	0.313	0.52	0.289
MFAP5+IGFBP4+	NEAT1	9.74e-48	2.66e-47	-0.736	0.6	0.745
MFAP5+IGFBP4+	HMGB1	9.79e-48	2.66e-47	-0.367	0.948	0.976
MFAP5+IGFBP4+	FOXC1	2.71e-47	7.29e-47	-0.493	0.247	0.467
MFAP5+IGFBP4+	IGFBP6	2.83e-47	7.58e-47	0.282	0.944	0.838
MFAP5+IGFBP4+	HNRNPR	3.99e-47	1.06e-46	-0.328	0.625	0.758
MFAP5+IGFBP4+	EZR	4.34e-47	1.14e-46	-0.463	0.111	0.334
MFAP5+IGFBP4+	BIN1	7.96e-47	2.09e-46	0.286	0.807	0.624
MFAP5+IGFBP4+	CAPN6	1.13e-46	2.95e-46	0.266	0.92	0.715
MFAP5+IGFBP4+	RHOB	3.27e-46	8.47e-46	0.422	0.879	0.805
MFAP5+IGFBP4+	HNRNPA3	5.05e-46	1.3e-45	-0.314	0.802	0.863
MFAP5+IGFBP4+	TNXB	6.37e-46	1.63e-45	0.329	0.939	0.815
MFAP5+IGFBP4+	SOX5	1.19e-45	3.01e-45	-0.422	0.024	0.219
MFAP5+IGFBP4+	DDX3X	2.75e-45	6.92e-45	-0.37	0.711	0.834
MFAP5+IGFBP4+	MT-CO1	3.9e-45	9.75e-45	-0.351	0.921	0.986
MFAP5+IGFBP4+	ATRX	4.59e-45	1.14e-44	-0.326	0.669	0.809
MFAP5+IGFBP4+	APLP2	4.98e-45	1.23e-44	-0.507	0.64	0.743
MFAP5+IGFBP4+	S100A13	2.17e-44	5.32e-44	0.295	0.886	0.764
MFAP5+IGFBP4+	MT-CYB	2.19e-44	5.34e-44	-0.343	0.918	0.985
MFAP5+IGFBP4+	NASP	2.59e-44	6.28e-44	-0.405	0.579	0.717
MFAP5+IGFBP4+	CREB3L1	4.33e-44	1.04e-43	0.267	0.702	0.483
MFAP5+IGFBP4+	CCDC88A	8.43e-44	2.02e-43	-0.383	0.487	0.654
MFAP5+IGFBP4+	KLF4	1.36e-43	3.24e-43	0.388	0.943	0.899
MFAP5+IGFBP4+	PRSS35	1.73e-43	4.1e-43	-0.533	0.194	0.399
MFAP5+IGFBP4+	TMSB4X	5.21e-43	1.23e-42	-0.561	0.966	0.968
MFAP5+IGFBP4+	FILIP1L	6.53e-43	1.53e-42	-0.512	0.599	0.734
MFAP5+IGFBP4+	KTN1	7.2e-43	1.67e-42	-0.309	0.57	0.723
MFAP5+IGFBP4+	LUC7L3	8.05e-43	1.86e-42	-0.365	0.568	0.742
MFAP5+IGFBP4+	NFIA	1.09e-42	2.51e-42	-0.361	0.882	0.948
MFAP5+IGFBP4+	PNISR	1.2e-42	2.74e-42	-0.344	0.691	0.832
MFAP5+IGFBP4+	PRG4	1.71e-42	3.87e-42	-1.73	0.012	0.194
MFAP5+IGFBP4+	TPR	3.36e-42	7.59e-42	-0.327	0.67	0.778
MFAP5+IGFBP4+	DDX5	4.47e-42	1e-41	-0.307	0.893	0.96
MFAP5+IGFBP4+	PRKDC	1.13e-41	2.53e-41	-0.336	0.44	0.601
MFAP5+IGFBP4+	FKBP9	1.38e-41	3.06e-41	0.271	0.788	0.649
MFAP5+IGFBP4+	C1QTNF2	1.51e-41	3.34e-41	0.267	0.774	0.601
MFAP5+IGFBP4+	XRCC5	2.89e-41	6.34e-41	-0.283	0.623	0.748
MFAP5+IGFBP4+	LINC00632	3.35e-41	7.29e-41	-0.397	0.471	0.643
MFAP5+IGFBP4+	ARF4	3.47e-41	7.51e-41	0.255	0.934	0.889
MFAP5+IGFBP4+	NXT1	1.26e-40	2.72e-40	0.313	0.673	0.459
MFAP5+IGFBP4+	ACTN1	6.29e-40	1.35e-39	-0.296	0.088	0.284
MFAP5+IGFBP4+	PLPP1	9.84e-40	2.1e-39	0.278	0.73	0.563
MFAP5+IGFBP4+	PRRC2C	2.1e-39	4.45e-39	-0.285	0.768	0.867
MFAP5+IGFBP4+	GADD45B	2.2e-39	4.63e-39	0.493	0.875	0.779
MFAP5+IGFBP4+	PLP1	2.42e-39	5.07e-39	0.259	0.783	0.579
MFAP5+IGFBP4+	NAV1	2.61e-39	5.44e-39	-0.276	0.155	0.36
MFAP5+IGFBP4+	ANKRD11	3.35e-39	6.94e-39	-0.321	0.606	0.729
MFAP5+IGFBP4+	CAV1	5.81e-39	1.2e-38	-0.753	0.215	0.405
MFAP5+IGFBP4+	TPM3	1.4e-38	2.87e-38	-0.298	0.616	0.729
MFAP5+IGFBP4+	SGCE	1.53e-38	3.13e-38	0.261	0.853	0.74
MFAP5+IGFBP4+	ROCK1	1.83e-38	3.71e-38	-0.292	0.406	0.576
MFAP5+IGFBP4+	LRRN4CL	2.02e-38	4.09e-38	0.254	0.673	0.447
MFAP5+IGFBP4+	TMSB10	4.1e-38	8.24e-38	0.291	0.998	0.975
MFAP5+IGFBP4+	NKTR	4.18e-38	8.35e-38	-0.38	0.559	0.699
MFAP5+IGFBP4+	MEG8	6.77e-38	1.35e-37	-0.422	0.532	0.706
MFAP5+IGFBP4+	THY1	1.1e-37	2.18e-37	0.276	0.895	0.719
MFAP5+IGFBP4+	FABP5	1.31e-37	2.58e-37	-0.897	0.277	0.458
MFAP5+IGFBP4+	PNN	4.2e-37	8.22e-37	-0.31	0.647	0.767
MFAP5+IGFBP4+	SET	4.57e-37	8.91e-37	-0.264	0.83	0.894
MFAP5+IGFBP4+	FBN1	8.07e-37	1.56e-36	0.292	0.927	0.886
MFAP5+IGFBP4+	SPAG9	1.07e-35	2.06e-35	-0.32	0.525	0.663
MFAP5+IGFBP4+	PPP1R15A	1.3e-35	2.5e-35	0.31	0.935	0.876
MFAP5+IGFBP4+	BDP1	1.92e-35	3.66e-35	-0.307	0.398	0.56
MFAP5+IGFBP4+	N4BP2L2	2.06e-35	3.91e-35	-0.3	0.587	0.714
MFAP5+IGFBP4+	HNRNPAB	2.24e-35	4.24e-35	-0.308	0.523	0.655
MFAP5+IGFBP4+	SRRM2	3.42e-35	6.45e-35	-0.263	0.825	0.906
MFAP5+IGFBP4+	CYP1B1	5.12e-35	9.6e-35	-0.403	0.087	0.265
MFAP5+IGFBP4+	DEK	5.81e-35	1.08e-34	-0.379	0.706	0.794
MFAP5+IGFBP4+	NR4A2	8.85e-35	1.64e-34	-0.653	0.304	0.486
MFAP5+IGFBP4+	FOXP1	1.07e-34	1.98e-34	-0.328	0.541	0.673
MFAP5+IGFBP4+	CALM1	1.17e-34	2.16e-34	-0.255	0.939	0.961
MFAP5+IGFBP4+	STAT3	1.2e-34	2.19e-34	-0.307	0.621	0.756
MFAP5+IGFBP4+	DDX46	2.67e-34	4.86e-34	-0.276	0.458	0.61
MFAP5+IGFBP4+	DDX17	4.44e-34	8.06e-34	-0.291	0.766	0.871
MFAP5+IGFBP4+	RPS10	4.85e-34	8.75e-34	0.295	0.965	0.92
MFAP5+IGFBP4+	DST	5.13e-34	9.21e-34	-0.44	0.589	0.7
MFAP5+IGFBP4+	RBM25	1.19e-33	2.13e-33	-0.276	0.716	0.824
MFAP5+IGFBP4+	ZC3H13	2e-33	3.55e-33	-0.284	0.522	0.654
MFAP5+IGFBP4+	GPNMB	2.41e-33	4.27e-33	-0.387	0.298	0.467
MFAP5+IGFBP4+	ADM	3.11e-33	5.49e-33	0.254	0.382	0.208
MFAP5+IGFBP4+	UBXN4	4.73e-33	8.31e-33	-0.263	0.718	0.812
MFAP5+IGFBP4+	HTRA3	7.26e-33	1.27e-32	0.252	0.688	0.493
MFAP5+IGFBP4+	HNRNPD	1.02e-32	1.77e-32	-0.264	0.668	0.767
MFAP5+IGFBP4+	HES1	1.02e-32	1.77e-32	0.493	0.783	0.644
MFAP5+IGFBP4+	MEG3	1.15e-32	1.98e-32	-0.338	0.872	0.96
MFAP5+IGFBP4+	LOX	1.19e-32	2.05e-32	0.255	0.789	0.657
MFAP5+IGFBP4+	SRSF5	1.29e-32	2.2e-32	-0.282	0.661	0.78
MFAP5+IGFBP4+	EIF3A	1.32e-32	2.25e-32	-0.261	0.668	0.768
MFAP5+IGFBP4+	CD248	1.53e-32	2.6e-32	0.3	0.765	0.581
MFAP5+IGFBP4+	INTS6	1.77e-32	2.99e-32	-0.383	0.512	0.673
MFAP5+IGFBP4+	ADIRF	2.94e-32	4.93e-32	-0.595	0.03	0.179
MFAP5+IGFBP4+	ITGB5	4.24e-32	7.09e-32	-0.26	0.055	0.215
MFAP5+IGFBP4+	CHD4	2.56e-31	4.27e-31	-0.296	0.547	0.667
MFAP5+IGFBP4+	BZW1	9.97e-31	1.65e-30	-0.285	0.677	0.754
MFAP5+IGFBP4+	ANP32B	2.66e-30	4.39e-30	-0.268	0.703	0.783
MFAP5+IGFBP4+	PDLIM3	3.54e-30	5.82e-30	-0.31	0.117	0.282
MFAP5+IGFBP4+	AOPEP	7.46e-30	1.22e-29	-0.264	0.092	0.249
MFAP5+IGFBP4+	KERA	9.95e-30	1.62e-29	0.335	0.385	0.216
MFAP5+IGFBP4+	AC020916.1	1.01e-29	1.63e-29	-0.332	0.511	0.662
MFAP5+IGFBP4+	SRRM1	1.19e-29	1.92e-29	-0.253	0.592	0.713
MFAP5+IGFBP4+	BCLAF1	1.31e-29	2.11e-29	-0.266	0.691	0.778
MFAP5+IGFBP4+	MACF1	1.48e-29	2.37e-29	-0.283	0.513	0.644
MFAP5+IGFBP4+	TPM2	1.58e-29	2.52e-29	-0.268	0.632	0.731
MFAP5+IGFBP4+	AUXG01000058.1	1.72e-29	2.73e-29	-0.471	0.413	0.557
MFAP5+IGFBP4+	AKAP13	1.76e-29	2.79e-29	-0.304	0.594	0.69
MFAP5+IGFBP4+	ANGPTL2	3.17e-29	5.01e-29	0.277	0.785	0.679
MFAP5+IGFBP4+	ANK3	6.77e-29	1.06e-28	-0.314	0.106	0.261
MFAP5+IGFBP4+	DDX24	6.9e-29	1.08e-28	-0.277	0.556	0.661
MFAP5+IGFBP4+	RIF1	1.27e-28	1.98e-28	-0.275	0.356	0.501
MFAP5+IGFBP4+	CSNK1A1	1.31e-28	2.04e-28	-0.263	0.646	0.729
MFAP5+IGFBP4+	IQGAP1	1.57e-28	2.43e-28	-0.276	0.493	0.606
MFAP5+IGFBP4+	SH3BGRL3	4.54e-28	6.98e-28	-0.664	0.73	0.779
MFAP5+IGFBP4+	HSPA8	5.45e-28	8.37e-28	0.276	0.976	0.961
MFAP5+IGFBP4+	MAP4	5.93e-28	9.06e-28	-0.261	0.652	0.751
MFAP5+IGFBP4+	PPP1R14A	1.5e-27	2.28e-27	0.268	0.448	0.276
MFAP5+IGFBP4+	SMC1A	2.47e-27	3.74e-27	-0.284	0.3	0.448
MFAP5+IGFBP4+	CILP	2.63e-27	3.98e-27	0.268	0.375	0.221
MFAP5+IGFBP4+	DHX36	2.77e-27	4.17e-27	-0.252	0.521	0.639
MFAP5+IGFBP4+	ANGPTL6	3.53e-27	5.29e-27	-0.296	0.122	0.281
MFAP5+IGFBP4+	PRNP	6.11e-27	9.12e-27	-0.332	0.31	0.444
MFAP5+IGFBP4+	RPS4Y1	6.28e-27	9.33e-27	0.356	0.394	0.231
MFAP5+IGFBP4+	JMJD1C	6.31e-27	9.34e-27	-0.305	0.617	0.72
MFAP5+IGFBP4+	NUFIP2	7.39e-27	1.09e-26	-0.294	0.526	0.647
MFAP5+IGFBP4+	LTBP1	7.84e-27	1.15e-26	-0.362	0.208	0.366
MFAP5+IGFBP4+	SYNCRIP	8.88e-27	1.3e-26	-0.252	0.596	0.679
MFAP5+IGFBP4+	AKAP9	9.6e-27	1.4e-26	-0.289	0.627	0.741
MFAP5+IGFBP4+	SLC38A2	1.04e-26	1.51e-26	-0.335	0.435	0.573
MFAP5+IGFBP4+	WIF1	1.28e-26	1.85e-26	-0.329	0.049	0.189
MFAP5+IGFBP4+	MIR99AHG	1.38e-26	1.99e-26	-0.348	0.593	0.703
MFAP5+IGFBP4+	CRISPLD1	2.09e-26	2.99e-26	-0.308	0.317	0.457
MFAP5+IGFBP4+	SYNE2	2.09e-26	2.99e-26	-0.349	0.395	0.526
MFAP5+IGFBP4+	TPM4	2.96e-26	4.22e-26	-0.291	0.654	0.738
MFAP5+IGFBP4+	ADGRG2	3.08e-26	4.38e-26	-0.345	0.251	0.397
MFAP5+IGFBP4+	HAPLN1	5.71e-26	8.08e-26	-0.571	0.003	0.116
MFAP5+IGFBP4+	ARID4B	7.57e-26	1.07e-25	-0.251	0.565	0.678
MFAP5+IGFBP4+	PHLDA2	7.67e-26	1.08e-25	-0.312	0.026	0.152
MFAP5+IGFBP4+	PTPN14	7.77e-26	1.09e-25	-0.281	0.302	0.448
MFAP5+IGFBP4+	SCX	8.76e-26	1.22e-25	-0.439	0.071	0.21
MFAP5+IGFBP4+	GLI3	9.24e-26	1.29e-25	-0.29	0.378	0.511
MFAP5+IGFBP4+	SMC4	1.06e-25	1.47e-25	-0.385	0.13	0.28
MFAP5+IGFBP4+	SYNE1	1.16e-25	1.6e-25	-0.276	0.432	0.559
MFAP5+IGFBP4+	RGCC	1.2e-25	1.65e-25	-0.63	0.345	0.496
MFAP5+IGFBP4+	CRIP2	1.23e-25	1.69e-25	-0.36	0.282	0.426
MFAP5+IGFBP4+	KIF5B	1.58e-25	2.15e-25	-0.272	0.624	0.71
MFAP5+IGFBP4+	CCDC144A	1.92e-25	2.61e-25	-0.291	0.155	0.305
MFAP5+IGFBP4+	GOLGA4	2.26e-25	3.07e-25	-0.265	0.684	0.784
MFAP5+IGFBP4+	COL9A2	2.93e-25	3.97e-25	-0.5	0.032	0.157
MFAP5+IGFBP4+	SLC5A3	3.79e-25	5.11e-25	-0.274	0.185	0.335
MFAP5+IGFBP4+	ARID1B	4.92e-25	6.6e-25	-0.263	0.429	0.56
MFAP5+IGFBP4+	HYMAI	6.06e-25	8.11e-25	-0.33	0.346	0.503
MFAP5+IGFBP4+	TAGLN	7.66e-25	1.02e-24	-0.461	0.11	0.25
MFAP5+IGFBP4+	HIF1A	1.71e-24	2.27e-24	-0.304	0.422	0.542
MFAP5+IGFBP4+	ZFAND2A	1.85e-24	2.44e-24	0.581	0.58	0.449
MFAP5+IGFBP4+	HELLS	2.56e-24	3.38e-24	-0.271	0.076	0.209
MFAP5+IGFBP4+	COL2A1	2.58e-24	3.4e-24	-1.3	0.065	0.197
MFAP5+IGFBP4+	AK1	9.28e-24	1.22e-23	-0.408	0.237	0.372
MFAP5+IGFBP4+	HBEGF	9.51e-24	1.24e-23	-0.775	0.11	0.245
MFAP5+IGFBP4+	FAT1	9.92e-24	1.29e-23	-0.284	0.321	0.456
MFAP5+IGFBP4+	LINC00342	1.91e-23	2.48e-23	-0.259	0.201	0.343
MFAP5+IGFBP4+	ZEB2	1.97e-23	2.55e-23	-0.31	0.391	0.511
MFAP5+IGFBP4+	ERRFI1	5.24e-23	6.76e-23	-0.55	0.326	0.445
MFAP5+IGFBP4+	LMNA	1.3e-22	1.67e-22	-0.322	0.938	0.959
MFAP5+IGFBP4+	COL12A1	1.65e-22	2.11e-22	-0.303	0.929	0.966
MFAP5+IGFBP4+	ITGBL1	2.17e-22	2.77e-22	-0.25	0.004	0.103
MFAP5+IGFBP4+	ANKRD28	2.96e-22	3.76e-22	-0.28	0.253	0.389
MFAP5+IGFBP4+	CXCL2	4.79e-22	6.07e-22	0.466	0.398	0.256
MFAP5+IGFBP4+	TNFAIP6	8.26e-22	1.04e-21	0.351	0.828	0.701
MFAP5+IGFBP4+	TPM1	9.35e-22	1.18e-21	-0.264	0.406	0.527
MFAP5+IGFBP4+	MAFF	9.75e-22	1.22e-21	0.252	0.571	0.43
MFAP5+IGFBP4+	CEBPB	9.89e-22	1.24e-21	0.256	0.797	0.687
MFAP5+IGFBP4+	IFITM3	1.03e-21	1.28e-21	0.337	0.952	0.857
MFAP5+IGFBP4+	REV3L	1.13e-21	1.41e-21	-0.3	0.372	0.483
MFAP5+IGFBP4+	MYC	1.53e-21	1.9e-21	0.307	0.77	0.647
MFAP5+IGFBP4+	TSC22D1	1.89e-21	2.34e-21	-0.34	0.752	0.819
MFAP5+IGFBP4+	SIX1	5.11e-21	6.29e-21	-0.252	0.343	0.465
MFAP5+IGFBP4+	HMGCS1	5.22e-21	6.41e-21	-0.39	0.393	0.503
MFAP5+IGFBP4+	HP1BP3	1.01e-20	1.23e-20	-0.257	0.693	0.771
MFAP5+IGFBP4+	HLA-C	1.16e-20	1.42e-20	-0.272	0.075	0.193
MFAP5+IGFBP4+	JUN	3.12e-20	3.8e-20	0.281	0.965	0.961
MFAP5+IGFBP4+	FTX	3.34e-20	4.05e-20	-0.289	0.356	0.475
MFAP5+IGFBP4+	PRELP	7.34e-20	8.87e-20	-0.356	0.172	0.298
MFAP5+IGFBP4+	TYMS	8.86e-20	1.07e-19	-0.382	0.045	0.153
MFAP5+IGFBP4+	RBP4	9.18e-20	1.1e-19	-0.316	0.072	0.185
MFAP5+IGFBP4+	CREB5	1.71e-19	2.05e-19	-0.494	0.63	0.686
MFAP5+IGFBP4+	PI16	1.88e-19	2.25e-19	0.378	0.234	0.126
MFAP5+IGFBP4+	MRPL18	4.18e-19	4.98e-19	0.309	0.742	0.615
MFAP5+IGFBP4+	TCF4	4.25e-19	5.04e-19	-0.282	0.83	0.872
MFAP5+IGFBP4+	EBF1	5.4e-19	6.39e-19	-0.258	0.611	0.691
MFAP5+IGFBP4+	SPARCL1	5.73e-19	6.76e-19	-0.37	0.777	0.764
MFAP5+IGFBP4+	SERTAD1	8.88e-19	1.04e-18	0.286	0.871	0.807
MFAP5+IGFBP4+	BTG2	1.28e-18	1.5e-18	0.271	0.844	0.766
MFAP5+IGFBP4+	CDKN1A	1.31e-18	1.53e-18	0.338	0.749	0.639
MFAP5+IGFBP4+	LSP1	2.21e-18	2.58e-18	-0.28	0.1	0.212
MFAP5+IGFBP4+	IER3	9.09e-18	1.06e-17	-0.47	0.254	0.392
MFAP5+IGFBP4+	PLP2	1.85e-17	2.14e-17	-0.292	0.411	0.509
MFAP5+IGFBP4+	INHBA	1.02e-16	1.18e-16	-0.494	0.291	0.4
MFAP5+IGFBP4+	PEG3	2.8e-16	3.22e-16	-0.36	0.568	0.624
MFAP5+IGFBP4+	PHLDA1	3.24e-16	3.72e-16	-0.287	0.36	0.471
MFAP5+IGFBP4+	HES4	5.65e-16	6.47e-16	0.296	0.429	0.306
MFAP5+IGFBP4+	BOC	6.49e-16	7.4e-16	-0.258	0.745	0.763
MFAP5+IGFBP4+	DUSP2	8.92e-16	1.01e-15	-0.363	0.045	0.134
MFAP5+IGFBP4+	IDI1	1.31e-15	1.48e-15	-0.268	0.501	0.588
MFAP5+IGFBP4+	ENO1	1.72e-15	1.95e-15	-0.269	0.769	0.811
MFAP5+IGFBP4+	ENPP1	1.8e-15	2.03e-15	-0.356	0.372	0.457
MFAP5+IGFBP4+	ARID5B	1.96e-15	2.2e-15	-0.262	0.493	0.581
MFAP5+IGFBP4+	BAG3	4.14e-15	4.64e-15	0.367	0.702	0.631
MFAP5+IGFBP4+	GAS2	6.17e-15	6.9e-15	-0.253	0.148	0.25
MFAP5+IGFBP4+	ID4	9.8e-15	1.09e-14	-0.253	0.474	0.571
MFAP5+IGFBP4+	TUBB2A	1.39e-14	1.55e-14	-0.366	0.636	0.686
MFAP5+IGFBP4+	BTC	3.75e-14	4.16e-14	-0.296	0.042	0.123
MFAP5+IGFBP4+	PCLAF	4.12e-14	4.56e-14	-0.333	0.066	0.155
MFAP5+IGFBP4+	MXRA5	4.42e-14	4.87e-14	-0.279	0.77	0.799
MFAP5+IGFBP4+	SCARA3	4.99e-14	5.48e-14	-0.255	0.333	0.426
MFAP5+IGFBP4+	CDON	8.84e-14	9.68e-14	-0.255	0.274	0.354
MFAP5+IGFBP4+	FMOD	1.34e-13	1.46e-13	-0.459	0.508	0.56
MFAP5+IGFBP4+	HLA-B	1.9e-13	2.07e-13	-0.288	0.295	0.384
MFAP5+IGFBP4+	TSPO	2.64e-13	2.86e-13	-0.295	0.634	0.66
MFAP5+IGFBP4+	NUSAP1	3.9e-12	4.22e-12	-0.323	0.042	0.115
MFAP5+IGFBP4+	CENPF	6.92e-12	7.48e-12	-0.467	0.036	0.107
MFAP5+IGFBP4+	HSPE1	2.91e-11	3.14e-11	0.291	0.905	0.868
MFAP5+IGFBP4+	CLU	1.68e-10	1.81e-10	-0.936	0.573	0.594
MFAP5+IGFBP4+	HHIP	9.03e-10	9.68e-10	-0.265	0.135	0.21
MFAP5+IGFBP4+	OLFML2B	3.17e-09	3.38e-09	-0.275	0.272	0.34
MFAP5+IGFBP4+	FGL2	7.47e-09	7.96e-09	-0.269	0.163	0.235
MFAP5+IGFBP4+	MATN2	1.11e-08	1.18e-08	-0.261	0.64	0.682
MFAP5+IGFBP4+	ANK2	1.14e-08	1.21e-08	-0.257	0.539	0.581
MFAP5+IGFBP4+	EIF4A3	2.04e-07	2.15e-07	0.296	0.663	0.61
MFAP5+IGFBP4+	RCAN1	2.61e-07	2.75e-07	-0.25	0.248	0.312
MFAP5+IGFBP4+	CCL2	3.97e-07	4.18e-07	0.455	0.355	0.286
MFAP5+IGFBP4+	TNMD	1.17e-06	1.23e-06	-0.829	0.141	0.197
MFAP5+IGFBP4+	HBG2	1.66e-06	1.74e-06	-0.333	0.569	0.479
MFAP5+IGFBP4+	HSPB1	2.4e-06	2.5e-06	-0.308	0.819	0.826
MFAP5+IGFBP4+	HBB	2.4e-06	2.5e-06	0.397	0.192	0.133
MFAP5+IGFBP4+	CTHRC1	1.13e-05	1.17e-05	-0.327	0.371	0.409
MFAP5+IGFBP4+	STMN1	3.1e-05	3.2e-05	-0.272	0.681	0.678
MFAP5+IGFBP4+	COL9A3	0.000827	0.000853	-0.669	0.073	0.105
MFAP5+IGFBP4+	NTN4	0.00288	0.00297	-0.304	0.155	0.181
MFAP5+IGFBP4+	GAP43	0.00694	0.00712	-0.281	0.192	0.212
MFAP5+IGFBP4+	TIMP3	0.00717	0.00735	-0.469	0.774	0.752
MFAP5+IGFBP4+	HSPA6	0.00748	0.00764	0.457	0.188	0.158
MFAP5+IGFBP4+	SCRG1	0.0128	0.013	-0.369	0.404	0.399
MFAP5+IGFBP4+	THBS4	0.0226	0.0229	-0.261	0.495	0.494
MFAP5+IGFBP4+	HIST1H4C	0.0245	0.0248	-0.49	0.598	0.536
MFAP5+IGFBP4+	RASD1	0.0774	0.0782	0.251	0.355	0.335
HBEGF+CLU+	PRG4	0	0	2.93	0.901	0.117
HBEGF+CLU+	FABP5	0	0	2.4	0.934	0.4
HBEGF+CLU+	HBEGF	0	0	2.34	0.922	0.175
HBEGF+CLU+	TIMP3	0	0	2.02	0.978	0.735
HBEGF+CLU+	CAV1	0	0	1.89	0.964	0.339
HBEGF+CLU+	HSPB1	0	0	1.88	0.992	0.811
HBEGF+CLU+	MT2A	0	0	1.81	0.918	0.303
HBEGF+CLU+	CD9	0	0	1.78	0.96	0.388
HBEGF+CLU+	S100A6	0	0	1.75	0.999	0.974
HBEGF+CLU+	EMP3	0	0	1.73	0.987	0.904
HBEGF+CLU+	NTN4	0	0	1.69	0.856	0.122
HBEGF+CLU+	SH3BGRL3	0	0	1.68	0.986	0.756
HBEGF+CLU+	S100A4	0	0	1.68	0.988	0.902
HBEGF+CLU+	TMSB4X	0	0	1.68	0.999	0.965
HBEGF+CLU+	ADIRF	0	0	1.65	0.897	0.105
HBEGF+CLU+	GPR1	0	0	1.61	0.692	0.04
HBEGF+CLU+	TPPP3	0	0	1.54	0.973	0.643
HBEGF+CLU+	AK1	0	0	1.46	0.93	0.311
HBEGF+CLU+	GAP43	0	0	1.46	0.801	0.161
HBEGF+CLU+	ITM2B	0	0	1.4	0.991	0.945
HBEGF+CLU+	BTC	0	0	1.39	0.77	0.061
HBEGF+CLU+	OLFML2A	0	0	1.37	0.839	0.192
HBEGF+CLU+	PPP1R1A	0	0	1.37	0.666	0.035
HBEGF+CLU+	CRTAC1	0	0	1.36	0.455	0.024
HBEGF+CLU+	DEFB1	0	0	1.36	0.482	0.002
HBEGF+CLU+	CREB5	0	0	1.33	0.977	0.656
HBEGF+CLU+	APLP2	0	0	1.33	0.964	0.714
HBEGF+CLU+	CAPS	0	0	1.19	0.738	0.065
HBEGF+CLU+	HLA-C	0	0	1.16	0.808	0.129
HBEGF+CLU+	IFI27L2	0	0	1.08	0.903	0.275
HBEGF+CLU+	MSN	0	0	1.04	0.932	0.498
HBEGF+CLU+	LSP1	0	0	1.04	0.817	0.15
HBEGF+CLU+	PHLDA2	0	0	1.04	0.722	0.092
HBEGF+CLU+	SOX5	0	0	1.04	0.856	0.147
HBEGF+CLU+	IFI27	0	0	1.02	0.553	0.057
HBEGF+CLU+	ECM1	0	0	1.01	0.778	0.074
HBEGF+CLU+	SORBS2	0	0	0.994	0.705	0.045
HBEGF+CLU+	TSPAN15	0	0	0.982	0.556	0.011
HBEGF+CLU+	VSIR	0	0	0.893	0.732	0.137
HBEGF+CLU+	PDZRN4	0	0	0.892	0.682	0.059
HBEGF+CLU+	OCIAD2	0	0	0.876	0.639	0.094
HBEGF+CLU+	ITGB5	0	0	0.852	0.748	0.155
HBEGF+CLU+	CA4	0	0	0.819	0.336	0.013
HBEGF+CLU+	ADAMTS16	0	0	0.797	0.608	0.023
HBEGF+CLU+	ADAMTS3	0	0	0.77	0.688	0.106
HBEGF+CLU+	FAM49A	0	0	0.743	0.647	0.082
HBEGF+CLU+	SLC9A3R1	0	0	0.729	0.608	0.031
HBEGF+CLU+	VSIG10L2	0	0	0.711	0.49	0.041
HBEGF+CLU+	RELL1	0	0	0.69	0.621	0.107
HBEGF+CLU+	SEMA3E	0	0	0.654	0.483	0.022
HBEGF+CLU+	DLX3	0	0	0.609	0.513	0.025
HBEGF+CLU+	ZBTB7C	0	0	0.6	0.566	0.054
HBEGF+CLU+	S100A3	0	0	0.581	0.405	0.012
HBEGF+CLU+	CLIC5	0	0	0.565	0.34	0.002
HBEGF+CLU+	CDH13	0	0	0.553	0.495	0.07
HBEGF+CLU+	AC004540.2	0	0	0.525	0.356	0.017
HBEGF+CLU+	CFI	0	0	0.523	0.377	0.027
HBEGF+CLU+	DLX4	0	0	0.504	0.426	0.024
HBEGF+CLU+	PTPRZ1	0	0	0.49	0.438	0.023
HBEGF+CLU+	ARNTL2	0	0	0.484	0.495	0.033
HBEGF+CLU+	SNED1	0	0	0.483	0.422	0.034
HBEGF+CLU+	DIRC3	0	0	0.482	0.288	0.013
HBEGF+CLU+	SEMA3G	0	0	0.407	0.357	0.007
HBEGF+CLU+	C10orf105	0	0	0.407	0.388	0.01
HBEGF+CLU+	PKP1	0	0	0.396	0.366	0.013
HBEGF+CLU+	HS6ST3	0	0	0.3	0.29	0.011
HBEGF+CLU+	RET	0	0	0.293	0.265	0.006
HBEGF+CLU+	ASPN	0	0	-2.02	0.277	0.914
HBEGF+CLU+	POSTN	0	0	-2.49	0.692	0.984
HBEGF+CLU+	CRIP2	1.26e-304	2e-303	1.08	0.884	0.373
HBEGF+CLU+	BHLHE40	5.32e-302	8.31e-301	0.9	0.717	0.178
HBEGF+CLU+	CD55	6.63e-299	1.02e-297	1.39	0.879	0.406
HBEGF+CLU+	GRK5	7.49e-299	1.14e-297	0.868	0.756	0.238
HBEGF+CLU+	EREG	1.02e-297	1.53e-296	0.365	0.218	0.007
HBEGF+CLU+	HAS1	2.43e-296	3.6e-295	1.43	0.76	0.225
HBEGF+CLU+	PARM1	1.49e-294	2.17e-293	0.421	0.387	0.042
HBEGF+CLU+	CD68	4.45e-294	6.4e-293	0.461	0.439	0.058
HBEGF+CLU+	TSPO	1.34e-293	1.91e-292	0.988	0.971	0.631
HBEGF+CLU+	DCN	1.73e-293	2.43e-292	-1.51	0.727	0.956
HBEGF+CLU+	CLU	1.8e-292	2.49e-291	2.17	0.932	0.564
HBEGF+CLU+	B2M	4.57e-292	6.26e-291	1.07	0.991	0.965
HBEGF+CLU+	ERRFI1	7.08e-292	9.57e-291	1.39	0.887	0.396
HBEGF+CLU+	COL1A1	6.03e-283	8.06e-282	-1.1	1	0.998
HBEGF+CLU+	CRIP1	2.68e-281	3.54e-280	1.65	0.978	0.72
HBEGF+CLU+	DBNDD2	1.13e-279	1.47e-278	0.406	0.444	0.062
HBEGF+CLU+	THBS4	5.61e-279	7.24e-278	1.26	0.947	0.456
HBEGF+CLU+	CD81	6.69e-279	8.53e-278	0.775	0.996	0.985
HBEGF+CLU+	BMP6	5.11e-278	6.44e-277	0.393	0.339	0.033
HBEGF+CLU+	SCARA5	8.26e-278	1.03e-276	1.17	0.886	0.409
HBEGF+CLU+	NDUFA4L2	2.04e-277	2.52e-276	0.748	0.781	0.197
HBEGF+CLU+	FNDC1	1.69e-274	2.06e-273	-1.68	0.369	0.901
HBEGF+CLU+	CDON	1.22e-268	1.47e-267	0.752	0.829	0.306
HBEGF+CLU+	S100A10	1.73e-265	2.07e-264	0.9	1	0.97
HBEGF+CLU+	EZR	4.43e-263	5.23e-262	0.975	0.797	0.273
HBEGF+CLU+	LUM	1.42e-261	1.66e-260	-2.05	0.343	0.846
HBEGF+CLU+	GPC3	9.3e-259	1.07e-257	-1.87	0.077	0.766
HBEGF+CLU+	TSTD1	4.05e-254	4.63e-253	0.42	0.412	0.059
HBEGF+CLU+	ANK3	1.41e-253	1.59e-252	0.8	0.708	0.208
HBEGF+CLU+	COL14A1	2.98e-253	3.34e-252	-1.45	0.329	0.876
HBEGF+CLU+	ANXA4	2.78e-250	3.08e-249	0.85	0.856	0.393
[truncated: 4,732 more rows]

## Sheet: Myeloid
cluster	gene	p_val	p.adj	avg_logFC	pct.1	pct.2
MERTK+LYVE1+	SPP1	2e-29	2.52e-26	1.99	0.693	0.127
MERTK+LYVE1+	LYZ	5.86e-26	3.69e-23	-2.98	0.273	0.855
MERTK+LYVE1+	AGR2	6.41e-25	2.7e-22	1.18	0.648	0.133
MERTK+LYVE1+	CD36	1.15e-23	3.64e-21	1.43	0.92	0.528
MERTK+LYVE1+	DAB2	1.77e-22	4.47e-20	1.09	0.977	0.515
MERTK+LYVE1+	MRC1	1.7e-21	3.11e-19	1.07	0.943	0.491
MERTK+LYVE1+	LYVE1	1.72e-21	3.11e-19	1.18	0.898	0.407
MERTK+LYVE1+	LILRB5	4.16e-21	6.56e-19	0.996	0.875	0.358
MERTK+LYVE1+	S100A6	4.77e-21	6.69e-19	-1.83	0.489	0.877
MERTK+LYVE1+	S100A11	5.81e-21	7.32e-19	-1.09	0.864	0.948
MERTK+LYVE1+	SH3BGRL3	4.2e-20	4.81e-18	-1.01	0.807	0.948
MERTK+LYVE1+	FSCN1	1.01e-19	1.01e-17	0.817	0.852	0.392
MERTK+LYVE1+	F13A1	1.04e-19	1.01e-17	1.03	0.92	0.466
MERTK+LYVE1+	S100A4	1.61e-19	1.45e-17	-1.69	0.58	0.867
MERTK+LYVE1+	SELENOP	2.11e-19	1.78e-17	1.05	0.92	0.401
MERTK+LYVE1+	LGMN	2.3e-19	1.81e-17	1.07	0.932	0.543
MERTK+LYVE1+	ACTB	2.76e-19	2.05e-17	-0.723	0.977	1
MERTK+LYVE1+	FLNA	3.79e-19	2.66e-17	-1.21	0.159	0.685
MERTK+LYVE1+	GAPDH	5.36e-19	3.56e-17	-0.886	0.909	0.975
MERTK+LYVE1+	COL1A1	2.13e-18	1.34e-16	1.24	0.92	0.515
MERTK+LYVE1+	TSPO	4.31e-18	2.49e-16	-1.38	0.557	0.864
MERTK+LYVE1+	CD28	4.34e-18	2.49e-16	0.692	0.67	0.207
MERTK+LYVE1+	CTSC	7.81e-18	4.28e-16	0.916	0.909	0.679
MERTK+LYVE1+	GAS6	9.65e-18	5.07e-16	0.884	0.83	0.417
MERTK+LYVE1+	MAF	1.89e-17	9.54e-16	0.838	0.943	0.549
MERTK+LYVE1+	CCL4	1.5e-16	7.26e-15	1.59	0.739	0.287
MERTK+LYVE1+	VIM	2.06e-16	9.63e-15	-0.972	0.83	0.929
MERTK+LYVE1+	XIST	3.46e-16	1.56e-14	1.15	0.682	0.272
MERTK+LYVE1+	FCGRT	5.72e-16	2.49e-14	0.711	0.977	0.818
MERTK+LYVE1+	MAN1A1	9.84e-16	4.13e-14	0.965	0.739	0.358
MERTK+LYVE1+	NRP1	1.02e-15	4.13e-14	0.921	0.75	0.33
MERTK+LYVE1+	ATP1B1	1.45e-15	5.71e-14	0.866	0.75	0.349
MERTK+LYVE1+	MTSS1	1.71e-15	6.55e-14	0.888	0.75	0.389
MERTK+LYVE1+	PFN1	3.5e-15	1.3e-13	-0.648	0.909	0.978
MERTK+LYVE1+	COLEC12	3.91e-15	1.4e-13	0.709	0.875	0.373
MERTK+LYVE1+	COTL1	4.01e-15	1.4e-13	-0.871	0.648	0.877
MERTK+LYVE1+	MEF2C	6.47e-15	2.2e-13	0.758	0.943	0.71
MERTK+LYVE1+	RNASE1	8.36e-15	2.77e-13	0.826	0.977	0.472
MERTK+LYVE1+	HSPH1	1.65e-14	5.34e-13	1.18	0.909	0.593
MERTK+LYVE1+	FAM13A	2.13e-14	6.72e-13	0.748	0.545	0.188
MERTK+LYVE1+	LPAR6	2.47e-14	7.59e-13	0.759	0.705	0.306
MERTK+LYVE1+	PMAIP1	5.79e-14	1.74e-12	1.17	0.648	0.284
MERTK+LYVE1+	FOSB	9.23e-14	2.71e-12	0.757	0.955	0.784
MERTK+LYVE1+	EGFL7	9.6e-14	2.75e-12	0.71	0.727	0.309
MERTK+LYVE1+	IGFBP4	1.13e-13	3.15e-12	0.753	0.682	0.278
MERTK+LYVE1+	KLF6	1.4e-13	3.85e-12	1.14	0.955	0.775
MERTK+LYVE1+	H3F3A	1.62e-13	4.34e-12	-0.672	0.932	0.975
MERTK+LYVE1+	NR4A1	1.97e-13	5.18e-12	0.94	0.841	0.568
MERTK+LYVE1+	FGFR1	2.34e-13	6.03e-12	0.591	0.602	0.216
MERTK+LYVE1+	S100A8	2.53e-13	6.31e-12	-5.19	0.045	0.469
MERTK+LYVE1+	MNDA	2.55e-13	6.31e-12	-1.79	0.307	0.701
MERTK+LYVE1+	GADD45B	3.02e-13	7.33e-12	0.896	0.852	0.537
MERTK+LYVE1+	CD83	4.78e-13	1.14e-11	0.769	0.909	0.645
MERTK+LYVE1+	FCN1	6.42e-13	1.5e-11	-2.06	0.011	0.429
MERTK+LYVE1+	FXYD5	8.38e-13	1.92e-11	-0.7	0.352	0.701
MERTK+LYVE1+	PPP1R15A	1.01e-12	2.27e-11	0.832	0.898	0.676
MERTK+LYVE1+	CD163	1.26e-12	2.78e-11	0.788	0.807	0.472
MERTK+LYVE1+	RPL39	1.69e-12	3.68e-11	-0.619	0.955	0.988
MERTK+LYVE1+	NCF1	1.89e-12	4.04e-11	-1.41	0.239	0.651
MERTK+LYVE1+	PLTP	1.99e-12	4.17e-11	0.658	0.773	0.336
MERTK+LYVE1+	S100A9	2.08e-12	4.29e-11	-4.23	0.284	0.642
MERTK+LYVE1+	RGL1	2.13e-12	4.33e-11	0.706	0.693	0.318
MERTK+LYVE1+	CCL3	2.26e-12	4.52e-11	1.66	0.614	0.281
MERTK+LYVE1+	ADAP2	2.4e-12	4.72e-11	0.651	0.818	0.522
MERTK+LYVE1+	SIGLEC1	2.61e-12	5.06e-11	0.641	0.614	0.247
MERTK+LYVE1+	SLCO2B1	3.38e-12	6.46e-11	0.691	0.727	0.373
MERTK+LYVE1+	LSP1	3.43e-12	6.46e-11	-1.21	0.25	0.608
MERTK+LYVE1+	CFL1	3.6e-12	6.68e-11	-0.505	0.864	0.951
MERTK+LYVE1+	ITSN1	4.4e-12	8.04e-11	0.705	0.557	0.222
MERTK+LYVE1+	CSF1R	4.63e-12	8.34e-11	0.681	0.909	0.676
MERTK+LYVE1+	MYL6	4.93e-12	8.75e-11	-0.64	0.886	0.981
MERTK+LYVE1+	FOLR2	5.01e-12	8.77e-11	0.606	0.909	0.506
MERTK+LYVE1+	CFP	5.87e-12	1.01e-10	-0.871	0.102	0.506
MERTK+LYVE1+	MYO1G	7.1e-12	1.21e-10	-0.59	0.023	0.417
MERTK+LYVE1+	CREG1	7.79e-12	1.31e-10	0.618	0.886	0.605
MERTK+LYVE1+	ABCA1	1.06e-11	1.77e-10	0.722	0.614	0.287
MERTK+LYVE1+	MS4A7	1.37e-11	2.25e-10	0.772	0.92	0.596
MERTK+LYVE1+	LST1	2.23e-11	3.6e-10	-0.791	0.67	0.892
MERTK+LYVE1+	CCL2	3e-11	4.79e-10	0.677	0.716	0.346
MERTK+LYVE1+	HSP90AA1	3.42e-11	5.39e-10	0.879	0.989	0.898
MERTK+LYVE1+	FAU	3.53e-11	5.5e-10	-0.468	0.909	0.944
MERTK+LYVE1+	OAZ1	3.7e-11	5.69e-10	-0.52	0.898	0.96
MERTK+LYVE1+	EMP3	3.93e-11	5.96e-10	-0.712	0.761	0.904
MERTK+LYVE1+	IGF1	3.97e-11	5.96e-10	0.713	0.489	0.179
MERTK+LYVE1+	HLA-DRB1	6.13e-11	9.09e-10	-1.24	0.25	0.623
MERTK+LYVE1+	C1orf162	6.25e-11	9.09e-10	-0.774	0.227	0.596
MERTK+LYVE1+	ICAM3	6.27e-11	9.09e-10	-1	0.034	0.404
MERTK+LYVE1+	LGALS1	6.88e-11	9.85e-10	-0.891	0.67	0.821
MERTK+LYVE1+	TMSB10	8.48e-11	1.2e-09	-0.597	0.966	0.929
MERTK+LYVE1+	VSIG4	9.48e-11	1.32e-09	0.624	0.773	0.404
MERTK+LYVE1+	CAPG	9.5e-11	1.32e-09	-0.713	0.182	0.562
MERTK+LYVE1+	CD14	1.36e-10	1.86e-09	0.706	0.92	0.651
MERTK+LYVE1+	TIMP1	1.51e-10	2.05e-09	-1.44	0.398	0.716
MERTK+LYVE1+	RPL28	1.58e-10	2.12e-09	-0.503	0.989	0.978
MERTK+LYVE1+	CCL4L2	1.61e-10	2.13e-09	1	0.545	0.198
MERTK+LYVE1+	SERF2	1.82e-10	2.39e-09	-0.391	0.92	0.972
MERTK+LYVE1+	ZFP36	2.03e-10	2.63e-09	0.758	0.898	0.796
MERTK+LYVE1+	RAP2B	2.22e-10	2.84e-09	0.705	0.795	0.58
MERTK+LYVE1+	CYBA	2.23e-10	2.84e-09	-0.494	0.898	0.957
MERTK+LYVE1+	TALDO1	2.75e-10	3.47e-09	-0.831	0.42	0.725
MERTK+LYVE1+	HSPA1B	2.82e-10	3.53e-09	0.85	0.83	0.549
MERTK+LYVE1+	WWP1	2.9e-10	3.59e-09	0.664	0.693	0.38
MERTK+LYVE1+	STAB1	2.94e-10	3.6e-09	0.739	0.875	0.552
MERTK+LYVE1+	NRP2	3.26e-10	3.92e-09	0.656	0.648	0.346
MERTK+LYVE1+	SFMBT2	3.27e-10	3.92e-09	0.651	0.523	0.219
MERTK+LYVE1+	JUN	4.03e-10	4.8e-09	1.06	0.841	0.608
MERTK+LYVE1+	DNAJA1	4.17e-10	4.92e-09	0.722	0.909	0.753
MERTK+LYVE1+	ARHGDIB	4.56e-10	5.32e-09	-0.606	0.716	0.892
MERTK+LYVE1+	C1QA	4.66e-10	5.4e-09	0.557	0.932	0.463
MERTK+LYVE1+	RPS26	4.78e-10	5.44e-09	-0.588	0.943	0.975
MERTK+LYVE1+	RASGEF1B	4.79e-10	5.44e-09	0.69	0.773	0.512
MERTK+LYVE1+	CEMIP2	5.06e-10	5.69e-09	0.779	0.545	0.259
MERTK+LYVE1+	CTSD	5.15e-10	5.75e-09	0.522	0.943	0.775
MERTK+LYVE1+	HSP90AB1	5.46e-10	6.03e-09	0.632	0.955	0.833
MERTK+LYVE1+	SERPINB1	6.2e-10	6.8e-09	-0.969	0.386	0.71
MERTK+LYVE1+	GSTP1	6.43e-10	6.99e-09	-0.711	0.545	0.802
MERTK+LYVE1+	SLC7A8	6.66e-10	7.18e-09	0.596	0.614	0.299
MERTK+LYVE1+	EGR1	7.69e-10	8.22e-09	0.87	0.693	0.41
MERTK+LYVE1+	STXBP2	9.29e-10	9.84e-09	-1.1	0.284	0.62
MERTK+LYVE1+	GYPC	9.41e-10	9.89e-09	0.596	0.716	0.423
MERTK+LYVE1+	SPRY2	9.78e-10	1.02e-08	0.35	0.295	0.065
MERTK+LYVE1+	WSB1	1.03e-09	1.07e-08	0.709	0.909	0.802
MERTK+LYVE1+	CD37	1.07e-09	1.09e-08	-0.686	0.545	0.799
MERTK+LYVE1+	CTSL	1.21e-09	1.23e-08	0.607	0.784	0.426
MERTK+LYVE1+	CD163L1	1.23e-09	1.24e-08	0.626	0.489	0.204
MERTK+LYVE1+	C1QB	1.27e-09	1.27e-08	0.504	0.886	0.432
MERTK+LYVE1+	RPLP1	1.29e-09	1.28e-08	-0.485	0.989	0.985
MERTK+LYVE1+	S100A10	1.47e-09	1.45e-08	-1.2	0.534	0.753
MERTK+LYVE1+	A2M	1.5e-09	1.47e-08	0.753	0.739	0.398
MERTK+LYVE1+	CYTH4	1.56e-09	1.52e-08	0.622	0.67	0.414
MERTK+LYVE1+	ANKRD12	1.81e-09	1.74e-08	0.656	0.818	0.636
MERTK+LYVE1+	HSPA1A	1.9e-09	1.82e-08	0.908	0.92	0.809
MERTK+LYVE1+	BTG2	2.07e-09	1.97e-08	0.733	0.83	0.586
MERTK+LYVE1+	CCNL1	2.36e-09	2.22e-08	0.575	0.852	0.691
MERTK+LYVE1+	BIN1	2.66e-09	2.47e-08	0.517	0.67	0.37
MERTK+LYVE1+	DIAPH1	2.67e-09	2.47e-08	-0.589	0.159	0.528
MERTK+LYVE1+	CD200R1	2.69e-09	2.48e-08	0.562	0.432	0.16
MERTK+LYVE1+	ITM2C	2.74e-09	2.5e-08	0.478	0.477	0.194
MERTK+LYVE1+	AFF3	3.99e-09	3.62e-08	0.497	0.568	0.275
MERTK+LYVE1+	MS4A4A	4.6e-09	4.14e-08	0.639	0.784	0.515
MERTK+LYVE1+	CSTA	4.66e-09	4.16e-08	-0.937	0.068	0.389
MERTK+LYVE1+	SNX6	5.34e-09	4.74e-08	0.502	0.852	0.682
MERTK+LYVE1+	SYT1	5.5e-09	4.85e-08	0.46	0.261	0.056
MERTK+LYVE1+	CD55	5.92e-09	5.18e-08	-0.878	0.443	0.707
MERTK+LYVE1+	ARHGAP5	6e-09	5.22e-08	0.558	0.614	0.336
MERTK+LYVE1+	MYL12B	6.17e-09	5.33e-08	-0.536	0.625	0.877
MERTK+LYVE1+	HLA-DRA	6.56e-09	5.62e-08	-1.36	0.352	0.654
MERTK+LYVE1+	RPL12	6.59e-09	5.62e-08	-0.402	0.966	0.941
MERTK+LYVE1+	SLC16A3	6.79e-09	5.74e-08	-0.727	0.364	0.688
MERTK+LYVE1+	ZFP36L1	6.91e-09	5.81e-08	0.548	0.898	0.639
MERTK+LYVE1+	HRH1	7.75e-09	6.47e-08	0.483	0.5	0.21
MERTK+LYVE1+	FRMD4B	7.81e-09	6.48e-08	0.385	0.761	0.451
MERTK+LYVE1+	DNAJB1	7.95e-09	6.56e-08	0.767	0.852	0.605
MERTK+LYVE1+	DNAJB6	9.19e-09	7.52e-08	0.718	0.773	0.639
MERTK+LYVE1+	RPLP2	9.68e-09	7.88e-08	-0.431	0.943	0.96
MERTK+LYVE1+	BASP1	1e-08	8.11e-08	-1.35	0.216	0.54
MERTK+LYVE1+	SQSTM1	1.03e-08	8.24e-08	0.78	0.886	0.731
MERTK+LYVE1+	FRMD4A	1.07e-08	8.51e-08	0.52	0.477	0.216
MERTK+LYVE1+	KCTD12	1.08e-08	8.58e-08	0.525	0.875	0.676
MERTK+LYVE1+	RPL41	1.37e-08	1.08e-07	-0.382	1	0.978
MERTK+LYVE1+	SCN9A	1.45e-08	1.13e-07	0.59	0.443	0.173
MERTK+LYVE1+	ELOB	1.46e-08	1.13e-07	-0.537	0.557	0.821
MERTK+LYVE1+	EGR3	1.46e-08	1.13e-07	0.649	0.432	0.157
MERTK+LYVE1+	PLXND1	1.68e-08	1.29e-07	0.661	0.591	0.336
MERTK+LYVE1+	SESN1	1.88e-08	1.44e-07	0.548	0.477	0.21
MERTK+LYVE1+	RETN	1.97e-08	1.49e-07	-2.09	0.466	0.701
MERTK+LYVE1+	MCOLN1	2.07e-08	1.56e-07	0.545	0.705	0.401
MERTK+LYVE1+	CDA	2.09e-08	1.57e-07	-1.16	0	0.284
MERTK+LYVE1+	PCDH12	2.12e-08	1.58e-07	0.501	0.432	0.173
MERTK+LYVE1+	BAG3	2.2e-08	1.63e-07	0.877	0.455	0.191
MERTK+LYVE1+	S100P	2.43e-08	1.79e-07	-1.49	0.011	0.296
MERTK+LYVE1+	S100A12	2.59e-08	1.9e-07	-3.35	0	0.281
MERTK+LYVE1+	ANKH	2.96e-08	2.16e-07	0.531	0.614	0.302
MERTK+LYVE1+	AFF4	3.05e-08	2.21e-07	0.496	0.739	0.494
MERTK+LYVE1+	SELL	3.18e-08	2.29e-07	-0.974	0.011	0.293
MERTK+LYVE1+	SLC9A9	3.3e-08	2.36e-07	0.599	0.58	0.321
MERTK+LYVE1+	C1QC	3.67e-08	2.61e-07	0.484	0.898	0.457
MERTK+LYVE1+	COX4I1	3.71e-08	2.63e-07	-0.447	0.864	0.907
MERTK+LYVE1+	COX6B1	3.83e-08	2.7e-07	-0.459	0.625	0.84
MERTK+LYVE1+	PADI4	3.99e-08	2.8e-07	-1.29	0	0.275
MERTK+LYVE1+	DDX3X	4.22e-08	2.94e-07	0.618	0.886	0.765
MERTK+LYVE1+	FAM133B	4.41e-08	3.05e-07	0.573	0.795	0.596
MERTK+LYVE1+	CD52	4.43e-08	3.05e-07	-1.17	0.023	0.306
MERTK+LYVE1+	NAIP	5.12e-08	3.5e-07	0.523	0.659	0.407
MERTK+LYVE1+	LINC00671	5.14e-08	3.5e-07	0.298	0.182	0.028
MERTK+LYVE1+	QKI	5.43e-08	3.68e-07	0.502	0.875	0.738
MERTK+LYVE1+	SORL1	6.58e-08	4.44e-07	-0.64	0.068	0.352
MERTK+LYVE1+	RAB27A	6.74e-08	4.52e-07	-0.82	0.034	0.312
MERTK+LYVE1+	RPS10	6.81e-08	4.54e-07	-0.52	0.75	0.864
MERTK+LYVE1+	NPL	6.87e-08	4.56e-07	0.436	0.602	0.324
MERTK+LYVE1+	ARPC1B	7.04e-08	4.65e-07	-0.445	0.75	0.901
MERTK+LYVE1+	PDK4	7.71e-08	5.05e-07	0.737	0.443	0.191
MERTK+LYVE1+	PLBD1	7.74e-08	5.05e-07	-0.808	0.205	0.491
MERTK+LYVE1+	ARPC5	7.92e-08	5.15e-07	-0.629	0.716	0.92
MERTK+LYVE1+	TKT	8.01e-08	5.18e-07	-0.757	0.523	0.753
MERTK+LYVE1+	CTSH	9.03e-08	5.81e-07	-0.552	0.318	0.59
MERTK+LYVE1+	NEU1	9.12e-08	5.84e-07	0.717	0.67	0.466
MERTK+LYVE1+	CHORDC1	9.76e-08	6.21e-07	0.685	0.648	0.414
MERTK+LYVE1+	LRRC4	1e-07	6.35e-07	0.302	0.284	0.08
MERTK+LYVE1+	HMOX1	1.01e-07	6.39e-07	1.1	0.773	0.519
MERTK+LYVE1+	ATP5F1E	1.04e-07	6.55e-07	-0.416	0.875	0.969
MERTK+LYVE1+	SPRED1	1.1e-07	6.87e-07	0.64	0.591	0.333
MERTK+LYVE1+	NPC2	1.15e-07	7.14e-07	0.398	0.966	0.765
MERTK+LYVE1+	RUNX1	1.2e-07	7.39e-07	0.581	0.716	0.549
MERTK+LYVE1+	MCEMP1	1.24e-07	7.63e-07	-0.907	0.011	0.278
MERTK+LYVE1+	CORO1A	1.29e-07	7.88e-07	-0.604	0.67	0.833
MERTK+LYVE1+	CD209	1.32e-07	8.05e-07	0.61	0.386	0.154
MERTK+LYVE1+	RPS24	1.34e-07	8.08e-07	-0.407	0.932	0.948
MERTK+LYVE1+	IER3	1.34e-07	8.08e-07	0.579	0.852	0.611
MERTK+LYVE1+	ZFHX3	1.4e-07	8.4e-07	0.619	0.693	0.46
MERTK+LYVE1+	NFKBID	1.52e-07	9.06e-07	0.57	0.716	0.494
MERTK+LYVE1+	RPS4Y1	1.52e-07	9.06e-07	-0.691	0.136	0.441
MERTK+LYVE1+	COX7B	1.55e-07	9.17e-07	-0.536	0.466	0.716
MERTK+LYVE1+	MAFB	1.66e-07	9.79e-07	0.552	0.841	0.642
MERTK+LYVE1+	ANXA2	1.67e-07	9.79e-07	-0.591	0.5	0.762
MERTK+LYVE1+	NUAK1	1.85e-07	1.08e-06	0.398	0.193	0.037
MERTK+LYVE1+	RPL8	1.87e-07	1.09e-06	-0.393	0.943	0.923
MERTK+LYVE1+	RNASE2	1.92e-07	1.11e-06	-0.778	0.011	0.272
MERTK+LYVE1+	B3GNT5	1.96e-07	1.12e-06	0.718	0.625	0.423
MERTK+LYVE1+	NR4A2	1.96e-07	1.12e-06	0.762	0.739	0.5
MERTK+LYVE1+	HPGDS	2.01e-07	1.15e-06	0.435	0.739	0.441
MERTK+LYVE1+	CFD	2.12e-07	1.21e-06	-1.13	0.42	0.698
MERTK+LYVE1+	CKAP4	2.19e-07	1.24e-06	-1.14	0.068	0.336
MERTK+LYVE1+	SNHG29	2.25e-07	1.27e-06	-0.665	0.716	0.886
MERTK+LYVE1+	CRIP1	2.26e-07	1.27e-06	-1.12	0.42	0.676
MERTK+LYVE1+	CSF3R	2.3e-07	1.28e-06	-0.81	0.182	0.494
MERTK+LYVE1+	RPL30	2.31e-07	1.28e-06	-0.37	0.955	0.963
MERTK+LYVE1+	SH3RF3	2.49e-07	1.38e-06	0.34	0.182	0.031
MERTK+LYVE1+	FGR	2.54e-07	1.4e-06	-0.656	0.045	0.312
MERTK+LYVE1+	PPP1R15B	2.68e-07	1.47e-06	0.51	0.648	0.444
MERTK+LYVE1+	GMFG	2.69e-07	1.47e-06	-0.572	0.568	0.815
MERTK+LYVE1+	AMD1	2.93e-07	1.59e-06	0.495	0.773	0.574
MERTK+LYVE1+	IL6ST	3.08e-07	1.67e-06	0.485	0.67	0.454
MERTK+LYVE1+	RBPJ	3.22e-07	1.73e-06	0.471	0.898	0.71
MERTK+LYVE1+	MMP14	3.41e-07	1.83e-06	0.427	0.466	0.219
MERTK+LYVE1+	RPS12	3.42e-07	1.83e-06	-0.379	0.955	0.957
MERTK+LYVE1+	RPL7	3.43e-07	1.83e-06	-0.426	0.932	0.935
MERTK+LYVE1+	TMEM106A	3.46e-07	1.83e-06	0.481	0.5	0.262
MERTK+LYVE1+	SLC11A1	3.58e-07	1.89e-06	-0.841	0.125	0.407
MERTK+LYVE1+	MKNK1	3.62e-07	1.9e-06	0.527	0.636	0.404
MERTK+LYVE1+	HLA-DPB1	4.11e-07	2.15e-06	-1.28	0.159	0.444
MERTK+LYVE1+	RPS19	4.52e-07	2.35e-06	-0.496	0.932	0.914
MERTK+LYVE1+	HSPE1	4.55e-07	2.36e-06	0.612	0.795	0.648
MERTK+LYVE1+	MALAT1	4.61e-07	2.38e-06	0.687	0.955	0.985
MERTK+LYVE1+	SPN	5.13e-07	2.64e-06	-0.595	0.034	0.284
MERTK+LYVE1+	NRIP1	5.16e-07	2.64e-06	0.665	0.636	0.438
MERTK+LYVE1+	PNRC1	5.17e-07	2.64e-06	0.382	0.943	0.843
MERTK+LYVE1+	CCND1	5.28e-07	2.68e-06	0.461	0.466	0.204
MERTK+LYVE1+	AC020656.1	5.54e-07	2.81e-06	-0.992	0.057	0.318
MERTK+LYVE1+	NDUFA13	5.65e-07	2.85e-06	-0.434	0.557	0.765
MERTK+LYVE1+	UBB	5.97e-07	2.99e-06	0.441	0.92	0.809
MERTK+LYVE1+	GABARAP	6e-07	2.99e-06	-0.389	0.909	0.957
MERTK+LYVE1+	FKBP1A	6.01e-07	2.99e-06	-0.411	0.716	0.867
MERTK+LYVE1+	ITPR2	6.09e-07	3.02e-06	0.654	0.693	0.475
MERTK+LYVE1+	LGALS3	6.22e-07	3.08e-06	-0.599	0.25	0.528
MERTK+LYVE1+	TNFRSF11A	6.27e-07	3.09e-06	0.496	0.295	0.102
MERTK+LYVE1+	CD44	6.34e-07	3.11e-06	-0.669	0.545	0.741
MERTK+LYVE1+	HLA-DQB1	6.65e-07	3.25e-06	-1.07	0.102	0.373
MERTK+LYVE1+	EPS15	6.78e-07	3.3e-06	0.498	0.636	0.414
MERTK+LYVE1+	SLC38A7	7.19e-07	3.49e-06	0.434	0.341	0.133
MERTK+LYVE1+	PPP1CA	7.49e-07	3.62e-06	-0.434	0.398	0.698
MERTK+LYVE1+	RPS14	7.57e-07	3.63e-06	-0.394	0.955	0.963
MERTK+LYVE1+	HSPB1	7.57e-07	3.63e-06	0.704	0.852	0.651
MERTK+LYVE1+	GPSM3	7.8e-07	3.72e-06	-0.557	0.398	0.691
MERTK+LYVE1+	ATF3	7.87e-07	3.75e-06	0.803	0.682	0.444
MERTK+LYVE1+	LIMD2	8.01e-07	3.8e-06	-0.705	0.17	0.423
MERTK+LYVE1+	TXN	8.65e-07	4.08e-06	-0.643	0.398	0.716
MERTK+LYVE1+	RPS13	8.71e-07	4.1e-06	-0.399	0.943	0.935
MERTK+LYVE1+	KLF10	8.8e-07	4.13e-06	0.546	0.682	0.497
MERTK+LYVE1+	RAB11FIP1	9.02e-07	4.19e-06	-0.57	0.398	0.664
MERTK+LYVE1+	UBA52	9.02e-07	4.19e-06	-0.315	0.989	0.951
MERTK+LYVE1+	PKM	9.06e-07	4.19e-06	-0.568	0.58	0.772
MERTK+LYVE1+	ADAM8	9.07e-07	4.19e-06	-0.53	0	0.228
MERTK+LYVE1+	C2	9.54e-07	4.39e-06	0.5	0.545	0.269
MERTK+LYVE1+	HOMER3	9.57e-07	4.39e-06	0.528	0.523	0.287
MERTK+LYVE1+	COL1A2	9.65e-07	4.41e-06	0.999	0.5	0.299
MERTK+LYVE1+	RHOA	9.69e-07	4.41e-06	-0.463	0.818	0.907
MERTK+LYVE1+	LRCH1	9.93e-07	4.5e-06	0.376	0.318	0.111
MERTK+LYVE1+	TARSL2	1.04e-06	4.69e-06	0.326	0.239	0.068
MERTK+LYVE1+	PLD3	1.06e-06	4.77e-06	0.414	0.739	0.497
MERTK+LYVE1+	KANK2	1.08e-06	4.83e-06	0.405	0.341	0.13
MERTK+LYVE1+	AP1S2	1.11e-06	4.96e-06	-0.494	0.523	0.753
MERTK+LYVE1+	CD48	1.13e-06	5.01e-06	-0.704	0.159	0.414
MERTK+LYVE1+	MTUS1	1.13e-06	5.01e-06	0.422	0.341	0.139
MERTK+LYVE1+	SLC22A23	1.16e-06	5.13e-06	0.303	0.159	0.028
MERTK+LYVE1+	ARRDC3	1.18e-06	5.22e-06	0.631	0.693	0.509
MERTK+LYVE1+	SIDT1	1.25e-06	5.49e-06	0.343	0.42	0.188
MERTK+LYVE1+	RPL34	1.28e-06	5.59e-06	-0.367	0.955	0.96
MERTK+LYVE1+	CD74	1.28e-06	5.6e-06	-0.941	0.659	0.796
MERTK+LYVE1+	AP1B1	1.29e-06	5.62e-06	0.49	0.761	0.534
MERTK+LYVE1+	PLAC8	1.32e-06	5.71e-06	-0.784	0.034	0.275
MERTK+LYVE1+	RPL4	1.32e-06	5.71e-06	-0.415	0.83	0.87
MERTK+LYVE1+	CITED2	1.49e-06	6.4e-06	1.03	0.636	0.417
MERTK+LYVE1+	DOCK5	1.52e-06	6.53e-06	-0.285	0.023	0.253
MERTK+LYVE1+	RPL9	1.54e-06	6.59e-06	-0.348	0.955	0.969
MERTK+LYVE1+	RAC2	1.59e-06	6.79e-06	-0.672	0.33	0.602
MERTK+LYVE1+	SMIM25	1.64e-06	6.95e-06	-0.514	0.011	0.241
MERTK+LYVE1+	RBM39	1.82e-06	7.7e-06	0.426	0.886	0.772
MERTK+LYVE1+	LRRFIP1	1.86e-06	7.84e-06	-0.482	0.784	0.827
MERTK+LYVE1+	TCF4	1.94e-06	8.1e-06	0.397	0.523	0.284
MERTK+LYVE1+	SRGAP1	1.94e-06	8.1e-06	0.449	0.33	0.13
MERTK+LYVE1+	MARCKS	1.94e-06	8.1e-06	0.356	0.955	0.852
MERTK+LYVE1+	MIR503HG	2.07e-06	8.63e-06	0.331	0.205	0.049
MERTK+LYVE1+	RPS3A	2.13e-06	8.82e-06	-0.39	0.943	0.941
MERTK+LYVE1+	JAML	2.27e-06	9.39e-06	-0.693	0.182	0.429
MERTK+LYVE1+	NR1D2	2.38e-06	9.8e-06	0.401	0.318	0.123
MERTK+LYVE1+	NDUFB11	2.39e-06	9.8e-06	-0.456	0.443	0.691
MERTK+LYVE1+	CTSB	2.58e-06	1.06e-05	0.34	0.955	0.775
MERTK+LYVE1+	MDM4	2.64e-06	1.08e-05	0.494	0.636	0.444
MERTK+LYVE1+	CIRBP	2.71e-06	1.1e-05	0.387	0.761	0.645
MERTK+LYVE1+	TREM1	2.73e-06	1.11e-05	-0.509	0.159	0.46
MERTK+LYVE1+	GPAT3	2.78e-06	1.12e-05	-0.514	0.034	0.259
MERTK+LYVE1+	AAK1	2.82e-06	1.14e-05	0.487	0.614	0.407
MERTK+LYVE1+	NKG7	2.87e-06	1.15e-05	-0.997	0.011	0.228
MERTK+LYVE1+	LDLR	2.95e-06	1.18e-05	0.806	0.625	0.438
MERTK+LYVE1+	ZEB2	3.14e-06	1.25e-05	0.49	0.886	0.735
MERTK+LYVE1+	C19orf38	3.22e-06	1.28e-05	-0.486	0.091	0.333
MERTK+LYVE1+	HEXA	3.33e-06	1.32e-05	0.475	0.716	0.525
MERTK+LYVE1+	RHOG	3.51e-06	1.39e-05	-0.492	0.489	0.759
MERTK+LYVE1+	UQCR11	3.64e-06	1.44e-05	-0.469	0.648	0.84
MERTK+LYVE1+	GATM	3.86e-06	1.52e-05	0.449	0.625	0.389
MERTK+LYVE1+	FAM20A	3.88e-06	1.52e-05	0.32	0.273	0.093
MERTK+LYVE1+	EIF5	4.15e-06	1.62e-05	0.453	0.852	0.735
MERTK+LYVE1+	PRELID1	4.3e-06	1.67e-05	-0.445	0.307	0.559
MERTK+LYVE1+	HLA-C	4.4e-06	1.71e-05	-0.572	0.682	0.787
MERTK+LYVE1+	PILRA	4.46e-06	1.72e-05	-0.548	0.091	0.343
MERTK+LYVE1+	ACTG1	4.51e-06	1.74e-05	-0.384	0.932	0.981
MERTK+LYVE1+	PSMA7	4.6e-06	1.77e-05	-0.418	0.648	0.846
MERTK+LYVE1+	LRRK2	4.84e-06	1.85e-05	-0.589	0.057	0.281
MERTK+LYVE1+	TRA2B	5.07e-06	1.94e-05	0.697	0.784	0.66
MERTK+LYVE1+	SIGLEC11	5.09e-06	1.94e-05	0.292	0.239	0.074
MERTK+LYVE1+	SLC2A3	5.17e-06	1.96e-05	-0.884	0.352	0.596
MERTK+LYVE1+	HSP90B1	5.24e-06	1.98e-05	0.425	0.909	0.796
MERTK+LYVE1+	ETS2	5.37e-06	2.03e-05	0.45	0.693	0.509
MERTK+LYVE1+	EPS8	5.45e-06	2.05e-05	0.47	0.477	0.265
MERTK+LYVE1+	DYNC1H1	5.53e-06	2.08e-05	0.685	0.705	0.543
MERTK+LYVE1+	ATP5F1D	5.57e-06	2.08e-05	-0.424	0.523	0.747
MERTK+LYVE1+	LCP1	5.59e-06	2.08e-05	-0.632	0.614	0.83
MERTK+LYVE1+	ATP6V0A1	5.63e-06	2.09e-05	0.321	0.602	0.349
MERTK+LYVE1+	BMP2	5.99e-06	2.22e-05	0.356	0.148	0.028
MERTK+LYVE1+	CD59	6.14e-06	2.27e-05	0.531	0.466	0.265
MERTK+LYVE1+	HSPD1	6.34e-06	2.34e-05	0.97	0.784	0.682
MERTK+LYVE1+	CLEC12A	6.52e-06	2.4e-05	-0.658	0	0.198
MERTK+LYVE1+	PRPF38B	6.6e-06	2.42e-05	0.49	0.693	0.549
MERTK+LYVE1+	FCHSD2	6.64e-06	2.43e-05	0.364	0.466	0.265
MERTK+LYVE1+	H2AFY	6.67e-06	2.43e-05	-0.432	0.58	0.769
MERTK+LYVE1+	AKAP12	6.89e-06	2.5e-05	0.334	0.216	0.062
MERTK+LYVE1+	PLEKHG5	6.93e-06	2.51e-05	0.322	0.239	0.077
MERTK+LYVE1+	PLIN2	7.02e-06	2.54e-05	0.688	0.693	0.497
MERTK+LYVE1+	HLA-DPA1	7.13e-06	2.57e-05	-1.24	0.261	0.5
MERTK+LYVE1+	PDGFC	7.2e-06	2.59e-05	0.41	0.352	0.154
MERTK+LYVE1+	RRBP1	7.22e-06	2.59e-05	0.405	0.602	0.426
MERTK+LYVE1+	ARHGAP18	7.25e-06	2.59e-05	0.478	0.682	0.519
MERTK+LYVE1+	NFATC2	7.27e-06	2.59e-05	0.353	0.42	0.216
MERTK+LYVE1+	CCL3L1	7.54e-06	2.68e-05	0.948	0.318	0.123
MERTK+LYVE1+	RPL18A	7.83e-06	2.77e-05	-0.379	0.966	0.917
MERTK+LYVE1+	MEGF9	7.91e-06	2.8e-05	-0.608	0.057	0.272
MERTK+LYVE1+	RPL18	8.13e-06	2.86e-05	-0.381	0.943	0.929
MERTK+LYVE1+	DUSP6	8.38e-06	2.94e-05	0.609	0.705	0.515
MERTK+LYVE1+	NEK3	8.41e-06	2.95e-05	0.327	0.284	0.108
MERTK+LYVE1+	GPR34	9.02e-06	3.15e-05	0.496	0.534	0.327
MERTK+LYVE1+	EVI2B	9.07e-06	3.16e-05	-0.738	0.284	0.519
MERTK+LYVE1+	PMP22	9.16e-06	3.18e-05	0.418	0.557	0.309
MERTK+LYVE1+	SGK1	9.32e-06	3.23e-05	0.785	0.67	0.488
MERTK+LYVE1+	BST1	9.38e-06	3.24e-05	-0.537	0.045	0.262
MERTK+LYVE1+	TYROBP	1.03e-05	3.55e-05	-0.355	0.852	0.941
MERTK+LYVE1+	PDGFB	1.05e-05	3.59e-05	0.513	0.409	0.207
MERTK+LYVE1+	NBL1	1.05e-05	3.59e-05	0.318	0.295	0.12
MERTK+LYVE1+	CAPN2	1.05e-05	3.59e-05	-0.389	0.25	0.485
MERTK+LYVE1+	DDX5	1.07e-05	3.64e-05	0.373	0.966	0.883
MERTK+LYVE1+	ATP5MC2	1.09e-05	3.7e-05	-0.428	0.693	0.821
MERTK+LYVE1+	GOLGA4	1.1e-05	3.74e-05	0.537	0.659	0.531
MERTK+LYVE1+	SNHG12	1.13e-05	3.82e-05	0.424	0.318	0.136
MERTK+LYVE1+	ATRX	1.18e-05	3.96e-05	0.442	0.739	0.605
MERTK+LYVE1+	ATP5MG	1.18e-05	3.96e-05	-0.338	0.784	0.892
MERTK+LYVE1+	VEGFB	1.2e-05	4.01e-05	0.379	0.489	0.281
MERTK+LYVE1+	CYP1B1	1.21e-05	4.04e-05	-0.531	0.011	0.21
MERTK+LYVE1+	DHRS3	1.26e-05	4.21e-05	0.409	0.364	0.176
MERTK+LYVE1+	RPL37	1.29e-05	4.28e-05	-0.322	0.955	0.963
MERTK+LYVE1+	OTUD1	1.29e-05	4.3e-05	0.72	0.614	0.448
MERTK+LYVE1+	SLC18B1	1.32e-05	4.36e-05	0.43	0.261	0.096
MERTK+LYVE1+	PRAM1	1.32e-05	4.36e-05	-0.537	0.091	0.321
MERTK+LYVE1+	SH3KBP1	1.33e-05	4.39e-05	-0.456	0.318	0.593
MERTK+LYVE1+	MPP5	1.35e-05	4.42e-05	0.328	0.25	0.09
MERTK+LYVE1+	RPS2	1.35e-05	4.42e-05	-0.408	0.966	0.926
MERTK+LYVE1+	GYG1	1.39e-05	4.53e-05	-0.584	0.125	0.364
MERTK+LYVE1+	HACD4	1.41e-05	4.6e-05	-0.417	0.261	0.519
MERTK+LYVE1+	CREM	1.42e-05	4.61e-05	0.304	0.784	0.543
MERTK+LYVE1+	HLA-B	1.5e-05	4.87e-05	-0.555	0.875	0.88
MERTK+LYVE1+	TMEM154	1.61e-05	5.2e-05	-0.604	0.023	0.222
MERTK+LYVE1+	CCND3	1.64e-05	5.3e-05	-0.477	0.114	0.33
MERTK+LYVE1+	ARID4A	1.7e-05	5.47e-05	0.444	0.489	0.312
MERTK+LYVE1+	RPL36A	1.74e-05	5.57e-05	-0.363	0.841	0.895
MERTK+LYVE1+	GLIPR2	1.77e-05	5.66e-05	-0.382	0.261	0.497
MERTK+LYVE1+	NFIA	1.78e-05	5.69e-05	0.444	0.398	0.194
MERTK+LYVE1+	RPS28	1.81e-05	5.77e-05	-0.31	0.943	0.966
MERTK+LYVE1+	NAA38	1.83e-05	5.82e-05	-0.459	0.261	0.494
MERTK+LYVE1+	DNAJA4	1.89e-05	6e-05	0.871	0.466	0.275
MERTK+LYVE1+	SNHG25	1.94e-05	6.12e-05	-0.328	0.08	0.299
MERTK+LYVE1+	FAM53C	1.95e-05	6.16e-05	0.434	0.58	0.389
MERTK+LYVE1+	HLA-DMA	1.96e-05	6.16e-05	-0.612	0.261	0.491
MERTK+LYVE1+	SWAP70	1.96e-05	6.16e-05	0.464	0.511	0.343
MERTK+LYVE1+	STX7	1.98e-05	6.19e-05	0.494	0.648	0.469
MERTK+LYVE1+	BPI	2.05e-05	6.4e-05	-1.06	0	0.179
MERTK+LYVE1+	ALOX5	2.09e-05	6.5e-05	-0.317	0.08	0.309
MERTK+LYVE1+	LTA4H	2.12e-05	6.57e-05	-0.661	0.193	0.435
MERTK+LYVE1+	PELI1	2.16e-05	6.7e-05	0.297	0.545	0.318
MERTK+LYVE1+	RERE	2.25e-05	6.94e-05	0.379	0.466	0.287
MERTK+LYVE1+	TGFBI	2.38e-05	7.33e-05	0.294	0.864	0.627
MERTK+LYVE1+	PLP2	2.38e-05	7.33e-05	-0.478	0.227	0.485
MERTK+LYVE1+	SRGAP2C	2.41e-05	7.4e-05	0.385	0.42	0.238
MERTK+LYVE1+	EPN2	2.44e-05	7.47e-05	0.285	0.273	0.108
MERTK+LYVE1+	GOLIM4	2.49e-05	7.59e-05	0.372	0.466	0.262
MERTK+LYVE1+	SNHG5	2.51e-05	7.65e-05	-0.525	0.659	0.762
MERTK+LYVE1+	SERPINA1	2.52e-05	7.66e-05	-0.546	0.045	0.247
MERTK+LYVE1+	SRSF7	2.61e-05	7.91e-05	0.52	0.773	0.673
MERTK+LYVE1+	CARD16	2.71e-05	8.19e-05	-0.389	0.182	0.404
MERTK+LYVE1+	NRGN	2.73e-05	8.24e-05	-0.282	0.034	0.225
MERTK+LYVE1+	TTYH3	2.76e-05	8.31e-05	0.423	0.682	0.485
MERTK+LYVE1+	RPS21	2.79e-05	8.38e-05	-0.365	0.898	0.901
MERTK+LYVE1+	RAB3IL1	2.9e-05	8.67e-05	0.271	0.466	0.247
MERTK+LYVE1+	NUDT4	2.9e-05	8.67e-05	0.427	0.42	0.228
MERTK+LYVE1+	EIF4A2	2.92e-05	8.7e-05	0.365	0.761	0.63
MERTK+LYVE1+	CLTA	2.96e-05	8.78e-05	0.365	0.818	0.735
MERTK+LYVE1+	RASGRP2	2.96e-05	8.78e-05	-0.331	0.034	0.231
MERTK+LYVE1+	HP	2.98e-05	8.83e-05	-0.705	0	0.173
MERTK+LYVE1+	RPL11	2.99e-05	8.83e-05	-0.311	0.966	0.926
MERTK+LYVE1+	SULF2	3e-05	8.84e-05	-0.341	0.045	0.241
MERTK+LYVE1+	NFE2L2	3.13e-05	9.2e-05	0.424	0.852	0.694
MERTK+LYVE1+	ATP7A	3.2e-05	9.37e-05	0.301	0.273	0.111
MERTK+LYVE1+	MFHAS1	3.2e-05	9.37e-05	0.313	0.375	0.185
MERTK+LYVE1+	RPS15	3.23e-05	9.44e-05	-0.336	0.943	0.944
MERTK+LYVE1+	IFI30	3.28e-05	9.56e-05	-0.649	0.693	0.765
MERTK+LYVE1+	VCL	3.31e-05	9.63e-05	-0.442	0.148	0.377
MERTK+LYVE1+	SCN1B	3.34e-05	9.67e-05	0.295	0.205	0.065
MERTK+LYVE1+	PSMB10	3.38e-05	9.78e-05	-0.31	0.227	0.485
MERTK+LYVE1+	CPEB4	3.42e-05	9.87e-05	0.494	0.591	0.389
MERTK+LYVE1+	BTBD7	3.44e-05	9.9e-05	0.398	0.534	0.327
MERTK+LYVE1+	JMJD1C	3.45e-05	9.9e-05	0.35	0.852	0.698
MERTK+LYVE1+	CALM1	3.49e-05	9.99e-05	-0.378	0.852	0.91
MERTK+LYVE1+	CELF1	3.5e-05	0.0001	0.487	0.682	0.571
MERTK+LYVE1+	KLF4	3.55e-05	0.000101	0.295	0.841	0.623
MERTK+LYVE1+	EIF3K	3.57e-05	0.000102	-0.421	0.591	0.769
MERTK+LYVE1+	KLHL24	3.59e-05	0.000102	0.396	0.477	0.293
MERTK+LYVE1+	VDR	3.6e-05	0.000102	-0.359	0	0.17
MERTK+LYVE1+	TNFSF13B	3.6e-05	0.000102	-0.308	0.182	0.438
MERTK+LYVE1+	TAGLN2	3.86e-05	0.000109	-0.462	0.58	0.765
MERTK+LYVE1+	IER5L	3.92e-05	0.00011	0.476	0.477	0.287
MERTK+LYVE1+	SNAPC1	3.94e-05	0.000111	0.375	0.295	0.133
MERTK+LYVE1+	RPL6	3.97e-05	0.000111	-0.333	0.943	0.914
MERTK+LYVE1+	TCEAL3	4e-05	0.000112	0.364	0.341	0.164
MERTK+LYVE1+	PGAM1	4.02e-05	0.000112	-0.416	0.273	0.515
MERTK+LYVE1+	ZBTB10	4.09e-05	0.000114	0.534	0.341	0.173
MERTK+LYVE1+	COX7C	4.11e-05	0.000114	-0.33	0.716	0.855
MERTK+LYVE1+	SDCBP	4.17e-05	0.000115	0.331	0.932	0.858
MERTK+LYVE1+	LAMP1	4.17e-05	0.000115	0.338	0.784	0.654
MERTK+LYVE1+	SLC3A2	4.29e-05	0.000118	0.395	0.682	0.571
MERTK+LYVE1+	NDUFB10	4.34e-05	0.000119	-0.269	0.341	0.605
MERTK+LYVE1+	HEBP2	4.59e-05	0.000126	-0.44	0.227	0.469
MERTK+LYVE1+	RPL35	4.68e-05	0.000128	-0.321	0.955	0.901
MERTK+LYVE1+	BLVRA	4.7e-05	0.000128	0.403	0.466	0.278
MERTK+LYVE1+	NEAT1	4.77e-05	0.00013	0.702	0.955	0.87
MERTK+LYVE1+	FGL2	4.86e-05	0.000132	-0.612	0.409	0.608
MERTK+LYVE1+	OSCAR	4.88e-05	0.000133	-0.325	0.045	0.238
MERTK+LYVE1+	ETNK1	4.96e-05	0.000135	0.422	0.545	0.38
MERTK+LYVE1+	PXDC1	4.99e-05	0.000135	0.327	0.341	0.16
MERTK+LYVE1+	HELZ	5e-05	0.000135	0.419	0.545	0.377
MERTK+LYVE1+	HK2	5.02e-05	0.000135	-0.292	0.034	0.222
MERTK+LYVE1+	XBP1	5.1e-05	0.000137	0.388	0.682	0.574
MERTK+LYVE1+	ASAH1	5.12e-05	0.000137	0.432	0.852	0.738
MERTK+LYVE1+	BCAT1	5.2e-05	0.000139	0.455	0.58	0.407
MERTK+LYVE1+	GCA	5.41e-05	0.000145	-0.927	0.273	0.491
MERTK+LYVE1+	IFI16	5.44e-05	0.000145	0.399	0.716	0.59
MERTK+LYVE1+	THBS1	5.51e-05	0.000147	-0.847	0.08	0.284
MERTK+LYVE1+	TYMP	5.65e-05	0.00015	-0.464	0.545	0.735
MERTK+LYVE1+	SFPQ	5.77e-05	0.000153	0.456	0.875	0.765
MERTK+LYVE1+	SPATS2L	5.84e-05	0.000154	0.413	0.557	0.352
MERTK+LYVE1+	GLUL	5.9e-05	0.000155	0.281	0.932	0.719
MERTK+LYVE1+	SLC17A5	5.91e-05	0.000155	0.444	0.318	0.157
MERTK+LYVE1+	NFKBIA	6.03e-05	0.000158	0.746	0.784	0.66
MERTK+LYVE1+	HERPUD1	6.04e-05	0.000158	0.409	0.818	0.608
MERTK+LYVE1+	COL5A1	6.08e-05	0.000159	0.453	0.148	0.037
MERTK+LYVE1+	VSIR	6.08e-05	0.000159	-0.613	0.307	0.537
MERTK+LYVE1+	MYL12A	6.1e-05	0.000159	-0.376	0.795	0.886
MERTK+LYVE1+	FPR2	6.12e-05	0.000159	-0.545	0.011	0.179
MERTK+LYVE1+	RNF213	6.14e-05	0.000159	0.33	0.636	0.444
MERTK+LYVE1+	NQO2	6.24e-05	0.000162	-0.408	0.295	0.531
MERTK+LYVE1+	TMA7	6.48e-05	0.000167	-0.298	0.75	0.846
MERTK+LYVE1+	ZFP36L2	6.53e-05	0.000168	0.322	0.818	0.611
MERTK+LYVE1+	CNN2	6.56e-05	0.000168	-0.398	0.205	0.451
MERTK+LYVE1+	USP36	6.58e-05	0.000168	0.613	0.614	0.472
MERTK+LYVE1+	PCF11	6.59e-05	0.000168	0.562	0.511	0.358
MERTK+LYVE1+	CLK1	6.59e-05	0.000168	0.442	0.705	0.54
MERTK+LYVE1+	AL034397.3	6.6e-05	0.000168	-0.681	0.034	0.213
MERTK+LYVE1+	ZFYVE16	6.61e-05	0.000168	0.34	0.636	0.448
MERTK+LYVE1+	CHKB	6.72e-05	0.000171	0.298	0.375	0.194
MERTK+LYVE1+	SH3PXD2A	6.97e-05	0.000177	0.393	0.398	0.219
MERTK+LYVE1+	THUMPD2	7.08e-05	0.000179	0.297	0.273	0.117
MERTK+LYVE1+	CD81	7.16e-05	0.000181	0.315	0.83	0.691
MERTK+LYVE1+	CLCN5	7.28e-05	0.000184	0.448	0.341	0.173
MERTK+LYVE1+	RPL26	7.49e-05	0.000189	-0.309	0.966	0.932
MERTK+LYVE1+	CCDC69	7.52e-05	0.000189	-0.316	0.057	0.253
MERTK+LYVE1+	DIP2A	7.53e-05	0.000189	0.458	0.455	0.284
MERTK+LYVE1+	RPL32	7.54e-05	0.000189	-0.307	0.966	0.935
MERTK+LYVE1+	RB1	7.56e-05	0.000189	0.443	0.659	0.528
MERTK+LYVE1+	G0S2	7.7e-05	0.000192	-1.06	0.034	0.216
MERTK+LYVE1+	CHD7	7.71e-05	0.000192	0.297	0.42	0.225
MERTK+LYVE1+	PRR13	7.82e-05	0.000194	-0.443	0.466	0.71
MERTK+LYVE1+	RPS17	7.85e-05	0.000194	-0.392	0.83	0.873
MERTK+LYVE1+	SNX2	8.02e-05	0.000198	0.396	0.807	0.694
MERTK+LYVE1+	IDH1	8.14e-05	0.000201	0.393	0.489	0.302
MERTK+LYVE1+	CAPNS1	8.26e-05	0.000203	-0.333	0.455	0.667
MERTK+LYVE1+	RPS15A	8.49e-05	0.000208	-0.313	0.955	0.951
MERTK+LYVE1+	SNX9	8.5e-05	0.000208	0.26	0.636	0.414
MERTK+LYVE1+	PDLIM1	8.58e-05	0.00021	-0.305	0.045	0.228
MERTK+LYVE1+	CAP1	8.58e-05	0.00021	-0.415	0.761	0.873
MERTK+LYVE1+	RPS8	8.61e-05	0.00021	-0.379	0.977	0.944
MERTK+LYVE1+	SH2B3	8.66e-05	0.000211	0.432	0.727	0.574
MERTK+LYVE1+	HES1	8.82e-05	0.000214	0.368	0.318	0.148
MERTK+LYVE1+	ACTR2	8.85e-05	0.000215	-0.322	0.818	0.914
MERTK+LYVE1+	ARID1B	8.98e-05	0.000217	0.435	0.614	0.441
MERTK+LYVE1+	JUNB	9.01e-05	0.000218	0.524	0.864	0.821
MERTK+LYVE1+	PSTPIP1	9.13e-05	0.00022	-0.436	0.148	0.364
MERTK+LYVE1+	ZNF503	9.16e-05	0.00022	0.382	0.273	0.117
MERTK+LYVE1+	RPL13	9.33e-05	0.000224	-0.312	0.977	0.963
MERTK+LYVE1+	PIK3R1	9.42e-05	0.000226	0.393	0.636	0.481
MERTK+LYVE1+	HCLS1	9.54e-05	0.000228	-0.373	0.466	0.673
MERTK+LYVE1+	PEAK1	9.57e-05	0.000228	0.383	0.375	0.194
MERTK+LYVE1+	LBR	9.59e-05	0.000229	-0.628	0.33	0.552
MERTK+LYVE1+	TACC1	9.77e-05	0.000232	0.392	0.739	0.599
MERTK+LYVE1+	PGD	9.9e-05	0.000235	-0.613	0.352	0.571
MERTK+LYVE1+	FCER1G	0.000101	0.000239	-0.339	0.852	0.941
MERTK+LYVE1+	TSTD1	0.000102	0.00024	-0.292	0.034	0.207
MERTK+LYVE1+	CLEC10A	0.000104	0.000245	-0.641	0.057	0.238
MERTK+LYVE1+	RPL27	0.000104	0.000245	-0.309	0.886	0.907
MERTK+LYVE1+	SSBP2	0.000104	0.000245	0.395	0.398	0.225
MERTK+LYVE1+	LHFPL2	0.000107	0.00025	0.448	0.364	0.185
MERTK+LYVE1+	COX7A2L	0.000108	0.000251	-0.35	0.352	0.59
MERTK+LYVE1+	NCOA7	0.000108	0.000251	0.27	0.352	0.182
MERTK+LYVE1+	S1PR4	0.000108	0.000251	-0.356	0.011	0.17
MERTK+LYVE1+	KLF2	0.000108	0.000251	0.636	0.75	0.645
MERTK+LYVE1+	TES	0.000108	0.000251	-0.471	0.239	0.46
MERTK+LYVE1+	FXR1	0.000112	0.000259	0.271	0.659	0.5
MERTK+LYVE1+	COMMD6	0.000116	0.00027	-0.358	0.58	0.787
MERTK+LYVE1+	MSN	0.000118	0.000273	-0.341	0.716	0.806
MERTK+LYVE1+	ANPEP	0.000119	0.000274	-0.353	0.023	0.188
MERTK+LYVE1+	FOS	0.000121	0.000278	0.799	0.852	0.818
MERTK+LYVE1+	MXI1	0.000121	0.000278	0.292	0.25	0.099
MERTK+LYVE1+	MYLIP	0.000122	0.00028	0.345	0.477	0.302
MERTK+LYVE1+	ECHS1	0.000123	0.000282	-0.264	0.239	0.469
MERTK+LYVE1+	RHOBTB3	0.000127	0.000291	0.373	0.307	0.145
MERTK+LYVE1+	PTRHD1	0.000128	0.000293	-0.269	0.17	0.398
MERTK+LYVE1+	PADI2	0.00013	0.000297	-0.304	0	0.148
MERTK+LYVE1+	DEXI	0.000131	0.000298	0.321	0.273	0.117
MERTK+LYVE1+	FUS	0.000136	0.00031	0.381	0.852	0.704
MERTK+LYVE1+	COL3A1	0.000138	0.000313	1.07	0.386	0.228
MERTK+LYVE1+	CSTB	0.00014	0.000318	-0.382	0.682	0.821
MERTK+LYVE1+	NFKBIZ	0.000141	0.000318	0.578	0.557	0.377
MERTK+LYVE1+	COL6A1	0.000152	0.000342	0.422	0.205	0.074
MERTK+LYVE1+	PLEC	0.000153	0.000344	-0.354	0.273	0.494
MERTK+LYVE1+	ERF	0.000154	0.000346	0.29	0.307	0.148
MERTK+LYVE1+	NFAM1	0.000154	0.000346	-0.321	0.091	0.296
MERTK+LYVE1+	SKP2	0.000155	0.000347	0.315	0.261	0.111
MERTK+LYVE1+	CYB5D1	0.000155	0.000347	0.331	0.159	0.046
MERTK+LYVE1+	CHCHD2	0.000156	0.000347	-0.322	0.773	0.84
MERTK+LYVE1+	TRPM7	0.000158	0.000352	0.302	0.375	0.201
MERTK+LYVE1+	MCC	0.000161	0.000358	0.261	0.159	0.046
MERTK+LYVE1+	RLF	0.000161	0.000358	0.314	0.42	0.247
MERTK+LYVE1+	ARL6IP4	0.000162	0.000358	-0.333	0.511	0.691
MERTK+LYVE1+	TMEM71	0.000164	0.000362	-0.482	0.034	0.204
MERTK+LYVE1+	CCNI	0.000165	0.000365	-0.332	0.807	0.886
MERTK+LYVE1+	RPS3	0.000169	0.000373	-0.339	0.932	0.923
MERTK+LYVE1+	ARHGAP21	0.00017	0.000373	0.396	0.466	0.302
MERTK+LYVE1+	TRAPPC1	0.00017	0.000373	-0.418	0.33	0.565
MERTK+LYVE1+	ARPC4	0.00017	0.000373	-0.432	0.602	0.79
MERTK+LYVE1+	NINJ1	0.000178	0.000389	0.375	0.784	0.633
MERTK+LYVE1+	RHOB	0.000178	0.000389	0.478	0.682	0.506
MERTK+LYVE1+	SUB1	0.000179	0.000389	-0.393	0.716	0.812
MERTK+LYVE1+	ELOVL5	0.000183	0.000399	-0.403	0.193	0.423
MERTK+LYVE1+	RSU1	0.000186	0.000404	-0.258	0.159	0.383
MERTK+LYVE1+	RACK1	0.000186	0.000404	-0.295	0.898	0.898
MERTK+LYVE1+	ATP2A2	0.000187	0.000405	0.388	0.557	0.398
MERTK+LYVE1+	TSC22D2	0.000191	0.000413	0.455	0.557	0.407
MERTK+LYVE1+	AP2A2	0.000191	0.000413	0.386	0.614	0.46
MERTK+LYVE1+	KMT2E-AS1	0.000193	0.000416	0.257	0.216	0.08
MERTK+LYVE1+	LCP2	0.000197	0.000424	0.439	0.591	0.448
MERTK+LYVE1+	NFIC	0.000203	0.000437	0.381	0.523	0.352
MERTK+LYVE1+	IL2RG	0.000205	0.000439	-0.345	0.023	0.179
MERTK+LYVE1+	GASK1B	0.000207	0.000442	0.372	0.443	0.272
MERTK+LYVE1+	MPEG1	0.000207	0.000442	0.38	0.773	0.608
MERTK+LYVE1+	TUBA4A	0.000208	0.000443	-0.587	0.034	0.191
MERTK+LYVE1+	PTGES3	0.000212	0.000451	0.372	0.784	0.701
MERTK+LYVE1+	CD68	0.000218	0.000463	0.298	0.886	0.762
MERTK+LYVE1+	COL6A2	0.000221	0.000469	0.384	0.239	0.102
MERTK+LYVE1+	RPL10A	0.000222	0.00047	-0.357	0.932	0.867
MERTK+LYVE1+	SNX24	0.000222	0.00047	0.297	0.273	0.123
MERTK+LYVE1+	VPS13C	0.000223	0.00047	0.414	0.625	0.503
MERTK+LYVE1+	ICAM1	0.000224	0.000473	0.51	0.466	0.299
MERTK+LYVE1+	PRNP	0.00023	0.000483	0.29	0.716	0.571
MERTK+LYVE1+	CNRIP1	0.000233	0.00049	0.387	0.375	0.207
MERTK+LYVE1+	ENHO	0.000234	0.000491	-0.507	0.034	0.194
MERTK+LYVE1+	SLC5A3	0.000239	0.000501	0.394	0.409	0.231
MERTK+LYVE1+	ALDH2	0.00024	0.000502	-0.389	0.273	0.466
MERTK+LYVE1+	COX6A1	0.00024	0.000502	-0.259	0.523	0.741
MERTK+LYVE1+	ING1	0.000241	0.000502	0.41	0.307	0.154
MERTK+LYVE1+	CCDC144A	0.000243	0.000507	0.37	0.318	0.16
MERTK+LYVE1+	CYFIP1	0.000248	0.000516	0.488	0.534	0.392
MERTK+LYVE1+	ITGB5	0.000249	0.000516	0.304	0.386	0.225
MERTK+LYVE1+	PIAS2	0.000253	0.000523	0.506	0.364	0.216
MERTK+LYVE1+	PTMS	0.000265	0.000547	0.298	0.67	0.481
MERTK+LYVE1+	VASP	0.000273	0.000562	-0.415	0.591	0.765
MERTK+LYVE1+	STARD13	0.000275	0.000566	0.256	0.261	0.114
MERTK+LYVE1+	RGL4	0.000275	0.000566	-0.499	0.011	0.154
MERTK+LYVE1+	RND3	0.000278	0.000572	0.473	0.295	0.136
MERTK+LYVE1+	TRIR	0.000283	0.00058	-0.331	0.591	0.772
MERTK+LYVE1+	RPSA	0.000284	0.00058	-0.409	0.852	0.87
MERTK+LYVE1+	HSPA5	0.000285	0.000582	0.397	0.841	0.698
MERTK+LYVE1+	HBEGF	0.000291	0.000594	0.553	0.602	0.401
MERTK+LYVE1+	C11orf96	0.000293	0.000596	0.332	0.17	0.056
MERTK+LYVE1+	SLC9A3R1	0.000293	0.000596	-0.322	0.216	0.438
MERTK+LYVE1+	HNRNPA2B1	0.000294	0.000596	0.363	0.977	0.907
MERTK+LYVE1+	JAG1	0.000296	0.000601	0.338	0.25	0.108
MERTK+LYVE1+	SEPTIN11	0.0003	0.000606	0.342	0.511	0.324
MERTK+LYVE1+	RPS27A	0.000302	0.000611	-0.254	0.955	0.948
MERTK+LYVE1+	ACTN1	0.000311	0.000628	-0.654	0.17	0.367
MERTK+LYVE1+	ARPC2	0.000318	0.000641	-0.288	0.875	0.914
MERTK+LYVE1+	TENT5A	0.000324	0.000652	0.464	0.409	0.244
MERTK+LYVE1+	RRAS	0.000326	0.000656	-0.321	0.102	0.29
MERTK+LYVE1+	EIF3M	0.000337	0.000676	-0.344	0.409	0.593
MERTK+LYVE1+	C9orf16	0.000338	0.000677	-0.273	0.318	0.543
MERTK+LYVE1+	RCN3	0.000339	0.000677	0.319	0.295	0.142
MERTK+LYVE1+	ID2	0.000343	0.000684	0.321	0.693	0.512
MERTK+LYVE1+	VCAN	0.000351	0.000699	-0.954	0.148	0.333
MERTK+LYVE1+	PSME2	0.000357	0.00071	-0.296	0.227	0.451
MERTK+LYVE1+	PRDX5	0.000357	0.00071	-0.306	0.477	0.701
MERTK+LYVE1+	TNFRSF25	0.000364	0.000721	0.297	0.193	0.074
MERTK+LYVE1+	NDUFA1	0.000367	0.000726	-0.254	0.545	0.741
MERTK+LYVE1+	DENND11	0.000372	0.000735	0.336	0.295	0.148
MERTK+LYVE1+	RPS7	0.000375	0.00074	-0.293	0.943	0.91
MERTK+LYVE1+	SMARCA1	0.000376	0.000741	0.28	0.239	0.102
MERTK+LYVE1+	COX5A	0.000381	0.00075	-0.334	0.455	0.639
MERTK+LYVE1+	SIRPB1	0.000382	0.00075	-0.26	0	0.13
MERTK+LYVE1+	PROK2	0.000382	0.00075	-0.502	0	0.13
MERTK+LYVE1+	RHOU	0.000386	0.000756	0.675	0.409	0.256
MERTK+LYVE1+	CDKN2D	0.00039	0.000762	-0.389	0.068	0.238
MERTK+LYVE1+	RPL36	0.000393	0.000766	-0.277	0.932	0.926
MERTK+LYVE1+	RPS5	0.000395	0.000769	-0.315	0.886	0.883
MERTK+LYVE1+	GNAS	0.000397	0.000773	0.271	0.932	0.849
MERTK+LYVE1+	COLGALT1	0.000404	0.000785	0.449	0.591	0.441
MERTK+LYVE1+	MERTK	0.000412	0.0008	0.406	0.284	0.139
MERTK+LYVE1+	IFITM3	0.000414	0.000803	0.31	0.602	0.444
MERTK+LYVE1+	ITGAX	0.000427	0.000825	-0.387	0.148	0.333
MERTK+LYVE1+	UAP1L1	0.000436	0.000842	0.326	0.25	0.117
MERTK+LYVE1+	GLTP	0.000449	0.000865	-0.281	0.102	0.287
MERTK+LYVE1+	TMC6	0.000454	0.000874	0.289	0.477	0.321
MERTK+LYVE1+	CBLB	0.000455	0.000874	0.49	0.284	0.148
MERTK+LYVE1+	CABLES1	0.000457	0.000876	0.266	0.25	0.111
MERTK+LYVE1+	SPI1	0.000457	0.000876	-0.314	0.682	0.806
MERTK+LYVE1+	RASA1	0.00046	0.00088	0.276	0.295	0.145
MERTK+LYVE1+	FMN1	0.000464	0.000886	0.468	0.307	0.16
MERTK+LYVE1+	RBM25	0.000467	0.00089	0.298	0.773	0.667
MERTK+LYVE1+	NASP	0.000472	0.0009	0.359	0.58	0.42
MERTK+LYVE1+	YWHAB	0.000474	0.000902	-0.303	0.784	0.867
MERTK+LYVE1+	LAPTM4A	0.000488	0.000926	0.322	0.67	0.583
MERTK+LYVE1+	CD164	0.00049	0.000929	0.308	0.852	0.725
MERTK+LYVE1+	FMNL2	0.000491	0.00093	0.34	0.307	0.157
MERTK+LYVE1+	UQCRH	0.000492	0.00093	-0.329	0.636	0.778
MERTK+LYVE1+	PTAFR	0.000496	0.000936	0.402	0.557	0.404
MERTK+LYVE1+	AC009404.1	0.000506	0.000953	0.266	0.136	0.04
MERTK+LYVE1+	SQOR	0.000506	0.000953	-0.3	0.114	0.293
MERTK+LYVE1+	CKLF	0.000507	0.000953	-0.369	0.409	0.605
MERTK+LYVE1+	MYO1F	0.000508	0.000953	-0.487	0.489	0.642
MERTK+LYVE1+	CSRNP1	0.000513	0.000961	0.409	0.58	0.444
MERTK+LYVE1+	GNG5	0.000526	0.000984	-0.295	0.727	0.852
MERTK+LYVE1+	MFSD1	0.000539	0.00101	0.316	0.784	0.66
MERTK+LYVE1+	OGFRL1	0.000539	0.00101	0.29	0.716	0.599
MERTK+LYVE1+	NRROS	0.000542	0.00101	0.302	0.352	0.207
MERTK+LYVE1+	ADAM9	0.000548	0.00102	0.335	0.511	0.346
MERTK+LYVE1+	COX8A	0.000555	0.00103	-0.294	0.58	0.772
MERTK+LYVE1+	PGK1	0.000563	0.00104	-0.356	0.682	0.769
MERTK+LYVE1+	PPA1	0.000576	0.00107	-0.269	0.102	0.275
MERTK+LYVE1+	GRIN2C	0.00058	0.00107	0.256	0.125	0.034
MERTK+LYVE1+	FCHO2	0.000591	0.00109	0.264	0.352	0.198
MERTK+LYVE1+	NAP1L1	0.000606	0.00112	-0.415	0.625	0.753
MERTK+LYVE1+	CPPED1	0.000609	0.00112	-0.311	0.091	0.262
MERTK+LYVE1+	MEPCE	0.000615	0.00113	0.26	0.375	0.216
MERTK+LYVE1+	ACBD3	0.00062	0.00114	0.259	0.489	0.318
MERTK+LYVE1+	NANS	0.000637	0.00117	0.428	0.602	0.469
MERTK+LYVE1+	CCL8	0.000639	0.00117	0.738	0.17	0.059
MERTK+LYVE1+	DNAJB4	0.000642	0.00117	0.553	0.409	0.259
MERTK+LYVE1+	SERPINB10	0.00065	0.00118	-0.433	0	0.12
MERTK+LYVE1+	PGLYRP1	0.00065	0.00118	-1.67	0	0.12
MERTK+LYVE1+	ACAP1	0.00066	0.0012	-0.267	0.023	0.16
MERTK+LYVE1+	MGLL	0.000663	0.0012	0.251	0.455	0.284
MERTK+LYVE1+	MYO5A	0.000672	0.00122	0.438	0.455	0.312
MERTK+LYVE1+	GIHCG	0.000681	0.00123	-0.317	0.011	0.139
MERTK+LYVE1+	RNASEK	0.000683	0.00124	-0.294	0.83	0.904
MERTK+LYVE1+	TMEM170B	0.000686	0.00124	-0.394	0.091	0.256
MERTK+LYVE1+	MLXIP	0.000687	0.00124	0.376	0.455	0.321
MERTK+LYVE1+	DYRK1A	0.000691	0.00124	0.447	0.443	0.302
MERTK+LYVE1+	HLA-DQA1	0.000692	0.00125	-0.689	0.091	0.253
MERTK+LYVE1+	CDV3	0.000708	0.00127	0.317	0.818	0.75
MERTK+LYVE1+	SHKBP1	0.000719	0.00129	-0.307	0.216	0.414
MERTK+LYVE1+	TPP2	0.000728	0.0013	0.282	0.455	0.299
MERTK+LYVE1+	ARPC3	0.00073	0.00131	-0.252	0.864	0.904
MERTK+LYVE1+	SNX5	0.000732	0.00131	0.322	0.614	0.494
MERTK+LYVE1+	SERPINH1	0.000737	0.00131	0.358	0.341	0.198
MERTK+LYVE1+	NR3C1	0.000745	0.00133	0.283	0.625	0.488
MERTK+LYVE1+	ELF1	0.000747	0.00133	0.39	0.716	0.688
MERTK+LYVE1+	SCARB2	0.000751	0.00133	0.339	0.466	0.312
MERTK+LYVE1+	AC020916.1	0.000761	0.00135	0.493	0.864	0.735
MERTK+LYVE1+	RAPH1	0.000762	0.00135	0.394	0.477	0.327
MERTK+LYVE1+	MSR1	0.000765	0.00135	0.29	0.443	0.272
MERTK+LYVE1+	BLVRB	0.000775	0.00137	0.269	0.83	0.735
MERTK+LYVE1+	PSMB7	0.000782	0.00138	-0.265	0.273	0.497
MERTK+LYVE1+	RPLP0	0.000793	0.0014	-0.338	0.92	0.883
MERTK+LYVE1+	CD1C	0.000803	0.00141	-0.385	0.023	0.157
MERTK+LYVE1+	EPHB3	0.000805	0.00141	0.288	0.239	0.111
MERTK+LYVE1+	TRA2A	0.000805	0.00141	0.285	0.659	0.54
MERTK+LYVE1+	KDM6B	0.000806	0.00141	0.321	0.75	0.63
MERTK+LYVE1+	MRPL14	0.000821	0.00144	0.39	0.5	0.364
MERTK+LYVE1+	TNFRSF14	0.000826	0.00144	0.315	0.466	0.299
MERTK+LYVE1+	TOMM22	0.000831	0.00145	-0.252	0.227	0.432
MERTK+LYVE1+	SLC11A2	0.000846	0.00147	0.508	0.341	0.207
MERTK+LYVE1+	SERP1	0.000848	0.00148	-0.373	0.727	0.799
MERTK+LYVE1+	LRRC75A	0.000851	0.00148	-0.498	0.159	0.333
MERTK+LYVE1+	PTPN7	0.000863	0.0015	-0.38	0.08	0.238
MERTK+LYVE1+	JPT1	0.000865	0.0015	-0.368	0.307	0.528
MERTK+LYVE1+	R3HDM4	0.000878	0.00152	-0.449	0.114	0.293
MERTK+LYVE1+	MAPK14	0.00089	0.00154	-0.387	0.182	0.367
MERTK+LYVE1+	OXA1L	0.000902	0.00156	-0.265	0.216	0.432
MERTK+LYVE1+	TFEC	0.00093	0.0016	0.34	0.432	0.275
MERTK+LYVE1+	GPI	0.000935	0.00161	-0.449	0.33	0.488
MERTK+LYVE1+	WDR1	0.000938	0.00161	-0.339	0.386	0.602
MERTK+LYVE1+	GDI2	0.000939	0.00161	-0.319	0.591	0.778
MERTK+LYVE1+	CHD9	0.000958	0.00164	0.306	0.534	0.398
MERTK+LYVE1+	ACTR3	0.000962	0.00165	-0.413	0.705	0.765
MERTK+LYVE1+	DAAM1	0.000966	0.00165	0.308	0.466	0.324
MERTK+LYVE1+	RBMS1	0.000975	0.00166	0.258	0.727	0.62
MERTK+LYVE1+	DDT	0.00099	0.00169	-0.283	0.511	0.679
MERTK+LYVE1+	MITF	0.000998	0.0017	0.346	0.216	0.096
MERTK+LYVE1+	ATP2A3	0.001	0.0017	-0.415	0.023	0.151
MERTK+LYVE1+	RBM5	0.00101	0.00172	0.295	0.568	0.441
MERTK+LYVE1+	BRK1	0.00101	0.00172	-0.258	0.557	0.741
MERTK+LYVE1+	HIST2H2AA4	0.00102	0.00172	0.255	0.216	0.096
MERTK+LYVE1+	RTN4	0.00103	0.00174	0.271	0.864	0.821
MERTK+LYVE1+	TBC1D12	0.00105	0.00177	0.335	0.295	0.16
MERTK+LYVE1+	NDUFB1	0.00105	0.00177	-0.352	0.466	0.698
MERTK+LYVE1+	TNFAIP3	0.00105	0.00177	0.454	0.432	0.275
MERTK+LYVE1+	PI4K2A	0.00106	0.00178	0.389	0.398	0.238
MERTK+LYVE1+	WDR91	0.00107	0.00179	0.362	0.239	0.117
MERTK+LYVE1+	ALOX5AP	0.00108	0.00182	-0.786	0.523	0.679
MERTK+LYVE1+	CLOCK	0.00109	0.00183	0.301	0.239	0.111
MERTK+LYVE1+	UBL5	0.00109	0.00183	-0.289	0.636	0.815
MERTK+LYVE1+	ANXA3	0.0011	0.00183	-0.677	0	0.111
MERTK+LYVE1+	AZU1	0.0011	0.00183	-1.31	0	0.111
MERTK+LYVE1+	QPRT	0.0011	0.00184	0.309	0.352	0.204
MERTK+LYVE1+	UBC	0.00111	0.00184	0.279	0.989	0.892
MERTK+LYVE1+	SMDT1	0.00112	0.00187	-0.278	0.364	0.559
MERTK+LYVE1+	CCR1	0.00113	0.00188	0.313	0.625	0.488
MERTK+LYVE1+	HNMT	0.00113	0.00188	0.277	0.636	0.509
MERTK+LYVE1+	APLP2	0.00115	0.0019	0.256	0.966	0.827
MERTK+LYVE1+	ITPRIPL2	0.00115	0.0019	0.309	0.466	0.309
MERTK+LYVE1+	PSME1	0.00117	0.00193	-0.29	0.455	0.654
MERTK+LYVE1+	PAK1	0.00117	0.00193	-0.352	0.25	0.441
MERTK+LYVE1+	QSOX1	0.00117	0.00193	-0.354	0.091	0.244
MERTK+LYVE1+	TLR4	0.00117	0.00193	0.412	0.568	0.429
MERTK+LYVE1+	CCDC88B	0.00117	0.00193	-0.316	0.148	0.346
MERTK+LYVE1+	LILRA5	0.0012	0.00197	-0.369	0.057	0.201
MERTK+LYVE1+	ZSWIM6	0.00123	0.00202	0.347	0.545	0.414
MERTK+LYVE1+	FAM13B	0.00126	0.00206	0.294	0.33	0.198
MERTK+LYVE1+	IPCEF1	0.00127	0.00207	-0.285	0.068	0.222
MERTK+LYVE1+	DDX18	0.00127	0.00207	0.32	0.614	0.475
MERTK+LYVE1+	APRT	0.00128	0.00208	-0.355	0.489	0.645
MERTK+LYVE1+	WBP2	0.00128	0.00209	0.342	0.511	0.361
MERTK+LYVE1+	RAB11A	0.00129	0.00209	-0.289	0.318	0.522
MERTK+LYVE1+	PHF20	0.00129	0.00209	0.258	0.557	0.432
MERTK+LYVE1+	RASSF4	0.00132	0.00215	0.271	0.568	0.441
MERTK+LYVE1+	NME2	0.00133	0.00215	-0.284	0.67	0.762
MERTK+LYVE1+	MSRB1	0.00134	0.00217	-0.451	0.091	0.244
MERTK+LYVE1+	FCGR3A	0.00135	0.00217	-0.53	0.091	0.235
MERTK+LYVE1+	LINC01578	0.00135	0.00217	0.376	0.693	0.639
MERTK+LYVE1+	JMY	0.00139	0.00224	0.367	0.33	0.185
MERTK+LYVE1+	SLC40A1	0.0014	0.00224	0.274	0.727	0.494
MERTK+LYVE1+	TMC8	0.00144	0.00231	0.311	0.364	0.241
MERTK+LYVE1+	AKAP9	0.00145	0.00233	0.378	0.58	0.466
MERTK+LYVE1+	TCF7L2	0.00146	0.00234	0.312	0.295	0.167
MERTK+LYVE1+	PGPEP1	0.00147	0.00234	0.264	0.25	0.127
MERTK+LYVE1+	ATG7	0.00147	0.00234	0.282	0.307	0.176
MERTK+LYVE1+	POLE4	0.00151	0.0024	-0.27	0.17	0.352
MERTK+LYVE1+	ROCK2	0.00161	0.00257	0.286	0.42	0.278
MERTK+LYVE1+	CEBPE	0.00164	0.00261	-0.356	0.011	0.127
MERTK+LYVE1+	GNB2	0.00166	0.00263	-0.294	0.614	0.775
MERTK+LYVE1+	FLCN	0.00166	0.00264	0.406	0.409	0.275
MERTK+LYVE1+	DHRS7	0.00167	0.00264	-0.27	0.205	0.389
MERTK+LYVE1+	CYFIP2	0.00167	0.00264	-0.285	0.011	0.123
MERTK+LYVE1+	RTN3	0.00167	0.00265	-0.481	0.5	0.654
MERTK+LYVE1+	PER3	0.00168	0.00265	0.263	0.216	0.102
MERTK+LYVE1+	KLF3	0.00168	0.00266	0.322	0.614	0.497
MERTK+LYVE1+	EEF1G	0.0017	0.00268	-0.251	0.852	0.883
MERTK+LYVE1+	OLR1	0.00172	0.00271	-0.637	0.17	0.333
MERTK+LYVE1+	H19	0.00174	0.00273	0.685	0.25	0.133
MERTK+LYVE1+	CLN8	0.00176	0.00276	0.43	0.489	0.352
MERTK+LYVE1+	RNF144B	0.00178	0.00279	0.255	0.239	0.117
MERTK+LYVE1+	RABEP1	0.00178	0.00279	0.308	0.432	0.302
MERTK+LYVE1+	SMAD5	0.00181	0.00283	0.327	0.307	0.179
MERTK+LYVE1+	POLR2L	0.00181	0.00283	-0.254	0.511	0.728
MERTK+LYVE1+	OGA	0.00186	0.00291	0.382	0.489	0.37
MERTK+LYVE1+	SCML1	0.00187	0.00291	0.483	0.284	0.157
MERTK+LYVE1+	NR1D1	0.0019	0.00295	0.257	0.125	0.04
MERTK+LYVE1+	SLC25A44	0.0019	0.00295	0.343	0.261	0.136
MERTK+LYVE1+	HIGD2A	0.0019	0.00296	-0.264	0.511	0.654
MERTK+LYVE1+	CEP170	0.00192	0.00297	0.306	0.636	0.5
MERTK+LYVE1+	FKBP4	0.00194	0.003	0.535	0.489	0.37
MERTK+LYVE1+	LPIN2	0.00194	0.003	0.312	0.443	0.302
MERTK+LYVE1+	PYCARD	0.00198	0.00305	-0.324	0.625	0.781
MERTK+LYVE1+	CD109	0.00198	0.00305	0.259	0.227	0.111
MERTK+LYVE1+	STMP1	0.00198	0.00306	-0.309	0.42	0.58
MERTK+LYVE1+	LACC1	0.002	0.00308	0.388	0.386	0.25
MERTK+LYVE1+	LRG1	0.00201	0.00308	-0.298	0.045	0.173
MERTK+LYVE1+	CLIC1	0.00202	0.0031	-0.283	0.83	0.861
MERTK+LYVE1+	PRDM1	0.00203	0.00311	0.443	0.398	0.269
MERTK+LYVE1+	ENO1	0.00206	0.00316	-0.324	0.727	0.821
MERTK+LYVE1+	PSMB3	0.00209	0.00319	-0.332	0.511	0.707
MERTK+LYVE1+	SELENOS	0.00211	0.00322	0.356	0.534	0.444
MERTK+LYVE1+	EFHD2	0.00212	0.00323	-0.26	0.614	0.778
MERTK+LYVE1+	KIF22	0.00214	0.00326	-0.287	0.057	0.188
MERTK+LYVE1+	STIP1	0.00219	0.00332	0.324	0.523	0.404
MERTK+LYVE1+	JTB	0.00219	0.00332	-0.301	0.432	0.62
MERTK+LYVE1+	C18orf32	0.00221	0.00335	-0.281	0.295	0.509
MERTK+LYVE1+	PPP1R10	0.00222	0.00337	0.354	0.489	0.361
MERTK+LYVE1+	TBC1D14	0.00225	0.00341	0.269	0.295	0.17
MERTK+LYVE1+	ATXN2L	0.00226	0.00341	0.283	0.432	0.315
MERTK+LYVE1+	ARL6IP1	0.00233	0.00353	0.279	0.705	0.623
MERTK+LYVE1+	IQGAP2	0.00234	0.00353	0.311	0.693	0.605
MERTK+LYVE1+	COX5B	0.00234	0.00353	-0.284	0.67	0.787
MERTK+LYVE1+	FUCA1	0.00235	0.00354	0.336	0.432	0.284
MERTK+LYVE1+	LINC00685	0.00236	0.00355	0.293	0.159	0.062
MERTK+LYVE1+	AFF1	0.00244	0.00366	0.288	0.409	0.278
MERTK+LYVE1+	RGS2	0.00246	0.0037	0.459	0.636	0.512
MERTK+LYVE1+	RIN2	0.0025	0.00374	0.31	0.443	0.299
MERTK+LYVE1+	RPL23A	0.00253	0.00379	-0.255	0.909	0.889
MERTK+LYVE1+	PGLS	0.00258	0.00385	-0.339	0.568	0.694
MERTK+LYVE1+	CLEC7A	0.0026	0.00388	-0.375	0.409	0.556
MERTK+LYVE1+	MPO	0.00264	0.00395	-2.05	0.011	0.117
MERTK+LYVE1+	DUSP3	0.00266	0.00397	0.299	0.477	0.349
MERTK+LYVE1+	MYH9	0.00268	0.00399	-0.337	0.545	0.682
MERTK+LYVE1+	CANX	0.00269	0.004	0.254	0.83	0.759
MERTK+LYVE1+	HOOK2	0.00269	0.004	0.323	0.227	0.117
MERTK+LYVE1+	KAT6B	0.00272	0.00404	0.281	0.341	0.219
MERTK+LYVE1+	MRPS34	0.00274	0.00406	-0.259	0.216	0.377
MERTK+LYVE1+	LILRB3	0.00274	0.00406	-0.276	0.182	0.352
MERTK+LYVE1+	TBC1D9	0.00276	0.00408	0.349	0.455	0.321
MERTK+LYVE1+	CHD2	0.00278	0.00411	0.347	0.648	0.537
MERTK+LYVE1+	CXCL8	0.0028	0.00413	1.33	0.5	0.373
MERTK+LYVE1+	CTSA	0.00283	0.00417	0.331	0.625	0.531
MERTK+LYVE1+	MS4A3	0.00284	0.00418	-0.781	0.011	0.114
MERTK+LYVE1+	CTSS	0.00285	0.00419	-0.415	0.75	0.849
MERTK+LYVE1+	RNF13	0.00286	0.00419	0.271	0.614	0.485
MERTK+LYVE1+	CAPZA1	0.00286	0.00419	-0.318	0.693	0.765
MERTK+LYVE1+	CKM	0.00286	0.00419	-0.552	0.045	0.17
MERTK+LYVE1+	RAB5IF	0.00287	0.0042	-0.476	0.432	0.602
MERTK+LYVE1+	ADD3	0.00289	0.00422	-0.317	0.148	0.293
MERTK+LYVE1+	RSRP1	0.00289	0.00422	0.316	0.727	0.648
MERTK+LYVE1+	RASSF5	0.00298	0.00434	-0.374	0.205	0.364
MERTK+LYVE1+	LTB4R	0.00299	0.00435	-0.302	0.057	0.191
MERTK+LYVE1+	CDC42	0.00306	0.00445	-0.264	0.852	0.895
MERTK+LYVE1+	SNX10	0.0031	0.00451	-0.279	0.25	0.438
MERTK+LYVE1+	EVL	0.00314	0.00456	0.327	0.523	0.417
MERTK+LYVE1+	TCEAL9	0.00315	0.00456	0.299	0.261	0.136
MERTK+LYVE1+	ANKRD9	0.00315	0.00456	0.263	0.33	0.191
MERTK+LYVE1+	SBDS	0.00318	0.00459	0.347	0.511	0.42
MERTK+LYVE1+	LINC-PINT	0.00336	0.00486	0.401	0.511	0.38
MERTK+LYVE1+	WDR36	0.00339	0.00489	0.366	0.295	0.176
MERTK+LYVE1+	FAM49B	0.00339	0.00489	-0.253	0.602	0.747
MERTK+LYVE1+	SF3B1	0.0035	0.00503	0.251	0.761	0.694
MERTK+LYVE1+	OAZ2	0.00351	0.00505	0.253	0.489	0.373
MERTK+LYVE1+	SLC39A10	0.00358	0.00514	0.257	0.352	0.216
MERTK+LYVE1+	EGR2	0.00359	0.00515	0.519	0.318	0.188
MERTK+LYVE1+	QPCT	0.00361	0.00517	-0.309	0.023	0.13
MERTK+LYVE1+	EIF3E	0.00364	0.00521	-0.289	0.693	0.79
MERTK+LYVE1+	FLI1	0.00369	0.00528	0.328	0.432	0.327
MERTK+LYVE1+	ARMCX1	0.00378	0.0054	0.364	0.352	0.228
MERTK+LYVE1+	UBE2D2	0.00385	0.00549	-0.273	0.398	0.602
MERTK+LYVE1+	NFE2	0.00388	0.00553	-0.3	0.023	0.13
MERTK+LYVE1+	APBB1IP	0.0039	0.00554	-0.271	0.261	0.423
MERTK+LYVE1+	NAA20	0.00392	0.00557	0.28	0.398	0.281
MERTK+LYVE1+	NUFIP2	0.00393	0.00558	0.386	0.625	0.599
MERTK+LYVE1+	PER1	0.00398	0.00564	0.307	0.489	0.386
MERTK+LYVE1+	RANBP9	0.00401	0.00568	0.366	0.341	0.222
MERTK+LYVE1+	LY86	0.00403	0.00571	-0.267	0.307	0.466
MERTK+LYVE1+	CCDC88A	0.00405	0.00572	0.324	0.761	0.713
MERTK+LYVE1+	MCL1	0.00406	0.00573	0.26	0.943	0.855
MERTK+LYVE1+	HNRNPU	0.00413	0.00583	0.295	0.92	0.886
MERTK+LYVE1+	MAML2	0.00415	0.00584	0.279	0.295	0.176
MERTK+LYVE1+	ATP6V1B2	0.00415	0.00584	0.357	0.625	0.549
MERTK+LYVE1+	CITED4	0.00416	0.00585	-0.277	0.034	0.145
MERTK+LYVE1+	SIRT1	0.00423	0.00594	0.381	0.341	0.225
MERTK+LYVE1+	MAFG	0.00429	0.00601	0.325	0.614	0.512
MERTK+LYVE1+	CDKN1C	0.00443	0.0062	0.352	0.295	0.173
MERTK+LYVE1+	MARCKSL1	0.00444	0.0062	-0.324	0.148	0.302
MERTK+LYVE1+	IRF8	0.00444	0.0062	0.288	0.5	0.361
MERTK+LYVE1+	TCF12	0.00456	0.00637	0.253	0.42	0.287
MERTK+LYVE1+	SAT1	0.0046	0.0064	0.326	0.977	0.898
MERTK+LYVE1+	LINC00996	0.0046	0.0064	0.346	0.193	0.096
MERTK+LYVE1+	DDX24	0.00461	0.0064	0.288	0.591	0.537
MERTK+LYVE1+	ERBIN	0.00461	0.0064	0.337	0.5	0.404
MERTK+LYVE1+	SON	0.00461	0.00641	0.3	0.841	0.769
MERTK+LYVE1+	RUNX3	0.00462	0.00641	-0.33	0.17	0.312
MERTK+LYVE1+	CST3	0.00464	0.00643	-0.555	0.977	0.861
MERTK+LYVE1+	IMPDH1	0.00467	0.00647	-0.253	0.148	0.296
MERTK+LYVE1+	SLC39A1	0.0047	0.0065	0.269	0.341	0.225
MERTK+LYVE1+	CAMKK2	0.00478	0.0066	-0.264	0.102	0.241
MERTK+LYVE1+	HINT1	0.00483	0.00666	-0.296	0.591	0.778
MERTK+LYVE1+	GAPT	0.00485	0.00668	-0.275	0.091	0.213
MERTK+LYVE1+	ABL2	0.00494	0.0068	0.523	0.409	0.284
MERTK+LYVE1+	SLC25A3	0.00495	0.0068	-0.3	0.773	0.784
MERTK+LYVE1+	ETHE1	0.005	0.00687	-0.308	0.273	0.435
MERTK+LYVE1+	UXT	0.00507	0.00695	-0.28	0.409	0.583
MERTK+LYVE1+	ANP32B	0.00511	0.007	-0.377	0.614	0.744
MERTK+LYVE1+	CSNK1E	0.00514	0.00703	0.274	0.386	0.265
MERTK+LYVE1+	MAGOH	0.00528	0.00722	-0.262	0.284	0.444
MERTK+LYVE1+	CCNT2	0.00537	0.00734	0.333	0.341	0.231
MERTK+LYVE1+	RIPOR2	0.00539	0.00736	-0.333	0.045	0.154
MERTK+LYVE1+	KYNU	0.0054	0.00736	-0.269	0.193	0.343
MERTK+LYVE1+	CDKN1A	0.00542	0.00737	0.36	0.659	0.525
MERTK+LYVE1+	PHIP	0.00543	0.00739	0.279	0.534	0.441
MERTK+LYVE1+	ARHGAP4	0.0055	0.00747	0.257	0.659	0.54
MERTK+LYVE1+	HMGB1	0.0055	0.00747	-0.293	0.841	0.892
MERTK+LYVE1+	PLEKHM2	0.00554	0.00751	0.313	0.443	0.33
MERTK+LYVE1+	MANF	0.00557	0.00754	0.255	0.443	0.309
MERTK+LYVE1+	TNS3	0.00561	0.00759	0.415	0.307	0.204
MERTK+LYVE1+	GRK6	0.00563	0.0076	-0.303	0.159	0.309
MERTK+LYVE1+	LY96	0.00564	0.00762	0.299	0.5	0.386
MERTK+LYVE1+	LTN1	0.00568	0.00766	0.274	0.273	0.157
MERTK+LYVE1+	BAZ2B	0.00572	0.0077	0.333	0.557	0.463
MERTK+LYVE1+	NCKAP1L	0.00574	0.00772	0.296	0.716	0.636
MERTK+LYVE1+	SVIL	0.00576	0.00774	-0.291	0.068	0.185
MERTK+LYVE1+	SRSF10	0.00581	0.0078	0.295	0.58	0.469
MERTK+LYVE1+	HLA-DRB5	0.00592	0.00794	-0.553	0.08	0.204
MERTK+LYVE1+	ERO1B	0.00599	0.00802	0.36	0.261	0.157
MERTK+LYVE1+	CMTM6	0.00618	0.00827	-0.35	0.648	0.793
MERTK+LYVE1+	RPS6	0.00619	0.00828	-0.265	0.966	0.932
MERTK+LYVE1+	ZNF91	0.0062	0.00829	0.286	0.239	0.133
MERTK+LYVE1+	COX7A2	0.00625	0.00833	-0.282	0.557	0.722
MERTK+LYVE1+	TESC	0.00626	0.00834	-0.326	0.182	0.333
MERTK+LYVE1+	BLOC1S1	0.00627	0.00835	-0.282	0.523	0.707
MERTK+LYVE1+	CACYBP	0.00635	0.00845	0.428	0.614	0.519
MERTK+LYVE1+	SRFBP1	0.00636	0.00845	0.397	0.33	0.216
MERTK+LYVE1+	TFG	0.00637	0.00846	0.364	0.432	0.327
MERTK+LYVE1+	AGO4	0.00648	0.00859	-0.256	0.125	0.272
MERTK+LYVE1+	VAPA	0.00653	0.00865	0.308	0.795	0.716
MERTK+LYVE1+	TMEM70	0.00662	0.00877	0.307	0.364	0.256
MERTK+LYVE1+	FBXO11	0.00663	0.00877	0.321	0.466	0.367
MERTK+LYVE1+	LYST	0.00668	0.00882	-0.458	0.261	0.398
MERTK+LYVE1+	MPP1	0.00668	0.00882	0.309	0.58	0.451
MERTK+LYVE1+	PRKACB	0.00682	0.00899	0.305	0.398	0.278
MERTK+LYVE1+	GAS2L3	0.00687	0.00904	0.398	0.261	0.157
MERTK+LYVE1+	VNN2	0.00695	0.00914	-0.677	0.034	0.133
MERTK+LYVE1+	GSTO1	0.00698	0.00917	-0.263	0.455	0.617
MERTK+LYVE1+	PRKCB	0.007	0.00919	-0.315	0.284	0.457
MERTK+LYVE1+	DOK2	0.00701	0.00919	0.452	0.511	0.441
MERTK+LYVE1+	CMKLR1	0.00706	0.00925	0.263	0.273	0.157
MERTK+LYVE1+	C5orf24	0.00714	0.00934	0.314	0.341	0.231
MERTK+LYVE1+	SLC35E3	0.00718	0.00938	0.265	0.205	0.105
MERTK+LYVE1+	YBX3	0.00723	0.00944	0.278	0.693	0.66
MERTK+LYVE1+	UBE2H	0.00729	0.00951	0.297	0.409	0.306
MERTK+LYVE1+	PECAM1	0.00738	0.00962	-0.261	0.307	0.478
MERTK+LYVE1+	CKS2	0.00741	0.00964	0.352	0.477	0.355
MERTK+LYVE1+	ATP5MD	0.00747	0.00971	-0.256	0.568	0.738
MERTK+LYVE1+	EDF1	0.00749	0.00972	-0.265	0.614	0.759
MERTK+LYVE1+	M6PR	0.0075	0.00972	0.321	0.682	0.602
MERTK+LYVE1+	ATP5PD	0.00754	0.00977	-0.306	0.5	0.676
MERTK+LYVE1+	POGZ	0.00763	0.00987	0.288	0.432	0.343
MERTK+LYVE1+	ZFAND2A	0.00805	0.0104	0.917	0.386	0.29
MERTK+LYVE1+	NDUFA2	0.00826	0.0107	-0.258	0.352	0.543
MERTK+LYVE1+	PCNX1	0.00829	0.0107	-0.276	0.148	0.284
MERTK+LYVE1+	ARID5A	0.00835	0.0108	0.347	0.523	0.435
MERTK+LYVE1+	ZMYM2	0.00846	0.0109	0.285	0.455	0.321
MERTK+LYVE1+	ZNF267	0.00865	0.0111	0.392	0.466	0.367
MERTK+LYVE1+	PLA2G15	0.00867	0.0111	0.361	0.284	0.176
MERTK+LYVE1+	RAB31	0.00873	0.0112	-0.303	0.58	0.716
MERTK+LYVE1+	HLA-DQA2	0.00881	0.0113	-0.5	0.057	0.16
MERTK+LYVE1+	ADAM17	0.00888	0.0114	0.347	0.511	0.42
MERTK+LYVE1+	CXCL2	0.00903	0.0116	0.4	0.182	0.09
MERTK+LYVE1+	P4HA1	0.00924	0.0118	0.472	0.5	0.407
MERTK+LYVE1+	CDC40	0.00929	0.0119	0.297	0.341	0.238
MERTK+LYVE1+	NUCKS1	0.00943	0.012	0.288	0.727	0.636
MERTK+LYVE1+	PTK2B	0.00956	0.0122	-0.35	0.159	0.296
MERTK+LYVE1+	B4GALT1	0.00962	0.0122	0.282	0.591	0.491
MERTK+LYVE1+	METTL9	0.00981	0.0125	-0.389	0.432	0.602
MERTK+LYVE1+	FCAR	0.00995	0.0127	-0.278	0.034	0.13
MERTK+LYVE1+	CREBRF	0.0101	0.0128	0.296	0.455	0.355
MERTK+LYVE1+	HSPA9	0.0103	0.0131	0.338	0.648	0.605
MERTK+LYVE1+	C15orf48	0.0105	0.0133	-0.44	0.045	0.145
MERTK+LYVE1+	PPDPF	0.0109	0.0138	-0.284	0.568	0.673
MERTK+LYVE1+	VPS37B	0.0112	0.0142	0.307	0.511	0.414
MERTK+LYVE1+	TMX4	0.0113	0.0143	-0.369	0.17	0.29
MERTK+LYVE1+	CD24	0.0114	0.0144	-1.09	0.034	0.123
MERTK+LYVE1+	RGL2	0.0115	0.0145	0.318	0.352	0.253
MERTK+LYVE1+	B4GALT5	0.0115	0.0145	-0.408	0.114	0.235
MERTK+LYVE1+	MTHFR	0.0115	0.0145	0.426	0.42	0.318
MERTK+LYVE1+	MBNL2	0.0115	0.0145	0.254	0.261	0.167
MERTK+LYVE1+	IRF1	0.0117	0.0146	0.354	0.42	0.327
MERTK+LYVE1+	PRPF4B	0.0118	0.0148	0.356	0.489	0.404
MERTK+LYVE1+	LINC02256	0.0118	0.0148	0.253	0.136	0.062
MERTK+LYVE1+	MTPN	0.0119	0.0149	-0.291	0.511	0.636
MERTK+LYVE1+	EIF4E	0.0122	0.0152	0.89	0.443	0.343
MERTK+LYVE1+	BIN2	0.0122	0.0152	-0.37	0.295	0.441
MERTK+LYVE1+	RFLNB	0.0123	0.0154	-0.453	0.25	0.373
MERTK+LYVE1+	SOD1	0.0126	0.0157	0.265	0.625	0.552
MERTK+LYVE1+	USP10	0.0126	0.0157	-0.573	0.205	0.34
MERTK+LYVE1+	IER5	0.0126	0.0157	0.336	0.648	0.531
MERTK+LYVE1+	IL1R2	0.0129	0.016	-0.397	0.034	0.123
MERTK+LYVE1+	ATP5MPL	0.0129	0.016	-0.257	0.591	0.725
MERTK+LYVE1+	D2HGDH	0.0131	0.0162	0.263	0.216	0.127
MERTK+LYVE1+	DNAJB2	0.0132	0.0163	0.255	0.273	0.17
MERTK+LYVE1+	ARIH1	0.0133	0.0164	0.355	0.477	0.404
MERTK+LYVE1+	FEZ2	0.0133	0.0164	0.269	0.455	0.352
MERTK+LYVE1+	SRGAP2	0.0133	0.0164	0.252	0.386	0.296
MERTK+LYVE1+	HSPA4	0.0133	0.0165	0.266	0.5	0.401
MERTK+LYVE1+	RNF114	0.0134	0.0165	0.281	0.511	0.441
MERTK+LYVE1+	ADIPOR1	0.0136	0.0168	0.286	0.489	0.404
MERTK+LYVE1+	ZNF644	0.0136	0.0168	0.295	0.443	0.364
MERTK+LYVE1+	TSPAN4	0.0138	0.0169	0.382	0.398	0.299
MERTK+LYVE1+	NDUFA3	0.0138	0.0169	-0.273	0.386	0.525
MERTK+LYVE1+	ZBTB1	0.0139	0.0171	0.334	0.375	0.29
MERTK+LYVE1+	ZNF431	0.0142	0.0174	0.302	0.284	0.185
MERTK+LYVE1+	SERTAD1	0.0142	0.0174	0.318	0.523	0.444
MERTK+LYVE1+	MXD1	0.0142	0.0174	-0.408	0.443	0.565
MERTK+LYVE1+	LIPA	0.0143	0.0175	0.344	0.523	0.423
MERTK+LYVE1+	MARCH9	0.0144	0.0176	0.259	0.216	0.127
MERTK+LYVE1+	AL118516.1	0.0151	0.0184	0.251	0.216	0.12
MERTK+LYVE1+	RASSF2	0.0151	0.0185	-0.261	0.273	0.441
MERTK+LYVE1+	PCM1	0.0152	0.0185	0.329	0.58	0.528
MERTK+LYVE1+	RASGRP3	0.0153	0.0186	0.284	0.25	0.16
MERTK+LYVE1+	TMCC3	0.0154	0.0187	-0.289	0.034	0.12
MERTK+LYVE1+	ADSS	0.0155	0.0188	-0.286	0.17	0.309
MERTK+LYVE1+	SP100	0.0156	0.019	0.264	0.534	0.435
MERTK+LYVE1+	HEXB	0.0156	0.019	0.273	0.545	0.5
MERTK+LYVE1+	RNASEH2C	0.016	0.0194	-0.262	0.216	0.352
MERTK+LYVE1+	GAA	0.0163	0.0197	0.323	0.466	0.383
MERTK+LYVE1+	SLA	0.0164	0.0198	-0.411	0.341	0.485
MERTK+LYVE1+	HEXIM1	0.0165	0.02	0.368	0.364	0.265
MERTK+LYVE1+	RBBP6	0.0166	0.0201	0.329	0.511	0.438
MERTK+LYVE1+	ZSCAN16-AS1	0.0166	0.0201	-0.257	0.182	0.324
MERTK+LYVE1+	ADCY7	0.0167	0.0201	0.297	0.432	0.34
MERTK+LYVE1+	RRP15	0.0172	0.0207	0.252	0.216	0.127
MERTK+LYVE1+	TFRC	0.0178	0.0214	0.329	0.477	0.38
MERTK+LYVE1+	AZIN1-AS1	0.0182	0.0218	0.298	0.125	0.056
MERTK+LYVE1+	POLR2J	0.0189	0.0226	-0.255	0.341	0.478
MERTK+LYVE1+	ZBTB21	0.0189	0.0227	0.275	0.261	0.173
MERTK+LYVE1+	ENG	0.019	0.0228	0.371	0.42	0.321
MERTK+LYVE1+	AHR	0.0197	0.0235	0.416	0.545	0.46
MERTK+LYVE1+	HMGN2	0.0198	0.0237	-0.464	0.773	0.846
MERTK+LYVE1+	ANKRD37	0.0203	0.0242	0.379	0.273	0.185
MERTK+LYVE1+	SRRM1	0.0204	0.0244	0.275	0.693	0.639
MERTK+LYVE1+	TRPM2	0.0206	0.0245	0.349	0.216	0.133
MERTK+LYVE1+	C16orf72	0.0209	0.0248	0.266	0.386	0.306
MERTK+LYVE1+	VMP1	0.0209	0.0249	0.289	0.682	0.617
MERTK+LYVE1+	WIPI1	0.0212	0.0252	-0.288	0.114	0.219
MERTK+LYVE1+	DISC1	0.0213	0.0253	0.257	0.239	0.148
MERTK+LYVE1+	HSD17B11	0.0218	0.0258	-0.294	0.352	0.485
MERTK+LYVE1+	WDFY3	0.0219	0.0259	0.252	0.409	0.327
MERTK+LYVE1+	RSRC2	0.0221	0.0262	0.282	0.659	0.602
MERTK+LYVE1+	ARHGEF40	0.0231	0.0273	0.268	0.295	0.207
MERTK+LYVE1+	PSME4	0.0245	0.029	0.319	0.341	0.253
MERTK+LYVE1+	NAGA	0.0246	0.029	0.274	0.523	0.457
MERTK+LYVE1+	TCP1	0.0247	0.0292	0.255	0.557	0.5
MERTK+LYVE1+	SENP7	0.0249	0.0294	0.264	0.273	0.176
MERTK+LYVE1+	MID1IP1	0.0251	0.0296	-0.298	0.182	0.309
MERTK+LYVE1+	PLAGL1	0.0251	0.0296	0.251	0.318	0.231
MERTK+LYVE1+	MYADM	0.0252	0.0296	0.314	0.841	0.762
MERTK+LYVE1+	ST13	0.0253	0.0297	0.266	0.705	0.645
MERTK+LYVE1+	CNOT2	0.0261	0.0307	0.294	0.409	0.321
MERTK+LYVE1+	RNF145	0.0263	0.0308	0.29	0.477	0.41
MERTK+LYVE1+	FOXP1	0.0277	0.0324	0.444	0.636	0.596
MERTK+LYVE1+	PHLDA1	0.0279	0.0326	0.366	0.443	0.349
MERTK+LYVE1+	YME1L1	0.0283	0.033	0.385	0.511	0.463
MERTK+LYVE1+	SGPL1	0.0283	0.033	0.253	0.295	0.201
MERTK+LYVE1+	ANXA11	0.0283	0.033	-0.284	0.5	0.63
MERTK+LYVE1+	DUSP1	0.0283	0.033	0.52	0.773	0.753
MERTK+LYVE1+	BRD4	0.0285	0.0332	0.286	0.625	0.583
MERTK+LYVE1+	KMT2E	0.0287	0.0334	0.307	0.625	0.654
MERTK+LYVE1+	ARL8B	0.0289	0.0336	0.254	0.591	0.543
MERTK+LYVE1+	OXR1	0.0295	0.0343	0.262	0.352	0.281
MERTK+LYVE1+	SLC16A10	0.0296	0.0343	0.408	0.182	0.102
MERTK+LYVE1+	TRPS1	0.0296	0.0343	0.256	0.455	0.373
MERTK+LYVE1+	MACF1	0.0298	0.0345	0.32	0.58	0.531
MERTK+LYVE1+	PLEKHA1	0.0305	0.0353	0.254	0.227	0.148
MERTK+LYVE1+	LIMS1	0.0306	0.0353	-0.389	0.42	0.528
MERTK+LYVE1+	ZC3H13	0.0307	0.0354	0.377	0.477	0.414
MERTK+LYVE1+	MIDN	0.0314	0.0362	0.288	0.727	0.707
MERTK+LYVE1+	TFDP1	0.0327	0.0377	-0.298	0.261	0.377
MERTK+LYVE1+	DDAH2	0.033	0.038	0.253	0.648	0.54
MERTK+LYVE1+	YWHAH	0.033	0.038	-0.29	0.511	0.636
MERTK+LYVE1+	ITPRIP	0.0339	0.039	-0.306	0.136	0.25
MERTK+LYVE1+	TNNT1	0.0341	0.0392	-0.339	0.068	0.151
MERTK+LYVE1+	SOX4	0.0346	0.0397	0.391	0.273	0.185
MERTK+LYVE1+	SESN3	0.0347	0.0398	0.317	0.386	0.312
MERTK+LYVE1+	KIF1B	0.0353	0.0404	0.31	0.545	0.472
MERTK+LYVE1+	SASH1	0.0353	0.0404	0.277	0.182	0.105
MERTK+LYVE1+	NR4A3	0.0354	0.0404	0.311	0.511	0.401
MERTK+LYVE1+	EWSR1	0.0356	0.0406	0.295	0.614	0.543
MERTK+LYVE1+	MRPL18	0.0361	0.0412	0.369	0.455	0.392
MERTK+LYVE1+	TNK2	0.0367	0.0419	0.259	0.17	0.099
MERTK+LYVE1+	MEG3	0.0372	0.0424	1.11	0.216	0.142
MERTK+LYVE1+	CEBPD	0.0376	0.0428	0.29	0.841	0.744
MERTK+LYVE1+	PDLIM7	0.0378	0.043	-0.301	0.08	0.164
MERTK+LYVE1+	CEBPB	0.0382	0.0434	0.25	0.83	0.756
MERTK+LYVE1+	MCUR1	0.0383	0.0435	0.295	0.386	0.321
MERTK+LYVE1+	UPF2	0.0384	0.0436	0.36	0.398	0.312
MERTK+LYVE1+	DIPK2A	0.0387	0.0439	0.355	0.318	0.235
MERTK+LYVE1+	ABHD5	0.0388	0.044	-0.344	0.25	0.373
MERTK+LYVE1+	ARGLU1	0.0392	0.0443	0.316	0.636	0.608
MERTK+LYVE1+	CDKN1B	0.0395	0.0447	0.295	0.352	0.269
MERTK+LYVE1+	TECR	0.0398	0.0449	0.259	0.523	0.481
MERTK+LYVE1+	HSPA8	0.0419	0.0473	0.326	0.841	0.806
MERTK+LYVE1+	SYNE1	0.0421	0.0475	0.258	0.295	0.204
MERTK+LYVE1+	ANP32A	0.0423	0.0476	-0.517	0.534	0.642
MERTK+LYVE1+	TSC22D3	0.0424	0.0477	0.281	0.727	0.694
MERTK+LYVE1+	CD84	0.0435	0.0489	0.396	0.477	0.417
MERTK+LYVE1+	TSC22D1	0.0438	0.0491	0.254	0.205	0.127
MERTK+LYVE1+	DUSP4	0.0438	0.0491	-0.413	0.159	0.253
MERTK+LYVE1+	PLXNC1	0.0446	0.05	-0.256	0.045	0.117
MERTK+LYVE1+	RNF149	0.045	0.0504	-0.314	0.477	0.645
MERTK+LYVE1+	ENO3	0.0465	0.052	-0.335	0.045	0.117
MERTK+LYVE1+	BZW1	0.0469	0.0525	-0.269	0.557	0.67
MERTK+LYVE1+	CA3	0.0472	0.0528	-0.461	0.057	0.133
MERTK+LYVE1+	HHEX	0.0481	0.0537	0.267	0.261	0.191
MERTK+LYVE1+	REL	0.0483	0.0538	0.267	0.58	0.506
MERTK+LYVE1+	WASL	0.0484	0.0539	0.27	0.25	0.173
MERTK+LYVE1+	FGD5-AS1	0.0493	0.0549	0.259	0.443	0.386
MERTK+LYVE1+	ODF2L	0.051	0.0567	0.266	0.216	0.142
MERTK+LYVE1+	FTH1	0.0513	0.0569	-0.277	0.989	0.963
MERTK+LYVE1+	IRAK3	0.0513	0.0569	-0.498	0.239	0.333
MERTK+LYVE1+	GLS	0.0515	0.0571	0.307	0.523	0.481
MERTK+LYVE1+	TSPYL1	0.0516	0.0572	0.265	0.409	0.333
MERTK+LYVE1+	PLD4	0.0518	0.0573	0.273	0.58	0.494
MERTK+LYVE1+	TMEM273	0.0518	0.0573	0.352	0.25	0.176
MERTK+LYVE1+	FAM177A1	0.052	0.0574	-0.308	0.307	0.42
MERTK+LYVE1+	PRMT9	0.052	0.0574	0.305	0.273	0.198
MERTK+LYVE1+	ANKRD28	0.0533	0.0588	0.449	0.341	0.281
MERTK+LYVE1+	TRIM8	0.0539	0.0594	0.258	0.443	0.38
MERTK+LYVE1+	SPEN	0.0567	0.0625	0.27	0.455	0.401
MERTK+LYVE1+	RAB35	0.0578	0.0636	0.255	0.318	0.25
MERTK+LYVE1+	ISG15	0.0586	0.0644	-0.253	0.17	0.281
MERTK+LYVE1+	CCL13	0.06	0.0659	0.299	0.148	0.083
MERTK+LYVE1+	MYL1	0.0607	0.0666	-0.921	0.08	0.151
MERTK+LYVE1+	AGTRAP	0.0629	0.0689	-0.274	0.33	0.441
MERTK+LYVE1+	MKI67	0.064	0.0701	-0.319	0.045	0.111
MERTK+LYVE1+	STX16	0.0659	0.0721	0.328	0.42	0.37
MERTK+LYVE1+	GLRX	0.067	0.0733	-0.28	0.432	0.571
MERTK+LYVE1+	SLC25A37	0.0676	0.0739	-0.421	0.386	0.512
MERTK+LYVE1+	FKBP5	0.0703	0.0767	0.288	0.33	0.272
MERTK+LYVE1+	PCLAF	0.0705	0.0769	-0.252	0.091	0.167
MERTK+LYVE1+	RBP7	0.0735	0.0801	-0.389	0.182	0.262
MERTK+LYVE1+	TNNI1	0.0743	0.0809	-0.306	0.045	0.105
MERTK+LYVE1+	COCH	0.0743	0.0809	-0.313	0.091	0.16
MERTK+LYVE1+	MTA1	0.0748	0.0813	0.257	0.216	0.151
MERTK+LYVE1+	FYB1	0.0763	0.0829	-0.409	0.5	0.599
MERTK+LYVE1+	NLRP3	0.079	0.0857	0.345	0.409	0.361
MERTK+LYVE1+	TNNT3	0.0808	0.0876	-0.624	0.102	0.173
MERTK+LYVE1+	PLXNA2	0.0812	0.088	0.279	0.148	0.09
MERTK+LYVE1+	SRGN	0.0828	0.0896	-0.343	0.898	0.907
MERTK+LYVE1+	RGS1	0.0852	0.0922	0.257	0.5	0.389
MERTK+LYVE1+	HNRNPH1	0.0855	0.0924	0.306	0.761	0.725
MERTK+LYVE1+	MYL2	0.0864	0.0932	-0.616	0.045	0.102
MERTK+LYVE1+	NABP1	0.0864	0.0932	0.263	0.489	0.414
MERTK+LYVE1+	TRAF3IP3	0.0872	0.094	-0.26	0.125	0.201
MERTK+LYVE1+	PSMA3-AS1	0.0897	0.0966	0.254	0.455	0.432
MERTK+LYVE1+	DTNBP1	0.091	0.0979	0.284	0.205	0.139
CD1C+	HLA-DPB1	5.5e-34	3.81e-31	2.3	0.866	0.264
CD1C+	HLA-DQB1	1.39e-33	4.82e-31	1.94	0.805	0.194
CD1C+	HLA-DQA1	8.91e-33	2e-30	1.68	0.683	0.103
CD1C+	HLA-DPA1	1.16e-32	2e-30	2.32	0.89	0.339
CD1C+	HLA-DRA	7.79e-31	1.08e-28	2.08	0.963	0.497
CD1C+	HLA-DQA2	1.12e-28	1.29e-26	1.19	0.512	0.045
CD1C+	HLA-DRB1	7.93e-28	7.85e-26	1.86	0.915	0.452
CD1C+	CD74	1.55e-27	1.34e-25	1.53	0.976	0.715
CD1C+	HLA-DMA	8.02e-24	6.18e-22	1.12	0.817	0.348
CD1C+	CLEC10A	2.14e-23	1.48e-21	1.14	0.573	0.106
CD1C+	HLA-DRB5	2.37e-23	1.49e-21	1.36	0.537	0.088
CD1C+	PKIB	2.28e-22	1.32e-20	0.485	0.402	0.033
CD1C+	CST3	5.13e-21	2.73e-19	1.11	1	0.858
CD1C+	ZNF331	5.97e-21	2.96e-19	1.05	0.659	0.17
CD1C+	CD1C	2.34e-20	1.08e-18	0.946	0.427	0.055
CD1C+	CPVL	1.03e-19	4.46e-18	0.996	0.841	0.415
CD1C+	CREM	1.07e-17	4.37e-16	1.05	0.915	0.515
CD1C+	AVPI1	2.05e-17	7.9e-16	0.52	0.537	0.121
CD1C+	VEGFA	3.12e-17	1.14e-15	0.903	0.732	0.276
CD1C+	GPR183	3.96e-17	1.37e-15	1.13	0.878	0.494
CD1C+	GRASP	5.08e-17	1.68e-15	0.738	0.744	0.239
CD1C+	DUSP4	7.64e-17	2.41e-15	1.02	0.549	0.155
CD1C+	TIMP1	9.01e-17	2.72e-15	1.09	0.951	0.573
CD1C+	C15orf48	2.47e-16	7.12e-15	0.899	0.39	0.058
CD1C+	NRARP	6.55e-16	1.82e-14	0.766	0.5	0.118
CD1C+	ARL4C	6.99e-16	1.86e-14	0.929	0.695	0.276
CD1C+	RPS16	1.51e-15	3.89e-14	0.515	1	0.9
CD1C+	LGALS2	3.1e-15	7.67e-14	0.487	0.317	0.036
CD1C+	INSIG1	4.24e-15	1.01e-13	1.06	0.829	0.452
CD1C+	SAT1	8.49e-15	1.96e-13	0.723	0.988	0.897
CD1C+	HLA-DOA	1.29e-14	2.89e-13	0.284	0.329	0.045
CD1C+	EZR	1.6e-14	3.47e-13	0.945	0.902	0.618
CD1C+	FCER1A	3.01e-14	6.32e-13	0.829	0.293	0.033
CD1C+	CXCR4	4.51e-14	9.2e-13	0.65	0.78	0.391
CD1C+	BID	1.03e-13	2.03e-12	0.755	0.805	0.439
CD1C+	RUNX3	1.05e-13	2.03e-12	0.653	0.585	0.206
CD1C+	MSLN	1.69e-13	3.17e-12	0.398	0.341	0.058
CD1C+	RPS9	1.75e-13	3.19e-12	0.468	1	0.927
CD1C+	CYP2S1	2.55e-13	4.53e-12	0.4	0.39	0.079
CD1C+	ETV3	2.68e-13	4.65e-12	0.602	0.634	0.239
CD1C+	BORCS5	3.81e-13	6.43e-12	0.455	0.463	0.121
CD1C+	IFI30	6.08e-13	1e-11	0.837	0.939	0.703
CD1C+	PDE4B	6.83e-13	1.1e-11	0.519	0.622	0.215
CD1C+	AC016831.1	7.25e-13	1.14e-11	0.376	0.39	0.082
CD1C+	HLA-DMB	9.33e-13	1.44e-11	0.551	0.72	0.345
CD1C+	CHCHD10	1.24e-12	1.87e-11	0.469	0.902	0.497
CD1C+	VMO1	1.42e-12	2.1e-11	0.505	0.329	0.055
CD1C+	MIR181A1HG	1.75e-12	2.53e-11	0.31	0.354	0.07
CD1C+	RPL10	1.97e-12	2.78e-11	0.445	1	0.942
CD1C+	RILPL2	3.47e-12	4.8e-11	0.591	0.829	0.448
CD1C+	REV3L	3.91e-12	5.31e-11	0.582	0.634	0.245
CD1C+	SERPINB9	4.55e-12	6.07e-11	0.791	0.622	0.267
CD1C+	CEBPD	5e-12	6.54e-11	0.661	0.976	0.712
CD1C+	RPS2	7.39e-12	9.49e-11	0.462	1	0.918
CD1C+	AC004687.1	7.87e-12	9.91e-11	0.485	0.72	0.321
CD1C+	MAT2A	8.98e-12	1.11e-10	0.719	0.793	0.47
CD1C+	ITGAX	9.28e-12	1.13e-10	0.473	0.61	0.215
CD1C+	CXCL16	1.81e-11	2.16e-10	0.681	0.78	0.421
CD1C+	GNA13	2.04e-11	2.4e-10	0.67	0.793	0.527
CD1C+	MALT1	2.77e-11	3.2e-10	0.626	0.695	0.315
CD1C+	HES4	2.95e-11	3.35e-10	0.631	0.427	0.115
CD1C+	PLAUR	3.37e-11	3.76e-10	0.526	0.939	0.639
CD1C+	REL	3.67e-11	4.03e-10	0.561	0.793	0.455
CD1C+	CYCS	3.82e-11	4.14e-10	0.608	0.89	0.573
CD1C+	SDS	5.3e-11	5.66e-10	0.838	0.317	0.061
CD1C+	NR4A3	5.85e-11	6.15e-10	0.73	0.732	0.348
CD1C+	SECTM1	6.16e-11	6.37e-10	0.308	0.573	0.197
CD1C+	LPXN	7.26e-11	7.4e-10	0.331	0.5	0.164
CD1C+	MED29	1.2e-10	1.2e-09	0.478	0.646	0.273
CD1C+	RPS18	1.94e-10	1.92e-09	0.433	1	0.894
CD1C+	LMNA	2.38e-10	2.33e-09	0.679	0.854	0.576
CD1C+	CD48	2.53e-10	2.43e-09	0.54	0.671	0.282
CD1C+	B2M	2.57e-10	2.44e-09	0.385	1	0.964
CD1C+	RPS29	2.67e-10	2.5e-09	0.374	0.988	0.915
CD1C+	CYTIP	2.81e-10	2.6e-09	0.378	0.671	0.276
CD1C+	RPS5	3.05e-10	2.78e-09	0.399	1	0.855
CD1C+	JOSD1	3.96e-10	3.56e-09	0.428	0.805	0.433
CD1C+	METRNL	4.03e-10	3.58e-09	0.598	0.902	0.652
CD1C+	PIM3	4.35e-10	3.82e-09	0.5	0.695	0.321
CD1C+	ISG20	5.07e-10	4.39e-09	0.323	0.378	0.1
CD1C+	CIITA	5.21e-10	4.46e-09	0.306	0.476	0.148
CD1C+	DUSP2	6.03e-10	5.09e-09	0.626	0.671	0.297
CD1C+	GPAT3	6.3e-10	5.26e-09	0.419	0.463	0.148
CD1C+	HAS1	7.1e-10	5.8e-09	0.411	0.232	0.036
CD1C+	RPS19	7.11e-10	5.8e-09	0.392	1	0.897
CD1C+	STX11	8.3e-10	6.69e-09	0.491	0.768	0.403
CD1C+	ADAM28	8.44e-10	6.72e-09	0.345	0.341	0.088
CD1C+	AOAH	8.99e-10	7.08e-09	0.381	0.634	0.276
CD1C+	FGL2	9.57e-10	7.45e-09	0.665	0.829	0.5
CD1C+	TSHZ1	1.1e-09	8.46e-09	0.286	0.341	0.085
CD1C+	SYAP1	1.2e-09	9.16e-09	0.648	0.732	0.415
CD1C+	DUSP5	1.3e-09	9.7e-09	0.502	0.488	0.173
CD1C+	CCND2	1.31e-09	9.7e-09	0.383	0.585	0.248
CD1C+	MBP	1.32e-09	9.7e-09	0.483	0.744	0.376
CD1C+	CTTNBP2NL	1.63e-09	1.19e-08	0.32	0.537	0.2
CD1C+	ACOT9	1.79e-09	1.29e-08	0.367	0.646	0.291
CD1C+	CCR7	2e-09	1.43e-08	0.473	0.171	0.015
CD1C+	GPR157	2.12e-09	1.5e-08	0.302	0.159	0.012
CD1C+	PPP1CB	2.21e-09	1.55e-08	0.457	0.915	0.633
CD1C+	RPL26	2.25e-09	1.56e-08	0.402	1	0.924
CD1C+	RPS27	2.32e-09	1.59e-08	0.374	0.988	0.958
CD1C+	PHACTR1	2.34e-09	1.59e-08	0.422	0.72	0.364
CD1C+	AC058791.1	3e-09	2.02e-08	0.278	0.329	0.082
CD1C+	EEF1B2	3.03e-09	2.02e-08	0.424	0.976	0.836
CD1C+	NCS1	4.02e-09	2.65e-08	0.264	0.232	0.039
CD1C+	CCRL2	4.41e-09	2.88e-08	0.299	0.378	0.109
CD1C+	CSF2RA	6.04e-09	3.9e-08	0.467	0.78	0.47
CD1C+	RPS4X	6.07e-09	3.9e-08	0.41	0.988	0.891
CD1C+	RAB20	6.21e-09	3.95e-08	0.403	0.598	0.252
CD1C+	RPL6	6.5e-09	4.03e-08	0.349	0.988	0.903
CD1C+	HCST	6.5e-09	4.03e-08	0.557	0.939	0.709
CD1C+	S100A9	6.52e-09	4.03e-08	-3.82	0.341	0.621
CD1C+	RNASET2	8.31e-09	5.1e-08	0.504	0.976	0.724
CD1C+	RPL3	8.85e-09	5.38e-08	0.35	0.976	0.897
CD1C+	PEA15	1.2e-08	7.22e-08	0.401	0.5	0.188
CD1C+	S100A8	1.3e-08	7.77e-08	-4.8	0.134	0.439
CD1C+	SPIB	1.33e-08	7.88e-08	0.259	0.159	0.015
CD1C+	TNFRSF1B	1.41e-08	8.28e-08	0.583	0.902	0.673
CD1C+	RPL35	1.43e-08	8.34e-08	0.317	1	0.891
CD1C+	ARFGAP3	1.68e-08	9.71e-08	0.336	0.549	0.239
CD1C+	JAML	1.74e-08	9.94e-08	0.294	0.659	0.306
CD1C+	RPL27A	1.76e-08	1e-07	0.364	1	0.888
CD1C+	PLD4	1.95e-08	1.1e-07	0.329	0.829	0.433
CD1C+	RPL18A	2.1e-08	1.17e-07	0.365	0.988	0.912
CD1C+	GABARAPL1	2.11e-08	1.17e-07	0.456	0.707	0.394
CD1C+	RAB7B	2.13e-08	1.17e-07	0.487	0.415	0.145
CD1C+	FAM49A	2.22e-08	1.21e-07	0.338	0.5	0.2
CD1C+	CCDC107	2.26e-08	1.22e-07	0.364	0.488	0.203
CD1C+	RGS1	2.27e-08	1.22e-07	0.358	0.695	0.342
CD1C+	RPS15A	2.28e-08	1.22e-07	0.329	1	0.939
CD1C+	FTH1	2.72e-08	1.44e-07	0.377	1	0.961
CD1C+	LINC-PINT	2.89e-08	1.52e-07	0.414	0.707	0.333
CD1C+	RPL21	2.93e-08	1.53e-07	0.314	1	0.945
CD1C+	GLA	3.08e-08	1.59e-07	0.457	0.634	0.309
CD1C+	IL4I1	3.17e-08	1.62e-07	0.437	0.28	0.064
CD1C+	KCTD20	3.65e-08	1.86e-07	0.408	0.683	0.355
CD1C+	GPRIN3	3.85e-08	1.95e-07	0.334	0.427	0.152
CD1C+	RPL37	3.94e-08	1.98e-07	0.317	1	0.952
CD1C+	ICOSLG	4.06e-08	2.02e-07	0.36	0.427	0.145
CD1C+	PFDN5	4.13e-08	2.04e-07	0.312	1	0.87
CD1C+	PABPC4	4.35e-08	2.14e-07	0.368	0.756	0.439
CD1C+	ATP1B3	4.89e-08	2.39e-07	0.691	0.829	0.621
CD1C+	BCL2L11	4.95e-08	2.4e-07	0.333	0.427	0.148
CD1C+	TIPARP	5.51e-08	2.65e-07	0.453	0.683	0.358
CD1C+	TENT4B	5.57e-08	2.66e-07	0.338	0.524	0.221
CD1C+	CD86	6.1e-08	2.9e-07	0.557	0.805	0.467
CD1C+	RPL10A	6.38e-08	3e-07	0.377	0.976	0.858
CD1C+	RPL7A	6.4e-08	3e-07	0.319	1	0.891
CD1C+	GUK1	6.75e-08	3.14e-07	0.332	0.866	0.624
CD1C+	PTPN1	7.02e-08	3.24e-07	0.389	0.61	0.315
CD1C+	RPL11	7.18e-08	3.3e-07	0.333	0.988	0.921
CD1C+	PPARD	7.33e-08	3.32e-07	0.274	0.402	0.133
CD1C+	RPL24	7.33e-08	3.32e-07	0.342	1	0.867
CD1C+	RAPGEF1	7.55e-08	3.4e-07	0.3	0.561	0.252
CD1C+	FABP5	7.82e-08	3.5e-07	0.683	0.622	0.33
CD1C+	RPL5	8.15e-08	3.62e-07	0.359	1	0.891
CD1C+	RALA	8.35e-08	3.69e-07	0.536	0.488	0.218
CD1C+	ATP2B1	8.98e-08	3.94e-07	0.361	0.915	0.67
CD1C+	RPS7	9.05e-08	3.95e-07	0.352	0.976	0.903
CD1C+	FNIP2	9.39e-08	4.07e-07	0.451	0.646	0.355
CD1C+	FAM210A	1e-07	4.32e-07	0.405	0.415	0.155
CD1C+	SNHG15	1.12e-07	4.79e-07	0.258	0.476	0.188
CD1C+	TYMP	1.14e-07	4.84e-07	0.367	0.878	0.648
CD1C+	YBX3	1.15e-07	4.85e-07	0.433	0.902	0.609
CD1C+	MARCKSL1	1.19e-07	4.97e-07	0.252	0.512	0.209
CD1C+	SLC8B1	1.19e-07	4.97e-07	0.379	0.451	0.176
CD1C+	RPL13	1.24e-07	5.15e-07	0.299	1	0.958
CD1C+	S100P	1.28e-07	5.29e-07	-1.44	0.012	0.291
CD1C+	PPP1R14B	1.33e-07	5.45e-07	0.38	0.732	0.436
CD1C+	RPS23	1.42e-07	5.78e-07	0.295	1	0.93
CD1C+	PADI4	1.5e-07	6.09e-07	-1.27	0	0.27
CD1C+	RPL32	1.54e-07	6.21e-07	0.306	1	0.927
CD1C+	FLT1	2.05e-07	8.2e-07	0.282	0.159	0.021
CD1C+	RPL13A	2.32e-07	9.22e-07	0.298	1	0.915
CD1C+	RPL19	2.42e-07	9.59e-07	0.287	1	0.918
CD1C+	RPL23A	2.54e-07	1e-06	0.335	0.988	0.87
CD1C+	RANBP2	2.59e-07	1.01e-06	0.617	0.732	0.464
CD1C+	RPL29	2.6e-07	1.01e-06	0.299	0.988	0.885
CD1C+	EEF1G	2.74e-07	1.06e-06	0.327	0.988	0.848
CD1C+	ARL4A	2.89e-07	1.11e-06	0.441	0.671	0.367
CD1C+	CDKN1A	3.02e-07	1.16e-06	0.401	0.817	0.488
CD1C+	CCNH	3.12e-07	1.19e-06	0.393	0.671	0.339
CD1C+	DRAP1	3.16e-07	1.19e-06	0.297	0.793	0.455
CD1C+	CDK2AP1	3.18e-07	1.19e-06	0.297	0.659	0.358
CD1C+	RPS21	3.19e-07	1.19e-06	0.328	1	0.876
CD1C+	CHMP1B	3.37e-07	1.26e-06	0.502	0.72	0.461
CD1C+	S100A12	3.52e-07	1.3e-06	-3.33	0.012	0.273
CD1C+	CALHM6	3.72e-07	1.37e-06	0.395	0.78	0.482
CD1C+	SLC25A19	4.11e-07	1.51e-06	0.407	0.39	0.155
CD1C+	SPHK1	4.16e-07	1.52e-06	0.283	0.317	0.103
CD1C+	EIF4A3	4.27e-07	1.55e-06	0.704	0.768	0.494
CD1C+	RPL18	4.3e-07	1.55e-06	0.294	0.988	0.918
CD1C+	GPX4	4.67e-07	1.68e-06	0.408	0.927	0.718
CD1C+	TPT1	4.73e-07	1.69e-06	0.259	1	0.994
CD1C+	SATB1	4.89e-07	1.74e-06	0.272	0.378	0.136
CD1C+	DSE	4.95e-07	1.75e-06	0.372	0.744	0.436
CD1C+	CFP	5.64e-07	1.98e-06	0.304	0.683	0.355
CD1C+	PHF20	6.25e-07	2.17e-06	0.311	0.707	0.397
CD1C+	IL1R2	6.27e-07	2.17e-06	0.409	0.256	0.067
CD1C+	HLA-A	6.3e-07	2.17e-06	0.372	0.963	0.797
CD1C+	TNFRSF12A	6.3e-07	2.17e-06	0.26	0.439	0.176
CD1C+	NPM1	6.47e-07	2.22e-06	0.272	0.951	0.742
CD1C+	NAP1L1	7.09e-07	2.42e-06	0.414	0.939	0.673
CD1C+	YBX1	8.2e-07	2.79e-06	0.332	1	0.833
CD1C+	SNU13	8.88e-07	3e-06	0.382	0.878	0.57
CD1C+	OAT	9.91e-07	3.33e-06	0.272	0.415	0.164
CD1C+	ADA2	1.27e-06	4.24e-06	0.263	0.671	0.358
CD1C+	DDIT4	1.4e-06	4.68e-06	0.381	0.561	0.279
CD1C+	RPL34	1.68e-06	5.57e-06	0.271	1	0.948
CD1C+	PPIF	1.88e-06	6.19e-06	0.554	0.683	0.424
CD1C+	ALOX5AP	2.08e-06	6.82e-06	-1.1	0.524	0.676
CD1C+	SLC25A6	2.4e-06	7.83e-06	0.34	0.939	0.767
CD1C+	TGIF1	2.9e-06	9.44e-06	0.393	0.634	0.355
CD1C+	SPINT2	3.35e-06	1.08e-05	0.299	0.659	0.352
CD1C+	AXL	3.45e-06	1.11e-05	0.366	0.512	0.255
CD1C+	UCP2	3.6e-06	1.16e-05	0.33	0.841	0.57
CD1C+	RPL9	3.65e-06	1.17e-05	0.258	1	0.958
CD1C+	RPS13	3.72e-06	1.18e-05	0.28	1	0.921
CD1C+	MAMDC2	3.81e-06	1.21e-05	-0.548	0	0.218
CD1C+	HMGA1	4e-06	1.26e-05	0.317	0.841	0.524
CD1C+	NCOR2	4.02e-06	1.26e-05	0.319	0.646	0.37
CD1C+	RGCC	4.48e-06	1.4e-05	0.364	0.732	0.433
CD1C+	RPLP0	4.49e-06	1.4e-05	0.25	0.988	0.867
CD1C+	RPS14	4.71e-06	1.46e-05	0.251	1	0.952
CD1C+	SARAF	4.73e-06	1.46e-05	0.282	0.89	0.645
CD1C+	RPL4	4.96e-06	1.52e-05	0.324	0.988	0.83
CD1C+	RPL36A	5.57e-06	1.7e-05	0.324	0.988	0.858
CD1C+	CLEC7A	5.6e-06	1.7e-05	0.333	0.756	0.467
CD1C+	ZNF385A	5.7e-06	1.72e-05	0.316	0.646	0.355
CD1C+	PNP	5.89e-06	1.77e-05	0.307	0.817	0.533
CD1C+	TOB2	5.93e-06	1.78e-05	0.262	0.622	0.321
CD1C+	SNN	6.17e-06	1.84e-05	0.304	0.524	0.261
CD1C+	RPL35A	6.68e-06	1.99e-05	0.265	1	0.912
CD1C+	PER1	6.83e-06	2.02e-05	0.295	0.659	0.345
CD1C+	RPS25	6.84e-06	2.02e-05	0.263	0.976	0.903
CD1C+	CCL2	7.29e-06	2.14e-05	-1.35	0.232	0.473
CD1C+	SELENOK	7.45e-06	2.18e-05	0.488	0.854	0.6
CD1C+	GNA15	7.55e-06	2.2e-05	0.309	0.659	0.391
CD1C+	CORO1B	7.8e-06	2.26e-05	0.304	0.756	0.433
CD1C+	RPL38	7.83e-06	2.26e-05	0.286	0.988	0.873
CD1C+	THRAP3	8.24e-06	2.37e-05	0.293	0.756	0.47
CD1C+	MYO9B	8.28e-06	2.37e-05	0.258	0.72	0.415
CD1C+	LILRB2	8.9e-06	2.54e-05	0.325	0.695	0.385
CD1C+	LIMS1	9.61e-06	2.73e-05	0.415	0.707	0.455
CD1C+	AKAP13	9.68e-06	2.74e-05	0.403	0.854	0.63
CD1C+	ATP13A3	1.38e-05	3.88e-05	0.438	0.659	0.403
CD1C+	SPECC1	1.46e-05	4.09e-05	0.337	0.476	0.239
CD1C+	PLEKHO1	1.48e-05	4.15e-05	0.308	0.793	0.515
CD1C+	BNIP3L	1.55e-05	4.3e-05	0.433	0.841	0.6
CD1C+	HAVCR2	1.55e-05	4.3e-05	0.312	0.695	0.421
CD1C+	ISG15	1.93e-05	5.33e-05	0.771	0.427	0.215
CD1C+	CDV3	2.18e-05	5.99e-05	0.326	0.963	0.715
CD1C+	SCN9A	2.61e-05	7.15e-05	-0.53	0.061	0.273
CD1C+	PDCL3	2.9e-05	7.91e-05	0.348	0.451	0.224
CD1C+	SLC25A5	2.91e-05	7.91e-05	0.271	0.89	0.648
CD1C+	MT-CO1	3.36e-05	9.1e-05	0.274	0.976	0.988
CD1C+	EIF1AX	3.39e-05	9.14e-05	0.289	0.854	0.612
CD1C+	SOCS3	3.59e-05	9.64e-05	0.289	0.683	0.4
CD1C+	S100A6	3.62e-05	9.69e-05	-0.943	0.793	0.794
CD1C+	COPS6	3.66e-05	9.72e-05	0.267	0.598	0.312
CD1C+	ZMIZ1	3.66e-05	9.72e-05	0.27	0.61	0.342
CD1C+	DNTTIP2	3.83e-05	0.000101	0.27	0.646	0.4
CD1C+	NFIA	3.97e-05	0.000105	-0.452	0.073	0.279
CD1C+	RACK1	4.04e-05	0.000106	0.251	1	0.873
CD1C+	CFLAR	4.34e-05	0.000113	0.271	0.793	0.518
CD1C+	LDHA	4.52e-05	0.000118	0.356	0.878	0.645
CD1C+	BPI	4.62e-05	0.000119	-1.05	0	0.176
CD1C+	SLC25A29	4.63e-05	0.000119	0.26	0.207	0.061
CD1C+	COLEC12	4.64e-05	0.000119	-0.702	0.329	0.518
CD1C+	CAP1	4.8e-05	0.000123	-0.502	0.817	0.858
CD1C+	CTNNB1	5.12e-05	0.000131	0.356	0.854	0.636
CD1C+	CD63	5.72e-05	0.000146	0.304	0.951	0.812
CD1C+	CKAP4	6.03e-05	0.000153	-1.09	0.122	0.318
CD1C+	RPL31	6.53e-05	0.000165	0.262	0.951	0.806
CD1C+	NGLY1	7.65e-05	0.000193	0.257	0.439	0.221
CD1C+	WDR45B	8.05e-05	0.000202	0.279	0.512	0.276
CD1C+	PRKAG2	8.27e-05	0.000207	0.342	0.463	0.248
CD1C+	S100B	9.05e-05	0.000226	0.467	0.146	0.036
CD1C+	PLEKHO2	9.28e-05	0.00023	0.326	0.707	0.436
CD1C+	HSPE1	0.0001	0.000248	0.266	0.915	0.621
CD1C+	CCL4	0.000103	0.000255	-1.67	0.22	0.424
CD1C+	EVL	0.000112	0.000275	0.319	0.634	0.391
CD1C+	C1orf54	0.000112	0.000275	0.252	0.232	0.082
CD1C+	IL10	0.000117	0.000284	0.386	0.305	0.133
CD1C+	NFKB1	0.000121	0.000294	0.335	0.683	0.412
CD1C+	TSPO	0.000126	0.000306	-0.849	0.756	0.809
CD1C+	COCH	0.00013	0.000315	-0.479	0.012	0.179
CD1C+	LFNG	0.000132	0.000317	0.285	0.573	0.342
CD1C+	BZW1	0.000141	0.000338	0.297	0.793	0.609
CD1C+	TCOF1	0.000144	0.000345	0.291	0.354	0.17
CD1C+	USP36	0.00015	0.000356	0.294	0.683	0.458
CD1C+	PGD	0.000151	0.000358	-0.666	0.402	0.555
CD1C+	MMP19	0.000152	0.00036	0.488	0.232	0.085
CD1C+	RETN	0.000157	0.000369	-1.93	0.61	0.661
CD1C+	REX1BD	0.000162	0.00038	0.251	0.695	0.442
CD1C+	PRPF4	0.000164	0.000384	0.3	0.402	0.2
CD1C+	PLIN2	0.000169	0.000394	0.365	0.707	0.497
CD1C+	MIDN	0.000175	0.000407	0.312	0.915	0.661
CD1C+	EMB	0.00018	0.000417	-0.66	0.476	0.6
CD1C+	ERVK3-1	0.000196	0.000452	0.26	0.427	0.224
CD1C+	CTSB	0.000208	0.000479	0.48	0.927	0.785
CD1C+	KDM6B	0.000214	0.00049	0.268	0.829	0.612
CD1C+	NABP1	0.000223	0.000511	0.273	0.61	0.385
CD1C+	HP	0.000231	0.000526	-0.689	0.012	0.167
CD1C+	C5AR1	0.000234	0.000531	0.318	0.78	0.606
CD1C+	RHOQ	0.000249	0.000564	0.252	0.695	0.445
CD1C+	MCFD2	0.000281	0.000635	0.27	0.402	0.2
CD1C+	CDA	0.000297	0.000669	-1.04	0.085	0.258
CD1C+	ARID3A	0.000303	0.000679	0.252	0.72	0.527
CD1C+	DDX24	0.000326	0.000729	0.331	0.768	0.494
CD1C+	CYBB	0.000348	0.000776	-0.517	0.854	0.848
CD1C+	VNN2	0.000352	0.000783	-0.695	0	0.139
CD1C+	SNX9	0.0004	0.000887	0.266	0.634	0.418
CD1C+	ID2	0.000425	0.000937	0.384	0.744	0.503
CD1C+	KLF6	0.000442	0.000973	-0.856	0.817	0.812
CD1C+	TXNIP	0.000464	0.00102	-0.56	0.598	0.703
CD1C+	JMY	0.000483	0.00106	0.308	0.354	0.182
CD1C+	NFE2	0.00049	0.00107	-0.348	0	0.133
CD1C+	TTYH3	0.000537	0.00117	0.295	0.707	0.482
CD1C+	SNX18	0.000556	0.0012	-0.415	0.183	0.361
CD1C+	RGL4	0.000569	0.00123	-0.482	0.012	0.152
CD1C+	PRCP	0.000579	0.00125	0.299	0.488	0.282
CD1C+	RTN3	0.000613	0.00132	-0.552	0.549	0.639
CD1C+	BIN2	0.000618	0.00132	-0.532	0.28	0.442
CD1C+	ALG13	0.000669	0.00143	0.261	0.439	0.248
CD1C+	CEBPB	0.000726	0.00154	0.348	0.841	0.755
CD1C+	RAB27A	0.000813	0.00172	-0.686	0.122	0.285
CD1C+	UBC	0.000848	0.00179	0.34	0.963	0.9
CD1C+	MRPS6	0.000876	0.00185	0.406	0.646	0.397
CD1C+	RPS10	0.000885	0.00186	0.27	0.939	0.815
CD1C+	CD28	0.000922	0.00193	-0.342	0.146	0.345
CD1C+	CCL13	0.000943	0.00197	-0.289	0	0.121
CD1C+	PDK4	0.00096	0.002	-0.613	0.11	0.279
CD1C+	SERPINB10	0.00111	0.00229	-0.427	0	0.118
CD1C+	PGLYRP1	0.00111	0.00229	-1.65	0	0.118
CD1C+	MPO	0.00111	0.00229	-2.35	0	0.118
CD1C+	SLC16A10	0.00113	0.00232	0.477	0.22	0.094
CD1C+	JUN	0.00124	0.00254	-0.668	0.622	0.667
CD1C+	DCAF12	0.00129	0.00263	-0.282	0.146	0.324
CD1C+	MS4A3	0.0013	0.00266	-0.783	0	0.115
CD1C+	FLOT2	0.00137	0.00278	-0.441	0.171	0.324
CD1C+	SPG21	0.00138	0.00279	-0.403	0.341	0.467
CD1C+	TMEM176A	0.00138	0.00279	-0.348	0.11	0.267
CD1C+	PTK2B	0.0015	0.00302	-0.508	0.146	0.297
CD1C+	MNDA	0.0016	0.00321	-1.24	0.573	0.627
CD1C+	EMP1	0.00169	0.00338	-0.541	0.22	0.385
CD1C+	GYG1	0.00171	0.00341	-0.572	0.183	0.345
CD1C+	SELENOP	0.00172	0.00343	-0.644	0.402	0.539
CD1C+	ANXA3	0.0018	0.00356	-0.668	0	0.109
CD1C+	AZU1	0.0018	0.00356	-1.3	0	0.109
CD1C+	CAPG	0.00185	0.00365	-0.527	0.378	0.506
CD1C+	HERPUD1	0.00188	0.00371	0.316	0.829	0.609
CD1C+	PHLDA1	0.00198	0.00388	0.347	0.537	0.327
CD1C+	ZNF511	0.002	0.00392	0.253	0.341	0.185
CD1C+	CD24	0.00211	0.00411	-1.09	0.012	0.127
CD1C+	RNASE2	0.00226	0.0044	-0.587	0.098	0.245
CD1C+	TMEM176B	0.00227	0.00441	-0.379	0.159	0.33
CD1C+	SELL	0.00235	0.00456	-0.8	0.122	0.261
CD1C+	BLVRA	0.00245	0.00473	-0.344	0.183	0.352
CD1C+	CCL8	0.00248	0.00477	-0.681	0	0.103
CD1C+	DAB2	0.0025	0.0048	-0.926	0.622	0.612
CD1C+	HMGN2	0.00269	0.00515	-0.627	0.89	0.815
CD1C+	PMEPA1	0.0028	0.00534	0.355	0.354	0.212
CD1C+	CCL4L2	0.00281	0.00534	-0.58	0.146	0.303
CD1C+	NCF1	0.00293	0.00556	-1.17	0.549	0.567
CD1C+	TPM1	0.00296	0.00561	-0.745	0.293	0.412
CD1C+	CYP1B1	0.00313	0.00591	-0.405	0.061	0.194
CD1C+	C2	0.00317	0.00598	-0.459	0.22	0.355
CD1C+	MKI67	0.00349	0.00656	-0.438	0.012	0.118
CD1C+	HBA2	0.0036	0.00674	-0.954	0.622	0.633
CD1C+	PMP22	0.00377	0.00705	-0.556	0.256	0.388
CD1C+	HHEX	0.00383	0.00713	-0.296	0.098	0.233
CD1C+	NDUFA6	0.00392	0.00728	0.291	0.634	0.418
CD1C+	GIHCG	0.00413	0.00764	-0.303	0.024	0.133
CD1C+	TMIGD3	0.00415	0.00767	-0.357	0.024	0.133
CD1C+	HMGB2	0.00454	0.00836	-0.779	0.476	0.542
CD1C+	ACTR2	0.00468	0.00861	-0.297	0.939	0.882
CD1C+	IL17RA	0.005	0.00916	-0.345	0.244	0.37
CD1C+	SIGLEC1	0.00501	0.00917	-0.477	0.232	0.348
CD1C+	DBI	0.0051	0.0093	0.476	0.854	0.682
CD1C+	CCL3	0.00526	0.00957	-1.25	0.256	0.376
CD1C+	THBD	0.00562	0.0102	0.282	0.415	0.258
CD1C+	AC020656.1	0.00652	0.0118	-0.929	0.171	0.285
CD1C+	S100A4	0.00672	0.0121	-0.625	0.793	0.809
CD1C+	SYNE1	0.00673	0.0121	-0.488	0.122	0.248
CD1C+	NBR1	0.00675	0.0121	-0.258	0.146	0.282
CD1C+	ACTN1	0.00677	0.0121	-0.659	0.232	0.348
CD1C+	STXBP2	0.00691	0.0123	-0.836	0.524	0.555
CD1C+	KIAA0930	0.00722	0.0129	-0.368	0.317	0.43
CD1C+	IGF2R	0.00789	0.014	-0.311	0.073	0.188
CD1C+	PROK2	0.00825	0.0146	-0.458	0.024	0.121
CD1C+	MSRB1	0.00889	0.0157	-0.5	0.122	0.233
CD1C+	TMEM170B	0.00917	0.0162	-0.364	0.122	0.245
CD1C+	PDGFC	0.00934	0.0164	-0.262	0.098	0.221
CD1C+	PIP4P2	0.00942	0.0165	-0.319	0.134	0.261
CD1C+	GCA	0.00961	0.0168	-0.893	0.39	0.458
CD1C+	AL034397.3	0.0102	0.0179	-0.605	0.085	0.197
CD1C+	NUCB2	0.0107	0.0186	-0.404	0.11	0.224
CD1C+	TALDO1	0.0108	0.0187	-0.514	0.683	0.655
CD1C+	TNFAIP2	0.0109	0.0189	-0.32	0.268	0.394
CD1C+	NKG7	0.0111	0.0191	-0.913	0.098	0.203
CD1C+	DAAM1	0.0117	0.0202	-0.355	0.268	0.376
CD1C+	LILRB5	0.012	0.0206	-0.32	0.366	0.494
CD1C+	ANKRD13A	0.012	0.0206	-0.281	0.122	0.239
CD1C+	RAB5IF	0.0123	0.0211	-0.384	0.549	0.57
CD1C+	THBS1	0.0123	0.0211	0.266	0.354	0.212
CD1C+	H1F0	0.0126	0.0214	-0.359	0.146	0.267
CD1C+	FBXL5	0.0128	0.0218	-0.36	0.22	0.339
CD1C+	NPTN	0.0129	0.0219	-0.437	0.293	0.382
CD1C+	MBOAT7	0.0132	0.0223	0.261	0.524	0.348
CD1C+	RXRA	0.0137	0.023	-0.365	0.39	0.491
CD1C+	HBB	0.0139	0.0234	-0.719	0.244	0.121
CD1C+	PTBP3	0.0139	0.0234	-0.384	0.646	0.645
CD1C+	RNASE1	0.0143	0.024	-0.521	0.512	0.597
CD1C+	SLC11A1	0.0147	0.0245	-0.607	0.256	0.37
CD1C+	HBA1	0.0152	0.0253	-0.948	0.439	0.518
CD1C+	TFRC	0.016	0.0266	0.503	0.512	0.373
CD1C+	LYZ	0.0162	0.0268	-2.05	0.817	0.709
CD1C+	PLAC8	0.017	0.0281	-0.695	0.146	0.242
CD1C+	ARPC5	0.0181	0.0298	-0.443	0.927	0.864
CD1C+	RBP7	0.0182	0.0299	-0.561	0.159	0.267
CD1C+	IRAK3	0.0184	0.0302	-0.613	0.232	0.333
CD1C+	USP48	0.0184	0.0302	-0.318	0.22	0.321
CD1C+	FCAR	0.0185	0.0303	-0.26	0.037	0.127
CD1C+	RALBP1	0.0192	0.0314	-0.343	0.415	0.485
CD1C+	DES	0.0195	0.0317	-0.605	0.061	0.155
CD1C+	IRS2	0.0197	0.0319	-0.405	0.268	0.4
CD1C+	LTB4R	0.0198	0.0321	-0.346	0.085	0.182
CD1C+	RFLNB	0.0203	0.0328	-0.472	0.256	0.37
CD1C+	PCLAF	0.0213	0.0343	-0.332	0.073	0.17
CD1C+	KCNE3	0.0222	0.0357	-0.294	0.183	0.297
CD1C+	MAP4K4	0.0234	0.0375	-0.418	0.427	0.521
CD1C+	ARHGDIB	0.0242	0.0388	-0.25	0.927	0.836
CD1C+	SQOR	0.0244	0.0389	-0.268	0.171	0.276
CD1C+	AC020916.1	0.0249	0.0396	-0.465	0.841	0.742
CD1C+	SVIL	0.0254	0.0404	-0.292	0.085	0.179
CD1C+	FGD2	0.0256	0.0406	0.265	0.476	0.348
CD1C+	BLOC1S1	0.026	0.0411	-0.406	0.707	0.658
CD1C+	LYL1	0.0278	0.0439	-0.27	0.341	0.436
CD1C+	PDXK	0.0279	0.044	-0.303	0.561	0.579
CD1C+	LCP1	0.028	0.044	-0.506	0.841	0.77
CD1C+	CRIP2	0.0284	0.0445	-0.257	0.049	0.13
CD1C+	ARHGAP9	0.0297	0.0464	-0.386	0.22	0.315
CD1C+	YWHAH	0.0298	0.0465	-0.373	0.61	0.609
CD1C+	NUSAP1	0.0311	0.0485	-0.339	0.037	0.115
CD1C+	TP53INP1	0.033	0.0513	-0.255	0.037	0.112
CD1C+	CENPF	0.0335	0.0518	-0.466	0.061	0.142
CD1C+	CDKN2D	0.0335	0.0518	-0.304	0.122	0.221
CD1C+	PYGL	0.0337	0.0521	-0.492	0.415	0.506
CD1C+	CAST	0.0338	0.0521	-0.337	0.683	0.676
CD1C+	KIAA0232	0.036	0.0553	-0.251	0.195	0.291
CD1C+	H1FX	0.0383	0.0587	-0.528	0.598	0.6
CD1C+	LYST	0.0385	0.0589	-0.44	0.305	0.385
CD1C+	SREK1IP1	0.0386	0.059	-0.291	0.305	0.385
CD1C+	TNNC2	0.039	0.0595	-0.996	0.098	0.182
CD1C+	TOP2A	0.0396	0.0601	-0.501	0.061	0.142
CD1C+	FCGR1A	0.0397	0.0601	0.261	0.22	0.13
CD1C+	BST1	0.0416	0.0629	-0.411	0.146	0.233
CD1C+	TUBB	0.0416	0.0629	-0.542	0.683	0.688
CD1C+	CXCL8	0.042	0.0632	-1.32	0.341	0.415
CD1C+	VIM	0.0429	0.0645	0.273	0.963	0.894
CD1C+	LNPK	0.0441	0.0661	-0.299	0.146	0.242
CD1C+	TLR4	0.0445	0.0666	-0.353	0.402	0.473
CD1C+	EGR3	0.045	0.0672	-0.335	0.134	0.236
CD1C+	ITSN1	0.0462	0.0688	-0.276	0.22	0.312
CD1C+	SMARCA2	0.0465	0.0691	-0.289	0.329	0.406
CD1C+	IPCEF1	0.0468	0.0693	-0.316	0.122	0.206
CD1C+	DUSP6	0.0468	0.0693	-0.376	0.5	0.57
CD1C+	HSPA1B	0.0476	0.0704	-0.424	0.634	0.603
CD1C+	GAPDH	0.0479	0.0706	-0.304	0.988	0.955
CD1C+	DAZAP2	0.0481	0.0708	-0.317	0.829	0.758
CD1C+	SDCBP	0.0485	0.0711	-0.253	0.939	0.858
CD1C+	MARCO	0.0488	0.0713	-0.257	0.073	0.152
CD1C+	TKT	0.0489	0.0713	-0.509	0.732	0.697
CD1C+	HOMER3	0.0489	0.0713	-0.254	0.268	0.355
CD1C+	IGFBP4	0.049	0.0713	-0.379	0.293	0.382
CD1C+	CCL3L1	0.0508	0.0738	-0.9	0.098	0.182
CD1C+	PPP3CA	0.0518	0.0751	-0.364	0.366	0.427
CD1C+	PRDX5	0.0527	0.0762	-0.315	0.659	0.652
CD1C+	MAPK14	0.0529	0.0764	-0.359	0.256	0.345
CD1C+	CITED2	0.0553	0.0797	-0.747	0.427	0.473
CD1C+	FXR1	0.058	0.0834	-0.332	0.537	0.533
CD1C+	TWF1	0.059	0.0847	0.255	0.305	0.194
CD1C+	CBL	0.0606	0.0867	-0.33	0.244	0.321
CD1C+	DOK3	0.0607	0.0868	-0.297	0.134	0.215
CD1C+	EGR1	0.0611	0.0871	-0.671	0.451	0.476
CD1C+	CTDSP1	0.0619	0.0881	-0.292	0.232	0.312
CD1C+	SCAF11	0.0626	0.0887	-0.274	0.695	0.691
CD1C+	GTF2I	0.0626	0.0887	-0.358	0.61	0.609
CD1C+	ACTR3	0.0628	0.0888	-0.318	0.768	0.748
CD1C+	CTSL	0.0637	0.0899	0.348	0.573	0.485
CD1C+	DGKZ	0.0646	0.0909	-0.265	0.329	0.412
CD1C+	C3AR1	0.0649	0.0912	-0.275	0.622	0.603
CD1C+	HELZ	0.0653	0.0916	-0.286	0.366	0.424
CD1C+	BCL2A1	0.0672	0.0941	-0.45	0.415	0.267
CD1C+	ANP32A	0.0676	0.0942	-0.537	0.634	0.615
CD1C+	MSL1	0.0676	0.0942	-0.258	0.329	0.394
CD1C+	CCDC88B	0.0677	0.0942	-0.432	0.256	0.315
CD1C+	DLK1	0.0682	0.0947	-0.261	0.305	0.182
CD1C+	GIMAP4	0.0696	0.0964	-0.28	0.28	0.355
CD1C+	TMEM154	0.0721	0.0997	-0.52	0.122	0.194
CD1C+	SKAP2	0.0723	0.0998	-0.314	0.61	0.624
MERTK-S100A12+	SELL	7.33e-57	1.09e-53	1.76	0.886	0.078
MERTK-S100A12+	S100A12	4.34e-49	3.24e-46	0.901	0.861	0.069
MERTK-S100A12+	PADI4	1.32e-41	6.57e-39	1.27	0.797	0.078
MERTK-S100A12+	CD52	1.19e-40	4.45e-38	1.89	0.785	0.117
MERTK-S100A12+	ICAM3	1.25e-35	3.72e-33	1.4	0.861	0.198
MERTK-S100A12+	FCN1	1.36e-34	3.12e-32	1.54	0.886	0.21
MERTK-S100A12+	S100A8	1.47e-34	3.12e-32	0.817	0.962	0.24
MERTK-S100A12+	VCAN	2.18e-33	4.05e-31	1.97	0.772	0.18
MERTK-S100A12+	S100A9	7.08e-32	1.17e-29	1.56	0.987	0.465
MERTK-S100A12+	VNN2	2.84e-31	4.23e-29	1.47	0.481	0.024
MERTK-S100A12+	G0S2	6.15e-30	8.33e-28	2.25	0.608	0.075
MERTK-S100A12+	CSTA	1.99e-29	2.47e-27	1.27	0.785	0.21
MERTK-S100A12+	CDA	1.4e-28	1.6e-26	1.05	0.696	0.111
MERTK-S100A12+	CKAP4	3.95e-28	4.21e-26	1.12	0.759	0.165
MERTK-S100A12+	BASP1	2.65e-27	2.63e-25	1.62	0.924	0.363
MERTK-S100A12+	MCEMP1	1.38e-26	1.28e-24	1.12	0.658	0.117
MERTK-S100A12+	MTMR11	7.44e-26	6.39e-24	0.542	0.443	0.033
MERTK-S100A12+	AQP9	7.72e-26	6.39e-24	1.04	0.329	0.003
MERTK-S100A12+	LSP1	2.61e-25	2.05e-23	1.23	0.886	0.447
MERTK-S100A12+	ADAM8	2.85e-25	2.12e-23	0.988	0.57	0.087
MERTK-S100A12+	SLC2A3	3.35e-25	2.38e-23	1.38	0.924	0.453
MERTK-S100A12+	LGMN	4.36e-25	2.95e-23	-2.3	0.089	0.754
MERTK-S100A12+	HLA-B	4.75e-25	3.08e-23	1.01	0.975	0.856
MERTK-S100A12+	MRC1	5.5e-25	3.42e-23	-2.07	0.013	0.724
MERTK-S100A12+	S100P	7.01e-25	4.18e-23	1.12	0.696	0.126
MERTK-S100A12+	SH3BGRL3	8.21e-25	4.7e-23	0.86	0.987	0.901
MERTK-S100A12+	FPR2	1.69e-24	9.3e-23	0.778	0.506	0.057
MERTK-S100A12+	RIPOR2	3.97e-24	2.11e-22	0.898	0.468	0.051
MERTK-S100A12+	MAF	8.28e-24	4.17e-22	-2.2	0.127	0.754
MERTK-S100A12+	C1QA	8.4e-24	4.17e-22	-2.9	0	0.697
MERTK-S100A12+	FOLR2	2.34e-23	1.12e-21	-1.99	0.063	0.718
MERTK-S100A12+	LYZ	3.81e-23	1.77e-21	1.43	0.937	0.682
MERTK-S100A12+	TMEM154	4.8e-23	2.17e-21	1.21	0.544	0.093
MERTK-S100A12+	S100A6	8.39e-23	3.68e-21	1.03	1	0.745
MERTK-S100A12+	MNDA	1.04e-22	4.41e-21	1.18	0.924	0.544
MERTK-S100A12+	C1QC	1.48e-22	6.11e-21	-2.3	0.013	0.679
MERTK-S100A12+	CSF3R	1.66e-22	6.68e-21	1.3	0.823	0.333
MERTK-S100A12+	RNASE1	4e-22	1.57e-20	-3.64	0.076	0.7
MERTK-S100A12+	FGR	5.09e-22	1.95e-20	0.828	0.646	0.162
MERTK-S100A12+	FPR1	6.06e-22	2.26e-20	1.33	0.823	0.333
MERTK-S100A12+	SYTL1	6.67e-22	2.42e-20	0.469	0.405	0.036
MERTK-S100A12+	F13A1	7.58e-22	2.69e-20	-2.26	0.051	0.685
MERTK-S100A12+	SLC11A1	9.57e-22	3.32e-20	1.48	0.734	0.255
MERTK-S100A12+	C1QB	1.15e-21	3.91e-20	-2.31	0	0.655
MERTK-S100A12+	DAB2	1.67e-21	5.52e-20	-2.44	0.152	0.724
MERTK-S100A12+	SERPINA1	2.21e-21	7.15e-20	1	0.57	0.117
MERTK-S100A12+	LRRK2	2.26e-21	7.18e-20	1.12	0.595	0.147
MERTK-S100A12+	MS4A7	2.57e-21	7.96e-20	-1.88	0.241	0.766
MERTK-S100A12+	S100A11	4.95e-21	1.51e-19	0.875	0.987	0.916
MERTK-S100A12+	CSF1R	7.28e-21	2.17e-19	-1.37	0.392	0.805
MERTK-S100A12+	MXD1	9.5e-21	2.78e-19	1.15	0.861	0.462
MERTK-S100A12+	AC020656.1	1.18e-20	3.39e-19	0.978	0.671	0.165
MERTK-S100A12+	LYVE1	1.21e-20	3.39e-19	-2.55	0	0.634
MERTK-S100A12+	CD55	2.14e-20	5.9e-19	1.12	0.911	0.589
MERTK-S100A12+	PLP2	2.72e-20	7.36e-19	0.971	0.785	0.345
MERTK-S100A12+	PROK2	4.48e-20	1.19e-18	1.02	0.38	0.036
MERTK-S100A12+	DYSF	4.65e-20	1.22e-18	0.599	0.342	0.024
MERTK-S100A12+	HLA-C	7.9e-20	2.03e-18	0.951	0.924	0.727
MERTK-S100A12+	NPC2	1.04e-19	2.62e-18	-1.25	0.595	0.859
MERTK-S100A12+	H3F3A	1.11e-19	2.74e-18	0.75	1	0.958
MERTK-S100A12+	MEGF9	1.14e-19	2.74e-18	0.969	0.582	0.141
MERTK-S100A12+	SELENOP	1.14e-19	2.74e-18	-2.72	0.025	0.628
MERTK-S100A12+	HSPA1A	1.4e-19	3.32e-18	-2.12	0.557	0.898
MERTK-S100A12+	ANPEP	1.95e-19	4.54e-18	0.775	0.468	0.078
MERTK-S100A12+	MS4A4A	3.9e-19	8.95e-18	-1.41	0.114	0.682
MERTK-S100A12+	COTL1	4.04e-19	9.11e-18	0.749	0.924	0.805
MERTK-S100A12+	C19orf38	6.16e-19	1.37e-17	0.791	0.646	0.195
MERTK-S100A12+	HSPB1	7.89e-19	1.73e-17	-1.71	0.304	0.787
MERTK-S100A12+	LIMD2	1.06e-18	2.28e-17	1.07	0.696	0.291
MERTK-S100A12+	TSPO	1.42e-18	3.03e-17	0.927	0.899	0.775
MERTK-S100A12+	MYO1G	1.48e-18	3.1e-17	0.791	0.696	0.246
MERTK-S100A12+	RBP7	1.87e-18	3.87e-17	1.2	0.582	0.165
MERTK-S100A12+	THBS1	2.6e-18	5.31e-17	1.22	0.608	0.153
MERTK-S100A12+	HPGDS	3.01e-18	6.06e-17	-1.28	0.051	0.613
MERTK-S100A12+	LILRB5	3.61e-18	7.17e-17	-1.6	0	0.58
MERTK-S100A12+	CCDC69	5.56e-18	1.09e-16	0.843	0.544	0.132
MERTK-S100A12+	JAML	7.49e-18	1.45e-16	0.947	0.759	0.285
MERTK-S100A12+	A2M	9.98e-18	1.91e-16	-1.47	0.013	0.58
MERTK-S100A12+	VSIG4	1.29e-17	2.43e-16	-1.19	0.025	0.592
MERTK-S100A12+	CORO1A	1.7e-17	3.18e-16	0.824	0.886	0.778
MERTK-S100A12+	CMTM2	2.54e-17	4.68e-16	1.07	0.253	0.009
MERTK-S100A12+	TKT	2.96e-17	5.38e-16	0.996	0.861	0.667
MERTK-S100A12+	SLCO2B1	3.92e-17	7.04e-16	-1.08	0	0.556
MERTK-S100A12+	LST1	4.06e-17	7.2e-16	0.758	0.962	0.817
MERTK-S100A12+	TGFBI	4.2e-17	7.36e-16	-1.4	0.329	0.76
MERTK-S100A12+	STXBP2	5.27e-17	9.13e-16	0.864	0.835	0.48
MERTK-S100A12+	SMIM25	8.56e-17	1.47e-15	0.948	0.506	0.117
MERTK-S100A12+	LMNA	8.83e-17	1.49e-15	-1.68	0.228	0.727
MERTK-S100A12+	COLEC12	1.03e-16	1.73e-15	-1.45	0.051	0.583
MERTK-S100A12+	GPSM3	1.09e-16	1.8e-15	0.838	0.886	0.568
MERTK-S100A12+	OAZ1	1.32e-16	2.14e-15	0.517	0.987	0.937
MERTK-S100A12+	HSP90AA1	1.32e-16	2.14e-15	-1.13	0.835	0.937
MERTK-S100A12+	SORL1	2e-16	3.2e-15	0.926	0.633	0.21
MERTK-S100A12+	HSPA1B	2.33e-16	3.7e-15	-2.1	0.241	0.697
MERTK-S100A12+	RFLNB	3.32e-16	5.2e-15	0.841	0.709	0.261
MERTK-S100A12+	BTG1	3.37e-16	5.2e-15	1.02	0.937	0.808
MERTK-S100A12+	GAPDH	3.39e-16	5.2e-15	0.67	0.962	0.961
MERTK-S100A12+	ADAP2	3.56e-16	5.41e-15	-1.1	0.203	0.676
MERTK-S100A12+	LTC4S	4.16e-16	6.26e-15	-0.954	0.038	0.568
MERTK-S100A12+	TALDO1	4.45e-16	6.63e-15	0.94	0.848	0.616
MERTK-S100A12+	STAB1	5.32e-16	7.84e-15	-1.59	0.278	0.703
MERTK-S100A12+	NLRP12	7.52e-16	1.1e-14	0.463	0.329	0.036
MERTK-S100A12+	S100A4	9.2e-16	1.33e-14	0.672	0.987	0.763
MERTK-S100A12+	FCGRT	9.32e-16	1.34e-14	-1.1	0.722	0.883
MERTK-S100A12+	EVI2B	1.04e-15	1.48e-14	0.984	0.797	0.39
MERTK-S100A12+	GAS6	1.18e-15	1.65e-14	-1.06	0.101	0.601
MERTK-S100A12+	GATM	1.41e-15	1.96e-14	-0.989	0.013	0.541
MERTK-S100A12+	MGAM	1.94e-15	2.67e-14	0.463	0.241	0.012
MERTK-S100A12+	F5	2.1e-15	2.87e-14	0.288	0.215	0.006
MERTK-S100A12+	ATP1B1	2.2e-15	2.97e-14	-1.04	0.025	0.532
MERTK-S100A12+	HSP90AB1	2.45e-15	3.29e-14	-0.972	0.696	0.898
MERTK-S100A12+	PLTP	2.56e-15	3.41e-14	-1.24	0.013	0.529
MERTK-S100A12+	LILRA5	3.53e-15	4.66e-14	0.752	0.456	0.102
MERTK-S100A12+	LCP1	3.66e-15	4.78e-14	0.86	0.899	0.757
MERTK-S100A12+	PRAM1	3.76e-15	4.87e-14	0.497	0.62	0.189
MERTK-S100A12+	FLNA	7.77e-15	9.98e-14	0.75	0.835	0.511
MERTK-S100A12+	TUBA1B	8.55e-15	1.09e-13	-1.15	0.544	0.868
MERTK-S100A12+	RAB27A	8.97e-15	1.13e-13	0.613	0.595	0.171
MERTK-S100A12+	MSRB1	1.05e-14	1.32e-13	0.786	0.506	0.141
MERTK-S100A12+	NRP1	1.16e-14	1.44e-13	-1.08	0.025	0.514
MERTK-S100A12+	NRP2	1.18e-14	1.46e-13	-0.902	0.013	0.505
MERTK-S100A12+	HP	1.23e-14	1.5e-13	0.44	0.418	0.069
MERTK-S100A12+	EGFL7	1.38e-14	1.67e-13	-1.02	0	0.492
MERTK-S100A12+	HK2	1.63e-14	1.95e-13	0.576	0.468	0.114
MERTK-S100A12+	HSPH1	1.64e-14	1.95e-13	-1.41	0.304	0.745
MERTK-S100A12+	QPCT	1.68e-14	1.99e-13	0.767	0.342	0.051
MERTK-S100A12+	CD81	2.02e-14	2.37e-13	-0.922	0.418	0.793
MERTK-S100A12+	CTSL	2.31e-14	2.69e-13	-1.3	0.101	0.598
MERTK-S100A12+	SLA	2.4e-14	2.78e-13	0.909	0.772	0.378
MERTK-S100A12+	CD163	2.5e-14	2.86e-13	-1.16	0.177	0.631
MERTK-S100A12+	RGL1	4.37e-14	4.97e-13	-0.914	0.013	0.489
MERTK-S100A12+	SIRPB1	5.37e-14	6.06e-13	0.415	0.329	0.048
MERTK-S100A12+	PGD	5.61e-14	6.28e-13	0.774	0.785	0.462
MERTK-S100A12+	CD37	5.89e-14	6.55e-13	0.726	0.924	0.703
MERTK-S100A12+	BCL2A1	5.93e-14	6.55e-13	1.5	0.608	0.222
MERTK-S100A12+	NAMPT	6.67e-14	7.31e-13	1.32	0.937	0.73
MERTK-S100A12+	CTSS	7.32e-14	7.93e-13	0.895	0.924	0.805
MERTK-S100A12+	PLBD1	7.34e-14	7.93e-13	0.689	0.709	0.363
MERTK-S100A12+	SOD2	7.47e-14	8.01e-13	1.05	0.937	0.67
MERTK-S100A12+	SLC40A1	7.87e-14	8.38e-13	-1.4	0.19	0.628
MERTK-S100A12+	GADD45B	1.14e-13	1.21e-12	-1.29	0.266	0.685
MERTK-S100A12+	MTSS1	1.25e-13	1.31e-12	-0.86	0.089	0.556
MERTK-S100A12+	CAPG	1.41e-13	1.47e-12	0.701	0.785	0.408
MERTK-S100A12+	BST1	1.48e-13	1.53e-12	0.697	0.506	0.147
MERTK-S100A12+	GYPC	1.5e-13	1.54e-12	-0.925	0.114	0.574
MERTK-S100A12+	FCGR3B	1.61e-13	1.65e-12	1.73	0.19	0.006
MERTK-S100A12+	CALR	1.84e-13	1.86e-12	-1.04	0.456	0.775
MERTK-S100A12+	SLC16A3	2.36e-13	2.37e-12	0.794	0.911	0.55
MERTK-S100A12+	FSCN1	2.75e-13	2.75e-12	-0.928	0.127	0.577
MERTK-S100A12+	UBB	3.49e-13	3.47e-12	-0.88	0.633	0.88
MERTK-S100A12+	TMEM170B	4.18e-13	4.12e-12	0.714	0.506	0.153
MERTK-S100A12+	SLC2A6	4.39e-13	4.3e-12	0.353	0.266	0.03
MERTK-S100A12+	MYO1F	4.61e-13	4.49e-12	0.76	0.81	0.562
MERTK-S100A12+	C1orf162	5.17e-13	5e-12	0.632	0.81	0.447
MERTK-S100A12+	CD99	6.08e-13	5.84e-12	-0.923	0.329	0.751
MERTK-S100A12+	SNX6	6.22e-13	5.94e-12	-0.812	0.443	0.784
MERTK-S100A12+	PTMS	6.31e-13	5.99e-12	-0.907	0.152	0.61
MERTK-S100A12+	SPRED1	7.1e-13	6.69e-12	-0.86	0.025	0.474
MERTK-S100A12+	LPAR6	7.29e-13	6.83e-12	-0.838	0.025	0.477
MERTK-S100A12+	PILRA	7.45e-13	6.91e-12	0.973	0.582	0.219
MERTK-S100A12+	IFITM2	7.46e-13	6.91e-12	1.47	0.886	0.616
MERTK-S100A12+	SPATA13	9e-13	8.28e-12	0.547	0.367	0.075
MERTK-S100A12+	HSP90B1	9.71e-13	8.88e-12	-0.848	0.608	0.871
MERTK-S100A12+	SLC9A9	9.94e-13	9.03e-12	-0.71	0.013	0.462
MERTK-S100A12+	VIM	1.2e-12	1.08e-11	0.542	0.949	0.898
MERTK-S100A12+	RGS1	1.21e-12	1.08e-11	-1.22	0.051	0.498
MERTK-S100A12+	ACTB	1.32e-12	1.18e-11	0.389	1	0.994
MERTK-S100A12+	PADI2	1.33e-12	1.18e-11	0.491	0.342	0.063
MERTK-S100A12+	SLC7A8	1.35e-12	1.18e-11	-0.756	0.013	0.45
MERTK-S100A12+	AL034397.3	1.35e-12	1.18e-11	0.734	0.443	0.111
MERTK-S100A12+	ASGR2	1.36e-12	1.18e-11	0.4	0.291	0.042
MERTK-S100A12+	ITPR2	2.01e-12	1.74e-11	-0.8	0.152	0.61
MERTK-S100A12+	HSPA8	2.11e-12	1.82e-11	-0.847	0.646	0.853
MERTK-S100A12+	RB1	2.79e-12	2.39e-11	-0.733	0.203	0.64
MERTK-S100A12+	CD48	3.26e-12	2.78e-11	0.562	0.671	0.285
MERTK-S100A12+	HOTAIRM1	3.69e-12	3.12e-11	0.565	0.342	0.069
MERTK-S100A12+	CREG1	3.76e-12	3.16e-11	-0.932	0.392	0.73
MERTK-S100A12+	CES1	3.87e-12	3.24e-11	0.379	0.253	0.03
MERTK-S100A12+	ARHGAP18	5.01e-12	4.17e-11	-0.747	0.19	0.64
MERTK-S100A12+	CCL2	5.1e-12	4.22e-11	-2.08	0.089	0.505
MERTK-S100A12+	CD44	5.14e-12	4.23e-11	0.734	0.873	0.658
MERTK-S100A12+	GPR34	5.47e-12	4.48e-11	-0.84	0.025	0.453
MERTK-S100A12+	CD83	5.76e-12	4.69e-11	-1.1	0.468	0.757
MERTK-S100A12+	IGFBP4	5.92e-12	4.8e-11	-0.897	0.025	0.444
MERTK-S100A12+	ANKH	6.51e-12	5.25e-11	-0.915	0.025	0.45
MERTK-S100A12+	RAB5IF	8.47e-12	6.79e-11	0.69	0.797	0.511
MERTK-S100A12+	SUB1	9.29e-12	7.41e-11	0.652	0.899	0.766
MERTK-S100A12+	GNAS	9.49e-12	7.52e-11	-0.583	0.772	0.889
MERTK-S100A12+	MAN1A1	1e-11	7.89e-11	-0.931	0.101	0.52
MERTK-S100A12+	HSPE1	1.03e-11	8.06e-11	-0.686	0.38	0.751
MERTK-S100A12+	COL1A1	1.42e-11	1.11e-10	-0.91	0.241	0.688
MERTK-S100A12+	FCAR	1.51e-11	1.17e-10	0.381	0.329	0.057
MERTK-S100A12+	AP1B1	1.52e-11	1.17e-10	-0.743	0.266	0.658
MERTK-S100A12+	LGALS1	1.53e-11	1.17e-10	0.762	0.873	0.769
MERTK-S100A12+	CTSB	1.84e-11	1.41e-10	-1.05	0.709	0.838
MERTK-S100A12+	C2	1.86e-11	1.42e-10	-0.802	0	0.405
MERTK-S100A12+	GCA	1.94e-11	1.47e-10	0.834	0.722	0.378
MERTK-S100A12+	SIGLEC1	2.35e-11	1.77e-10	-0.772	0	0.402
MERTK-S100A12+	GAPT	2.58e-11	1.93e-10	0.371	0.443	0.126
MERTK-S100A12+	CD63	2.76e-11	2.06e-10	-0.679	0.722	0.868
MERTK-S100A12+	FYN	3.27e-11	2.43e-10	0.405	0.418	0.12
MERTK-S100A12+	AP2A2	3.42e-11	2.52e-10	-0.66	0.165	0.571
MERTK-S100A12+	MGST1	3.58e-11	2.63e-10	0.369	0.342	0.072
MERTK-S100A12+	TCEAL4	3.93e-11	2.87e-10	-0.56	0.038	0.441
MERTK-S100A12+	TYROBP	4.07e-11	2.96e-10	0.525	1	0.904
MERTK-S100A12+	SLC25A37	4.37e-11	3.16e-10	1.26	0.734	0.426
MERTK-S100A12+	DNAJB1	5.01e-11	3.61e-10	-1.42	0.367	0.727
MERTK-S100A12+	APOBR	5.34e-11	3.82e-10	0.54	0.468	0.156
MERTK-S100A12+	CLEC5A	6.6e-11	4.71e-10	0.493	0.367	0.087
MERTK-S100A12+	SPATS2L	7.17e-11	5.09e-10	-0.698	0.076	0.471
MERTK-S100A12+	MT-CYB	7.6e-11	5.37e-10	-0.669	0.911	0.961
MERTK-S100A12+	HMOX1	7.66e-11	5.38e-10	-1.39	0.253	0.649
MERTK-S100A12+	CRISPLD2	1.06e-10	7.39e-10	0.428	0.177	0.012
MERTK-S100A12+	CCL4	1.1e-10	7.63e-10	-2.32	0.063	0.459
MERTK-S100A12+	USP3	1.16e-10	8.03e-10	0.59	0.57	0.243
MERTK-S100A12+	GK5	1.19e-10	8.18e-10	0.467	0.316	0.066
MERTK-S100A12+	ABHD5	1.25e-10	8.55e-10	0.819	0.646	0.276
MERTK-S100A12+	MGLL	1.27e-10	8.71e-10	-0.694	0.013	0.393
MERTK-S100A12+	NEU1	1.3e-10	8.87e-10	-0.996	0.203	0.583
MERTK-S100A12+	CD28	1.44e-10	9.76e-10	-0.823	0	0.378
MERTK-S100A12+	SVIL	1.45e-10	9.76e-10	0.515	0.392	0.105
MERTK-S100A12+	CYFIP2	1.5e-10	1.01e-09	0.426	0.291	0.054
MERTK-S100A12+	ACTG1	1.61e-10	1.08e-09	0.494	0.962	0.973
MERTK-S100A12+	LRRFIP1	1.81e-10	1.21e-09	0.572	0.886	0.802
MERTK-S100A12+	PMP22	1.83e-10	1.21e-09	-0.917	0.051	0.435
MERTK-S100A12+	RXRA	1.87e-10	1.23e-09	0.741	0.722	0.411
MERTK-S100A12+	ARPC1B	1.9e-10	1.24e-09	0.469	0.899	0.862
MERTK-S100A12+	USP10	2.26e-10	1.48e-09	1.19	0.57	0.249
MERTK-S100A12+	CAMKK2	2.49e-10	1.62e-09	0.558	0.456	0.153
MERTK-S100A12+	CD36	2.6e-10	1.69e-09	-1.33	0.367	0.67
MERTK-S100A12+	SNX9	2.65e-10	1.71e-09	-0.441	0.127	0.541
MERTK-S100A12+	QSOX1	3.07e-10	1.97e-09	0.631	0.456	0.153
MERTK-S100A12+	MEFV	3.24e-10	2.07e-09	0.369	0.241	0.036
MERTK-S100A12+	RNASE2	3.27e-10	2.08e-09	0.427	0.481	0.153
MERTK-S100A12+	LTB4R	3.44e-10	2.18e-09	0.405	0.392	0.108
MERTK-S100A12+	MKNK1	3.55e-10	2.24e-09	-0.707	0.152	0.526
MERTK-S100A12+	MSR1	3.82e-10	2.4e-09	-0.665	0.013	0.378
MERTK-S100A12+	NFE2	3.98e-10	2.49e-09	0.351	0.304	0.06
MERTK-S100A12+	CD93	4.01e-10	2.5e-09	0.869	0.759	0.523
MERTK-S100A12+	HSPD1	4.33e-10	2.69e-09	-0.892	0.456	0.763
MERTK-S100A12+	RAB3IL1	4.35e-10	2.69e-09	-0.563	0	0.363
MERTK-S100A12+	CPD	4.97e-10	3.06e-09	0.718	0.456	0.162
MERTK-S100A12+	RASGEF1B	5.34e-10	3.28e-09	-0.878	0.278	0.637
MERTK-S100A12+	PFN1	5.47e-10	3.34e-09	0.349	0.949	0.967
MERTK-S100A12+	CD300LF	5.55e-10	3.38e-09	0.322	0.316	0.072
MERTK-S100A12+	GMFG	5.63e-10	3.41e-09	0.58	0.886	0.733
MERTK-S100A12+	CCND3	5.81e-10	3.5e-09	0.477	0.532	0.225
MERTK-S100A12+	SERPINB1	6.86e-10	4.12e-09	0.642	0.785	0.607
MERTK-S100A12+	BCAT1	6.99e-10	4.18e-09	-0.684	0.152	0.514
MERTK-S100A12+	ECE1	9.64e-10	5.75e-09	0.418	0.215	0.03
MERTK-S100A12+	ADGRG3	1e-09	5.94e-09	0.866	0.165	0.012
MERTK-S100A12+	LINC01506	1e-09	5.94e-09	0.817	0.165	0.012
MERTK-S100A12+	IFITM3	1.05e-09	6.16e-09	-0.575	0.165	0.553
MERTK-S100A12+	ABCA1	1.09e-09	6.39e-09	-0.679	0.051	0.429
MERTK-S100A12+	S1PR4	1.23e-09	7.2e-09	0.44	0.342	0.087
MERTK-S100A12+	CLEC4E	1.39e-09	8.07e-09	0.321	0.203	0.024
MERTK-S100A12+	YBX3	1.4e-09	8.12e-09	-0.674	0.405	0.73
MERTK-S100A12+	ANKRD22	1.43e-09	8.24e-09	0.318	0.139	0.006
MERTK-S100A12+	CD59	1.43e-09	8.24e-09	-0.592	0.025	0.375
MERTK-S100A12+	SERP1	1.46e-09	8.39e-09	0.665	0.861	0.766
MERTK-S100A12+	BIN1	1.47e-09	8.4e-09	-0.608	0.139	0.505
MERTK-S100A12+	G6PD	1.52e-09	8.64e-09	0.6	0.506	0.219
MERTK-S100A12+	RAC2	1.74e-09	9.83e-09	0.517	0.759	0.492
MERTK-S100A12+	SERPINB2	1.83e-09	1.03e-08	0.397	0.19	0.021
MERTK-S100A12+	ADD3	1.88e-09	1.05e-08	0.573	0.494	0.207
MERTK-S100A12+	AXL	2.1e-09	1.18e-08	-0.562	0.025	0.372
MERTK-S100A12+	ACAP1	2.32e-09	1.29e-08	0.391	0.329	0.084
MERTK-S100A12+	TRAF3IP3	2.38e-09	1.32e-08	0.534	0.405	0.132
MERTK-S100A12+	PDIA3	2.57e-09	1.42e-08	-0.654	0.392	0.733
MERTK-S100A12+	STK17B	2.62e-09	1.45e-08	0.767	0.734	0.514
MERTK-S100A12+	METTL9	2.71e-09	1.49e-08	0.693	0.722	0.529
MERTK-S100A12+	ASGR1	2.71e-09	1.49e-08	0.304	0.304	0.069
MERTK-S100A12+	CD84	2.82e-09	1.54e-08	-0.701	0.139	0.498
MERTK-S100A12+	MEF2C	2.84e-09	1.55e-08	-0.725	0.582	0.802
MERTK-S100A12+	FRMD4A	2.97e-09	1.6e-08	-0.559	0	0.336
MERTK-S100A12+	HRH1	2.97e-09	1.6e-08	-0.606	0	0.336
MERTK-S100A12+	APOBEC3A	3.11e-09	1.68e-08	0.518	0.203	0.027
MERTK-S100A12+	SLCO4C1	3.15e-09	1.68e-08	0.353	0.19	0.021
MERTK-S100A12+	WWP1	3.15e-09	1.68e-08	-0.807	0.177	0.511
MERTK-S100A12+	NLRC5	3.2e-09	1.7e-08	0.267	0.241	0.042
MERTK-S100A12+	C5AR1	3.81e-09	2.02e-08	0.889	0.848	0.592
MERTK-S100A12+	SOD1	3.91e-09	2.06e-08	-0.505	0.291	0.634
MERTK-S100A12+	TREM1	3.97e-09	2.09e-08	0.894	0.633	0.339
MERTK-S100A12+	NFAM1	4.07e-09	2.14e-08	0.636	0.494	0.195
MERTK-S100A12+	MFSD1	4.28e-09	2.24e-08	-0.652	0.456	0.742
MERTK-S100A12+	CTTNBP2NL	4.51e-09	2.35e-08	-0.426	0	0.33
MERTK-S100A12+	TRMT6	4.58e-09	2.38e-08	0.406	0.354	0.102
MERTK-S100A12+	PTMA	4.6e-09	2.38e-08	-0.473	0.848	0.949
MERTK-S100A12+	KCNJ15	4.78e-09	2.47e-08	0.613	0.101	0
MERTK-S100A12+	TPM1	5.09e-09	2.61e-08	-0.871	0.101	0.456
MERTK-S100A12+	DNAJA1	5.38e-09	2.75e-08	-0.796	0.582	0.835
MERTK-S100A12+	CD163L1	5.54e-09	2.83e-08	-0.562	0	0.327
MERTK-S100A12+	LTA4H	5.84e-09	2.97e-08	0.377	0.633	0.324
MERTK-S100A12+	COL1A2	7.25e-09	3.67e-08	-0.739	0.063	0.408
MERTK-S100A12+	SEPTIN11	7.51e-09	3.79e-08	-0.616	0.101	0.426
MERTK-S100A12+	EIF4E3	7.71e-09	3.88e-08	0.478	0.228	0.039
MERTK-S100A12+	RPL28	7.87e-09	3.95e-08	0.404	0.937	0.991
MERTK-S100A12+	ENG	8.34e-09	4.15e-08	-0.591	0.063	0.408
MERTK-S100A12+	NUCKS1	8.35e-09	4.15e-08	-0.679	0.38	0.721
MERTK-S100A12+	CCND1	8.36e-09	4.15e-08	-0.659	0	0.321
MERTK-S100A12+	SRGN	8.81e-09	4.36e-08	0.698	0.975	0.889
MERTK-S100A12+	TMEM71	8.91e-09	4.4e-08	0.669	0.38	0.117
MERTK-S100A12+	CYBA	9.87e-09	4.86e-08	0.355	0.924	0.949
MERTK-S100A12+	FBXL5	9.95e-09	4.87e-08	0.552	0.57	0.255
MERTK-S100A12+	ARHGAP5	9.97e-09	4.87e-08	-0.564	0.127	0.459
MERTK-S100A12+	EPS15	1.03e-08	4.99e-08	-0.623	0.177	0.529
MERTK-S100A12+	CTSC	1.11e-08	5.41e-08	-0.768	0.557	0.769
MERTK-S100A12+	CDKN2D	1.12e-08	5.43e-08	0.512	0.43	0.147
MERTK-S100A12+	HLA-A	1.35e-08	6.53e-08	0.453	0.924	0.808
MERTK-S100A12+	R3HDM4	1.66e-08	7.99e-08	0.854	0.468	0.204
MERTK-S100A12+	SAMSN1	1.7e-08	8.13e-08	0.862	0.684	0.405
MERTK-S100A12+	SULF2	1.73e-08	8.25e-08	0.527	0.418	0.147
MERTK-S100A12+	PDGFB	1.88e-08	8.95e-08	-0.661	0	0.309
MERTK-S100A12+	FGFR1	1.89e-08	8.95e-08	-0.626	0.038	0.36
MERTK-S100A12+	STOM	1.95e-08	9.2e-08	-0.78	0.076	0.402
MERTK-S100A12+	TUBB	1.99e-08	9.37e-08	-0.898	0.481	0.736
MERTK-S100A12+	OSCAR	1.99e-08	9.37e-08	0.403	0.405	0.147
MERTK-S100A12+	RGL4	2e-08	9.37e-08	0.32	0.316	0.078
MERTK-S100A12+	ANKRD12	2.02e-08	9.45e-08	-0.525	0.43	0.733
MERTK-S100A12+	BIN2	2.04e-08	9.52e-08	0.598	0.658	0.351
MERTK-S100A12+	GPR183	2.1e-08	9.75e-08	-1.33	0.354	0.622
MERTK-S100A12+	STMN1	2.11e-08	9.75e-08	-0.854	0.228	0.586
MERTK-S100A12+	CFP	2.28e-08	1.05e-07	0.541	0.658	0.363
MERTK-S100A12+	TM2D2	2.33e-08	1.07e-07	-0.451	0.038	0.357
MERTK-S100A12+	DDX24	2.34e-08	1.07e-07	-0.573	0.266	0.616
[truncated: 6,513 more rows]

## Sheet: T cells
cluster	gene	p_val	p.adj	avg_logFC	pct.1	pct.2
GZMB+NKG7+	LEF1	1.01e-12	2e-09	-1.47	0.069	1
GZMB+NKG7+	CD27	9.1e-11	7.08e-08	-1.05	0.103	1
GZMB+NKG7+	CAMK4	1.07e-10	7.08e-08	-1.03	0.121	1
GZMB+NKG7+	ACTN1	2.38e-10	1.18e-07	-0.781	0.034	0.75
GZMB+NKG7+	LINC02762	7.8e-10	2.64e-07	-0.866	0.017	0.667
GZMB+NKG7+	SELL	7.98e-10	2.64e-07	-1.26	0.052	0.833
GZMB+NKG7+	TOB1	1.02e-09	2.9e-07	-1.23	0.121	0.917
GZMB+NKG7+	ARMH1	1.35e-09	3.35e-07	-0.509	0	0.583
GZMB+NKG7+	RETREG1	5.29e-09	1.17e-06	-0.736	0.052	0.75
GZMB+NKG7+	TMEM154	1.64e-08	3.01e-06	-0.596	0.034	0.667
GZMB+NKG7+	RGS10	1.67e-08	3.01e-06	-1.09	0.207	1
GZMB+NKG7+	MAL	2.57e-08	4.09e-06	-0.901	0	0.5
GZMB+NKG7+	CCR7	2.67e-08	4.09e-06	-1.54	0.103	0.833
GZMB+NKG7+	LRRN3	3.23e-08	4.58e-06	-0.697	0.017	0.583
GZMB+NKG7+	LDHB	4.94e-08	6.54e-06	-1.29	0.621	1
GZMB+NKG7+	FHIT	7.63e-08	9.47e-06	-0.875	0.086	0.75
GZMB+NKG7+	BCL11B	8.45e-08	9.49e-06	-1.43	0.19	0.917
GZMB+NKG7+	IL7R	8.6e-08	9.49e-06	-1.75	0.172	0.917
GZMB+NKG7+	RPS3A	1.33e-07	1.39e-05	-0.79	1	1
GZMB+NKG7+	RPL36	2.39e-07	2.26e-05	-0.79	0.966	1
GZMB+NKG7+	RPL18A	2.39e-07	2.26e-05	-0.873	0.966	1
GZMB+NKG7+	AQP3	3.89e-07	3.51e-05	-0.981	0.103	0.833
GZMB+NKG7+	LTB	4.12e-07	3.56e-05	-1.37	0.328	1
GZMB+NKG7+	KLF2	4.63e-07	3.83e-05	-1.32	0.483	1
GZMB+NKG7+	CD28	5.07e-07	4.03e-05	-0.4	0.034	0.583
GZMB+NKG7+	RPS8	5.9e-07	4.38e-05	-0.911	0.966	1
GZMB+NKG7+	TRAC	6.08e-07	4.38e-05	-1.42	0.19	0.833
GZMB+NKG7+	RPL32	6.4e-07	4.38e-05	-0.777	0.966	1
GZMB+NKG7+	RPL29	6.4e-07	4.38e-05	-0.687	0.983	1
GZMB+NKG7+	SGK1	6.64e-07	4.4e-05	-0.993	0.069	0.667
GZMB+NKG7+	RPL11	8.14e-07	5.11e-05	-0.699	1	1
GZMB+NKG7+	SIT1	8.48e-07	5.11e-05	-0.317	0.017	0.5
GZMB+NKG7+	THUMPD3	8.48e-07	5.11e-05	-0.386	0.017	0.5
GZMB+NKG7+	CD2	9.3e-07	5.41e-05	-0.652	0.155	0.917
GZMB+NKG7+	RPL13	9.54e-07	5.41e-05	-0.688	1	1
GZMB+NKG7+	NOSIP	1.11e-06	6.13e-05	-1.13	0.345	1
GZMB+NKG7+	CD63	1.25e-06	6.71e-05	1.86	0.914	0.167
GZMB+NKG7+	NKG7	1.28e-06	6.71e-05	3.52	0.897	0.083
GZMB+NKG7+	RPL22	1.6e-06	8.06e-05	-0.86	0.828	1
GZMB+NKG7+	RPL38	1.62e-06	8.06e-05	-0.86	0.862	1
GZMB+NKG7+	RPS18	1.79e-06	8.65e-05	-0.693	0.966	1
GZMB+NKG7+	RPL34	1.93e-06	8.93e-05	-0.739	0.983	1
GZMB+NKG7+	KLRB1	1.93e-06	8.93e-05	2.16	0.948	0.167
GZMB+NKG7+	RPL39	2.25e-06	9.85e-05	-0.834	0.983	1
GZMB+NKG7+	CD52	2.28e-06	9.85e-05	-1.24	0.448	1
GZMB+NKG7+	CCL5	2.33e-06	9.85e-05	3.41	0.862	0
GZMB+NKG7+	TYROBP	2.33e-06	9.85e-05	2.29	0.862	0
GZMB+NKG7+	RPS19	2.43e-06	0.000101	-0.692	1	1
GZMB+NKG7+	CD3G	2.59e-06	0.000105	-1.05	0.362	1
GZMB+NKG7+	RPL21	2.83e-06	0.000112	-0.704	1	1
GZMB+NKG7+	RPLP2	3.29e-06	0.000128	-0.663	1	1
GZMB+NKG7+	METRNL	3.54e-06	0.000131	2.12	0.845	0
GZMB+NKG7+	TRAT1	3.55e-06	0.000131	-0.651	0.103	0.75
GZMB+NKG7+	RPL30	3.55e-06	0.000131	-0.635	1	1
GZMB+NKG7+	RPS21	3.83e-06	0.000137	-0.793	0.948	1
GZMB+NKG7+	JAML	3.92e-06	0.000137	-0.363	0.069	0.667
GZMB+NKG7+	LINC02273	3.99e-06	0.000137	-0.511	0.034	0.5
GZMB+NKG7+	SERINC5	4.05e-06	0.000137	-0.872	0.138	0.75
GZMB+NKG7+	RPS6	4.13e-06	0.000137	-0.738	0.983	1
GZMB+NKG7+	PAG1	4.14e-06	0.000137	-0.545	0.172	0.917
GZMB+NKG7+	RPL12	4.45e-06	0.000143	-0.692	0.966	1
GZMB+NKG7+	SUSD3	4.48e-06	0.000143	-0.685	0.069	0.583
GZMB+NKG7+	MAML2	4.58e-06	0.000143	-0.681	0.086	0.667
GZMB+NKG7+	DNAJB6	4.59e-06	0.000143	1.42	0.914	0.5
GZMB+NKG7+	TMEM123	5.06e-06	0.000149	-0.839	0.414	1
GZMB+NKG7+	EEF1G	5.08e-06	0.000149	-0.767	0.862	1
GZMB+NKG7+	EEF1B2	5.16e-06	0.000149	-0.732	0.948	1
GZMB+NKG7+	TPT1	5.16e-06	0.000149	-0.584	1	1
GZMB+NKG7+	CTSW	5.19e-06	0.000149	1.99	0.845	0.083
GZMB+NKG7+	CST7	5.33e-06	0.000151	2.35	0.828	0
GZMB+NKG7+	RPL7	5.5e-06	0.000154	-0.726	0.879	1
GZMB+NKG7+	RPL31	5.85e-06	0.000158	-0.869	0.845	1
GZMB+NKG7+	GPR183	5.85e-06	0.000158	-0.874	0.276	1
GZMB+NKG7+	RPS5	5.98e-06	0.000158	-0.621	0.948	1
GZMB+NKG7+	RPS16	5.98e-06	0.000158	-0.726	0.983	1
GZMB+NKG7+	RPL23A	7.44e-06	0.000182	-0.535	0.931	1
GZMB+NKG7+	AC111182.1	7.68e-06	0.000182	-0.268	0	0.333
GZMB+NKG7+	MX2	7.68e-06	0.000182	-0.314	0	0.333
GZMB+NKG7+	LYPD3	7.68e-06	0.000182	-0.338	0	0.333
GZMB+NKG7+	NOG	7.68e-06	0.000182	-0.339	0	0.333
GZMB+NKG7+	TRABD2A	7.68e-06	0.000182	-0.348	0	0.333
GZMB+NKG7+	LINC01215	7.68e-06	0.000182	-0.352	0	0.333
GZMB+NKG7+	IKZF4	7.68e-06	0.000182	-0.445	0	0.333
GZMB+NKG7+	TAF4B	7.68e-06	0.000182	-0.489	0	0.333
GZMB+NKG7+	RPS7	8.02e-06	0.000185	-0.554	0.966	1
GZMB+NKG7+	RPL9	8.02e-06	0.000185	-0.656	1	1
GZMB+NKG7+	RPL27	8.6e-06	0.000195	-0.694	0.914	1
GZMB+NKG7+	RPS2	8.63e-06	0.000195	-0.66	1	1
GZMB+NKG7+	RPS20	9.27e-06	0.000207	-0.677	0.948	1
GZMB+NKG7+	SGTB	9.47e-06	0.000209	-0.351	0.017	0.417
GZMB+NKG7+	RPL37A	9.96e-06	0.000216	-0.705	0.948	1
GZMB+NKG7+	INPP4B	1.01e-05	0.000216	-0.418	0.069	0.583
GZMB+NKG7+	LPAR6	1.01e-05	0.000216	-0.353	0.034	0.5
GZMB+NKG7+	RPL35A	1.07e-05	0.000224	-0.673	0.948	1
GZMB+NKG7+	RPS12	1.07e-05	0.000224	-0.769	1	1
GZMB+NKG7+	RAB25	1.1e-05	0.000227	-0.29	0.017	0.417
GZMB+NKG7+	RPS25	1.15e-05	0.000235	-0.727	0.914	1
GZMB+NKG7+	ICOS	1.21e-05	0.000246	-0.907	0.121	0.667
GZMB+NKG7+	RPS13	1.24e-05	0.000248	-0.688	0.966	1
GZMB+NKG7+	SULT1B1	1.27e-05	0.00025	-0.257	0.017	0.417
GZMB+NKG7+	C16orf74	1.27e-05	0.00025	-0.333	0.017	0.417
GZMB+NKG7+	RPL36A	1.33e-05	0.000258	-0.854	0.931	1
GZMB+NKG7+	RPS4X	1.43e-05	0.000275	-0.634	0.966	1
GZMB+NKG7+	RPS27A	1.53e-05	0.000292	-0.536	0.983	1
GZMB+NKG7+	EFHD2	1.55e-05	0.000294	1.5	0.845	0.167
GZMB+NKG7+	RPL10A	1.76e-05	0.000327	-0.607	1	1
GZMB+NKG7+	RPL37	1.76e-05	0.000327	-0.623	1	1
GZMB+NKG7+	MLLT3	2.14e-05	0.000392	-0.537	0.103	0.667
GZMB+NKG7+	COA6	2.16e-05	0.000392	-0.425	0.086	0.583
GZMB+NKG7+	RUVBL1	2.17e-05	0.000392	-0.323	0.052	0.5
GZMB+NKG7+	CCL4	2.19e-05	0.000392	3.66	0.793	0.083
GZMB+NKG7+	ENOPH1	2.45e-05	0.000434	-0.428	0.052	0.5
GZMB+NKG7+	SRGN	2.49e-05	0.000438	1.32	0.983	1
GZMB+NKG7+	RCAN3	2.65e-05	0.000458	-0.715	0.121	0.667
GZMB+NKG7+	RPL28	2.67e-05	0.000458	-0.52	1	1
GZMB+NKG7+	RPS29	2.67e-05	0.000458	-0.571	1	1
GZMB+NKG7+	CORO1B	2.75e-05	0.000467	-0.623	0.207	0.833
GZMB+NKG7+	GIMAP5	2.96e-05	0.000498	-0.712	0.086	0.583
GZMB+NKG7+	SIRPG	3.1e-05	0.000517	-0.318	0.052	0.5
GZMB+NKG7+	TECPR1	3.28e-05	0.000543	-0.304	0.086	0.583
GZMB+NKG7+	CENPK	3.64e-05	0.000598	-0.56	0.086	0.583
GZMB+NKG7+	RPS27	3.76e-05	0.000612	-0.615	1	1
GZMB+NKG7+	NACA	4.02e-05	0.00065	-0.584	0.983	1
GZMB+NKG7+	RRS1	4.39e-05	0.000703	-0.256	0.052	0.5
GZMB+NKG7+	RPS17	4.54e-05	0.000717	-0.923	0.862	1
GZMB+NKG7+	FLT3LG	4.55e-05	0.000717	-0.643	0.103	0.583
GZMB+NKG7+	RPL13A	4.6e-05	0.00072	-0.646	1	1
GZMB+NKG7+	EEF2	4.88e-05	0.000757	-0.581	0.879	1
GZMB+NKG7+	JUND	4.92e-05	0.000757	0.898	1	1
GZMB+NKG7+	IL2RB	5.1e-05	0.00078	1.54	0.724	0
GZMB+NKG7+	RPLP0	5.97e-05	0.000905	-0.684	0.897	1
GZMB+NKG7+	DGKA	6.09e-05	0.000916	-0.436	0.172	0.75
GZMB+NKG7+	APOBEC3G	6.17e-05	0.000917	1.62	0.828	0.25
GZMB+NKG7+	ITGA6	6.19e-05	0.000917	-0.624	0.052	0.5
GZMB+NKG7+	RPS24	6.41e-05	0.000934	-0.579	1	1
GZMB+NKG7+	IL6R	6.44e-05	0.000934	-0.275	0.034	0.417
GZMB+NKG7+	TBC1D4	6.44e-05	0.000934	-0.437	0.034	0.417
GZMB+NKG7+	RPL4	6.81e-05	0.00098	-0.66	0.897	1
GZMB+NKG7+	YBX3	6.97e-05	0.000996	-0.931	0.293	0.917
GZMB+NKG7+	CARNMT1	7.31e-05	0.00102	-0.274	0.034	0.417
GZMB+NKG7+	TMX3	7.31e-05	0.00102	-0.36	0.034	0.417
GZMB+NKG7+	RPS14	7.31e-05	0.00102	-0.51	1	1
GZMB+NKG7+	RPL18	7.31e-05	0.00102	-0.551	0.983	1
GZMB+NKG7+	OXNAD1	7.4e-05	0.00102	-0.279	0.086	0.583
GZMB+NKG7+	HCST	7.67e-05	0.00105	1.46	0.879	0.833
GZMB+NKG7+	RPL5	7.8e-05	0.00105	-0.629	0.948	1
GZMB+NKG7+	UBA52	7.8e-05	0.00105	-0.462	0.966	1
GZMB+NKG7+	RPL6	7.8e-05	0.00105	-0.591	0.983	1
GZMB+NKG7+	YPEL2	8.28e-05	0.0011	-0.333	0.034	0.417
GZMB+NKG7+	GNAQ	8.5e-05	0.00113	-0.502	0.172	0.75
GZMB+NKG7+	CLIC1	8.81e-05	0.00114	1.21	0.879	0.583
GZMB+NKG7+	CYTIP	8.83e-05	0.00114	-0.803	0.5	1
GZMB+NKG7+	RPS23	8.88e-05	0.00114	-0.559	0.966	1
GZMB+NKG7+	RPL19	8.89e-05	0.00114	-0.548	0.983	1
GZMB+NKG7+	EEF1A1	8.89e-05	0.00114	-0.578	1	1
GZMB+NKG7+	CD7	9.16e-05	0.00117	1.19	0.948	0.917
GZMB+NKG7+	SQSTM1	9.32e-05	0.00118	1.18	0.897	0.75
GZMB+NKG7+	PKIA	9.38e-05	0.00118	-0.376	0.034	0.417
GZMB+NKG7+	GPA33	9.97e-05	0.00121	-0.263	0.017	0.333
GZMB+NKG7+	SLC36A4	9.97e-05	0.00121	-0.3	0.017	0.333
GZMB+NKG7+	IL23A	9.97e-05	0.00121	-0.331	0.017	0.333
GZMB+NKG7+	ADTRP	9.97e-05	0.00121	-0.429	0.017	0.333
GZMB+NKG7+	PASK	9.97e-05	0.00121	-0.742	0.017	0.333
GZMB+NKG7+	RHOT1	0.000105	0.00126	-0.399	0.069	0.5
GZMB+NKG7+	LINC00665	0.000105	0.00126	-0.502	0.069	0.5
GZMB+NKG7+	C3orf62	0.000106	0.00126	-0.356	0.034	0.417
GZMB+NKG7+	AC144521.1	0.000106	0.00126	-0.467	0.034	0.417
GZMB+NKG7+	RPL3	0.000108	0.00127	-0.53	0.983	1
GZMB+NKG7+	RPL7A	0.000115	0.00135	-0.496	0.966	1
GZMB+NKG7+	EXOC3	0.000116	0.00135	-0.391	0.069	0.5
GZMB+NKG7+	FXYD5	0.000119	0.00135	-0.635	0.379	1
GZMB+NKG7+	RPS3	0.000122	0.00135	-0.524	0.966	1
GZMB+NKG7+	RPL8	0.000122	0.00135	-0.502	0.983	1
GZMB+NKG7+	RPL26	0.000122	0.00135	-0.549	1	1
GZMB+NKG7+	ENTPD3-AS1	0.000123	0.00135	-0.253	0	0.25
GZMB+NKG7+	USP51	0.000123	0.00135	-0.254	0	0.25
GZMB+NKG7+	CD40LG	0.000123	0.00135	-0.267	0	0.25
GZMB+NKG7+	RRAGD	0.000123	0.00135	-0.277	0	0.25
GZMB+NKG7+	GNG8	0.000123	0.00135	-0.325	0	0.25
GZMB+NKG7+	ST6GALNAC1	0.000123	0.00135	-0.372	0	0.25
GZMB+NKG7+	RIPOR2	0.000127	0.0014	-1.18	0.31	0.75
GZMB+NKG7+	RPS11	0.000139	0.00152	-0.615	0.948	1
GZMB+NKG7+	KLRD1	0.00014	0.00152	1.64	0.672	0
GZMB+NKG7+	SSBP2	0.000144	0.00155	-0.263	0.103	0.583
GZMB+NKG7+	CLEC2D	0.000149	0.0016	-0.585	0.259	0.917
GZMB+NKG7+	PPA1	0.00015	0.0016	-0.622	0.362	0.917
GZMB+NKG7+	AL136038.5	0.000153	0.00162	-0.323	0.017	0.333
GZMB+NKG7+	RACK1	0.000157	0.00165	-0.553	0.948	1
GZMB+NKG7+	TRIM59	0.000157	0.00165	-0.384	0.103	0.583
GZMB+NKG7+	HIST1H2AC	0.000157	0.00165	-0.395	0.103	0.583
GZMB+NKG7+	RPS28	0.000168	0.00174	-0.624	0.983	1
GZMB+NKG7+	BACH2	0.000169	0.00175	-0.447	0.138	0.667
GZMB+NKG7+	FCER1G	0.000187	0.00192	1.41	0.81	0.167
GZMB+NKG7+	HOPX	0.000193	0.00197	1.36	0.655	0
GZMB+NKG7+	SH2D2A	0.000193	0.00197	1.27	0.655	0
GZMB+NKG7+	IGSF8	0.000197	0.00199	-0.372	0.052	0.417
GZMB+NKG7+	PRKCQ-AS1	0.000223	0.00225	-0.644	0.241	0.833
GZMB+NKG7+	IKZF1	0.000224	0.00225	-0.806	0.431	0.833
GZMB+NKG7+	FYB1	0.000233	0.00232	-1.03	0.621	1
GZMB+NKG7+	ANP32B	0.00024	0.00238	-0.51	0.603	1
GZMB+NKG7+	RPS15A	0.000243	0.0024	-0.476	1	1
GZMB+NKG7+	GZMB	0.000264	0.0026	2.73	0.638	0
GZMB+NKG7+	CD81	0.00028	0.00273	0.973	0.914	0.75
GZMB+NKG7+	S1PR1	0.000285	0.00278	-0.438	0.086	0.5
GZMB+NKG7+	ITPKB	0.000301	0.00292	-0.32	0.155	0.667
GZMB+NKG7+	ZMAT3	0.000313	0.00301	-0.314	0.086	0.5
GZMB+NKG7+	RAPGEF6	0.000314	0.00301	-0.607	0.276	0.833
GZMB+NKG7+	BZW1	0.00034	0.00322	1.07	0.845	0.583
GZMB+NKG7+	EPHA1-AS1	0.000341	0.00322	-0.254	0.052	0.417
GZMB+NKG7+	CSGALNACT1	0.000341	0.00322	-0.424	0.052	0.417
GZMB+NKG7+	PTGER4	0.000354	0.00333	-0.618	0.345	0.917
GZMB+NKG7+	ZNF581	0.000358	0.00333	-0.377	0.121	0.583
GZMB+NKG7+	CDC14A	0.000358	0.00333	-0.61	0.121	0.583
GZMB+NKG7+	PRF1	0.000359	0.00333	1.67	0.621	0
GZMB+NKG7+	ABCD3	0.000379	0.0035	-0.27	0.052	0.417
GZMB+NKG7+	TCF7	0.000381	0.0035	-0.779	0.379	0.917
GZMB+NKG7+	TMEM63A	0.000387	0.00354	-0.309	0.138	0.667
GZMB+NKG7+	LIME1	0.00039	0.00355	-0.531	0.276	0.917
GZMB+NKG7+	RPS26	0.000392	0.00356	-0.667	0.948	1
GZMB+NKG7+	FOXP1	0.000411	0.00371	-0.989	0.448	0.917
GZMB+NKG7+	RPL14	0.000468	0.0042	-0.444	0.966	1
GZMB+NKG7+	ZMYM4	0.000469	0.0042	-0.267	0.052	0.417
GZMB+NKG7+	KLRC1	0.000483	0.00426	1.55	0.603	0
GZMB+NKG7+	CLIC3	0.000483	0.00426	1.79	0.603	0
GZMB+NKG7+	MAP3K8	0.000483	0.00426	1.22	0.603	0
GZMB+NKG7+	TNFRSF1B	0.000507	0.00446	1.11	0.793	0.333
GZMB+NKG7+	DUSP2	0.000521	0.00456	1.53	0.897	0.833
GZMB+NKG7+	RPL35	0.000557	0.00482	-0.449	0.983	1
GZMB+NKG7+	TRIM52-AS1	0.00056	0.00482	-0.266	0.034	0.333
GZMB+NKG7+	CD4	0.00056	0.00482	-0.44	0.034	0.333
GZMB+NKG7+	GRAP	0.00056	0.00482	-0.638	0.034	0.333
GZMB+NKG7+	CALR	0.000589	0.00504	0.944	0.931	0.917
GZMB+NKG7+	MPLKIP	0.0006	0.00512	-0.33	0.207	0.75
GZMB+NKG7+	APEX1	0.000624	0.0053	-0.445	0.328	0.917
GZMB+NKG7+	HBEGF	0.000631	0.00533	-0.528	0.034	0.333
GZMB+NKG7+	MPZL3	0.000642	0.00541	-0.273	0.052	0.417
GZMB+NKG7+	CD247	0.00065	0.00545	1.13	0.862	0.833
GZMB+NKG7+	PABPC1	0.00066	0.00551	-0.534	0.914	1
GZMB+NKG7+	ZBTB16	0.000666	0.00553	1.18	0.672	0.167
GZMB+NKG7+	RPS10	0.000688	0.00569	-0.648	0.828	1
GZMB+NKG7+	MAP4K4	0.000751	0.00619	-0.5	0.31	0.833
GZMB+NKG7+	SOCS2	0.000787	0.00646	-0.366	0.172	0.667
GZMB+NKG7+	BNIP3	0.000797	0.00649	-0.255	0.034	0.333
GZMB+NKG7+	ICK	0.000797	0.00649	-0.343	0.034	0.333
GZMB+NKG7+	CLPP	0.000806	0.00654	-0.401	0.224	0.75
GZMB+NKG7+	UBQLN1	0.000815	0.00658	-0.321	0.155	0.583
GZMB+NKG7+	SORL1	0.000856	0.00688	-0.505	0.276	0.833
GZMB+NKG7+	IL6ST	0.000866	0.00693	-0.695	0.259	0.667
GZMB+NKG7+	RPS9	0.000878	0.007	-0.428	0.966	1
GZMB+NKG7+	GZMA	0.000914	0.00726	1.47	0.793	0.667
GZMB+NKG7+	MAP2K3	0.000919	0.00727	1.04	0.69	0.25
GZMB+NKG7+	SRSF2	0.000978	0.00771	0.991	0.897	1
GZMB+NKG7+	RUNX3	0.000989	0.00772	1.11	0.759	0.417
GZMB+NKG7+	GZMM	0.00099	0.00772	1.4	0.828	0.667
GZMB+NKG7+	MSH6	0.000991	0.00772	-0.397	0.19	0.667
GZMB+NKG7+	GNPDA1	0.001	0.00778	-0.291	0.034	0.333
GZMB+NKG7+	SCAMP1	0.00103	0.00793	-0.256	0.069	0.417
GZMB+NKG7+	AC004889.1	0.00103	0.00793	-0.258	0.069	0.417
GZMB+NKG7+	AIF1	0.00104	0.00796	-0.578	0.276	0.833
GZMB+NKG7+	UHRF2	0.00108	0.00827	-0.298	0.138	0.583
GZMB+NKG7+	CYBA	0.00109	0.00831	0.928	0.931	0.917
GZMB+NKG7+	LAT	0.0011	0.00831	-0.455	0.31	0.833
GZMB+NKG7+	TESPA1	0.0011	0.00832	-0.318	0.103	0.5
GZMB+NKG7+	TLE5	0.00111	0.00832	-0.578	0.759	1
GZMB+NKG7+	FLNA	0.00111	0.00833	0.915	0.724	0.417
GZMB+NKG7+	CTSH	0.00112	0.00839	-0.536	0.034	0.333
GZMB+NKG7+	XCL2	0.00113	0.00841	1.59	0.552	0
GZMB+NKG7+	STMN3	0.0013	0.00966	-0.321	0.172	0.667
GZMB+NKG7+	SLC2A3	0.00131	0.00967	-0.678	0.569	1
GZMB+NKG7+	OTULIN	0.00135	0.00996	1.17	0.638	0.167
GZMB+NKG7+	RRP1B	0.00137	0.0101	-0.404	0.241	0.75
GZMB+NKG7+	NOP53	0.00138	0.0101	-0.632	0.638	1
GZMB+NKG7+	ADD3	0.00138	0.0101	-0.655	0.397	0.833
GZMB+NKG7+	SNHG5	0.00139	0.0101	-0.57	0.776	1
GZMB+NKG7+	SC5D	0.00139	0.0101	-0.528	0.207	0.667
GZMB+NKG7+	PUM2	0.0014	0.0101	-0.395	0.19	0.667
GZMB+NKG7+	CD3E	0.00142	0.0102	-0.387	0.483	1
GZMB+NKG7+	EIF3M	0.00146	0.0104	-0.576	0.5	0.917
GZMB+NKG7+	SOD2	0.00146	0.0104	-0.632	0.224	0.667
GZMB+NKG7+	ZEB2	0.00148	0.0104	1.17	0.534	0
GZMB+NKG7+	BST2	0.00148	0.0104	0.931	0.534	0
GZMB+NKG7+	MYO1F	0.00148	0.0104	0.796	0.534	0
GZMB+NKG7+	WDR48	0.00148	0.0104	-0.337	0.155	0.583
GZMB+NKG7+	ZMYND8	0.00148	0.0104	-0.44	0.155	0.583
GZMB+NKG7+	KLRK1	0.00149	0.0104	1.24	0.672	0.167
GZMB+NKG7+	EPHB6	0.00149	0.0104	-0.73	0.017	0.25
GZMB+NKG7+	RPL17	0.00152	0.0105	-0.382	1	1
GZMB+NKG7+	ADSL	0.00156	0.0108	-0.498	0.224	0.667
GZMB+NKG7+	KPNB1	0.0016	0.011	-0.456	0.293	0.833
GZMB+NKG7+	RPL41	0.0016	0.011	-0.387	1	1
GZMB+NKG7+	UBALD2	0.00164	0.0112	-0.484	0.517	1
GZMB+NKG7+	STK38	0.00164	0.0112	-0.498	0.259	0.75
GZMB+NKG7+	RPSA	0.00169	0.0114	-0.525	0.914	1
GZMB+NKG7+	PDK2	0.0017	0.0115	-0.264	0.017	0.25
GZMB+NKG7+	METTL22	0.0017	0.0115	-0.309	0.017	0.25
GZMB+NKG7+	RNF138	0.00172	0.0116	-0.304	0.172	0.667
GZMB+NKG7+	TNFAIP8	0.00175	0.0117	-0.399	0.259	0.75
GZMB+NKG7+	RPUSD3	0.0018	0.012	-0.273	0.069	0.417
GZMB+NKG7+	ATP5MG	0.00186	0.0123	-0.393	0.845	1
GZMB+NKG7+	NCMAP-DT	0.00191	0.0125	-0.26	0	0.167
GZMB+NKG7+	NRL	0.00191	0.0125	-0.274	0	0.167
GZMB+NKG7+	KRTCAP3	0.00191	0.0125	-0.276	0	0.167
GZMB+NKG7+	XCL1	0.00193	0.0126	1.61	0.517	0
GZMB+NKG7+	PAK1IP1	0.00194	0.0127	-0.273	0.017	0.25
GZMB+NKG7+	RHOF	0.00197	0.0128	0.917	0.759	0.333
GZMB+NKG7+	SOX4	0.00197	0.0128	-1.18	0.345	0.75
GZMB+NKG7+	EIF3E	0.00203	0.0131	-0.526	0.793	1
GZMB+NKG7+	PCF11	0.00204	0.0131	-0.27	0.293	0.833
GZMB+NKG7+	ALOX5AP	0.00209	0.0134	1.3	0.759	0.583
GZMB+NKG7+	MPHOSPH10	0.00213	0.0136	-0.283	0.155	0.583
GZMB+NKG7+	GNB5	0.00215	0.0138	-0.342	0.052	0.333
GZMB+NKG7+	SEPTIN1	0.00228	0.0145	-0.683	0.397	0.917
GZMB+NKG7+	RNF20	0.00228	0.0145	-0.326	0.155	0.583
GZMB+NKG7+	RUNX1	0.00229	0.0145	-0.257	0.103	0.5
GZMB+NKG7+	ZNF720	0.00231	0.0145	-0.336	0.086	0.417
GZMB+NKG7+	DCAF1	0.00231	0.0145	-0.401	0.086	0.417
GZMB+NKG7+	CHD7	0.00234	0.0146	-0.323	0.121	0.5
GZMB+NKG7+	TSPAN14	0.00234	0.0146	-0.344	0.121	0.5
GZMB+NKG7+	ZNF138	0.00238	0.0148	-0.346	0.052	0.333
GZMB+NKG7+	CMC1	0.00243	0.015	1.42	0.69	0.333
GZMB+NKG7+	RPL27A	0.00244	0.015	-0.374	1	1
GZMB+NKG7+	RPS15	0.00244	0.015	-0.381	1	1
GZMB+NKG7+	RPLP1	0.00244	0.015	-0.39	1	1
GZMB+NKG7+	GZMH	0.00249	0.0153	1.08	0.5	0
GZMB+NKG7+	REL	0.00254	0.0155	1.18	0.862	0.917
GZMB+NKG7+	ATP1A1	0.00255	0.0155	-0.298	0.397	0.917
GZMB+NKG7+	WNK1	0.00257	0.0155	-0.392	0.345	0.833
GZMB+NKG7+	LCP2	0.00257	0.0155	-0.3	0.19	0.667
GZMB+NKG7+	HDAC7	0.00257	0.0155	-0.592	0.207	0.583
GZMB+NKG7+	SMPD1	0.00263	0.0158	-0.411	0.052	0.333
GZMB+NKG7+	CDC25B	0.00268	0.016	-0.404	0.19	0.583
GZMB+NKG7+	SREK1IP1	0.00269	0.016	-0.482	0.293	0.75
GZMB+NKG7+	CDKN2D	0.00269	0.016	-0.488	0.259	0.75
GZMB+NKG7+	PTGER2	0.0027	0.016	-0.389	0.138	0.5
GZMB+NKG7+	C12orf57	0.00274	0.0162	-0.616	0.397	0.833
GZMB+NKG7+	IPCEF1	0.00276	0.0163	-0.386	0.172	0.583
GZMB+NKG7+	TGFB1	0.00284	0.0167	1.13	0.931	1
GZMB+NKG7+	CD55	0.00285	0.0167	-0.576	0.552	1
GZMB+NKG7+	PIK3IP1	0.00285	0.0167	-0.43	0.31	0.833
GZMB+NKG7+	PRKAR1B	0.0029	0.0169	-0.332	0.052	0.333
GZMB+NKG7+	BOLA3	0.00293	0.0171	-0.256	0.121	0.5
GZMB+NKG7+	USP3	0.00295	0.0171	-0.408	0.276	0.75
GZMB+NKG7+	NBDY	0.00313	0.0181	-0.256	0.328	0.833
GZMB+NKG7+	CEP19	0.00319	0.0184	-0.321	0.052	0.333
GZMB+NKG7+	CACNA2D4	0.00319	0.0184	-0.323	0.052	0.333
GZMB+NKG7+	TRDC	0.0032	0.0184	1.38	0.483	0
GZMB+NKG7+	CDC42SE1	0.00321	0.0184	0.859	0.793	0.5
GZMB+NKG7+	ABRACL	0.00336	0.0192	-0.462	0.466	0.917
GZMB+NKG7+	RPL23	0.00348	0.0198	-0.609	0.948	1
GZMB+NKG7+	AC093157.1	0.00352	0.02	-0.292	0.052	0.333
GZMB+NKG7+	SLC16A3	0.00358	0.0203	0.901	0.672	0.333
GZMB+NKG7+	LCP1	0.00362	0.0204	0.789	0.897	0.75
GZMB+NKG7+	CCDC18-AS1	0.00372	0.0209	-0.484	0.19	0.583
GZMB+NKG7+	OAZ1	0.00375	0.021	0.6	0.948	0.917
GZMB+NKG7+	ETFRF1	0.00381	0.0213	-0.313	0.086	0.417
GZMB+NKG7+	AP3M2	0.00387	0.0215	-0.432	0.138	0.5
GZMB+NKG7+	C19orf38	0.00387	0.0215	-0.306	0.052	0.333
GZMB+NKG7+	LGALS1	0.00393	0.0218	1.57	0.569	0.083
GZMB+NKG7+	THEM4	0.00396	0.0219	-0.417	0.155	0.583
GZMB+NKG7+	GSTP1	0.00398	0.022	1.2	0.707	0.5
GZMB+NKG7+	APMAP	0.004	0.022	0.93	0.621	0.25
GZMB+NKG7+	CD99	0.00402	0.0221	0.869	0.776	0.583
GZMB+NKG7+	RASGRP1	0.00403	0.0221	-0.424	0.293	0.75
GZMB+NKG7+	SOCS3	0.00406	0.0222	-0.557	0.224	0.583
GZMB+NKG7+	IFITM2	0.00413	0.0225	0.749	0.914	0.917
GZMB+NKG7+	UNC119	0.00415	0.0225	-0.281	0.138	0.5
GZMB+NKG7+	MATK	0.00418	0.0226	0.983	0.707	0.5
GZMB+NKG7+	SLC25A46	0.00445	0.024	-0.255	0.138	0.5
GZMB+NKG7+	SNHG29	0.00448	0.0241	-0.571	0.741	1
GZMB+NKG7+	THOC7	0.00457	0.0246	-0.424	0.224	0.667
GZMB+NKG7+	ANKHD1	0.00462	0.0247	-0.458	0.345	0.75
GZMB+NKG7+	GIMAP4	0.00478	0.0254	-0.433	0.293	0.75
GZMB+NKG7+	CCDC130	0.00478	0.0254	-0.275	0.138	0.5
GZMB+NKG7+	MRPS16	0.00481	0.0255	-0.579	0.19	0.583
GZMB+NKG7+	MRPS31	0.00485	0.0257	-0.38	0.103	0.417
GZMB+NKG7+	CEMIP2	0.00487	0.0257	1.2	0.672	0.417
GZMB+NKG7+	PTMA	0.00491	0.0259	0.444	1	1
GZMB+NKG7+	SARAF	0.005	0.0262	-0.608	0.879	0.917
GZMB+NKG7+	STAT4	0.005	0.0262	0.902	0.586	0.083
GZMB+NKG7+	RILPL2	0.00512	0.0268	-0.496	0.138	0.5
GZMB+NKG7+	GZMK	0.00519	0.0269	1.51	0.448	0
GZMB+NKG7+	ITM2C	0.00519	0.0269	1.34	0.448	0
GZMB+NKG7+	ANXA2	0.00519	0.0269	1.06	0.448	0
GZMB+NKG7+	RERE	0.00534	0.0276	-0.308	0.172	0.583
GZMB+NKG7+	EIF4A1	0.00541	0.0278	0.624	0.983	1
GZMB+NKG7+	RPL15	0.00541	0.0278	-0.295	0.983	1
GZMB+NKG7+	SART1	0.00548	0.0281	-0.315	0.138	0.5
GZMB+NKG7+	SKIL	0.00556	0.0285	0.818	0.741	0.5
GZMB+NKG7+	ROCK2	0.00563	0.0287	-0.375	0.155	0.5
GZMB+NKG7+	FYN	0.00589	0.03	0.738	0.81	0.75
GZMB+NKG7+	RPL10	0.00595	0.0302	-0.349	1	1
GZMB+NKG7+	GMFG	0.00599	0.0303	-0.408	0.741	1
GZMB+NKG7+	SLBP	0.00613	0.031	-0.259	0.276	0.833
GZMB+NKG7+	CALHM6	0.00614	0.031	-0.341	0.086	0.417
GZMB+NKG7+	TAF3	0.00622	0.0311	-0.267	0.19	0.667
GZMB+NKG7+	RGS19	0.00622	0.0311	-0.376	0.207	0.583
GZMB+NKG7+	EIF4B	0.00623	0.0311	-0.448	0.569	0.917
GZMB+NKG7+	CTCF	0.00625	0.0312	-0.612	0.276	0.667
GZMB+NKG7+	RHOC	0.00634	0.0315	0.782	0.5	0.083
GZMB+NKG7+	CAB39	0.00652	0.0324	-0.499	0.224	0.667
GZMB+NKG7+	TNFRSF18	0.00656	0.0324	0.89	0.431	0
GZMB+NKG7+	KLRC2	0.00656	0.0324	0.845	0.431	0
GZMB+NKG7+	CEBPD	0.00668	0.0328	0.986	0.5	0.083
GZMB+NKG7+	FKBP11	0.00668	0.0328	0.842	0.5	0.083
GZMB+NKG7+	PDIA3	0.0067	0.0329	0.973	0.759	0.667
GZMB+NKG7+	RFLNB	0.00672	0.0329	-0.434	0.138	0.5
GZMB+NKG7+	DPP4	0.00684	0.0331	-0.299	0.034	0.25
GZMB+NKG7+	UBC	0.00686	0.0331	0.584	0.966	1
GZMB+NKG7+	HSP90AA1	0.00686	0.0331	1.17	0.983	1
GZMB+NKG7+	H3F3B	0.00686	0.0331	0.499	0.983	1
GZMB+NKG7+	NSA2	0.00686	0.0331	-0.475	0.586	0.917
GZMB+NKG7+	GSTZ1	0.00706	0.0338	-0.31	0.069	0.333
GZMB+NKG7+	MARCH9	0.00706	0.0338	-0.386	0.069	0.333
GZMB+NKG7+	DEXI	0.00707	0.0338	-0.314	0.103	0.417
GZMB+NKG7+	SNHG25	0.00707	0.0338	-0.435	0.103	0.417
GZMB+NKG7+	AP1M1	0.00719	0.0343	-0.3	0.138	0.5
GZMB+NKG7+	SH3KBP1	0.00721	0.0344	-0.365	0.483	1
GZMB+NKG7+	PDE3B	0.00739	0.0351	-0.441	0.241	0.667
GZMB+NKG7+	TNFSF14	0.00741	0.0351	1.16	0.5	0.083
GZMB+NKG7+	ADGRE5	0.00751	0.0354	0.758	0.897	1
GZMB+NKG7+	MT-CO2	0.00753	0.0354	0.424	1	0.917
GZMB+NKG7+	TMSB10	0.00753	0.0354	-0.371	1	1
GZMB+NKG7+	IMPA1	0.00769	0.0361	-0.277	0.069	0.333
GZMB+NKG7+	KPNA2	0.008	0.0375	-0.353	0.345	0.833
GZMB+NKG7+	ARPC5	0.00809	0.0378	-0.413	0.586	1
GZMB+NKG7+	LAT2	0.00824	0.0383	0.831	0.414	0
GZMB+NKG7+	B3GNT7	0.00824	0.0383	0.826	0.414	0
GZMB+NKG7+	TFAM	0.00827	0.0384	-0.321	0.241	0.667
GZMB+NKG7+	PRMT5	0.00841	0.039	-0.301	0.034	0.25
GZMB+NKG7+	PLEKHO1	0.0087	0.0402	0.731	0.569	0.167
GZMB+NKG7+	ADI1	0.00882	0.0406	-0.375	0.224	0.583
GZMB+NKG7+	SMC4	0.00886	0.0406	-0.447	0.345	0.833
GZMB+NKG7+	CAT	0.00888	0.0406	-0.314	0.19	0.583
GZMB+NKG7+	ATIC	0.00888	0.0406	-0.321	0.19	0.583
GZMB+NKG7+	PARP1	0.00898	0.041	-0.402	0.362	0.833
GZMB+NKG7+	N4BP2L2	0.00904	0.0411	0.497	0.948	0.833
GZMB+NKG7+	MT-ND4	0.00905	0.0411	0.492	1	0.917
GZMB+NKG7+	PEX6	0.00908	0.0412	-0.284	0.069	0.333
GZMB+NKG7+	ABHD13	0.00932	0.0419	-0.302	0.034	0.25
GZMB+NKG7+	MYLPF	0.00932	0.0419	-0.331	0.034	0.25
GZMB+NKG7+	OLFM2	0.00932	0.0419	-0.421	0.034	0.25
GZMB+NKG7+	ILF3-DT	0.00933	0.0419	-0.416	0.224	0.583
GZMB+NKG7+	MGAT4A	0.00936	0.042	-0.311	0.138	0.5
GZMB+NKG7+	ZNF430	0.00941	0.0421	-0.273	0.207	0.583
GZMB+NKG7+	PYHIN1	0.00957	0.0427	0.71	0.534	0.167
GZMB+NKG7+	NAP1L4	0.00983	0.0438	-0.346	0.397	0.917
GZMB+NKG7+	ALKBH7	0.00992	0.0441	-0.305	0.362	0.833
GZMB+NKG7+	LITAF	0.00995	0.0441	0.993	0.741	0.75
GZMB+NKG7+	OLA1	0.0101	0.0446	-0.373	0.293	0.667
GZMB+NKG7+	HIST1H2BN	0.0101	0.0448	-0.277	0.103	0.417
GZMB+NKG7+	ODF2L	0.0102	0.0448	-0.506	0.328	0.75
GZMB+NKG7+	HAVCR2	0.0103	0.0448	0.875	0.397	0
GZMB+NKG7+	FASLG	0.0103	0.0448	0.869	0.397	0
GZMB+NKG7+	PDE4A	0.0103	0.0448	0.793	0.397	0
GZMB+NKG7+	RBM26	0.0103	0.0448	-0.274	0.259	0.667
GZMB+NKG7+	MTX1	0.0103	0.0448	-0.285	0.034	0.25
GZMB+NKG7+	OSGIN2	0.0103	0.0448	-0.297	0.034	0.25
GZMB+NKG7+	MLXIP	0.0105	0.0456	-0.252	0.172	0.583
GZMB+NKG7+	PTGES3	0.0108	0.0465	0.728	0.776	0.667
GZMB+NKG7+	ABHD17A	0.0109	0.047	0.858	0.724	0.667
GZMB+NKG7+	ESD	0.0112	0.0482	-0.294	0.276	0.75
GZMB+NKG7+	IRF2BPL	0.0113	0.0484	0.679	0.466	0.083
GZMB+NKG7+	LMNA	0.0114	0.0488	1.62	0.69	0.583
GZMB+NKG7+	PYURF	0.0115	0.0491	-0.384	0.241	0.583
GZMB+NKG7+	THAP12	0.0117	0.0499	-0.336	0.224	0.583
GZMB+NKG7+	DANCR	0.0118	0.0504	-0.543	0.207	0.583
GZMB+NKG7+	ACP1	0.0119	0.0504	-0.26	0.362	0.917
GZMB+NKG7+	ARHGAP15	0.0119	0.0504	-0.476	0.328	0.667
GZMB+NKG7+	DOCK11	0.0119	0.0504	-0.281	0.19	0.583
GZMB+NKG7+	FAM177A1	0.012	0.0509	1.16	0.759	0.583
GZMB+NKG7+	PHIP	0.0121	0.0509	-0.351	0.362	0.833
GZMB+NKG7+	OSBPL8	0.0127	0.0533	-0.364	0.362	0.833
GZMB+NKG7+	SLC7A5	0.0127	0.0533	1.1	0.517	0.167
GZMB+NKG7+	WASHC3	0.0128	0.0533	-0.306	0.172	0.5
GZMB+NKG7+	PLEK	0.0128	0.0533	0.863	0.379	0
GZMB+NKG7+	MCTP2	0.0128	0.0533	0.761	0.379	0
GZMB+NKG7+	TGFBR3	0.0128	0.0533	0.709	0.379	0
GZMB+NKG7+	TMEM170A	0.0129	0.0536	-0.279	0.155	0.5
GZMB+NKG7+	KLF12	0.0136	0.0562	-0.342	0.172	0.5
GZMB+NKG7+	BHLHE40	0.0136	0.0562	0.953	0.569	0.25
GZMB+NKG7+	TAF10	0.0136	0.0562	-0.324	0.431	0.917
GZMB+NKG7+	C1orf21	0.0137	0.0566	0.643	0.466	0.083
GZMB+NKG7+	HSPA1A	0.0138	0.0568	1.95	0.448	0.083
GZMB+NKG7+	TOMM7	0.014	0.0573	-0.346	0.828	1
GZMB+NKG7+	NEAT1	0.014	0.0574	0.915	0.897	0.75
GZMB+NKG7+	NFKB1	0.014	0.0574	1.05	0.776	0.667
GZMB+NKG7+	GRASP	0.0143	0.0583	1.1	0.638	0.333
GZMB+NKG7+	PTEN	0.0145	0.0588	-0.361	0.293	0.667
GZMB+NKG7+	TRMT13	0.0147	0.0597	-0.274	0.069	0.333
GZMB+NKG7+	HSP90AB1	0.0147	0.0597	0.907	0.983	1
GZMB+NKG7+	ITGB2	0.0148	0.0599	0.721	0.845	0.75
GZMB+NKG7+	PRKAR1A	0.015	0.0607	0.679	0.655	0.417
GZMB+NKG7+	RHBDD2	0.0155	0.0623	-0.255	0.121	0.417
GZMB+NKG7+	CYSLTR1	0.0155	0.0623	-0.277	0.121	0.417
GZMB+NKG7+	SLC25A3	0.0156	0.0628	0.486	0.914	0.75
GZMB+NKG7+	CCL3	0.0158	0.0629	2.33	0.362	0
GZMB+NKG7+	GPR35	0.0158	0.0629	0.937	0.362	0
GZMB+NKG7+	KLRC3	0.0158	0.0629	0.875	0.362	0
GZMB+NKG7+	PHLDA1	0.0158	0.0629	0.868	0.362	0
GZMB+NKG7+	RALGDS	0.0158	0.0629	0.658	0.362	0
GZMB+NKG7+	GAS5	0.0165	0.0651	-0.353	0.741	0.917
GZMB+NKG7+	HDHD5	0.0165	0.0651	-0.272	0.086	0.333
GZMB+NKG7+	CSNK1G3	0.0165	0.0651	-0.362	0.207	0.583
GZMB+NKG7+	CYFIP2	0.0165	0.0652	-0.311	0.345	0.75
GZMB+NKG7+	VIM	0.0168	0.0659	1.09	0.948	1
GZMB+NKG7+	WIPF1	0.0169	0.0665	0.728	0.69	0.583
GZMB+NKG7+	ODC1	0.0174	0.0678	-0.267	0.259	0.667
GZMB+NKG7+	SP110	0.0174	0.0678	-0.63	0.276	0.583
GZMB+NKG7+	PDIA6	0.0174	0.0678	0.764	0.621	0.333
GZMB+NKG7+	ENSA	0.0174	0.0678	0.736	0.69	0.5
GZMB+NKG7+	POLR2L	0.0177	0.0687	0.65	0.793	0.75
GZMB+NKG7+	ACTN4	0.0179	0.0694	0.727	0.638	0.417
GZMB+NKG7+	TMA7	0.0181	0.0701	-0.359	0.845	1
GZMB+NKG7+	WAC-AS1	0.0182	0.0702	-0.273	0.172	0.5
GZMB+NKG7+	TNFRSF14	0.0184	0.0708	-0.267	0.241	0.667
GZMB+NKG7+	DR1	0.0185	0.0708	0.649	0.5	0.167
GZMB+NKG7+	TMEM243	0.0185	0.0708	-0.404	0.328	0.667
GZMB+NKG7+	MFAP5	0.0185	0.0708	0.272	0.069	0.333
GZMB+NKG7+	SOCS1	0.0185	0.0708	-0.278	0.379	0.833
GZMB+NKG7+	CHST12	0.0185	0.0708	0.585	0.431	0.083
GZMB+NKG7+	MTIF3	0.0188	0.0717	-0.388	0.121	0.417
GZMB+NKG7+	SNHG15	0.019	0.0723	-0.323	0.224	0.583
GZMB+NKG7+	EIF3H	0.0192	0.0726	-0.308	0.655	1
GZMB+NKG7+	ELK3	0.0192	0.0726	-0.267	0.172	0.5
GZMB+NKG7+	TRAF3IP3	0.0193	0.0726	-0.391	0.448	0.75
GZMB+NKG7+	ZNF721	0.0195	0.0726	-0.309	0.241	0.583
GZMB+NKG7+	GNLY	0.0195	0.0726	2.85	0.345	0
GZMB+NKG7+	FCGR3A	0.0195	0.0726	1.01	0.345	0
GZMB+NKG7+	KLRF1	0.0195	0.0726	0.817	0.345	0
GZMB+NKG7+	ATP2B4	0.0195	0.0726	0.62	0.345	0
GZMB+NKG7+	CCPG1	0.0195	0.0726	0.591	0.345	0
GZMB+NKG7+	PCNX4	0.0195	0.0726	0.58	0.345	0
GZMB+NKG7+	RAB8B	0.0195	0.0726	0.879	0.672	0.417
GZMB+NKG7+	NSD3	0.0195	0.0726	-0.364	0.534	0.917
GZMB+NKG7+	ABCD1	0.0197	0.0731	-0.298	0.017	0.167
GZMB+NKG7+	CXCL2	0.0197	0.0731	-0.386	0.017	0.167
GZMB+NKG7+	TLN1	0.0198	0.0731	0.585	0.759	0.75
GZMB+NKG7+	IRF3	0.0199	0.0734	-0.314	0.259	0.583
GZMB+NKG7+	SRP14	0.0202	0.0744	0.387	0.914	0.917
GZMB+NKG7+	PJA2	0.0202	0.0745	0.531	0.5	0.167
GZMB+NKG7+	BZW2	0.0204	0.075	-0.307	0.293	0.667
GZMB+NKG7+	ZNF891	0.0208	0.0764	-0.266	0.052	0.25
GZMB+NKG7+	LY6E	0.021	0.0767	0.658	0.707	0.5
GZMB+NKG7+	R3HDM2	0.0215	0.0784	-0.251	0.172	0.5
GZMB+NKG7+	NCL	0.0215	0.0784	0.568	0.948	1
GZMB+NKG7+	HIPK1-AS1	0.0222	0.0806	-0.402	0.017	0.167
GZMB+NKG7+	CCR6	0.0222	0.0806	-0.799	0.017	0.167
GZMB+NKG7+	COX4I1	0.0224	0.0812	-0.331	0.914	1
GZMB+NKG7+	JMJD6	0.0225	0.0812	0.909	0.431	0.083
GZMB+NKG7+	CD69	0.0227	0.0818	-0.67	0.707	0.917
GZMB+NKG7+	REXO1	0.0227	0.0818	-0.325	0.052	0.25
GZMB+NKG7+	AOAH	0.0231	0.0831	0.796	0.483	0.167
GZMB+NKG7+	DUT	0.0232	0.0831	-0.281	0.379	0.75
GZMB+NKG7+	PDCD6	0.0232	0.0831	-0.279	0.328	0.75
GZMB+NKG7+	GALNT11	0.0236	0.0842	0.703	0.414	0.083
GZMB+NKG7+	AHI1	0.0236	0.0842	0.652	0.414	0.083
GZMB+NKG7+	SRP19	0.0236	0.0842	0.668	0.534	0.25
GZMB+NKG7+	BCL9L	0.0239	0.0845	-0.326	0.241	0.583
GZMB+NKG7+	IRF8	0.0239	0.0845	0.754	0.328	0
GZMB+NKG7+	ICAM1	0.0239	0.0845	0.725	0.328	0
GZMB+NKG7+	TNRC6A	0.0239	0.0845	0.59	0.328	0
GZMB+NKG7+	SLC1A5	0.0239	0.0845	0.539	0.328	0
GZMB+NKG7+	TPP2	0.0242	0.0854	-0.389	0.379	0.75
GZMB+NKG7+	DNAJB9	0.0243	0.0854	-0.292	0.259	0.583
GZMB+NKG7+	GYPC	0.0243	0.0854	-0.334	0.707	1
GZMB+NKG7+	LARP1	0.0248	0.0872	-0.281	0.345	0.667
GZMB+NKG7+	SESN3	0.025	0.0877	-0.356	0.103	0.333
GZMB+NKG7+	LFNG	0.0253	0.0883	0.772	0.483	0.167
GZMB+NKG7+	CD47	0.0253	0.0883	-0.337	0.483	0.833
GZMB+NKG7+	ZC3H12A	0.0253	0.0883	0.79	0.5	0.167
GZMB+NKG7+	AKAP13	0.0259	0.0901	0.749	0.81	0.833
GZMB+NKG7+	NOLC1	0.026	0.0902	-0.323	0.19	0.5
GZMB+NKG7+	NARF	0.0262	0.0907	0.658	0.552	0.25
GZMB+NKG7+	PLK3	0.0263	0.0911	-0.319	0.207	0.5
GZMB+NKG7+	MYCBP2	0.0264	0.0912	-0.37	0.483	0.833
GZMB+NKG7+	MMGT1	0.0268	0.0924	-0.258	0.052	0.25
GZMB+NKG7+	CNN2	0.027	0.0929	-0.406	0.362	0.75
GZMB+NKG7+	TSTA3	0.0272	0.0935	-0.494	0.155	0.417
GZMB+NKG7+	SSBP4	0.0273	0.0937	0.757	0.638	0.5
GZMB+NKG7+	CIRBP	0.0274	0.0938	0.598	0.776	0.667
GZMB+NKG7+	STX5	0.0274	0.0938	0.595	0.466	0.167
GZMB+NKG7+	MARCKSL1	0.0287	0.0979	-0.254	0.345	0.75
GZMB+NKG7+	APRT	0.0289	0.0985	-0.331	0.638	0.917
GZMB+NKG7+	ANTKMT	0.0292	0.0987	0.606	0.31	0
GZMB+NKG7+	FAM43A	0.0292	0.0987	0.522	0.31	0
GZMB+NKG7+	HIST1H1E	0.0292	0.0987	0.507	0.31	0
GZMB+NKG7+	CXXC5	0.0292	0.0987	0.484	0.31	0
GZMB+NKG7+	RDX	0.0292	0.0987	0.436	0.31	0
GZMB+NKG7+	MICOS10	0.0297	0.0998	-0.303	0.517	0.917
GZMB+NKG7+	CD3D	0.0297	0.0998	-0.332	0.534	0.917
GZMB+NKG7+	HNRNPA3	0.0297	0.0998	0.506	0.914	1
CD4+IL7R+	LEF1	1.01e-12	2e-09	1.47	1	0.069
CD4+IL7R+	CD27	9.1e-11	7.08e-08	1.05	1	0.103
CD4+IL7R+	CAMK4	1.07e-10	7.08e-08	1.03	1	0.121
CD4+IL7R+	ACTN1	2.38e-10	1.18e-07	0.781	0.75	0.034
CD4+IL7R+	LINC02762	7.8e-10	2.64e-07	0.866	0.667	0.017
CD4+IL7R+	SELL	7.98e-10	2.64e-07	1.26	0.833	0.052
CD4+IL7R+	TOB1	1.02e-09	2.9e-07	1.23	0.917	0.121
CD4+IL7R+	ARMH1	1.35e-09	3.35e-07	0.509	0.583	0
CD4+IL7R+	RETREG1	5.29e-09	1.17e-06	0.736	0.75	0.052
CD4+IL7R+	TMEM154	1.64e-08	3.01e-06	0.596	0.667	0.034
CD4+IL7R+	RGS10	1.67e-08	3.01e-06	1.09	1	0.207
CD4+IL7R+	MAL	2.57e-08	4.09e-06	0.901	0.5	0
CD4+IL7R+	CCR7	2.67e-08	4.09e-06	1.54	0.833	0.103
CD4+IL7R+	LRRN3	3.23e-08	4.58e-06	0.697	0.583	0.017
CD4+IL7R+	LDHB	4.94e-08	6.54e-06	1.29	1	0.621
CD4+IL7R+	FHIT	7.63e-08	9.47e-06	0.875	0.75	0.086
CD4+IL7R+	BCL11B	8.45e-08	9.49e-06	1.43	0.917	0.19
CD4+IL7R+	IL7R	8.6e-08	9.49e-06	1.75	0.917	0.172
CD4+IL7R+	RPS3A	1.33e-07	1.39e-05	0.79	1	1
CD4+IL7R+	RPL18A	2.39e-07	2.26e-05	0.873	1	0.966
CD4+IL7R+	RPL36	2.39e-07	2.26e-05	0.79	1	0.966
CD4+IL7R+	AQP3	3.89e-07	3.51e-05	0.981	0.833	0.103
CD4+IL7R+	LTB	4.12e-07	3.56e-05	1.37	1	0.328
CD4+IL7R+	KLF2	4.63e-07	3.83e-05	1.32	1	0.483
CD4+IL7R+	CD28	5.07e-07	4.03e-05	0.4	0.583	0.034
CD4+IL7R+	RPS8	5.9e-07	4.38e-05	0.911	1	0.966
CD4+IL7R+	TRAC	6.08e-07	4.38e-05	1.42	0.833	0.19
CD4+IL7R+	RPL32	6.4e-07	4.38e-05	0.777	1	0.966
CD4+IL7R+	RPL29	6.4e-07	4.38e-05	0.687	1	0.983
CD4+IL7R+	SGK1	6.64e-07	4.4e-05	0.993	0.667	0.069
CD4+IL7R+	RPL11	8.14e-07	5.11e-05	0.699	1	1
CD4+IL7R+	THUMPD3	8.48e-07	5.11e-05	0.386	0.5	0.017
CD4+IL7R+	SIT1	8.48e-07	5.11e-05	0.317	0.5	0.017
CD4+IL7R+	CD2	9.3e-07	5.41e-05	0.652	0.917	0.155
CD4+IL7R+	RPL13	9.54e-07	5.41e-05	0.688	1	1
CD4+IL7R+	NOSIP	1.11e-06	6.13e-05	1.13	1	0.345
CD4+IL7R+	CD63	1.25e-06	6.71e-05	-1.86	0.167	0.914
CD4+IL7R+	NKG7	1.28e-06	6.71e-05	-3.52	0.083	0.897
CD4+IL7R+	RPL22	1.6e-06	8.06e-05	0.86	1	0.828
CD4+IL7R+	RPL38	1.62e-06	8.06e-05	0.86	1	0.862
CD4+IL7R+	RPS18	1.79e-06	8.65e-05	0.693	1	0.966
CD4+IL7R+	RPL34	1.93e-06	8.93e-05	0.739	1	0.983
CD4+IL7R+	KLRB1	1.93e-06	8.93e-05	-2.16	0.167	0.948
CD4+IL7R+	RPL39	2.25e-06	9.85e-05	0.834	1	0.983
CD4+IL7R+	CD52	2.28e-06	9.85e-05	1.24	1	0.448
CD4+IL7R+	TYROBP	2.33e-06	9.85e-05	-2.29	0	0.862
CD4+IL7R+	CCL5	2.33e-06	9.85e-05	-3.41	0	0.862
CD4+IL7R+	RPS19	2.43e-06	0.000101	0.692	1	1
CD4+IL7R+	CD3G	2.59e-06	0.000105	1.05	1	0.362
CD4+IL7R+	RPL21	2.83e-06	0.000112	0.704	1	1
CD4+IL7R+	RPLP2	3.29e-06	0.000128	0.663	1	1
CD4+IL7R+	METRNL	3.54e-06	0.000131	-2.12	0	0.845
CD4+IL7R+	TRAT1	3.55e-06	0.000131	0.651	0.75	0.103
CD4+IL7R+	RPL30	3.55e-06	0.000131	0.635	1	1
CD4+IL7R+	RPS21	3.83e-06	0.000137	0.793	1	0.948
CD4+IL7R+	JAML	3.92e-06	0.000137	0.363	0.667	0.069
CD4+IL7R+	LINC02273	3.99e-06	0.000137	0.511	0.5	0.034
CD4+IL7R+	SERINC5	4.05e-06	0.000137	0.872	0.75	0.138
CD4+IL7R+	RPS6	4.13e-06	0.000137	0.738	1	0.983
CD4+IL7R+	PAG1	4.14e-06	0.000137	0.545	0.917	0.172
CD4+IL7R+	RPL12	4.45e-06	0.000143	0.692	1	0.966
CD4+IL7R+	SUSD3	4.48e-06	0.000143	0.685	0.583	0.069
CD4+IL7R+	MAML2	4.58e-06	0.000143	0.681	0.667	0.086
CD4+IL7R+	DNAJB6	4.59e-06	0.000143	-1.42	0.5	0.914
CD4+IL7R+	TMEM123	5.06e-06	0.000149	0.839	1	0.414
CD4+IL7R+	EEF1G	5.08e-06	0.000149	0.767	1	0.862
CD4+IL7R+	EEF1B2	5.16e-06	0.000149	0.732	1	0.948
CD4+IL7R+	TPT1	5.16e-06	0.000149	0.584	1	1
CD4+IL7R+	CTSW	5.19e-06	0.000149	-1.99	0.083	0.845
CD4+IL7R+	CST7	5.33e-06	0.000151	-2.35	0	0.828
CD4+IL7R+	RPL7	5.5e-06	0.000154	0.726	1	0.879
CD4+IL7R+	RPL31	5.85e-06	0.000158	0.869	1	0.845
CD4+IL7R+	GPR183	5.85e-06	0.000158	0.874	1	0.276
CD4+IL7R+	RPS5	5.98e-06	0.000158	0.621	1	0.948
CD4+IL7R+	RPS16	5.98e-06	0.000158	0.726	1	0.983
CD4+IL7R+	RPL23A	7.44e-06	0.000182	0.535	1	0.931
CD4+IL7R+	TAF4B	7.68e-06	0.000182	0.489	0.333	0
CD4+IL7R+	IKZF4	7.68e-06	0.000182	0.445	0.333	0
CD4+IL7R+	LINC01215	7.68e-06	0.000182	0.352	0.333	0
CD4+IL7R+	TRABD2A	7.68e-06	0.000182	0.348	0.333	0
CD4+IL7R+	NOG	7.68e-06	0.000182	0.339	0.333	0
CD4+IL7R+	LYPD3	7.68e-06	0.000182	0.338	0.333	0
CD4+IL7R+	MX2	7.68e-06	0.000182	0.314	0.333	0
CD4+IL7R+	AC111182.1	7.68e-06	0.000182	0.268	0.333	0
CD4+IL7R+	RPS7	8.02e-06	0.000185	0.554	1	0.966
CD4+IL7R+	RPL9	8.02e-06	0.000185	0.656	1	1
CD4+IL7R+	RPL27	8.6e-06	0.000195	0.694	1	0.914
CD4+IL7R+	RPS2	8.63e-06	0.000195	0.66	1	1
CD4+IL7R+	RPS20	9.27e-06	0.000207	0.677	1	0.948
CD4+IL7R+	SGTB	9.47e-06	0.000209	0.351	0.417	0.017
CD4+IL7R+	RPL37A	9.96e-06	0.000216	0.705	1	0.948
CD4+IL7R+	INPP4B	1.01e-05	0.000216	0.418	0.583	0.069
CD4+IL7R+	LPAR6	1.01e-05	0.000216	0.353	0.5	0.034
CD4+IL7R+	RPL35A	1.07e-05	0.000224	0.673	1	0.948
CD4+IL7R+	RPS12	1.07e-05	0.000224	0.769	1	1
CD4+IL7R+	RAB25	1.1e-05	0.000227	0.29	0.417	0.017
CD4+IL7R+	RPS25	1.15e-05	0.000235	0.727	1	0.914
CD4+IL7R+	ICOS	1.21e-05	0.000246	0.907	0.667	0.121
CD4+IL7R+	RPS13	1.24e-05	0.000248	0.688	1	0.966
CD4+IL7R+	C16orf74	1.27e-05	0.00025	0.333	0.417	0.017
CD4+IL7R+	SULT1B1	1.27e-05	0.00025	0.257	0.417	0.017
CD4+IL7R+	RPL36A	1.33e-05	0.000258	0.854	1	0.931
CD4+IL7R+	RPS4X	1.43e-05	0.000275	0.634	1	0.966
CD4+IL7R+	RPS27A	1.53e-05	0.000292	0.536	1	0.983
CD4+IL7R+	EFHD2	1.55e-05	0.000294	-1.5	0.167	0.845
CD4+IL7R+	RPL37	1.76e-05	0.000327	0.623	1	1
CD4+IL7R+	RPL10A	1.76e-05	0.000327	0.607	1	1
CD4+IL7R+	MLLT3	2.14e-05	0.000392	0.537	0.667	0.103
CD4+IL7R+	COA6	2.16e-05	0.000392	0.425	0.583	0.086
CD4+IL7R+	RUVBL1	2.17e-05	0.000392	0.323	0.5	0.052
CD4+IL7R+	CCL4	2.19e-05	0.000392	-3.66	0.083	0.793
CD4+IL7R+	ENOPH1	2.45e-05	0.000434	0.428	0.5	0.052
CD4+IL7R+	SRGN	2.49e-05	0.000438	-1.32	1	0.983
CD4+IL7R+	RCAN3	2.65e-05	0.000458	0.715	0.667	0.121
CD4+IL7R+	RPS29	2.67e-05	0.000458	0.571	1	1
CD4+IL7R+	RPL28	2.67e-05	0.000458	0.52	1	1
CD4+IL7R+	CORO1B	2.75e-05	0.000467	0.623	0.833	0.207
CD4+IL7R+	GIMAP5	2.96e-05	0.000498	0.712	0.583	0.086
CD4+IL7R+	SIRPG	3.1e-05	0.000517	0.318	0.5	0.052
CD4+IL7R+	TECPR1	3.28e-05	0.000543	0.304	0.583	0.086
CD4+IL7R+	CENPK	3.64e-05	0.000598	0.56	0.583	0.086
CD4+IL7R+	RPS27	3.76e-05	0.000612	0.615	1	1
CD4+IL7R+	NACA	4.02e-05	0.00065	0.584	1	0.983
CD4+IL7R+	RRS1	4.39e-05	0.000703	0.256	0.5	0.052
CD4+IL7R+	RPS17	4.54e-05	0.000717	0.923	1	0.862
CD4+IL7R+	FLT3LG	4.55e-05	0.000717	0.643	0.583	0.103
CD4+IL7R+	RPL13A	4.6e-05	0.00072	0.646	1	1
CD4+IL7R+	EEF2	4.88e-05	0.000757	0.581	1	0.879
CD4+IL7R+	JUND	4.92e-05	0.000757	-0.898	1	1
CD4+IL7R+	IL2RB	5.1e-05	0.00078	-1.54	0	0.724
CD4+IL7R+	RPLP0	5.97e-05	0.000905	0.684	1	0.897
CD4+IL7R+	DGKA	6.09e-05	0.000916	0.436	0.75	0.172
CD4+IL7R+	APOBEC3G	6.17e-05	0.000917	-1.62	0.25	0.828
CD4+IL7R+	ITGA6	6.19e-05	0.000917	0.624	0.5	0.052
CD4+IL7R+	RPS24	6.41e-05	0.000934	0.579	1	1
CD4+IL7R+	TBC1D4	6.44e-05	0.000934	0.437	0.417	0.034
CD4+IL7R+	IL6R	6.44e-05	0.000934	0.275	0.417	0.034
CD4+IL7R+	RPL4	6.81e-05	0.00098	0.66	1	0.897
CD4+IL7R+	YBX3	6.97e-05	0.000996	0.931	0.917	0.293
CD4+IL7R+	TMX3	7.31e-05	0.00102	0.36	0.417	0.034
CD4+IL7R+	CARNMT1	7.31e-05	0.00102	0.274	0.417	0.034
CD4+IL7R+	RPL18	7.31e-05	0.00102	0.551	1	0.983
CD4+IL7R+	RPS14	7.31e-05	0.00102	0.51	1	1
CD4+IL7R+	OXNAD1	7.4e-05	0.00102	0.279	0.583	0.086
CD4+IL7R+	HCST	7.67e-05	0.00105	-1.46	0.833	0.879
CD4+IL7R+	RPL5	7.8e-05	0.00105	0.629	1	0.948
CD4+IL7R+	UBA52	7.8e-05	0.00105	0.462	1	0.966
CD4+IL7R+	RPL6	7.8e-05	0.00105	0.591	1	0.983
CD4+IL7R+	YPEL2	8.28e-05	0.0011	0.333	0.417	0.034
CD4+IL7R+	GNAQ	8.5e-05	0.00113	0.502	0.75	0.172
CD4+IL7R+	CLIC1	8.81e-05	0.00114	-1.21	0.583	0.879
CD4+IL7R+	CYTIP	8.83e-05	0.00114	0.803	1	0.5
CD4+IL7R+	RPS23	8.88e-05	0.00114	0.559	1	0.966
CD4+IL7R+	EEF1A1	8.89e-05	0.00114	0.578	1	1
CD4+IL7R+	RPL19	8.89e-05	0.00114	0.548	1	0.983
CD4+IL7R+	CD7	9.16e-05	0.00117	-1.19	0.917	0.948
CD4+IL7R+	SQSTM1	9.32e-05	0.00118	-1.18	0.75	0.897
CD4+IL7R+	PKIA	9.38e-05	0.00118	0.376	0.417	0.034
CD4+IL7R+	PASK	9.97e-05	0.00121	0.742	0.333	0.017
CD4+IL7R+	ADTRP	9.97e-05	0.00121	0.429	0.333	0.017
CD4+IL7R+	IL23A	9.97e-05	0.00121	0.331	0.333	0.017
CD4+IL7R+	SLC36A4	9.97e-05	0.00121	0.3	0.333	0.017
CD4+IL7R+	GPA33	9.97e-05	0.00121	0.263	0.333	0.017
CD4+IL7R+	LINC00665	0.000105	0.00126	0.502	0.5	0.069
CD4+IL7R+	RHOT1	0.000105	0.00126	0.399	0.5	0.069
CD4+IL7R+	AC144521.1	0.000106	0.00126	0.467	0.417	0.034
CD4+IL7R+	C3orf62	0.000106	0.00126	0.356	0.417	0.034
CD4+IL7R+	RPL3	0.000108	0.00127	0.53	1	0.983
CD4+IL7R+	RPL7A	0.000115	0.00135	0.496	1	0.966
CD4+IL7R+	EXOC3	0.000116	0.00135	0.391	0.5	0.069
CD4+IL7R+	FXYD5	0.000119	0.00135	0.635	1	0.379
CD4+IL7R+	RPS3	0.000122	0.00135	0.524	1	0.966
CD4+IL7R+	RPL26	0.000122	0.00135	0.549	1	1
CD4+IL7R+	RPL8	0.000122	0.00135	0.502	1	0.983
CD4+IL7R+	ST6GALNAC1	0.000123	0.00135	0.372	0.25	0
CD4+IL7R+	GNG8	0.000123	0.00135	0.325	0.25	0
CD4+IL7R+	RRAGD	0.000123	0.00135	0.277	0.25	0
CD4+IL7R+	CD40LG	0.000123	0.00135	0.267	0.25	0
CD4+IL7R+	USP51	0.000123	0.00135	0.254	0.25	0
CD4+IL7R+	ENTPD3-AS1	0.000123	0.00135	0.253	0.25	0
CD4+IL7R+	RIPOR2	0.000127	0.0014	1.18	0.75	0.31
CD4+IL7R+	RPS11	0.000139	0.00152	0.615	1	0.948
CD4+IL7R+	KLRD1	0.00014	0.00152	-1.64	0	0.672
CD4+IL7R+	SSBP2	0.000144	0.00155	0.263	0.583	0.103
CD4+IL7R+	CLEC2D	0.000149	0.0016	0.585	0.917	0.259
CD4+IL7R+	PPA1	0.00015	0.0016	0.622	0.917	0.362
CD4+IL7R+	AL136038.5	0.000153	0.00162	0.323	0.333	0.017
CD4+IL7R+	RACK1	0.000157	0.00165	0.553	1	0.948
CD4+IL7R+	HIST1H2AC	0.000157	0.00165	0.395	0.583	0.103
CD4+IL7R+	TRIM59	0.000157	0.00165	0.384	0.583	0.103
CD4+IL7R+	RPS28	0.000168	0.00174	0.624	1	0.983
CD4+IL7R+	BACH2	0.000169	0.00175	0.447	0.667	0.138
CD4+IL7R+	FCER1G	0.000187	0.00192	-1.41	0.167	0.81
CD4+IL7R+	SH2D2A	0.000193	0.00197	-1.27	0	0.655
CD4+IL7R+	HOPX	0.000193	0.00197	-1.36	0	0.655
CD4+IL7R+	IGSF8	0.000197	0.00199	0.372	0.417	0.052
CD4+IL7R+	PRKCQ-AS1	0.000223	0.00225	0.644	0.833	0.241
CD4+IL7R+	IKZF1	0.000224	0.00225	0.806	0.833	0.431
CD4+IL7R+	FYB1	0.000233	0.00232	1.03	1	0.621
CD4+IL7R+	ANP32B	0.00024	0.00238	0.51	1	0.603
CD4+IL7R+	RPS15A	0.000243	0.0024	0.476	1	1
CD4+IL7R+	GZMB	0.000264	0.0026	-2.73	0	0.638
CD4+IL7R+	CD81	0.00028	0.00273	-0.973	0.75	0.914
CD4+IL7R+	S1PR1	0.000285	0.00278	0.438	0.5	0.086
CD4+IL7R+	ITPKB	0.000301	0.00292	0.32	0.667	0.155
CD4+IL7R+	ZMAT3	0.000313	0.00301	0.314	0.5	0.086
CD4+IL7R+	RAPGEF6	0.000314	0.00301	0.607	0.833	0.276
CD4+IL7R+	BZW1	0.00034	0.00322	-1.07	0.583	0.845
CD4+IL7R+	CSGALNACT1	0.000341	0.00322	0.424	0.417	0.052
CD4+IL7R+	EPHA1-AS1	0.000341	0.00322	0.254	0.417	0.052
CD4+IL7R+	PTGER4	0.000354	0.00333	0.618	0.917	0.345
CD4+IL7R+	CDC14A	0.000358	0.00333	0.61	0.583	0.121
CD4+IL7R+	ZNF581	0.000358	0.00333	0.377	0.583	0.121
CD4+IL7R+	PRF1	0.000359	0.00333	-1.67	0	0.621
CD4+IL7R+	ABCD3	0.000379	0.0035	0.27	0.417	0.052
CD4+IL7R+	TCF7	0.000381	0.0035	0.779	0.917	0.379
CD4+IL7R+	TMEM63A	0.000387	0.00354	0.309	0.667	0.138
CD4+IL7R+	LIME1	0.00039	0.00355	0.531	0.917	0.276
CD4+IL7R+	RPS26	0.000392	0.00356	0.667	1	0.948
CD4+IL7R+	FOXP1	0.000411	0.00371	0.989	0.917	0.448
CD4+IL7R+	RPL14	0.000468	0.0042	0.444	1	0.966
CD4+IL7R+	ZMYM4	0.000469	0.0042	0.267	0.417	0.052
CD4+IL7R+	KLRC1	0.000483	0.00426	-1.55	0	0.603
CD4+IL7R+	MAP3K8	0.000483	0.00426	-1.22	0	0.603
CD4+IL7R+	CLIC3	0.000483	0.00426	-1.79	0	0.603
CD4+IL7R+	TNFRSF1B	0.000507	0.00446	-1.11	0.333	0.793
CD4+IL7R+	DUSP2	0.000521	0.00456	-1.53	0.833	0.897
CD4+IL7R+	RPL35	0.000557	0.00482	0.449	1	0.983
CD4+IL7R+	GRAP	0.00056	0.00482	0.638	0.333	0.034
CD4+IL7R+	CD4	0.00056	0.00482	0.44	0.333	0.034
CD4+IL7R+	TRIM52-AS1	0.00056	0.00482	0.266	0.333	0.034
CD4+IL7R+	CALR	0.000589	0.00504	-0.944	0.917	0.931
CD4+IL7R+	MPLKIP	0.0006	0.00512	0.33	0.75	0.207
CD4+IL7R+	APEX1	0.000624	0.0053	0.445	0.917	0.328
CD4+IL7R+	HBEGF	0.000631	0.00533	0.528	0.333	0.034
CD4+IL7R+	MPZL3	0.000642	0.00541	0.273	0.417	0.052
CD4+IL7R+	CD247	0.00065	0.00545	-1.13	0.833	0.862
CD4+IL7R+	PABPC1	0.00066	0.00551	0.534	1	0.914
CD4+IL7R+	ZBTB16	0.000666	0.00553	-1.18	0.167	0.672
CD4+IL7R+	RPS10	0.000688	0.00569	0.648	1	0.828
CD4+IL7R+	MAP4K4	0.000751	0.00619	0.5	0.833	0.31
CD4+IL7R+	SOCS2	0.000787	0.00646	0.366	0.667	0.172
CD4+IL7R+	ICK	0.000797	0.00649	0.343	0.333	0.034
CD4+IL7R+	BNIP3	0.000797	0.00649	0.255	0.333	0.034
CD4+IL7R+	CLPP	0.000806	0.00654	0.401	0.75	0.224
CD4+IL7R+	UBQLN1	0.000815	0.00658	0.321	0.583	0.155
CD4+IL7R+	SORL1	0.000856	0.00688	0.505	0.833	0.276
CD4+IL7R+	IL6ST	0.000866	0.00693	0.695	0.667	0.259
CD4+IL7R+	RPS9	0.000878	0.007	0.428	1	0.966
CD4+IL7R+	GZMA	0.000914	0.00726	-1.47	0.667	0.793
CD4+IL7R+	MAP2K3	0.000919	0.00727	-1.04	0.25	0.69
CD4+IL7R+	SRSF2	0.000978	0.00771	-0.991	1	0.897
CD4+IL7R+	RUNX3	0.000989	0.00772	-1.11	0.417	0.759
CD4+IL7R+	GZMM	0.00099	0.00772	-1.4	0.667	0.828
CD4+IL7R+	MSH6	0.000991	0.00772	0.397	0.667	0.19
CD4+IL7R+	GNPDA1	0.001	0.00778	0.291	0.333	0.034
CD4+IL7R+	AC004889.1	0.00103	0.00793	0.258	0.417	0.069
CD4+IL7R+	SCAMP1	0.00103	0.00793	0.256	0.417	0.069
CD4+IL7R+	AIF1	0.00104	0.00796	0.578	0.833	0.276
CD4+IL7R+	UHRF2	0.00108	0.00827	0.298	0.583	0.138
CD4+IL7R+	CYBA	0.00109	0.00831	-0.928	0.917	0.931
CD4+IL7R+	LAT	0.0011	0.00831	0.455	0.833	0.31
CD4+IL7R+	TESPA1	0.0011	0.00832	0.318	0.5	0.103
CD4+IL7R+	TLE5	0.00111	0.00832	0.578	1	0.759
CD4+IL7R+	FLNA	0.00111	0.00833	-0.915	0.417	0.724
CD4+IL7R+	CTSH	0.00112	0.00839	0.536	0.333	0.034
CD4+IL7R+	XCL2	0.00113	0.00841	-1.59	0	0.552
CD4+IL7R+	STMN3	0.0013	0.00966	0.321	0.667	0.172
CD4+IL7R+	SLC2A3	0.00131	0.00967	0.678	1	0.569
CD4+IL7R+	OTULIN	0.00135	0.00996	-1.17	0.167	0.638
CD4+IL7R+	RRP1B	0.00137	0.0101	0.404	0.75	0.241
CD4+IL7R+	NOP53	0.00138	0.0101	0.632	1	0.638
CD4+IL7R+	ADD3	0.00138	0.0101	0.655	0.833	0.397
CD4+IL7R+	SNHG5	0.00139	0.0101	0.57	1	0.776
CD4+IL7R+	SC5D	0.00139	0.0101	0.528	0.667	0.207
CD4+IL7R+	PUM2	0.0014	0.0101	0.395	0.667	0.19
CD4+IL7R+	CD3E	0.00142	0.0102	0.387	1	0.483
CD4+IL7R+	EIF3M	0.00146	0.0104	0.576	0.917	0.5
CD4+IL7R+	SOD2	0.00146	0.0104	0.632	0.667	0.224
CD4+IL7R+	MYO1F	0.00148	0.0104	-0.796	0	0.534
CD4+IL7R+	BST2	0.00148	0.0104	-0.931	0	0.534
CD4+IL7R+	ZEB2	0.00148	0.0104	-1.17	0	0.534
CD4+IL7R+	ZMYND8	0.00148	0.0104	0.44	0.583	0.155
CD4+IL7R+	WDR48	0.00148	0.0104	0.337	0.583	0.155
CD4+IL7R+	KLRK1	0.00149	0.0104	-1.24	0.167	0.672
CD4+IL7R+	EPHB6	0.00149	0.0104	0.73	0.25	0.017
CD4+IL7R+	RPL17	0.00152	0.0105	0.382	1	1
CD4+IL7R+	ADSL	0.00156	0.0108	0.498	0.667	0.224
CD4+IL7R+	KPNB1	0.0016	0.011	0.456	0.833	0.293
CD4+IL7R+	RPL41	0.0016	0.011	0.387	1	1
CD4+IL7R+	UBALD2	0.00164	0.0112	0.484	1	0.517
CD4+IL7R+	STK38	0.00164	0.0112	0.498	0.75	0.259
CD4+IL7R+	RPSA	0.00169	0.0114	0.525	1	0.914
CD4+IL7R+	METTL22	0.0017	0.0115	0.309	0.25	0.017
CD4+IL7R+	PDK2	0.0017	0.0115	0.264	0.25	0.017
CD4+IL7R+	RNF138	0.00172	0.0116	0.304	0.667	0.172
CD4+IL7R+	TNFAIP8	0.00175	0.0117	0.399	0.75	0.259
CD4+IL7R+	RPUSD3	0.0018	0.012	0.273	0.417	0.069
CD4+IL7R+	ATP5MG	0.00186	0.0123	0.393	1	0.845
CD4+IL7R+	KRTCAP3	0.00191	0.0125	0.276	0.167	0
CD4+IL7R+	NRL	0.00191	0.0125	0.274	0.167	0
CD4+IL7R+	NCMAP-DT	0.00191	0.0125	0.26	0.167	0
CD4+IL7R+	XCL1	0.00193	0.0126	-1.61	0	0.517
CD4+IL7R+	PAK1IP1	0.00194	0.0127	0.273	0.25	0.017
CD4+IL7R+	RHOF	0.00197	0.0128	-0.917	0.333	0.759
CD4+IL7R+	SOX4	0.00197	0.0128	1.18	0.75	0.345
CD4+IL7R+	EIF3E	0.00203	0.0131	0.526	1	0.793
CD4+IL7R+	PCF11	0.00204	0.0131	0.27	0.833	0.293
CD4+IL7R+	ALOX5AP	0.00209	0.0134	-1.3	0.583	0.759
CD4+IL7R+	MPHOSPH10	0.00213	0.0136	0.283	0.583	0.155
CD4+IL7R+	GNB5	0.00215	0.0138	0.342	0.333	0.052
CD4+IL7R+	SEPTIN1	0.00228	0.0145	0.683	0.917	0.397
CD4+IL7R+	RNF20	0.00228	0.0145	0.326	0.583	0.155
CD4+IL7R+	RUNX1	0.00229	0.0145	0.257	0.5	0.103
CD4+IL7R+	DCAF1	0.00231	0.0145	0.401	0.417	0.086
CD4+IL7R+	ZNF720	0.00231	0.0145	0.336	0.417	0.086
CD4+IL7R+	TSPAN14	0.00234	0.0146	0.344	0.5	0.121
CD4+IL7R+	CHD7	0.00234	0.0146	0.323	0.5	0.121
CD4+IL7R+	ZNF138	0.00238	0.0148	0.346	0.333	0.052
CD4+IL7R+	CMC1	0.00243	0.015	-1.42	0.333	0.69
CD4+IL7R+	RPLP1	0.00244	0.015	0.39	1	1
CD4+IL7R+	RPS15	0.00244	0.015	0.381	1	1
CD4+IL7R+	RPL27A	0.00244	0.015	0.374	1	1
CD4+IL7R+	GZMH	0.00249	0.0153	-1.08	0	0.5
CD4+IL7R+	REL	0.00254	0.0155	-1.18	0.917	0.862
CD4+IL7R+	ATP1A1	0.00255	0.0155	0.298	0.917	0.397
CD4+IL7R+	WNK1	0.00257	0.0155	0.392	0.833	0.345
CD4+IL7R+	HDAC7	0.00257	0.0155	0.592	0.583	0.207
CD4+IL7R+	LCP2	0.00257	0.0155	0.3	0.667	0.19
CD4+IL7R+	SMPD1	0.00263	0.0158	0.411	0.333	0.052
CD4+IL7R+	CDC25B	0.00268	0.016	0.404	0.583	0.19
CD4+IL7R+	SREK1IP1	0.00269	0.016	0.482	0.75	0.293
CD4+IL7R+	CDKN2D	0.00269	0.016	0.488	0.75	0.259
CD4+IL7R+	PTGER2	0.0027	0.016	0.389	0.5	0.138
CD4+IL7R+	C12orf57	0.00274	0.0162	0.616	0.833	0.397
CD4+IL7R+	IPCEF1	0.00276	0.0163	0.386	0.583	0.172
CD4+IL7R+	TGFB1	0.00284	0.0167	-1.13	1	0.931
CD4+IL7R+	CD55	0.00285	0.0167	0.576	1	0.552
CD4+IL7R+	PIK3IP1	0.00285	0.0167	0.43	0.833	0.31
CD4+IL7R+	PRKAR1B	0.0029	0.0169	0.332	0.333	0.052
CD4+IL7R+	BOLA3	0.00293	0.0171	0.256	0.5	0.121
CD4+IL7R+	USP3	0.00295	0.0171	0.408	0.75	0.276
CD4+IL7R+	NBDY	0.00313	0.0181	0.256	0.833	0.328
CD4+IL7R+	CACNA2D4	0.00319	0.0184	0.323	0.333	0.052
CD4+IL7R+	CEP19	0.00319	0.0184	0.321	0.333	0.052
CD4+IL7R+	TRDC	0.0032	0.0184	-1.38	0	0.483
CD4+IL7R+	CDC42SE1	0.00321	0.0184	-0.859	0.5	0.793
CD4+IL7R+	ABRACL	0.00336	0.0192	0.462	0.917	0.466
CD4+IL7R+	RPL23	0.00348	0.0198	0.609	1	0.948
CD4+IL7R+	AC093157.1	0.00352	0.02	0.292	0.333	0.052
CD4+IL7R+	SLC16A3	0.00358	0.0203	-0.901	0.333	0.672
CD4+IL7R+	LCP1	0.00362	0.0204	-0.789	0.75	0.897
CD4+IL7R+	CCDC18-AS1	0.00372	0.0209	0.484	0.583	0.19
CD4+IL7R+	OAZ1	0.00375	0.021	-0.6	0.917	0.948
CD4+IL7R+	ETFRF1	0.00381	0.0213	0.313	0.417	0.086
CD4+IL7R+	AP3M2	0.00387	0.0215	0.432	0.5	0.138
CD4+IL7R+	C19orf38	0.00387	0.0215	0.306	0.333	0.052
CD4+IL7R+	LGALS1	0.00393	0.0218	-1.57	0.083	0.569
CD4+IL7R+	THEM4	0.00396	0.0219	0.417	0.583	0.155
CD4+IL7R+	GSTP1	0.00398	0.022	-1.2	0.5	0.707
CD4+IL7R+	APMAP	0.004	0.022	-0.93	0.25	0.621
CD4+IL7R+	CD99	0.00402	0.0221	-0.869	0.583	0.776
CD4+IL7R+	RASGRP1	0.00403	0.0221	0.424	0.75	0.293
CD4+IL7R+	SOCS3	0.00406	0.0222	0.557	0.583	0.224
CD4+IL7R+	IFITM2	0.00413	0.0225	-0.749	0.917	0.914
CD4+IL7R+	UNC119	0.00415	0.0225	0.281	0.5	0.138
CD4+IL7R+	MATK	0.00418	0.0226	-0.983	0.5	0.707
CD4+IL7R+	SLC25A46	0.00445	0.024	0.255	0.5	0.138
CD4+IL7R+	SNHG29	0.00448	0.0241	0.571	1	0.741
CD4+IL7R+	THOC7	0.00457	0.0246	0.424	0.667	0.224
CD4+IL7R+	ANKHD1	0.00462	0.0247	0.458	0.75	0.345
CD4+IL7R+	GIMAP4	0.00478	0.0254	0.433	0.75	0.293
CD4+IL7R+	CCDC130	0.00478	0.0254	0.275	0.5	0.138
CD4+IL7R+	MRPS16	0.00481	0.0255	0.579	0.583	0.19
CD4+IL7R+	MRPS31	0.00485	0.0257	0.38	0.417	0.103
CD4+IL7R+	CEMIP2	0.00487	0.0257	-1.2	0.417	0.672
CD4+IL7R+	PTMA	0.00491	0.0259	-0.444	1	1
CD4+IL7R+	SARAF	0.005	0.0262	0.608	0.917	0.879
CD4+IL7R+	STAT4	0.005	0.0262	-0.902	0.083	0.586
CD4+IL7R+	RILPL2	0.00512	0.0268	0.496	0.5	0.138
CD4+IL7R+	ANXA2	0.00519	0.0269	-1.06	0	0.448
CD4+IL7R+	ITM2C	0.00519	0.0269	-1.34	0	0.448
CD4+IL7R+	GZMK	0.00519	0.0269	-1.51	0	0.448
CD4+IL7R+	RERE	0.00534	0.0276	0.308	0.583	0.172
CD4+IL7R+	RPL15	0.00541	0.0278	0.295	1	0.983
CD4+IL7R+	EIF4A1	0.00541	0.0278	-0.624	1	0.983
CD4+IL7R+	SART1	0.00548	0.0281	0.315	0.5	0.138
CD4+IL7R+	SKIL	0.00556	0.0285	-0.818	0.5	0.741
CD4+IL7R+	ROCK2	0.00563	0.0287	0.375	0.5	0.155
CD4+IL7R+	FYN	0.00589	0.03	-0.738	0.75	0.81
CD4+IL7R+	RPL10	0.00595	0.0302	0.349	1	1
CD4+IL7R+	GMFG	0.00599	0.0303	0.408	1	0.741
CD4+IL7R+	SLBP	0.00613	0.031	0.259	0.833	0.276
CD4+IL7R+	CALHM6	0.00614	0.031	0.341	0.417	0.086
CD4+IL7R+	RGS19	0.00622	0.0311	0.376	0.583	0.207
CD4+IL7R+	TAF3	0.00622	0.0311	0.267	0.667	0.19
CD4+IL7R+	EIF4B	0.00623	0.0311	0.448	0.917	0.569
CD4+IL7R+	CTCF	0.00625	0.0312	0.612	0.667	0.276
CD4+IL7R+	RHOC	0.00634	0.0315	-0.782	0.083	0.5
CD4+IL7R+	CAB39	0.00652	0.0324	0.499	0.667	0.224
CD4+IL7R+	KLRC2	0.00656	0.0324	-0.845	0	0.431
CD4+IL7R+	TNFRSF18	0.00656	0.0324	-0.89	0	0.431
CD4+IL7R+	FKBP11	0.00668	0.0328	-0.842	0.083	0.5
CD4+IL7R+	CEBPD	0.00668	0.0328	-0.986	0.083	0.5
CD4+IL7R+	PDIA3	0.0067	0.0329	-0.973	0.667	0.759
CD4+IL7R+	RFLNB	0.00672	0.0329	0.434	0.5	0.138
CD4+IL7R+	DPP4	0.00684	0.0331	0.299	0.25	0.034
CD4+IL7R+	UBC	0.00686	0.0331	-0.584	1	0.966
CD4+IL7R+	H3F3B	0.00686	0.0331	-0.499	1	0.983
CD4+IL7R+	HSP90AA1	0.00686	0.0331	-1.17	1	0.983
CD4+IL7R+	NSA2	0.00686	0.0331	0.475	0.917	0.586
CD4+IL7R+	MARCH9	0.00706	0.0338	0.386	0.333	0.069
CD4+IL7R+	GSTZ1	0.00706	0.0338	0.31	0.333	0.069
CD4+IL7R+	SNHG25	0.00707	0.0338	0.435	0.417	0.103
CD4+IL7R+	DEXI	0.00707	0.0338	0.314	0.417	0.103
CD4+IL7R+	AP1M1	0.00719	0.0343	0.3	0.5	0.138
CD4+IL7R+	SH3KBP1	0.00721	0.0344	0.365	1	0.483
CD4+IL7R+	PDE3B	0.00739	0.0351	0.441	0.667	0.241
CD4+IL7R+	TNFSF14	0.00741	0.0351	-1.16	0.083	0.5
CD4+IL7R+	ADGRE5	0.00751	0.0354	-0.758	1	0.897
CD4+IL7R+	TMSB10	0.00753	0.0354	0.371	1	1
CD4+IL7R+	MT-CO2	0.00753	0.0354	-0.424	0.917	1
CD4+IL7R+	IMPA1	0.00769	0.0361	0.277	0.333	0.069
CD4+IL7R+	KPNA2	0.008	0.0375	0.353	0.833	0.345
CD4+IL7R+	ARPC5	0.00809	0.0378	0.413	1	0.586
CD4+IL7R+	B3GNT7	0.00824	0.0383	-0.826	0	0.414
CD4+IL7R+	LAT2	0.00824	0.0383	-0.831	0	0.414
CD4+IL7R+	TFAM	0.00827	0.0384	0.321	0.667	0.241
CD4+IL7R+	PRMT5	0.00841	0.039	0.301	0.25	0.034
CD4+IL7R+	PLEKHO1	0.0087	0.0402	-0.731	0.167	0.569
CD4+IL7R+	ADI1	0.00882	0.0406	0.375	0.583	0.224
CD4+IL7R+	SMC4	0.00886	0.0406	0.447	0.833	0.345
CD4+IL7R+	ATIC	0.00888	0.0406	0.321	0.583	0.19
CD4+IL7R+	CAT	0.00888	0.0406	0.314	0.583	0.19
CD4+IL7R+	PARP1	0.00898	0.041	0.402	0.833	0.362
CD4+IL7R+	N4BP2L2	0.00904	0.0411	-0.497	0.833	0.948
CD4+IL7R+	MT-ND4	0.00905	0.0411	-0.492	0.917	1
CD4+IL7R+	PEX6	0.00908	0.0412	0.284	0.333	0.069
CD4+IL7R+	OLFM2	0.00932	0.0419	0.421	0.25	0.034
CD4+IL7R+	MYLPF	0.00932	0.0419	0.331	0.25	0.034
CD4+IL7R+	ABHD13	0.00932	0.0419	0.302	0.25	0.034
CD4+IL7R+	ILF3-DT	0.00933	0.0419	0.416	0.583	0.224
CD4+IL7R+	MGAT4A	0.00936	0.042	0.311	0.5	0.138
CD4+IL7R+	ZNF430	0.00941	0.0421	0.273	0.583	0.207
CD4+IL7R+	PYHIN1	0.00957	0.0427	-0.71	0.167	0.534
CD4+IL7R+	NAP1L4	0.00983	0.0438	0.346	0.917	0.397
CD4+IL7R+	ALKBH7	0.00992	0.0441	0.305	0.833	0.362
CD4+IL7R+	LITAF	0.00995	0.0441	-0.993	0.75	0.741
CD4+IL7R+	OLA1	0.0101	0.0446	0.373	0.667	0.293
CD4+IL7R+	HIST1H2BN	0.0101	0.0448	0.277	0.417	0.103
CD4+IL7R+	ODF2L	0.0102	0.0448	0.506	0.75	0.328
CD4+IL7R+	RBM26	0.0103	0.0448	0.274	0.667	0.259
CD4+IL7R+	PDE4A	0.0103	0.0448	-0.793	0	0.397
CD4+IL7R+	FASLG	0.0103	0.0448	-0.869	0	0.397
CD4+IL7R+	HAVCR2	0.0103	0.0448	-0.875	0	0.397
CD4+IL7R+	OSGIN2	0.0103	0.0448	0.297	0.25	0.034
CD4+IL7R+	MTX1	0.0103	0.0448	0.285	0.25	0.034
CD4+IL7R+	MLXIP	0.0105	0.0456	0.252	0.583	0.172
CD4+IL7R+	PTGES3	0.0108	0.0465	-0.728	0.667	0.776
CD4+IL7R+	ABHD17A	0.0109	0.047	-0.858	0.667	0.724
CD4+IL7R+	ESD	0.0112	0.0482	0.294	0.75	0.276
CD4+IL7R+	IRF2BPL	0.0113	0.0484	-0.679	0.083	0.466
CD4+IL7R+	LMNA	0.0114	0.0488	-1.62	0.583	0.69
CD4+IL7R+	PYURF	0.0115	0.0491	0.384	0.583	0.241
CD4+IL7R+	THAP12	0.0117	0.0499	0.336	0.583	0.224
CD4+IL7R+	DANCR	0.0118	0.0504	0.543	0.583	0.207
CD4+IL7R+	ACP1	0.0119	0.0504	0.26	0.917	0.362
CD4+IL7R+	ARHGAP15	0.0119	0.0504	0.476	0.667	0.328
CD4+IL7R+	DOCK11	0.0119	0.0504	0.281	0.583	0.19
CD4+IL7R+	FAM177A1	0.012	0.0509	-1.16	0.583	0.759
CD4+IL7R+	PHIP	0.0121	0.0509	0.351	0.833	0.362
CD4+IL7R+	OSBPL8	0.0127	0.0533	0.364	0.833	0.362
CD4+IL7R+	SLC7A5	0.0127	0.0533	-1.1	0.167	0.517
CD4+IL7R+	WASHC3	0.0128	0.0533	0.306	0.5	0.172
CD4+IL7R+	TGFBR3	0.0128	0.0533	-0.709	0	0.379
CD4+IL7R+	MCTP2	0.0128	0.0533	-0.761	0	0.379
CD4+IL7R+	PLEK	0.0128	0.0533	-0.863	0	0.379
CD4+IL7R+	TMEM170A	0.0129	0.0536	0.279	0.5	0.155
CD4+IL7R+	KLF12	0.0136	0.0562	0.342	0.5	0.172
CD4+IL7R+	TAF10	0.0136	0.0562	0.324	0.917	0.431
CD4+IL7R+	BHLHE40	0.0136	0.0562	-0.953	0.25	0.569
CD4+IL7R+	C1orf21	0.0137	0.0566	-0.643	0.083	0.466
CD4+IL7R+	HSPA1A	0.0138	0.0568	-1.95	0.083	0.448
CD4+IL7R+	TOMM7	0.014	0.0573	0.346	1	0.828
CD4+IL7R+	NEAT1	0.014	0.0574	-0.915	0.75	0.897
CD4+IL7R+	NFKB1	0.014	0.0574	-1.05	0.667	0.776
CD4+IL7R+	GRASP	0.0143	0.0583	-1.1	0.333	0.638
CD4+IL7R+	PTEN	0.0145	0.0588	0.361	0.667	0.293
CD4+IL7R+	TRMT13	0.0147	0.0597	0.274	0.333	0.069
CD4+IL7R+	HSP90AB1	0.0147	0.0597	-0.907	1	0.983
CD4+IL7R+	ITGB2	0.0148	0.0599	-0.721	0.75	0.845
CD4+IL7R+	PRKAR1A	0.015	0.0607	-0.679	0.417	0.655
CD4+IL7R+	CYSLTR1	0.0155	0.0623	0.277	0.417	0.121
CD4+IL7R+	RHBDD2	0.0155	0.0623	0.255	0.417	0.121
CD4+IL7R+	SLC25A3	0.0156	0.0628	-0.486	0.75	0.914
CD4+IL7R+	RALGDS	0.0158	0.0629	-0.658	0	0.362
CD4+IL7R+	PHLDA1	0.0158	0.0629	-0.868	0	0.362
CD4+IL7R+	KLRC3	0.0158	0.0629	-0.875	0	0.362
CD4+IL7R+	GPR35	0.0158	0.0629	-0.937	0	0.362
CD4+IL7R+	CCL3	0.0158	0.0629	-2.33	0	0.362
CD4+IL7R+	GAS5	0.0165	0.0651	0.353	0.917	0.741
CD4+IL7R+	HDHD5	0.0165	0.0651	0.272	0.333	0.086
CD4+IL7R+	CSNK1G3	0.0165	0.0651	0.362	0.583	0.207
CD4+IL7R+	CYFIP2	0.0165	0.0652	0.311	0.75	0.345
CD4+IL7R+	VIM	0.0168	0.0659	-1.09	1	0.948
CD4+IL7R+	WIPF1	0.0169	0.0665	-0.728	0.583	0.69
CD4+IL7R+	SP110	0.0174	0.0678	0.63	0.583	0.276
CD4+IL7R+	ODC1	0.0174	0.0678	0.267	0.667	0.259
CD4+IL7R+	PDIA6	0.0174	0.0678	-0.764	0.333	0.621
CD4+IL7R+	ENSA	0.0174	0.0678	-0.736	0.5	0.69
CD4+IL7R+	POLR2L	0.0177	0.0687	-0.65	0.75	0.793
CD4+IL7R+	ACTN4	0.0179	0.0694	-0.727	0.417	0.638
CD4+IL7R+	TMA7	0.0181	0.0701	0.359	1	0.845
CD4+IL7R+	WAC-AS1	0.0182	0.0702	0.273	0.5	0.172
CD4+IL7R+	TNFRSF14	0.0184	0.0708	0.267	0.667	0.241
CD4+IL7R+	DR1	0.0185	0.0708	-0.649	0.167	0.5
CD4+IL7R+	TMEM243	0.0185	0.0708	0.404	0.667	0.328
CD4+IL7R+	MFAP5	0.0185	0.0708	-0.272	0.333	0.069
CD4+IL7R+	SOCS1	0.0185	0.0708	0.278	0.833	0.379
CD4+IL7R+	CHST12	0.0185	0.0708	-0.585	0.083	0.431
CD4+IL7R+	MTIF3	0.0188	0.0717	0.388	0.417	0.121
CD4+IL7R+	SNHG15	0.019	0.0723	0.323	0.583	0.224
CD4+IL7R+	EIF3H	0.0192	0.0726	0.308	1	0.655
CD4+IL7R+	ELK3	0.0192	0.0726	0.267	0.5	0.172
CD4+IL7R+	TRAF3IP3	0.0193	0.0726	0.391	0.75	0.448
CD4+IL7R+	ZNF721	0.0195	0.0726	0.309	0.583	0.241
CD4+IL7R+	PCNX4	0.0195	0.0726	-0.58	0	0.345
CD4+IL7R+	CCPG1	0.0195	0.0726	-0.591	0	0.345
CD4+IL7R+	ATP2B4	0.0195	0.0726	-0.62	0	0.345
CD4+IL7R+	KLRF1	0.0195	0.0726	-0.817	0	0.345
CD4+IL7R+	FCGR3A	0.0195	0.0726	-1.01	0	0.345
CD4+IL7R+	GNLY	0.0195	0.0726	-2.85	0	0.345
CD4+IL7R+	RAB8B	0.0195	0.0726	-0.879	0.417	0.672
CD4+IL7R+	NSD3	0.0195	0.0726	0.364	0.917	0.534
CD4+IL7R+	CXCL2	0.0197	0.0731	0.386	0.167	0.017
CD4+IL7R+	ABCD1	0.0197	0.0731	0.298	0.167	0.017
CD4+IL7R+	TLN1	0.0198	0.0731	-0.585	0.75	0.759
CD4+IL7R+	IRF3	0.0199	0.0734	0.314	0.583	0.259
CD4+IL7R+	SRP14	0.0202	0.0744	-0.387	0.917	0.914
CD4+IL7R+	PJA2	0.0202	0.0745	-0.531	0.167	0.5
CD4+IL7R+	BZW2	0.0204	0.075	0.307	0.667	0.293
CD4+IL7R+	ZNF891	0.0208	0.0764	0.266	0.25	0.052
CD4+IL7R+	LY6E	0.021	0.0767	-0.658	0.5	0.707
CD4+IL7R+	R3HDM2	0.0215	0.0784	0.251	0.5	0.172
CD4+IL7R+	NCL	0.0215	0.0784	-0.568	1	0.948
CD4+IL7R+	CCR6	0.0222	0.0806	0.799	0.167	0.017
CD4+IL7R+	HIPK1-AS1	0.0222	0.0806	0.402	0.167	0.017
CD4+IL7R+	COX4I1	0.0224	0.0812	0.331	1	0.914
CD4+IL7R+	JMJD6	0.0225	0.0812	-0.909	0.083	0.431
CD4+IL7R+	CD69	0.0227	0.0818	0.67	0.917	0.707
CD4+IL7R+	REXO1	0.0227	0.0818	0.325	0.25	0.052
CD4+IL7R+	AOAH	0.0231	0.0831	-0.796	0.167	0.483
CD4+IL7R+	DUT	0.0232	0.0831	0.281	0.75	0.379
CD4+IL7R+	PDCD6	0.0232	0.0831	0.279	0.75	0.328
CD4+IL7R+	AHI1	0.0236	0.0842	-0.652	0.083	0.414
CD4+IL7R+	GALNT11	0.0236	0.0842	-0.703	0.083	0.414
CD4+IL7R+	SRP19	0.0236	0.0842	-0.668	0.25	0.534
CD4+IL7R+	BCL9L	0.0239	0.0845	0.326	0.583	0.241
CD4+IL7R+	SLC1A5	0.0239	0.0845	-0.539	0	0.328
CD4+IL7R+	TNRC6A	0.0239	0.0845	-0.59	0	0.328
CD4+IL7R+	ICAM1	0.0239	0.0845	-0.725	0	0.328
CD4+IL7R+	IRF8	0.0239	0.0845	-0.754	0	0.328
CD4+IL7R+	TPP2	0.0242	0.0854	0.389	0.75	0.379
CD4+IL7R+	DNAJB9	0.0243	0.0854	0.292	0.583	0.259
CD4+IL7R+	GYPC	0.0243	0.0854	0.334	1	0.707
CD4+IL7R+	LARP1	0.0248	0.0872	0.281	0.667	0.345
CD4+IL7R+	SESN3	0.025	0.0877	0.356	0.333	0.103
CD4+IL7R+	LFNG	0.0253	0.0883	-0.772	0.167	0.483
CD4+IL7R+	CD47	0.0253	0.0883	0.337	0.833	0.483
CD4+IL7R+	ZC3H12A	0.0253	0.0883	-0.79	0.167	0.5
CD4+IL7R+	AKAP13	0.0259	0.0901	-0.749	0.833	0.81
CD4+IL7R+	NOLC1	0.026	0.0902	0.323	0.5	0.19
CD4+IL7R+	NARF	0.0262	0.0907	-0.658	0.25	0.552
CD4+IL7R+	PLK3	0.0263	0.0911	0.319	0.5	0.207
CD4+IL7R+	MYCBP2	0.0264	0.0912	0.37	0.833	0.483
CD4+IL7R+	MMGT1	0.0268	0.0924	0.258	0.25	0.052
CD4+IL7R+	CNN2	0.027	0.0929	0.406	0.75	0.362
CD4+IL7R+	TSTA3	0.0272	0.0935	0.494	0.417	0.155
CD4+IL7R+	SSBP4	0.0273	0.0937	-0.757	0.5	0.638
CD4+IL7R+	CIRBP	0.0274	0.0938	-0.598	0.667	0.776
CD4+IL7R+	STX5	0.0274	0.0938	-0.595	0.167	0.466
CD4+IL7R+	MARCKSL1	0.0287	0.0979	0.254	0.75	0.345
CD4+IL7R+	APRT	0.0289	0.0985	0.331	0.917	0.638
CD4+IL7R+	RDX	0.0292	0.0987	-0.436	0	0.31
CD4+IL7R+	CXXC5	0.0292	0.0987	-0.484	0	0.31
CD4+IL7R+	HIST1H1E	0.0292	0.0987	-0.507	0	0.31
CD4+IL7R+	FAM43A	0.0292	0.0987	-0.522	0	0.31
CD4+IL7R+	ANTKMT	0.0292	0.0987	-0.606	0	0.31
CD4+IL7R+	MICOS10	0.0297	0.0998	0.303	0.917	0.517
CD4+IL7R+	CD3D	0.0297	0.0998	0.332	0.917	0.534
CD4+IL7R+	HNRNPA3	0.0297	0.0998	-0.506	1	0.914

## Sheet: B cells
cluster	gene	p_val	p.adj	avg_logFC	pct.1	pct.2
CD38+IGLC1+	TCL1A	7.34e-26	5.08e-23	1.35	0.958	0.402
CD38+IGLC1+	NSMCE1	1.93e-24	6.69e-22	1.56	0.874	0.38
CD38+IGLC1+	ACSM3	9.06e-23	2.09e-20	1.47	0.705	0.163
CD38+IGLC1+	CCDC112	8.95e-22	1.55e-19	1.13	0.663	0.136
CD38+IGLC1+	IGLC1	3.55e-20	4.92e-18	0.978	0.905	0.364
CD38+IGLC1+	PCDH9	3.29e-18	3.8e-16	1.06	0.916	0.495
CD38+IGLC1+	DNTT	2.52e-16	2.49e-14	-1.98	0.011	0.511
CD38+IGLC1+	BCL7A	6.34e-16	5.49e-14	0.918	0.916	0.641
CD38+IGLC1+	CDHR3	1.04e-15	8.02e-14	0.867	0.411	0.038
CD38+IGLC1+	CCDC191	4.28e-15	2.97e-13	1.02	0.695	0.228
CD38+IGLC1+	MEF2C	5.62e-15	3.54e-13	-1.04	0.421	0.799
CD38+IGLC1+	IGHM	2.35e-14	1.36e-12	0.703	0.989	0.924
CD38+IGLC1+	BEST3	3.1e-14	1.65e-12	0.887	0.516	0.114
CD38+IGLC1+	CDC25B	5.42e-13	2.68e-11	1.09	0.547	0.185
CD38+IGLC1+	CD99	7.43e-13	3.43e-11	-1.21	0.389	0.739
CD38+IGLC1+	RUBCNL	8.63e-13	3.74e-11	0.733	0.684	0.283
CD38+IGLC1+	GAPDH	9.39e-13	3.83e-11	-0.894	0.568	0.87
CD38+IGLC1+	NIBAN3	1.04e-12	4.02e-11	0.635	0.937	0.668
CD38+IGLC1+	CD79B	1.48e-12	5.38e-11	0.564	1	0.957
CD38+IGLC1+	SOCS2	2.95e-12	1.02e-10	-0.909	0.042	0.451
CD38+IGLC1+	LINC01013	5.82e-12	1.92e-10	-1.16	0.063	0.478
CD38+IGLC1+	CD38	3.28e-11	1.03e-09	0.734	0.874	0.712
CD38+IGLC1+	LINC00472	5.36e-11	1.62e-09	0.917	0.347	0.054
CD38+IGLC1+	STIM2	1.26e-10	3.62e-09	0.775	0.737	0.457
CD38+IGLC1+	AFF3	1.88e-10	5.21e-09	0.691	0.895	0.739
CD38+IGLC1+	LHPP	5.24e-10	1.4e-08	1.01	0.526	0.223
CD38+IGLC1+	CALM1	5.67e-10	1.45e-08	-0.517	0.737	0.94
CD38+IGLC1+	APBB2	6.4e-10	1.58e-08	0.69	0.505	0.174
CD38+IGLC1+	C16orf74	6.69e-10	1.6e-08	0.632	0.621	0.272
CD38+IGLC1+	TNFRSF17	7.91e-10	1.83e-08	0.695	0.305	0.049
CD38+IGLC1+	KLHL14	9.15e-10	2.04e-08	0.552	0.379	0.087
CD38+IGLC1+	VAMP5	1.04e-09	2.25e-08	-0.511	0.032	0.364
CD38+IGLC1+	SNHG7	1.5e-09	3.15e-08	0.498	0.937	0.853
CD38+IGLC1+	IRF4	1.55e-09	3.15e-08	0.647	0.579	0.261
CD38+IGLC1+	BACH2	1.72e-09	3.41e-08	0.67	0.884	0.679
CD38+IGLC1+	AMN	2.14e-09	4.12e-08	1.13	0.432	0.136
CD38+IGLC1+	EGFL7	2.93e-09	5.5e-08	-0.838	0.074	0.402
CD38+IGLC1+	RNF13	3.53e-09	6.44e-08	0.681	0.6	0.304
CD38+IGLC1+	C5orf56	5e-09	8.88e-08	-0.785	0.126	0.462
CD38+IGLC1+	SYK	8.04e-09	1.39e-07	0.607	0.726	0.484
CD38+IGLC1+	FCRLA	1.03e-08	1.74e-07	0.597	0.705	0.342
CD38+IGLC1+	HRK	1.12e-08	1.83e-07	0.66	0.537	0.228
CD38+IGLC1+	TLE5	1.14e-08	1.83e-07	0.549	0.968	0.924
CD38+IGLC1+	GBP4	1.22e-08	1.91e-07	-0.814	0.105	0.424
CD38+IGLC1+	AIF1	1.24e-08	1.91e-07	-0.7	0.2	0.554
CD38+IGLC1+	LTB	1.35e-08	2.04e-07	-0.948	0.358	0.69
CD38+IGLC1+	ATP8A1	1.56e-08	2.3e-07	0.649	0.495	0.207
CD38+IGLC1+	H2AFY	1.89e-08	2.72e-07	-0.751	0.568	0.815
CD38+IGLC1+	LINC01781	2.4e-08	3.39e-07	1.03	0.453	0.179
CD38+IGLC1+	ABHD15	2.62e-08	3.63e-07	0.631	0.505	0.212
CD38+IGLC1+	SYNGR1	3.12e-08	4.22e-07	-0.597	0.095	0.391
CD38+IGLC1+	RCSD1	3.16e-08	4.22e-07	0.422	1	0.897
CD38+IGLC1+	BTG1	3.6e-08	4.71e-07	0.446	1	0.967
CD38+IGLC1+	CCDC69	3.88e-08	4.99e-07	0.518	0.632	0.342
CD38+IGLC1+	LST1	4.21e-08	5.3e-07	-0.782	0.105	0.413
CD38+IGLC1+	LINC02227	5.66e-08	7.01e-07	0.541	0.4	0.13
CD38+IGLC1+	BMP3	6.15e-08	7.48e-07	0.451	0.242	0.033
CD38+IGLC1+	RTN3	6.41e-08	7.66e-07	-0.44	0.189	0.516
CD38+IGLC1+	LDLRAD4	7.16e-08	8.41e-07	0.631	0.758	0.554
CD38+IGLC1+	SERINC5	7.37e-08	8.51e-07	-0.542	0.074	0.37
CD38+IGLC1+	ERG	8.19e-08	9.31e-07	-0.537	0.021	0.288
CD38+IGLC1+	ELK3	8.57e-08	9.58e-07	-0.732	0.189	0.505
CD38+IGLC1+	DDX54	1.03e-07	1.13e-06	0.697	0.674	0.44
CD38+IGLC1+	PLEKHA2	1.06e-07	1.15e-06	0.503	0.632	0.315
CD38+IGLC1+	ADA	1.1e-07	1.18e-06	-0.685	0.158	0.44
CD38+IGLC1+	YPEL5	1.17e-07	1.23e-06	0.449	0.905	0.712
CD38+IGLC1+	PPP2R3B	1.19e-07	1.23e-06	0.688	0.642	0.418
CD38+IGLC1+	ORAI2	1.45e-07	1.48e-06	0.712	0.611	0.348
CD38+IGLC1+	IGLC2	1.47e-07	1.48e-06	0.45	0.684	0.337
CD38+IGLC1+	PCNA	1.55e-07	1.53e-06	-0.786	0.137	0.424
CD38+IGLC1+	MME	1.65e-07	1.61e-06	0.632	0.758	0.533
CD38+IGLC1+	YBX3	1.93e-07	1.85e-06	0.503	0.979	0.967
CD38+IGLC1+	RHBDF2	2.05e-07	1.94e-06	0.567	0.474	0.196
CD38+IGLC1+	GNG11	2.11e-07	1.98e-06	-0.7	0.179	0.495
CD38+IGLC1+	LIMD2	2.56e-07	2.36e-06	0.493	0.958	0.842
CD38+IGLC1+	AC005332.7	3.11e-07	2.84e-06	0.512	0.368	0.125
CD38+IGLC1+	LCN6	3.44e-07	3.09e-06	-0.604	0.053	0.315
CD38+IGLC1+	TCL6	3.66e-07	3.24e-06	0.504	0.516	0.234
CD38+IGLC1+	LAMP5	3.7e-07	3.24e-06	0.482	0.221	0.033
CD38+IGLC1+	PLCB1	4e-07	3.46e-06	-0.321	0.011	0.25
CD38+IGLC1+	LINC01226	4.24e-07	3.63e-06	0.371	0.305	0.076
CD38+IGLC1+	GSN	4.54e-07	3.84e-06	-0.541	0.084	0.359
CD38+IGLC1+	ERP29	4.72e-07	3.94e-06	0.413	0.968	0.88
CD38+IGLC1+	TCF7L2	5.63e-07	4.65e-06	-0.391	0.063	0.342
CD38+IGLC1+	STX7	5.83e-07	4.75e-06	0.547	0.768	0.571
CD38+IGLC1+	ZEB2	5.89e-07	4.75e-06	0.534	0.937	0.837
CD38+IGLC1+	NPY	6.06e-07	4.82e-06	-0.767	0.021	0.261
CD38+IGLC1+	CDC40	7.61e-07	5.99e-06	0.603	0.663	0.418
CD38+IGLC1+	C4orf3	9.28e-07	7.15e-06	0.386	0.853	0.755
CD38+IGLC1+	DEK	9.29e-07	7.15e-06	-0.709	0.453	0.679
CD38+IGLC1+	C7orf50	9.56e-07	7.24e-06	0.509	0.611	0.326
CD38+IGLC1+	OIP5-AS1	9.61e-07	7.24e-06	0.497	0.842	0.69
CD38+IGLC1+	CCNDBP1	1.07e-06	7.99e-06	0.434	0.674	0.435
CD38+IGLC1+	VIM	1.13e-06	8.31e-06	-0.534	0.621	0.87
CD38+IGLC1+	PPM1K	1.23e-06	8.99e-06	0.6	0.726	0.538
CD38+IGLC1+	PAG1	1.37e-06	9.91e-06	-0.582	0.326	0.614
CD38+IGLC1+	UHRF1	1.72e-06	1.23e-05	-0.668	0.116	0.386
CD38+IGLC1+	AL133467.1	2.15e-06	1.52e-05	0.649	0.337	0.125
CD38+IGLC1+	PDCD4	2.32e-06	1.62e-05	0.53	0.695	0.473
CD38+IGLC1+	NR4A1	2.56e-06	1.77e-05	-1.01	0.263	0.527
CD38+IGLC1+	RIMS3	2.63e-06	1.8e-05	0.419	0.232	0.049
CD38+IGLC1+	CD37	2.64e-06	1.8e-05	0.405	1	0.946
CD38+IGLC1+	CBX5	2.72e-06	1.83e-05	-0.492	0.337	0.598
CD38+IGLC1+	CDCA7L	3.01e-06	2.01e-05	-0.364	0.305	0.603
CD38+IGLC1+	SNRNP25	3.38e-06	2.23e-05	-0.376	0.126	0.38
CD38+IGLC1+	S1PR1	3.52e-06	2.3e-05	0.451	0.432	0.185
CD38+IGLC1+	MYL12A	3.99e-06	2.58e-05	0.359	0.937	0.864
CD38+IGLC1+	SKA2	4.55e-06	2.92e-05	-0.37	0.158	0.429
CD38+IGLC1+	CYTIP	4.68e-06	2.97e-05	0.468	0.653	0.429
CD38+IGLC1+	VOPP1	4.75e-06	2.97e-05	0.339	0.326	0.109
CD38+IGLC1+	ANP32B	4.75e-06	2.97e-05	-0.569	0.495	0.723
CD38+IGLC1+	VDR	4.87e-06	2.99e-05	0.415	0.189	0.033
CD38+IGLC1+	PKM	4.88e-06	2.99e-05	-0.414	0.389	0.69
CD38+IGLC1+	CYGB	4.93e-06	3e-05	-0.44	0.032	0.25
CD38+IGLC1+	VAMP8	5.1e-06	3.07e-05	0.382	0.811	0.685
CD38+IGLC1+	ARID1B	5.3e-06	3.17e-05	0.394	0.937	0.88
CD38+IGLC1+	AL713998.1	5.93e-06	3.51e-05	-1.16	0.137	0.391
CD38+IGLC1+	HMGA1	6.18e-06	3.62e-05	-0.473	0.453	0.734
CD38+IGLC1+	CYP46A1	6.21e-06	3.62e-05	0.28	0.126	0.005
CD38+IGLC1+	CSGALNACT1	6.33e-06	3.66e-05	-0.301	0.063	0.31
CD38+IGLC1+	CHD1	6.65e-06	3.81e-05	-0.475	0.389	0.668
CD38+IGLC1+	HMGB2	6.77e-06	3.84e-05	-0.871	0.558	0.728
CD38+IGLC1+	SYVN1	6.99e-06	3.94e-05	0.516	0.547	0.332
CD38+IGLC1+	CEBPD	7.18e-06	4.01e-05	0.806	0.368	0.152
CD38+IGLC1+	CRIP1	7.58e-06	4.2e-05	-0.683	0.389	0.636
CD38+IGLC1+	H2AFZ	7.72e-06	4.25e-05	-0.652	0.621	0.837
CD38+IGLC1+	MAP4K4	8.01e-06	4.37e-05	-0.367	0.347	0.63
CD38+IGLC1+	TRABD	8.11e-06	4.37e-05	0.407	0.874	0.777
CD38+IGLC1+	ATP6V1G1	8.13e-06	4.37e-05	0.347	0.937	0.935
CD38+IGLC1+	JUN	8.55e-06	4.56e-05	-0.842	0.337	0.63
CD38+IGLC1+	IKZF2	8.67e-06	4.59e-05	0.402	0.547	0.293
CD38+IGLC1+	SLC25A6	8.99e-06	4.72e-05	0.257	0.926	0.967
CD38+IGLC1+	KMT5A	9.98e-06	5.2e-05	-0.381	0.105	0.332
CD38+IGLC1+	KLF2	1e-05	5.2e-05	0.314	0.758	0.533
CD38+IGLC1+	CECR2	1.03e-05	5.29e-05	0.333	0.221	0.049
CD38+IGLC1+	LYN	1.04e-05	5.29e-05	0.407	0.611	0.359
CD38+IGLC1+	PPP1CA	1.06e-05	5.37e-05	0.348	0.863	0.717
CD38+IGLC1+	BIN1	1.1e-05	5.48e-05	-0.336	0.063	0.283
CD38+IGLC1+	BCL11A	1.1e-05	5.48e-05	-0.558	0.547	0.772
CD38+IGLC1+	TRAM1	1.12e-05	5.53e-05	0.49	0.789	0.658
CD38+IGLC1+	MYBL2	1.22e-05	5.99e-05	-0.409	0.179	0.44
CD38+IGLC1+	SIAH2	1.23e-05	5.99e-05	-0.451	0.358	0.625
CD38+IGLC1+	SRSF10	1.26e-05	6.1e-05	-0.431	0.537	0.734
CD38+IGLC1+	TSC22D3	1.3e-05	6.28e-05	-0.665	0.537	0.793
CD38+IGLC1+	PITPNM2	1.35e-05	6.44e-05	0.389	0.221	0.054
CD38+IGLC1+	DTX1	1.39e-05	6.57e-05	0.426	0.737	0.56
CD38+IGLC1+	NRIP1	1.41e-05	6.63e-05	-0.454	0.242	0.533
CD38+IGLC1+	VLDLR	1.49e-05	6.98e-05	0.379	0.189	0.038
CD38+IGLC1+	IGF2BP2	1.56e-05	7.25e-05	-0.4	0.053	0.261
CD38+IGLC1+	ZNF92	1.62e-05	7.48e-05	0.409	0.505	0.277
CD38+IGLC1+	SERHL2	1.63e-05	7.48e-05	0.27	0.242	0.065
CD38+IGLC1+	CDKN2D	1.65e-05	7.51e-05	0.315	0.853	0.636
CD38+IGLC1+	DNASE1L3	1.69e-05	7.61e-05	0.403	0.274	0.087
CD38+IGLC1+	CNOT6L	1.69e-05	7.61e-05	-0.43	0.242	0.522
CD38+IGLC1+	TYMS	1.72e-05	7.69e-05	-1.07	0.116	0.332
CD38+IGLC1+	C1QTNF4	1.74e-05	7.71e-05	-0.511	0.063	0.272
CD38+IGLC1+	DLL3	1.75e-05	7.74e-05	0.262	0.147	0.016
CD38+IGLC1+	TOPORS	1.77e-05	7.76e-05	-0.353	0.168	0.435
CD38+IGLC1+	WASF1	1.83e-05	7.98e-05	0.533	0.411	0.201
CD38+IGLC1+	NUDT1	1.85e-05	8.01e-05	-0.357	0.232	0.505
CD38+IGLC1+	TMSB4X	1.87e-05	8.04e-05	-0.27	1	1
CD38+IGLC1+	TSHR	1.88e-05	8.05e-05	0.261	0.116	0.005
CD38+IGLC1+	CFAP73	1.9e-05	8.08e-05	0.514	0.347	0.147
CD38+IGLC1+	NR4A2	2.03e-05	8.6e-05	-0.626	0.053	0.255
CD38+IGLC1+	DUT	2.05e-05	8.63e-05	-0.699	0.305	0.565
CD38+IGLC1+	CD27	2.08e-05	8.66e-05	-0.474	0.011	0.19
CD38+IGLC1+	UBE2T	2.14e-05	8.88e-05	-0.462	0.084	0.299
CD38+IGLC1+	ASF1B	2.3e-05	9.47e-05	-0.336	0.074	0.283
CD38+IGLC1+	RAD51AP1	2.59e-05	0.000106	-0.373	0.074	0.277
CD38+IGLC1+	DNAJB1	2.64e-05	0.000108	-0.483	0.189	0.446
CD38+IGLC1+	KLF6	2.77e-05	0.000112	-0.675	0.347	0.592
CD38+IGLC1+	AL132996.1	2.92e-05	0.000118	0.437	0.253	0.076
CD38+IGLC1+	NCF1	3e-05	0.00012	0.365	0.758	0.543
CD38+IGLC1+	SRSF2	3.03e-05	0.000121	-0.359	0.6	0.859
CD38+IGLC1+	BTK	3.26e-05	0.000129	0.422	0.674	0.505
CD38+IGLC1+	FEN1	3.33e-05	0.000131	-0.352	0.105	0.326
CD38+IGLC1+	AL035696.4	3.41e-05	0.000133	0.303	0.137	0.016
CD38+IGLC1+	CENPU	3.54e-05	0.000138	-0.451	0.147	0.353
CD38+IGLC1+	ARRB2	3.66e-05	0.000141	-0.264	0.095	0.326
CD38+IGLC1+	HMGN1	3.67e-05	0.000141	-0.267	0.863	0.962
CD38+IGLC1+	PABPC1	3.79e-05	0.000145	0.268	0.989	0.973
CD38+IGLC1+	CDKN1A	3.8e-05	0.000145	-0.375	0.063	0.272
CD38+IGLC1+	SMC2	3.88e-05	0.000147	-0.497	0.147	0.38
CD38+IGLC1+	TIFA	3.91e-05	0.000147	0.574	0.453	0.255
CD38+IGLC1+	HECA	4.06e-05	0.000152	-0.261	0.074	0.288
CD38+IGLC1+	LIG1	4.07e-05	0.000152	-0.281	0.074	0.277
CD38+IGLC1+	TGIF1	4.17e-05	0.000154	0.378	0.442	0.212
CD38+IGLC1+	CDT1	4.21e-05	0.000155	-0.495	0.116	0.321
CD38+IGLC1+	SORBS3	4.3e-05	0.000157	-0.323	0.053	0.255
CD38+IGLC1+	EIF1B	4.31e-05	0.000157	0.414	0.811	0.745
CD38+IGLC1+	SMIM24	4.41e-05	0.00016	0.411	0.263	0.087
CD38+IGLC1+	LRRFIP1	4.57e-05	0.000165	-0.41	0.6	0.864
CD38+IGLC1+	PXDN	4.72e-05	0.00017	-0.334	0.084	0.31
CD38+IGLC1+	NR6A1	4.88e-05	0.000174	0.274	0.147	0.022
CD38+IGLC1+	NIPSNAP3A	5e-05	0.000178	-0.314	0.074	0.272
CD38+IGLC1+	CNTLN	5.25e-05	0.000185	-0.348	0.074	0.272
CD38+IGLC1+	HCK	5.31e-05	0.000186	0.427	0.432	0.217
CD38+IGLC1+	ATP1B3	5.32e-05	0.000186	-0.355	0.505	0.728
CD38+IGLC1+	MTHFD2L	5.34e-05	0.000186	0.36	0.453	0.234
CD38+IGLC1+	TCF3	5.4e-05	0.000187	0.38	0.8	0.668
CD38+IGLC1+	CLSPN	5.51e-05	0.00019	-0.561	0.095	0.293
CD38+IGLC1+	CAND1	5.55e-05	0.00019	-0.31	0.211	0.451
CD38+IGLC1+	CENPW	5.7e-05	0.000194	-0.355	0.158	0.386
CD38+IGLC1+	PSMB9	6.04e-05	0.000205	-0.334	0.484	0.723
CD38+IGLC1+	MCM10	6.09e-05	0.000206	-0.267	0.042	0.228
CD38+IGLC1+	GNB5	6.28e-05	0.000211	-0.412	0.158	0.386
CD38+IGLC1+	TNFRSF1A	6.81e-05	0.000228	-0.337	0.032	0.207
CD38+IGLC1+	CD81	6.86e-05	0.000228	0.303	0.979	0.946
CD38+IGLC1+	ATG3	7.03e-05	0.000233	-0.288	0.168	0.413
CD38+IGLC1+	TMEM106C	7.28e-05	0.00024	-0.354	0.105	0.304
CD38+IGLC1+	EIF4A1	7.36e-05	0.000242	-0.3	0.726	0.875
CD38+IGLC1+	AGO2	7.42e-05	0.000243	-0.487	0.232	0.473
CD38+IGLC1+	CKS1B	7.53e-05	0.000245	-0.435	0.189	0.429
CD38+IGLC1+	CNOT9	7.7e-05	0.000246	-0.269	0.095	0.299
CD38+IGLC1+	CDK6	7.74e-05	0.000246	-0.568	0.505	0.679
CD38+IGLC1+	ARPC3	7.74e-05	0.000246	0.268	0.968	0.951
CD38+IGLC1+	NDUFB11	7.76e-05	0.000246	-0.322	0.579	0.788
CD38+IGLC1+	CD34	7.77e-05	0.000246	-0.421	0.053	0.234
CD38+IGLC1+	CDCA5	7.77e-05	0.000246	-0.268	0.053	0.239
CD38+IGLC1+	SLC9A7	8.09e-05	0.000255	0.463	0.368	0.185
CD38+IGLC1+	GAS7	8.28e-05	0.000259	0.504	0.411	0.223
CD38+IGLC1+	PPP1R14A	8.31e-05	0.000259	0.45	0.505	0.277
CD38+IGLC1+	MCM5	8.49e-05	0.000263	-0.451	0.147	0.359
CD38+IGLC1+	NCAPG	8.49e-05	0.000263	-0.309	0.063	0.255
CD38+IGLC1+	SOX4	8.87e-05	0.000273	0.348	0.979	0.929
CD38+IGLC1+	FANCI	8.97e-05	0.000274	-0.265	0.074	0.261
CD38+IGLC1+	H2AFX	8.98e-05	0.000274	-0.541	0.211	0.418
CD38+IGLC1+	TXNIP	9.09e-05	0.000276	0.563	0.758	0.603
CD38+IGLC1+	KRT10	9.24e-05	0.00028	0.299	0.758	0.587
CD38+IGLC1+	MAP3K20	9.36e-05	0.000281	-0.313	0.147	0.364
CD38+IGLC1+	KLF3	9.38e-05	0.000281	-0.398	0.168	0.413
CD38+IGLC1+	FOXO3	9.62e-05	0.000287	-0.259	0.074	0.277
CD38+IGLC1+	CXXC5	0.000109	0.000324	0.452	0.811	0.647
CD38+IGLC1+	PTGES3	0.00011	0.000326	-0.332	0.547	0.777
CD38+IGLC1+	ATAD5	0.000116	0.000342	-0.361	0.126	0.321
CD38+IGLC1+	ATAD2	0.000118	0.000348	-0.501	0.137	0.332
CD38+IGLC1+	PDE4D	0.000119	0.000348	0.373	0.516	0.315
CD38+IGLC1+	SMC6	0.000121	0.000351	-0.261	0.095	0.299
CD38+IGLC1+	ACTN4	0.000121	0.000351	-0.323	0.211	0.429
CD38+IGLC1+	FOS	0.000122	0.000353	-1.03	0.316	0.549
CD38+IGLC1+	ABCG2	0.000124	0.000358	-0.304	0.021	0.185
CD38+IGLC1+	PDE4B	0.00013	0.000372	-0.437	0.189	0.397
CD38+IGLC1+	VDAC1	0.000132	0.000376	0.35	0.768	0.685
CD38+IGLC1+	CARHSP1	0.000134	0.000382	-0.405	0.453	0.636
CD38+IGLC1+	FOSB	0.000138	0.00039	-0.573	0.242	0.473
CD38+IGLC1+	CEP57	0.00014	0.000394	-0.341	0.295	0.533
CD38+IGLC1+	TMEM38B	0.000144	0.000405	-0.277	0.042	0.212
CD38+IGLC1+	PPIG	0.000149	0.000414	-0.384	0.526	0.712
CD38+IGLC1+	SNHG5	0.000149	0.000414	0.341	0.821	0.793
CD38+IGLC1+	KANSL1L	0.000149	0.000414	0.337	0.358	0.168
CD38+IGLC1+	SYNE2	0.000153	0.000422	-0.543	0.147	0.348
CD38+IGLC1+	LINC02422	0.000158	0.000436	0.262	0.158	0.033
CD38+IGLC1+	FNBP1	0.000162	0.000444	-0.331	0.274	0.495
CD38+IGLC1+	BANK1	0.000163	0.000444	-0.362	0.295	0.5
CD38+IGLC1+	CERS2	0.000163	0.000444	-0.268	0.116	0.326
CD38+IGLC1+	AC002454.1	0.000164	0.000444	-0.371	0.095	0.277
CD38+IGLC1+	ADARB1	0.000171	0.000459	0.327	0.274	0.103
CD38+IGLC1+	ITM2B	0.000171	0.000459	-0.366	0.674	0.913
CD38+IGLC1+	PKN2	0.000172	0.00046	-0.36	0.284	0.527
CD38+IGLC1+	NFIA-AS2	0.000176	0.000468	-0.306	0	0.136
CD38+IGLC1+	YEATS4	0.000178	0.000472	-0.339	0.137	0.337
CD38+IGLC1+	GABPB1-AS1	0.000183	0.000483	0.523	0.737	0.652
CD38+IGLC1+	ZNF451	0.000184	0.000483	-0.28	0.189	0.408
CD38+IGLC1+	HELLS	0.000184	0.000483	-0.582	0.147	0.332
CD38+IGLC1+	N4BP2	0.000186	0.000486	-0.407	0.232	0.446
CD38+IGLC1+	ZNF106	0.000187	0.000488	0.414	0.589	0.418
CD38+IGLC1+	PCLAF	0.000193	0.0005	-0.762	0.158	0.348
CD38+IGLC1+	NCAPD3	0.000195	0.000502	-0.287	0.116	0.304
CD38+IGLC1+	WDR76	0.000195	0.000502	-0.26	0.074	0.255
CD38+IGLC1+	RNGTT	0.000196	0.000502	0.446	0.537	0.326
CD38+IGLC1+	DCAF12	0.000197	0.000502	0.477	0.421	0.239
CD38+IGLC1+	PLAC8	0.000197	0.000502	-0.335	0.253	0.5
CD38+IGLC1+	RRM2	0.000198	0.000502	-0.827	0.084	0.255
CD38+IGLC1+	RHOH	0.0002	0.000507	0.423	0.621	0.478
CD38+IGLC1+	CKLF	0.000203	0.00051	-0.323	0.105	0.293
CD38+IGLC1+	REXO2	0.000203	0.00051	0.786	0.495	0.321
CD38+IGLC1+	NEK7	0.000206	0.000515	-0.267	0.095	0.293
CD38+IGLC1+	KLF10	0.000218	0.000543	-0.298	0.063	0.239
CD38+IGLC1+	MZT2A	0.000219	0.000543	-0.297	0.221	0.457
CD38+IGLC1+	HIST1H4C	0.00022	0.000545	-1.4	0.589	0.739
CD38+IGLC1+	THUMPD1	0.000224	0.000551	0.564	0.558	0.386
CD38+IGLC1+	IVNS1ABP	0.000227	0.000558	-0.29	0.147	0.359
CD38+IGLC1+	IDH2	0.00023	0.000563	-0.398	0.4	0.587
CD38+IGLC1+	TFDP2	0.000231	0.000563	0.411	0.611	0.478
CD38+IGLC1+	STARD4-AS1	0.000235	0.000572	0.39	0.389	0.201
CD38+IGLC1+	RIPOR2	0.000239	0.000579	0.403	0.632	0.478
CD38+IGLC1+	LSM4	0.000242	0.000583	-0.363	0.295	0.533
CD38+IGLC1+	ADAM23	0.000246	0.000593	0.329	0.232	0.082
CD38+IGLC1+	LINC00996	0.000248	0.000596	0.276	0.105	0.011
CD38+IGLC1+	XBP1	0.000252	0.0006	-0.456	0.579	0.755
CD38+IGLC1+	WDFY2	0.000253	0.0006	-0.296	0.211	0.424
CD38+IGLC1+	SMC4	0.000253	0.0006	-0.616	0.295	0.495
CD38+IGLC1+	AEBP1	0.000254	0.0006	0.392	0.558	0.38
CD38+IGLC1+	C21orf58	0.000255	0.000602	-0.261	0.053	0.217
CD38+IGLC1+	ARIH1	0.000258	0.000606	-0.282	0.242	0.495
CD38+IGLC1+	SEPTIN6	0.000263	0.000617	0.275	0.905	0.891
CD38+IGLC1+	PECAM1	0.000264	0.000617	-0.313	0.053	0.223
CD38+IGLC1+	RHEB	0.000269	0.000623	-0.254	0.347	0.582
CD38+IGLC1+	SPC25	0.000269	0.000623	-0.258	0.042	0.201
CD38+IGLC1+	LINC02397	0.00027	0.000625	0.279	0.326	0.141
CD38+IGLC1+	MT-ND5	0.000273	0.000629	-0.307	0.705	0.908
CD38+IGLC1+	MCM3	0.000275	0.000631	-0.401	0.2	0.408
CD38+IGLC1+	AK1	0.000283	0.000647	-0.401	0.042	0.207
CD38+IGLC1+	HSPB1	0.000287	0.000653	-0.61	0.2	0.391
CD38+IGLC1+	GNAI3	0.000287	0.000653	-0.254	0.358	0.603
CD38+IGLC1+	DNAJC9	0.00029	0.000656	-0.338	0.158	0.359
CD38+IGLC1+	ORC6	0.000295	0.000665	-0.326	0.116	0.31
CD38+IGLC1+	ADD3	0.000297	0.000669	-0.33	0.347	0.598
CD38+IGLC1+	RAB22A	0.000311	0.000696	-0.254	0.116	0.304
CD38+IGLC1+	PDIA3	0.000312	0.000698	-0.287	0.537	0.766
CD38+IGLC1+	ARMH1	0.000319	0.00071	-0.274	0.105	0.299
CD38+IGLC1+	CENPK	0.00032	0.00071	-0.294	0.105	0.277
CD38+IGLC1+	MYADM	0.000321	0.00071	-0.421	0.6	0.793
CD38+IGLC1+	FHIT	0.000322	0.000712	-0.586	0.295	0.489
CD38+IGLC1+	SPCS2	0.000327	0.00072	-0.303	0.547	0.728
CD38+IGLC1+	HPRT1	0.00033	0.000723	-0.304	0.158	0.348
CD38+IGLC1+	AC107223.1	0.000337	0.000737	-0.343	0	0.125
CD38+IGLC1+	RNF145	0.00034	0.00074	-0.285	0.095	0.272
CD38+IGLC1+	TRIM28	0.00034	0.00074	-0.293	0.421	0.647
CD38+IGLC1+	TUBA4A	0.000345	0.000745	-0.362	0.2	0.402
CD38+IGLC1+	PTBP1	0.000346	0.000745	-0.338	0.347	0.587
CD38+IGLC1+	BID	0.000346	0.000745	-0.307	0.168	0.359
CD38+IGLC1+	SORL1	0.00035	0.00075	-0.333	0.084	0.25
CD38+IGLC1+	ZFHX3	0.00035	0.00075	-0.265	0.063	0.234
CD38+IGLC1+	FAM214A	0.00036	0.000768	0.331	0.632	0.462
CD38+IGLC1+	E2F2	0.000362	0.000769	-0.354	0.126	0.31
CD38+IGLC1+	CENPM	0.000363	0.000769	-0.369	0.126	0.299
CD38+IGLC1+	JPT1	0.000382	0.000807	-0.349	0.284	0.516
CD38+IGLC1+	RFC1	0.000405	0.000853	-0.291	0.253	0.462
CD38+IGLC1+	MTSS1	0.000427	0.000897	0.311	0.484	0.293
CD38+IGLC1+	CDCA3	0.000429	0.000897	-0.261	0.042	0.196
CD38+IGLC1+	KIFC1	0.00043	0.000897	-0.272	0.074	0.245
CD38+IGLC1+	FBXO5	0.000432	0.000899	-0.345	0.116	0.288
CD38+IGLC1+	SIVA1	0.000435	0.000903	-0.405	0.347	0.527
CD38+IGLC1+	ITPR1	0.000437	0.000904	-0.367	0.274	0.505
CD38+IGLC1+	MAD2L1	0.000438	0.000904	-0.352	0.126	0.315
CD38+IGLC1+	LETM1	0.000442	0.000909	0.408	0.316	0.158
CD38+IGLC1+	RANBP1	0.000448	0.000918	-0.448	0.358	0.549
CD38+IGLC1+	UQCC2	0.000465	0.00095	-0.287	0.126	0.31
CD38+IGLC1+	LINC00114	0.000466	0.00095	-0.316	0	0.12
CD38+IGLC1+	APPL1	0.000467	0.00095	-0.313	0.305	0.522
CD38+IGLC1+	CAMK2D	0.000472	0.000955	0.356	0.474	0.304
CD38+IGLC1+	PAFAH1B3	0.000475	0.000955	-0.273	0.189	0.386
CD38+IGLC1+	SH3BGRL3	0.000475	0.000955	-0.319	0.926	0.967
CD38+IGLC1+	HIST1H2BH	0.000476	0.000955	-0.402	0.126	0.304
CD38+IGLC1+	RASGRP2	0.000488	0.000977	-0.368	0.4	0.62
CD38+IGLC1+	SOD2	0.000495	0.000988	-0.49	0.516	0.707
CD38+IGLC1+	CSNK1E	0.00052	0.00103	0.411	0.663	0.538
CD38+IGLC1+	EFNB2	0.000521	0.00103	-0.332	0.021	0.158
CD38+IGLC1+	LYSMD2	0.000526	0.00104	-0.269	0.126	0.31
CD38+IGLC1+	CDK2AP1	0.000529	0.00104	-0.382	0.242	0.435
CD38+IGLC1+	RRM1	0.000532	0.00105	-0.402	0.189	0.37
CD38+IGLC1+	CCDC167	0.000542	0.00106	-0.282	0.137	0.315
CD38+IGLC1+	STMN3	0.000545	0.00107	-0.251	0.074	0.234
CD38+IGLC1+	DPYSL2	0.000557	0.00109	-0.252	0.137	0.321
CD38+IGLC1+	HIPK1	0.000559	0.00109	-0.252	0.137	0.315
CD38+IGLC1+	KIF15	0.000568	0.0011	-0.273	0.074	0.239
CD38+IGLC1+	DHFR	0.000582	0.00113	-0.525	0.158	0.326
CD38+IGLC1+	LDHA	0.000586	0.00113	-0.286	0.379	0.63
CD38+IGLC1+	ZWINT	0.000587	0.00113	-0.367	0.158	0.332
CD38+IGLC1+	MIR181A1HG	0.000601	0.00115	0.415	0.495	0.342
CD38+IGLC1+	MAP3K1	0.000609	0.00117	0.383	0.421	0.245
CD38+IGLC1+	NSUN7	0.00062	0.00118	0.299	0.168	0.049
CD38+IGLC1+	HIST1H1C	0.000632	0.0012	0.57	0.895	0.772
CD38+IGLC1+	LY9	0.000634	0.0012	-0.324	0.032	0.174
CD38+IGLC1+	CMC2	0.000637	0.00121	-0.26	0.158	0.348
CD38+IGLC1+	AAK1	0.000641	0.00121	-0.271	0.116	0.288
CD38+IGLC1+	GPR183	0.000643	0.00121	-0.452	0	0.114
CD38+IGLC1+	GNB4	0.000656	0.00123	-0.264	0.189	0.391
CD38+IGLC1+	SAT1	0.000664	0.00124	-0.509	0.495	0.696
CD38+IGLC1+	MAD1L1	0.000668	0.00125	0.461	0.442	0.272
CD38+IGLC1+	CNIH1	0.000674	0.00125	-0.292	0.253	0.467
CD38+IGLC1+	MCM7	0.000674	0.00125	-0.46	0.232	0.418
CD38+IGLC1+	CHAF1A	0.000681	0.00126	-0.291	0.105	0.266
CD38+IGLC1+	NPPC	0.000685	0.00127	-0.406	0.095	0.261
CD38+IGLC1+	DNMT1	0.000689	0.00127	-0.384	0.263	0.462
CD38+IGLC1+	PAFAH2	0.000695	0.00128	0.292	0.105	0.016
CD38+IGLC1+	NT5C	0.000699	0.00128	0.338	0.379	0.217
CD38+IGLC1+	KDSR	0.000711	0.0013	-0.263	0.095	0.255
CD38+IGLC1+	NUP62	0.000726	0.00132	-0.262	0.179	0.37
CD38+IGLC1+	NFATC4	0.000728	0.00132	0.324	0.232	0.092
CD38+IGLC1+	STK32C	0.000728	0.00132	-0.363	0.095	0.255
CD38+IGLC1+	PXMP2	0.000767	0.00139	-0.272	0.116	0.288
CD38+IGLC1+	TAPBP	0.000776	0.0014	-0.268	0.495	0.707
CD38+IGLC1+	P2RX5	0.000803	0.00144	0.35	0.305	0.147
CD38+IGLC1+	NSD3	0.000804	0.00144	-0.262	0.474	0.679
CD38+IGLC1+	EDEM1	0.000823	0.00147	-0.433	0.316	0.5
CD38+IGLC1+	APLP2	0.000855	0.00153	0.441	0.589	0.457
CD38+IGLC1+	PA2G4	0.000879	0.00157	-0.298	0.463	0.69
CD38+IGLC1+	CCDC34	0.000901	0.0016	-0.332	0.126	0.288
CD38+IGLC1+	AURKB	0.000929	0.00165	-0.353	0.063	0.217
CD38+IGLC1+	NRM	0.000934	0.00165	-0.267	0.179	0.353
CD38+IGLC1+	CALR	0.000935	0.00165	-0.357	0.674	0.853
CD38+IGLC1+	MKI67	0.000948	0.00167	-0.859	0.116	0.283
CD38+IGLC1+	CTBP2	0.000954	0.00167	-0.328	0.242	0.435
CD38+IGLC1+	KNL1	0.000956	0.00167	-0.445	0.147	0.315
CD38+IGLC1+	HMGB3	0.000987	0.00172	-0.346	0.158	0.359
CD38+IGLC1+	NUP58	0.00101	0.00176	-0.267	0.179	0.375
CD38+IGLC1+	BLK	0.00102	0.00177	0.329	0.474	0.299
CD38+IGLC1+	MDK	0.00103	0.00178	-0.532	0.116	0.266
CD38+IGLC1+	LYRM4	0.00104	0.00179	-0.262	0.232	0.44
CD38+IGLC1+	HIST1H2AC	0.00104	0.00179	0.396	0.8	0.625
CD38+IGLC1+	TFDP1	0.00104	0.00179	-0.298	0.147	0.321
CD38+IGLC1+	QRSL1	0.00108	0.00185	0.36	0.674	0.603
CD38+IGLC1+	COX8A	0.00108	0.00185	-0.339	0.526	0.652
CD38+IGLC1+	CBLB	0.00108	0.00185	0.302	0.358	0.201
CD38+IGLC1+	PPIL4	0.00109	0.00186	-0.275	0.263	0.462
CD38+IGLC1+	ABCB4	0.00112	0.00189	0.329	0.2	0.076
CD38+IGLC1+	ZNF827	0.00112	0.0019	-0.251	0.053	0.196
CD38+IGLC1+	NDC80	0.00114	0.00194	-0.267	0.063	0.212
CD38+IGLC1+	CKS2	0.00115	0.00194	-0.278	0.347	0.565
CD38+IGLC1+	SLC2A3	0.00117	0.00196	-0.391	0.074	0.223
CD38+IGLC1+	NEIL1	0.00117	0.00196	0.268	0.779	0.641
CD38+IGLC1+	AHNAK	0.00119	0.002	-0.392	0.032	0.163
CD38+IGLC1+	ANP32E	0.0012	0.00201	-0.393	0.232	0.44
CD38+IGLC1+	CD83	0.00121	0.00201	-1.15	0.2	0.37
CD38+IGLC1+	NDUFA5	0.00124	0.00205	-0.315	0.453	0.685
CD38+IGLC1+	EPB41L2	0.00126	0.00209	-0.258	0.095	0.25
CD38+IGLC1+	IRS2	0.00127	0.0021	-0.324	0.326	0.549
CD38+IGLC1+	CAP1	0.00129	0.00212	-0.27	0.484	0.685
CD38+IGLC1+	PFKL	0.00129	0.00212	-0.291	0.326	0.543
CD38+IGLC1+	NARF	0.00129	0.00212	0.445	0.6	0.505
CD38+IGLC1+	CMTM7	0.00132	0.00215	0.312	0.811	0.766
CD38+IGLC1+	PTPN2	0.00134	0.00219	0.403	0.537	0.424
CD38+IGLC1+	ACTN1	0.00135	0.0022	-0.326	0.032	0.158
CD38+IGLC1+	COL1A1	0.00136	0.00221	-1.21	0.253	0.451
CD38+IGLC1+	UCP2	0.00137	0.00223	0.302	0.874	0.848
CD38+IGLC1+	LEF1	0.00139	0.00224	-0.459	0.337	0.505
CD38+IGLC1+	SPINT2	0.00139	0.00224	0.316	0.705	0.614
CD38+IGLC1+	BIRC5	0.00139	0.00225	-0.301	0.105	0.277
CD38+IGLC1+	HIST1H2AG	0.00141	0.00226	-0.272	0.074	0.217
CD38+IGLC1+	IQGAP1	0.00141	0.00227	-0.264	0.505	0.723
CD38+IGLC1+	CENPC	0.00143	0.00228	-0.296	0.347	0.554
CD38+IGLC1+	CHST12	0.00144	0.00229	0.37	0.411	0.25
CD38+IGLC1+	LEF1-AS1	0.00145	0.00231	-0.322	0.063	0.201
CD38+IGLC1+	KIF20B	0.00148	0.00235	-0.294	0.126	0.293
CD38+IGLC1+	CEP152	0.00151	0.00239	-0.256	0.084	0.234
CD38+IGLC1+	MS4A1	0.00151	0.00239	-0.953	0.2	0.353
CD38+IGLC1+	RPA3	0.00157	0.00248	-0.296	0.221	0.397
CD38+IGLC1+	PRC1	0.00158	0.00248	-0.355	0.116	0.272
CD38+IGLC1+	CALM3	0.00159	0.00249	-0.316	0.421	0.614
CD38+IGLC1+	TXNL4A	0.0016	0.00251	-0.251	0.368	0.582
CD38+IGLC1+	CALHM6	0.00163	0.00255	-0.396	0.263	0.446
CD38+IGLC1+	HIST1H2BN	0.00166	0.00259	-0.28	0.116	0.283
CD38+IGLC1+	DLEU2	0.00169	0.00263	-0.252	0.274	0.473
CD38+IGLC1+	POLM	0.00178	0.00277	0.305	0.253	0.12
CD38+IGLC1+	REV3L	0.0018	0.00278	-0.299	0.179	0.342
CD38+IGLC1+	TK1	0.0018	0.00278	-0.381	0.084	0.223
CD38+IGLC1+	LMO4	0.0018	0.00279	-0.352	0.253	0.44
CD38+IGLC1+	TPX2	0.00185	0.00285	-0.356	0.074	0.223
CD38+IGLC1+	TKT	0.00185	0.00285	-0.554	0.758	0.793
CD38+IGLC1+	SLBP	0.00186	0.00285	-0.467	0.295	0.446
CD38+IGLC1+	LMNB1	0.00186	0.00285	-0.429	0.232	0.402
CD38+IGLC1+	GSTP1	0.00188	0.00287	-0.291	0.484	0.658
CD38+IGLC1+	JUP	0.00194	0.00295	-0.293	0.358	0.543
CD38+IGLC1+	CIB1	0.00195	0.00296	0.343	0.474	0.332
CD38+IGLC1+	INO80C	0.00196	0.00297	-0.289	0.168	0.337
CD38+IGLC1+	IFNGR2	0.00198	0.003	0.287	0.474	0.337
CD38+IGLC1+	DBI	0.002	0.00302	0.317	0.726	0.63
CD38+IGLC1+	PDE4DIP	0.00202	0.00304	0.351	0.232	0.103
CD38+IGLC1+	DDX3X	0.00203	0.00304	-0.313	0.621	0.75
CD38+IGLC1+	CMTM3	0.00204	0.00306	-0.252	0.063	0.196
CD38+IGLC1+	CDK1	0.00208	0.00311	-0.416	0.105	0.255
CD38+IGLC1+	MAZ	0.00208	0.00311	-0.335	0.463	0.636
CD38+IGLC1+	HSP90AA1	0.00209	0.00311	-0.272	0.968	0.967
CD38+IGLC1+	GORASP1	0.00209	0.00311	0.27	0.232	0.103
CD38+IGLC1+	LSP1	0.00213	0.00315	0.37	0.716	0.614
CD38+IGLC1+	UBE2E1	0.00213	0.00316	0.31	0.537	0.408
CD38+IGLC1+	MGA	0.00216	0.00319	0.324	0.442	0.283
CD38+IGLC1+	MT-ND6	0.00218	0.00322	-0.273	0.158	0.315
CD38+IGLC1+	KIF22	0.00221	0.00325	-0.305	0.116	0.272
CD38+IGLC1+	CKAP2	0.00229	0.00336	-0.319	0.137	0.293
CD38+IGLC1+	PAX5	0.00233	0.00341	0.341	0.737	0.674
CD38+IGLC1+	NR4A3	0.00236	0.00344	-0.424	0.021	0.13
CD38+IGLC1+	CCNA2	0.00237	0.00346	-0.287	0.063	0.196
CD38+IGLC1+	PPP1R14B	0.00245	0.00356	0.381	0.747	0.652
CD38+IGLC1+	REL	0.00245	0.00356	-0.408	0.389	0.587
CD38+IGLC1+	LMBR1L	0.00246	0.00357	0.265	0.4	0.239
CD38+IGLC1+	SPRY1	0.00248	0.00359	-0.393	0.168	0.321
CD38+IGLC1+	HSPB11	0.00249	0.0036	-0.345	0.179	0.326
CD38+IGLC1+	TGFBR2	0.00256	0.00369	0.269	0.516	0.37
CD38+IGLC1+	DDT	0.00257	0.0037	-0.266	0.537	0.712
CD38+IGLC1+	OCIAD2	0.00263	0.00377	0.271	0.368	0.223
CD38+IGLC1+	IER5	0.00269	0.00385	-0.269	0.2	0.37
CD38+IGLC1+	RFLNB	0.00274	0.00392	-0.287	0.053	0.179
CD38+IGLC1+	GALNT7	0.00275	0.00392	-0.269	0.274	0.457
CD38+IGLC1+	UBE2J1	0.00276	0.00393	0.353	0.789	0.685
CD38+IGLC1+	SMC3	0.00277	0.00393	-0.354	0.337	0.5
CD38+IGLC1+	FAM241A	0.0028	0.00396	-0.345	0.221	0.391
CD38+IGLC1+	LY6E	0.00286	0.00404	-0.319	0.105	0.25
CD38+IGLC1+	LINC-PINT	0.00298	0.0042	-0.377	0.126	0.288
CD38+IGLC1+	TMBIM4	0.00299	0.0042	0.261	0.747	0.69
CD38+IGLC1+	DCK	0.00299	0.0042	-0.287	0.4	0.592
CD38+IGLC1+	LRMP	0.003	0.0042	0.366	0.547	0.435
CD38+IGLC1+	SP110	0.0031	0.00434	0.308	0.684	0.571
CD38+IGLC1+	MZT2B	0.00311	0.00434	-0.267	0.621	0.717
CD38+IGLC1+	FLT1	0.00316	0.00441	0.287	0.147	0.049
CD38+IGLC1+	MDM4	0.00322	0.00448	0.281	0.916	0.918
CD38+IGLC1+	INTS10	0.00324	0.0045	0.355	0.495	0.359
CD38+IGLC1+	AKR1B1	0.0033	0.00457	-0.3	0.253	0.429
CD38+IGLC1+	SNRPD1	0.00331	0.00457	-0.254	0.442	0.636
CD38+IGLC1+	TUBA1B	0.00334	0.00461	-0.892	0.516	0.658
CD38+IGLC1+	MCM4	0.00335	0.00462	-0.277	0.116	0.261
CD38+IGLC1+	IRX1	0.00337	0.00463	-0.361	0.053	0.179
CD38+IGLC1+	NASP	0.00346	0.00474	-0.305	0.653	0.799
CD38+IGLC1+	GPR18	0.00354	0.00484	0.309	0.4	0.239
CD38+IGLC1+	FBXW7	0.0036	0.00493	-0.256	0.2	0.364
CD38+IGLC1+	IKZF3	0.00364	0.00494	0.277	0.316	0.174
CD38+IGLC1+	KIN	0.00364	0.00494	0.311	0.368	0.217
CD38+IGLC1+	MFNG	0.00364	0.00494	0.328	0.358	0.217
CD38+IGLC1+	TOP2A	0.00366	0.00497	-0.482	0.137	0.288
CD38+IGLC1+	MYH9	0.00368	0.00498	-0.276	0.442	0.614
CD38+IGLC1+	FAM111B	0.00388	0.00524	-0.258	0.105	0.245
CD38+IGLC1+	IFNAR2	0.00404	0.00544	0.363	0.358	0.234
CD38+IGLC1+	TMC6	0.00412	0.00555	-0.312	0.116	0.25
CD38+IGLC1+	CENPF	0.00416	0.00559	-0.536	0.158	0.321
CD38+IGLC1+	GTSE1	0.00418	0.00559	-0.295	0.074	0.201
CD38+IGLC1+	HNRNPAB	0.00418	0.00559	-0.266	0.379	0.571
CD38+IGLC1+	MEX3C	0.00424	0.00566	0.272	0.558	0.429
CD38+IGLC1+	ZDHHC23	0.00429	0.00572	0.325	0.242	0.125
CD38+IGLC1+	CITED2	0.0043	0.00572	-0.445	0.158	0.304
CD38+IGLC1+	EPB41	0.00433	0.00575	0.278	0.568	0.44
CD38+IGLC1+	DUSP2	0.00444	0.00589	-0.586	0.074	0.196
CD38+IGLC1+	ZNF331	0.00452	0.00598	-0.25	0.042	0.158
CD38+IGLC1+	CCDC18-AS1	0.00459	0.00606	0.325	0.389	0.255
CD38+IGLC1+	GINS2	0.00464	0.00611	-0.326	0.105	0.245
CD38+IGLC1+	RHOG	0.00471	0.0062	-0.254	0.263	0.44
CD38+IGLC1+	DLGAP5	0.00473	0.0062	-0.276	0.053	0.174
CD38+IGLC1+	GMNN	0.00485	0.00635	-0.282	0.168	0.321
CD38+IGLC1+	DDX39A	0.00486	0.00635	-0.3	0.305	0.478
CD38+IGLC1+	CYBC1	0.00487	0.00635	0.296	0.579	0.446
CD38+IGLC1+	IGLC5	0.00515	0.00671	0.259	0.189	0.082
CD38+IGLC1+	EZH2	0.00524	0.0068	-0.369	0.284	0.418
CD38+IGLC1+	ETS1	0.00524	0.0068	0.335	0.411	0.288
CD38+IGLC1+	SMC1A	0.00532	0.0069	-0.333	0.305	0.446
CD38+IGLC1+	TCF4	0.00543	0.00702	-0.48	0.937	0.935
CD38+IGLC1+	MRPS21	0.00574	0.00741	0.295	0.579	0.489
CD38+IGLC1+	ZNF296	0.00577	0.00743	0.284	0.221	0.103
CD38+IGLC1+	MCTP2	0.0058	0.00746	0.295	0.505	0.391
CD38+IGLC1+	NUCKS1	0.00588	0.00754	-0.369	0.705	0.799
CD38+IGLC1+	GRASP	0.00605	0.00774	-0.389	0.074	0.196
CD38+IGLC1+	DNMT3B	0.00605	0.00774	0.289	0.147	0.054
CD38+IGLC1+	UBE2C	0.00618	0.00789	-0.29	0.095	0.228
CD38+IGLC1+	CREB3L2	0.00625	0.00796	0.293	0.253	0.136
CD38+IGLC1+	HMG20B	0.00626	0.00796	0.268	0.411	0.283
CD38+IGLC1+	ADA2	0.0064	0.00813	0.26	0.232	0.114
CD38+IGLC1+	SNHG8	0.00653	0.00827	0.311	0.653	0.598
CD38+IGLC1+	UBALD2	0.00659	0.00833	-0.292	0.474	0.658
CD38+IGLC1+	TBC1D1	0.00661	0.00835	0.349	0.632	0.538
CD38+IGLC1+	MSH3	0.00669	0.00843	0.325	0.295	0.174
CD38+IGLC1+	SLC35E3	0.00675	0.00849	-0.485	0.295	0.484
CD38+IGLC1+	DTNBP1	0.00677	0.0085	0.414	0.432	0.326
CD38+IGLC1+	CREM	0.00678	0.0085	-0.476	0.232	0.38
CD38+IGLC1+	RAD21	0.00693	0.00867	-0.3	0.526	0.685
CD38+IGLC1+	NUSAP1	0.00697	0.0087	-0.633	0.189	0.326
CD38+IGLC1+	KDM1B	0.00708	0.00883	0.317	0.305	0.179
CD38+IGLC1+	YPEL3	0.00724	0.00901	0.278	0.726	0.701
CD38+IGLC1+	PCGF5	0.00747	0.00927	0.3	0.453	0.326
CD38+IGLC1+	UBE2S	0.00747	0.00927	-0.325	0.516	0.685
CD38+IGLC1+	TPD52	0.00753	0.00932	0.349	0.432	0.326
CD38+IGLC1+	MACF1	0.0077	0.00951	-0.251	0.253	0.429
CD38+IGLC1+	LMNA	0.00799	0.00985	-0.258	0.053	0.158
CD38+IGLC1+	BAZ2A	0.008	0.00985	0.271	0.642	0.576
CD38+IGLC1+	TMEM131L	0.00803	0.00987	0.402	0.526	0.457
CD38+IGLC1+	IFI30	0.00815	0.00999	-0.35	0.063	0.174
CD38+IGLC1+	GRN	0.00838	0.0103	0.273	0.442	0.304
CD38+IGLC1+	AP1AR	0.00868	0.0106	0.274	0.211	0.109
CD38+IGLC1+	CCDC88A	0.00883	0.0108	-0.315	0.432	0.592
CD38+IGLC1+	AUTS2	0.00891	0.0109	-0.299	0.326	0.467
CD38+IGLC1+	ASPM	0.00899	0.0109	-0.394	0.105	0.234
CD38+IGLC1+	ZNF101	0.0091	0.011	0.254	0.274	0.158
CD38+IGLC1+	PTP4A2	0.00922	0.0112	0.333	0.779	0.717
CD38+IGLC1+	IGLL1	0.00934	0.0113	-0.575	0.568	0.641
CD38+IGLC1+	CHD2	0.00944	0.0114	0.263	0.768	0.696
CD38+IGLC1+	GATAD1	0.00954	0.0115	0.269	0.274	0.152
CD38+IGLC1+	PTPN7	0.00964	0.0116	0.295	0.263	0.152
CD38+IGLC1+	TMPO	0.00974	0.0117	-0.404	0.421	0.554
CD38+IGLC1+	NFE2L2	0.00978	0.0117	-0.293	0.411	0.565
CD38+IGLC1+	ZNF706	0.00997	0.0119	0.291	0.716	0.652
CD38+IGLC1+	PCSK7	0.00999	0.0119	-0.27	0.295	0.435
CD38+IGLC1+	FBXO25	0.0101	0.0121	0.253	0.221	0.114
CD38+IGLC1+	TP53I11	0.0104	0.0124	-0.266	0.063	0.163
CD38+IGLC1+	SIRT7	0.011	0.013	0.296	0.4	0.283
CD38+IGLC1+	PRDX2	0.0112	0.0132	0.263	0.305	0.19
CD38+IGLC1+	CD82	0.0112	0.0133	-0.254	0.053	0.152
CD38+IGLC1+	CYTH1	0.0121	0.0143	0.38	0.432	0.332
CD38+IGLC1+	SUSD3	0.0122	0.0144	-0.271	0.158	0.288
CD38+IGLC1+	NCOA3	0.0124	0.0146	0.418	0.474	0.386
CD38+IGLC1+	HSPA1A	0.0125	0.0147	-0.625	0.053	0.152
CD38+IGLC1+	PTPN1	0.0126	0.0148	0.262	0.421	0.31
CD38+IGLC1+	PRKCB	0.0127	0.0149	0.255	0.811	0.815
CD38+IGLC1+	SEC63	0.0128	0.015	-0.254	0.347	0.511
CD38+IGLC1+	HES6	0.0128	0.015	0.306	0.168	0.076
CD38+IGLC1+	TSC22D1	0.0129	0.0151	-0.341	0.116	0.223
CD38+IGLC1+	P4HA2	0.0144	0.0168	0.319	0.495	0.386
CD38+IGLC1+	RALGPS2	0.0146	0.0169	-0.332	0.305	0.467
CD38+IGLC1+	ISG20	0.0148	0.0172	0.389	0.589	0.478
CD38+IGLC1+	GABPB1-IT1	0.0153	0.0177	0.281	0.653	0.56
CD38+IGLC1+	DDIT4	0.0156	0.018	-0.259	0.147	0.272
CD38+IGLC1+	MDM2	0.0159	0.0183	-0.42	0.432	0.554
CD38+IGLC1+	CAT	0.0161	0.0186	0.328	0.505	0.446
CD38+IGLC1+	HNRNPF	0.0162	0.0187	-0.255	0.611	0.723
CD38+IGLC1+	SUPT16H	0.0164	0.0188	-0.261	0.347	0.489
CD38+IGLC1+	PHF14	0.0166	0.019	0.27	0.653	0.587
CD38+IGLC1+	UBE2H	0.0171	0.0196	-0.251	0.316	0.451
CD38+IGLC1+	SFT2D1	0.0173	0.0198	0.273	0.495	0.397
CD38+IGLC1+	RHOB	0.0177	0.0202	-0.282	0.137	0.245
CD38+IGLC1+	RANGRF	0.0185	0.021	0.277	0.316	0.207
CD38+IGLC1+	ATP2B1	0.0189	0.0215	-0.308	0.316	0.457
CD38+IGLC1+	ITPR2	0.0191	0.0217	0.309	0.326	0.212
CD38+IGLC1+	HMGB1	0.0206	0.0233	-0.481	0.989	0.989
CD38+IGLC1+	FCRL5	0.0209	0.0237	-0.412	0.095	0.196
CD38+IGLC1+	ITM2A	0.0215	0.0243	-0.284	0.032	0.109
CD38+IGLC1+	RAD51-AS1	0.0216	0.0244	0.299	0.274	0.174
CD38+IGLC1+	AKIRIN2	0.0229	0.0258	0.327	0.474	0.375
CD38+IGLC1+	CDKN3	0.023	0.0259	-0.261	0.095	0.196
CD38+IGLC1+	HHEX	0.0238	0.0268	-0.316	0.263	0.397
CD38+IGLC1+	LMBRD1	0.0239	0.0268	0.267	0.358	0.255
CD38+IGLC1+	CIITA	0.0242	0.0271	0.28	0.463	0.38
CD38+IGLC1+	ZHX2	0.0243	0.0272	0.288	0.326	0.228
CD38+IGLC1+	LINC00426	0.0244	0.0273	-0.297	0.232	0.353
CD38+IGLC1+	ZFP36L2	0.0246	0.0274	-0.274	0.768	0.832
CD38+IGLC1+	LRPPRC	0.0253	0.0281	0.297	0.4	0.304
CD38+IGLC1+	A1BG	0.0254	0.0282	0.256	0.411	0.288
CD38+IGLC1+	ST6GALNAC4	0.0254	0.0282	0.285	0.4	0.304
CD38+IGLC1+	USP9Y	0.0256	0.0284	0.295	0.505	0.429
CD38+IGLC1+	RAB3IP	0.0264	0.0291	0.355	0.337	0.245
CD38+IGLC1+	TNFRSF13C	0.0264	0.0291	-0.32	0.305	0.429
CD38+IGLC1+	CCN2	0.0264	0.0291	-0.309	0.179	0.299
CD38+IGLC1+	BAZ1A	0.0266	0.0293	-0.253	0.484	0.625
CD38+IGLC1+	IGLC3	0.0271	0.0297	0.377	0.295	0.179
CD38+IGLC1+	GLUL	0.0271	0.0297	0.254	0.589	0.538
CD38+IGLC1+	MYO1C	0.0275	0.0301	0.292	0.326	0.217
CD38+IGLC1+	TUBB	0.0283	0.031	-0.714	0.589	0.625
CD38+IGLC1+	TERF1	0.0327	0.0357	0.321	0.474	0.391
CD38+IGLC1+	IER2	0.0332	0.0361	-0.402	0.663	0.728
CD38+IGLC1+	LINC01578	0.0353	0.0384	0.252	0.779	0.761
CD38+IGLC1+	HMGN2	0.0382	0.0415	-0.476	0.884	0.908
CD38+IGLC1+	ZFP36L1	0.0387	0.0419	-0.312	0.642	0.755
CD38+IGLC1+	CCNG2	0.039	0.0422	0.378	0.432	0.375
CD38+IGLC1+	MPZL1	0.0398	0.043	0.259	0.316	0.228
CD38+IGLC1+	MRPS34	0.0398	0.043	0.271	0.4	0.353
CD38+IGLC1+	E2F5	0.0402	0.0434	0.286	0.411	0.326
CD38+IGLC1+	ARGLU1	0.0414	0.0445	0.254	0.874	0.886
CD38+IGLC1+	H1FX	0.0416	0.0447	0.262	0.916	0.886
CD38+IGLC1+	KIAA2026	0.0431	0.0463	0.278	0.379	0.299
CD38+IGLC1+	LY86	0.0444	0.0475	0.259	0.526	0.457
CD38+IGLC1+	EBLN3P	0.0461	0.0493	0.259	0.547	0.478
CD38+IGLC1+	BAZ2B	0.0469	0.0501	0.292	0.432	0.37
CD38+IGLC1+	PSMB8-AS1	0.0475	0.0506	0.276	0.453	0.38
CD38+IGLC1+	COLGALT1	0.0502	0.0534	0.27	0.337	0.255
CD38+IGLC1+	EMP3	0.0521	0.0554	-0.6	0.263	0.37
CD38+IGLC1+	MSL3	0.0554	0.0588	0.273	0.379	0.293
CD38+IGLC1+	OGFRL1	0.0577	0.0611	0.264	0.453	0.375
CD38+IGLC1+	RAPGEF5	0.0578	0.0611	0.255	0.211	0.136
CD38+IGLC1+	IFT57	0.0582	0.0615	0.25	0.337	0.245
CD38+IGLC1+	PLP2	0.0594	0.0626	-0.256	0.295	0.397
CD38+IGLC1+	GCSAM	0.0643	0.0678	0.339	0.316	0.245
CD38+IGLC1+	CCL4	0.0646	0.0679	-0.801	0.116	0.196
CD38+IGLC1+	USP1	0.0655	0.0686	-0.279	0.347	0.418
CD38+IGLC1+	ZSCAN18	0.0655	0.0686	-0.257	0.232	0.321
CD38+IGLC1+	PPP1R15A	0.0743	0.0777	-0.296	0.516	0.641
CD38+IGLC1+	TNFRSF14	0.0768	0.0803	0.284	0.389	0.337
CD38+IGLC1+	LYRM1	0.078	0.0814	0.25	0.316	0.245
CD38+IGLC1+	SYNRG	0.0817	0.0852	0.252	0.411	0.337
CD38+IGLC1+	SMG1	0.0852	0.0887	0.281	0.547	0.505
CD38+IGLC1+	AC245060.5	0.0904	0.0939	0.326	0.453	0.391
CD38+IGLC1+	JMJD1C	0.0935	0.097	0.267	0.768	0.788
MDM2+RAG1+	DNTT	2.49e-34	2.53e-31	1.79	0.896	0.129
MDM2+RAG1+	CD99	2.29e-29	1.17e-26	1.53	0.948	0.495
MDM2+RAG1+	LINC01013	1.74e-28	5.92e-26	1.53	0.805	0.158
MDM2+RAG1+	IGHM	5.43e-27	1.38e-24	-2.01	0.831	0.99
MDM2+RAG1+	TCL1A	1.4e-26	2.86e-24	-3.12	0.026	0.807
MDM2+RAG1+	SOCS2	9.41e-26	1.6e-23	1.09	0.766	0.139
MDM2+RAG1+	SPIB	3.38e-25	4.91e-23	-2.04	0	0.767
MDM2+RAG1+	IGLC1	1.73e-22	2.2e-20	-2.86	0.039	0.743
MDM2+RAG1+	GNG11	1.73e-19	1.87e-17	1.08	0.766	0.243
MDM2+RAG1+	FCRLA	1.84e-19	1.87e-17	-1.57	0	0.644
MDM2+RAG1+	C5orf56	4.45e-19	4.12e-17	1.07	0.727	0.203
MDM2+RAG1+	GBP4	1.15e-18	9.78e-17	1.1	0.675	0.178
MDM2+RAG1+	TCF4	1.96e-18	1.53e-16	0.921	1	0.911
MDM2+RAG1+	IGLC2	3.28e-18	2.38e-16	-3.36	0.013	0.624
MDM2+RAG1+	MEF2C	2.18e-17	1.41e-15	1.02	0.922	0.574
MDM2+RAG1+	EGFL7	2.22e-17	1.41e-15	1.12	0.623	0.163
MDM2+RAG1+	AL713998.1	1.75e-16	1.05e-14	1.73	0.636	0.178
MDM2+RAG1+	TKT	2.21e-16	1.25e-14	1.04	0.922	0.728
MDM2+RAG1+	FHIT	5.28e-16	2.83e-14	1.08	0.74	0.302
MDM2+RAG1+	ERG	7.02e-16	3.57e-14	0.799	0.494	0.084
MDM2+RAG1+	AKAP12	1.06e-15	5.14e-14	1.05	0.935	0.604
MDM2+RAG1+	LCN6	3.3e-15	1.53e-13	0.975	0.519	0.114
MDM2+RAG1+	CD27	3.73e-15	1.61e-13	0.858	0.377	0.035
MDM2+RAG1+	CXXC5	3.78e-15	1.61e-13	-1.08	0.364	0.832
MDM2+RAG1+	H3F3A	4.06e-15	1.65e-13	-0.409	1	1
MDM2+RAG1+	CDK6	4.49e-15	1.76e-13	0.987	0.857	0.53
MDM2+RAG1+	AIF1	1.03e-14	3.87e-13	0.927	0.74	0.317
MDM2+RAG1+	LYN	1.26e-14	4.6e-13	-1.04	0.065	0.589
MDM2+RAG1+	PDLIM1	2.77e-14	9.72e-13	-0.92	0.247	0.708
MDM2+RAG1+	MDM2	3.14e-14	1.05e-12	1.03	0.779	0.411
MDM2+RAG1+	C16orf74	3.21e-14	1.05e-12	-1.05	0.026	0.53
MDM2+RAG1+	PLEKHA2	3.35e-14	1.07e-12	-0.864	0.039	0.569
MDM2+RAG1+	VPREB1	4.57e-14	1.41e-12	0.758	1	0.653
MDM2+RAG1+	RAG1	9.05e-14	2.71e-12	0.953	0.792	0.361
MDM2+RAG1+	CCDC191	9.36e-14	2.72e-12	-1.41	0.026	0.525
MDM2+RAG1+	HERPUD1	1.33e-13	3.76e-12	-1.45	0.286	0.748
MDM2+RAG1+	PTPRC	1.58e-13	4.34e-12	-0.957	0.364	0.807
MDM2+RAG1+	LINC00426	2.84e-13	7.62e-12	0.774	0.61	0.198
MDM2+RAG1+	AC107223.1	6.72e-13	1.75e-11	0.667	0.273	0.01
MDM2+RAG1+	ADA	1.62e-12	4.12e-11	0.81	0.623	0.238
MDM2+RAG1+	BCL11A	2.51e-12	6.24e-11	0.832	0.883	0.624
MDM2+RAG1+	LINC00114	3.49e-12	8.46e-11	0.615	0.26	0.01
MDM2+RAG1+	VAMP5	4.27e-12	1.01e-10	0.6	0.519	0.149
MDM2+RAG1+	CALHM6	6.6e-12	1.53e-10	0.823	0.662	0.277
MDM2+RAG1+	CYGB	7.87e-12	1.78e-10	0.698	0.416	0.084
MDM2+RAG1+	PKN2	1.11e-11	2.46e-10	0.746	0.701	0.347
MDM2+RAG1+	ACSM3	1.39e-11	3e-10	-1.24	0.026	0.47
MDM2+RAG1+	ELK3	1.43e-11	3.02e-10	0.949	0.662	0.297
MDM2+RAG1+	NFIA-AS2	1.91e-11	3.97e-10	0.57	0.273	0.02
MDM2+RAG1+	CORO1A	2.82e-11	5.75e-10	-0.727	0.429	0.832
MDM2+RAG1+	CCDC112	3.55e-11	7.09e-10	-0.97	0.013	0.431
MDM2+RAG1+	ACTN1	4.15e-11	8.12e-10	0.64	0.312	0.04
MDM2+RAG1+	GLRX	4.33e-11	8.32e-10	0.767	0.779	0.475
MDM2+RAG1+	GSN	4.54e-11	8.55e-10	0.749	0.519	0.168
MDM2+RAG1+	NSMCE1	5.11e-11	9.46e-10	-1.2	0.247	0.663
MDM2+RAG1+	PPP1R14A	5.38e-11	9.78e-10	-1.04	0.052	0.47
MDM2+RAG1+	PRSS57	6.29e-11	1.12e-09	0.428	0.325	0.045
MDM2+RAG1+	CKMT2	7.75e-11	1.36e-09	0.436	0.247	0.015
MDM2+RAG1+	TCF7L2	8.47e-11	1.46e-09	0.612	0.494	0.153
MDM2+RAG1+	LST1	1e-10	1.7e-09	0.741	0.584	0.203
MDM2+RAG1+	ARPP21	1.02e-10	1.71e-09	0.76	0.844	0.554
MDM2+RAG1+	MLXIP	1.34e-10	2.2e-09	0.743	0.909	0.658
MDM2+RAG1+	ODC1	1.41e-10	2.29e-09	-0.732	0.442	0.802
MDM2+RAG1+	APBB2	1.51e-10	2.41e-09	-0.804	0	0.396
MDM2+RAG1+	AK1	1.64e-10	2.54e-09	0.724	0.364	0.069
MDM2+RAG1+	NCF1	1.65e-10	2.54e-09	-0.923	0.338	0.723
MDM2+RAG1+	SH3BGRL3	1.87e-10	2.84e-09	0.552	0.974	0.946
MDM2+RAG1+	PTPN6	1.98e-10	2.97e-09	-0.865	0.078	0.49
MDM2+RAG1+	IGKC	2.79e-10	4.12e-09	-2.98	0.221	0.599
MDM2+RAG1+	GAPDH	2.87e-10	4.15e-09	0.551	0.987	0.683
MDM2+RAG1+	HRK	2.91e-10	4.15e-09	-0.847	0.039	0.446
MDM2+RAG1+	ABCG2	2.94e-10	4.15e-09	0.609	0.325	0.054
MDM2+RAG1+	AL161912.2	3.2e-10	4.46e-09	0.476	0.221	0.01
MDM2+RAG1+	AC087627.1	3.89e-10	5.35e-09	0.408	0.221	0.01
MDM2+RAG1+	HCK	4.43e-10	6.01e-09	-0.773	0.013	0.396
MDM2+RAG1+	ACTB	4.8e-10	6.43e-09	-0.47	0.974	0.995
MDM2+RAG1+	SLC8A1-AS1	5.08e-10	6.72e-09	0.677	0.506	0.163
MDM2+RAG1+	LINC01781	5.89e-10	7.69e-09	-1.16	0	0.376
MDM2+RAG1+	CAMK2D	6.09e-10	7.85e-09	-0.628	0.065	0.475
MDM2+RAG1+	BCL7A	7.89e-10	1e-08	-0.853	0.481	0.832
MDM2+RAG1+	LEF1	1.01e-09	1.27e-08	0.789	0.662	0.366
MDM2+RAG1+	SIAH2	1.33e-09	1.66e-08	0.696	0.74	0.455
MDM2+RAG1+	PCDH9	1.48e-09	1.81e-08	-0.814	0.325	0.757
MDM2+RAG1+	MTSS1	1.78e-09	2.16e-08	-0.787	0.078	0.465
MDM2+RAG1+	PXDN	2.07e-09	2.48e-08	0.677	0.455	0.149
MDM2+RAG1+	AFF3	4.22e-09	5e-08	-0.693	0.571	0.876
MDM2+RAG1+	SNHG14	4.34e-09	5.08e-08	0.753	0.61	0.292
MDM2+RAG1+	C7orf50	4.65e-09	5.38e-08	-0.768	0.143	0.53
MDM2+RAG1+	SLC35E3	4.76e-09	5.44e-08	1.09	0.649	0.332
MDM2+RAG1+	CRIP1	6.03e-09	6.79e-08	-1.13	0.299	0.649
MDM2+RAG1+	FTH1	6.07e-09	6.79e-08	-0.598	1	0.995
MDM2+RAG1+	TPT1	7.19e-09	7.95e-08	0.264	1	1
MDM2+RAG1+	PFN1	7.37e-09	8.06e-08	-0.511	0.844	0.946
MDM2+RAG1+	ORAI2	7.81e-09	8.46e-08	-0.803	0.169	0.54
MDM2+RAG1+	NPY	8.36e-09	8.96e-08	0.702	0.39	0.099
MDM2+RAG1+	RUBCNL	8.83e-09	9.36e-08	-0.707	0.143	0.525
MDM2+RAG1+	RNGTT	9.03e-09	9.48e-08	-0.778	0.13	0.5
MDM2+RAG1+	PECAM1	9.18e-09	9.54e-08	0.553	0.364	0.089
MDM2+RAG1+	XBP1	1.01e-08	1.04e-07	0.709	0.831	0.644
MDM2+RAG1+	MS4A1	1.04e-08	1.06e-07	-1.58	0.052	0.396
MDM2+RAG1+	ITPR1	1.09e-08	1.1e-07	0.675	0.649	0.342
MDM2+RAG1+	TLE4	1.4e-08	1.4e-07	0.683	0.883	0.752
MDM2+RAG1+	LYSMD2	1.42e-08	1.4e-07	0.494	0.455	0.168
MDM2+RAG1+	ERP29	1.44e-08	1.41e-07	-0.489	0.805	0.95
MDM2+RAG1+	CDC25B	1.5e-08	1.46e-07	-0.919	0.065	0.401
MDM2+RAG1+	LINC02580	1.92e-08	1.85e-07	0.357	0.169	0.005
MDM2+RAG1+	CYTIP	2.19e-08	2.08e-07	-0.636	0.234	0.609
MDM2+RAG1+	NIBAN3	2.25e-08	2.12e-07	-0.547	0.506	0.856
MDM2+RAG1+	SSBP2	2.34e-08	2.18e-07	0.64	0.883	0.703
MDM2+RAG1+	MPP1	2.62e-08	2.43e-07	0.572	0.74	0.455
MDM2+RAG1+	LSP1	2.65e-08	2.43e-07	-0.652	0.403	0.743
MDM2+RAG1+	BTG1	2.7e-08	2.45e-07	-0.652	0.948	0.99
MDM2+RAG1+	LDLRAD4	2.82e-08	2.54e-07	-0.74	0.377	0.718
MDM2+RAG1+	CYB561A3	3.12e-08	2.79e-07	-0.767	0.156	0.52
MDM2+RAG1+	SOCS2-AS1	3.63e-08	3.16e-07	0.432	0.286	0.054
MDM2+RAG1+	MYL12A	3.63e-08	3.16e-07	-0.551	0.779	0.931
MDM2+RAG1+	DBI	3.63e-08	3.16e-07	-0.596	0.416	0.757
MDM2+RAG1+	TNFRSF1A	3.68e-08	3.16e-07	0.538	0.325	0.079
MDM2+RAG1+	PLD4	3.69e-08	3.16e-07	-0.922	0.169	0.505
MDM2+RAG1+	GIMAP2	3.74e-08	3.17e-07	0.509	0.325	0.079
MDM2+RAG1+	EEF1B2	3.89e-08	3.27e-07	-0.582	0.727	0.906
MDM2+RAG1+	SH2D4B	4.09e-08	3.41e-07	0.496	0.273	0.05
MDM2+RAG1+	IRX1	4.24e-08	3.51e-07	0.691	0.312	0.069
MDM2+RAG1+	PLCB1	4.56e-08	3.74e-07	0.444	0.351	0.099
MDM2+RAG1+	TSC22D4	4.92e-08	4.01e-07	0.596	0.727	0.475
MDM2+RAG1+	C1QTNF4	4.99e-08	4.01e-07	0.558	0.403	0.124
MDM2+RAG1+	SERINC5	5e-08	4.01e-07	0.652	0.468	0.193
MDM2+RAG1+	IKZF3	5.21e-08	4.14e-07	-0.561	0	0.307
MDM2+RAG1+	NRIP1	5.62e-08	4.44e-07	0.735	0.636	0.356
MDM2+RAG1+	TOP2B	5.96e-08	4.66e-07	0.716	0.87	0.733
MDM2+RAG1+	IGHD	6.56e-08	5.1e-07	-0.671	0.169	0.52
MDM2+RAG1+	IGLC3	7.06e-08	5.45e-07	-1.46	0	0.302
MDM2+RAG1+	MYO1C	7.13e-08	5.45e-07	-0.736	0.026	0.342
MDM2+RAG1+	SORBS3	7.46e-08	5.66e-07	0.491	0.377	0.114
MDM2+RAG1+	YWHAZ	7.69e-08	5.8e-07	-0.454	0.857	0.955
MDM2+RAG1+	MYL12B	7.93e-08	5.94e-07	-0.482	0.61	0.906
MDM2+RAG1+	ITM2B	8.01e-08	5.95e-07	0.494	0.922	0.797
MDM2+RAG1+	ARPC3	8.35e-08	6.16e-07	-0.396	0.896	0.98
MDM2+RAG1+	PTPRE	8.51e-08	6.22e-07	0.629	0.779	0.569
MDM2+RAG1+	SYNGR1	8.56e-08	6.22e-07	0.57	0.494	0.213
MDM2+RAG1+	TAGLN2	1.13e-07	8.19e-07	-0.722	0.481	0.827
MDM2+RAG1+	LEF1-AS1	1.19e-07	8.5e-07	0.57	0.325	0.089
MDM2+RAG1+	RPL37	1.21e-07	8.62e-07	-0.367	0.987	1
MDM2+RAG1+	CSGALNACT1	1.26e-07	8.93e-07	0.405	0.429	0.149
MDM2+RAG1+	KLHL9	1.28e-07	8.97e-07	0.479	0.351	0.099
MDM2+RAG1+	RHBDF2	1.33e-07	9.3e-07	-0.601	0.052	0.381
MDM2+RAG1+	PPP3CC	1.52e-07	1.05e-06	0.575	0.571	0.277
MDM2+RAG1+	CD34	1.61e-07	1.11e-06	0.603	0.351	0.104
MDM2+RAG1+	FAM241A	1.71e-07	1.17e-06	0.714	0.519	0.262
MDM2+RAG1+	RGS2	1.75e-07	1.19e-06	-0.762	0.299	0.639
MDM2+RAG1+	IRF4	1.88e-07	1.26e-06	-0.675	0.13	0.46
MDM2+RAG1+	LINC00642	1.96e-07	1.3e-06	0.292	0.13	0
MDM2+RAG1+	SCHIP1	1.96e-07	1.3e-06	0.255	0.13	0
MDM2+RAG1+	DEPP1	1.97e-07	1.3e-06	0.794	0.364	0.109
MDM2+RAG1+	STK32C	2.1e-07	1.38e-06	0.635	0.377	0.134
MDM2+RAG1+	NPPC	2.14e-07	1.4e-06	0.591	0.39	0.134
MDM2+RAG1+	OCIAD2	2.31e-07	1.49e-06	-0.441	0.052	0.356
MDM2+RAG1+	LINC02397	2.34e-07	1.51e-06	-0.644	0	0.282
MDM2+RAG1+	TRGV9	2.42e-07	1.55e-06	0.341	0.195	0.02
MDM2+RAG1+	GMFG	2.45e-07	1.56e-06	0.412	0.948	0.822
MDM2+RAG1+	NIPSNAP3A	2.49e-07	1.58e-06	0.422	0.39	0.134
MDM2+RAG1+	RPLP1	2.81e-07	1.77e-06	-0.444	1	1
MDM2+RAG1+	PCED1B-AS1	2.91e-07	1.82e-06	-0.516	0.039	0.332
MDM2+RAG1+	CD48	3.1e-07	1.93e-06	-0.643	0.182	0.495
MDM2+RAG1+	P2RX5	3.14e-07	1.94e-06	-0.537	0	0.277
MDM2+RAG1+	GPR18	3.57e-07	2.19e-06	-0.674	0.078	0.376
MDM2+RAG1+	TPD52	3.59e-07	2.19e-06	-0.574	0.13	0.45
MDM2+RAG1+	STK4	3.62e-07	2.19e-06	-0.576	0.416	0.757
MDM2+RAG1+	GRN	3.81e-07	2.29e-06	-0.518	0.117	0.441
MDM2+RAG1+	LAPTM5	4.15e-07	2.48e-06	0.346	0.987	0.99
MDM2+RAG1+	POU2F2	4.36e-07	2.6e-06	-0.67	0.195	0.55
MDM2+RAG1+	KLF13	4.63e-07	2.74e-06	-0.507	0.143	0.485
MDM2+RAG1+	IGLL1	4.78e-07	2.81e-06	0.576	0.857	0.525
MDM2+RAG1+	AC097375.5	5.07e-07	2.97e-06	0.378	0.195	0.025
MDM2+RAG1+	CD9	5.19e-07	3.02e-06	0.693	0.883	0.817
MDM2+RAG1+	PMEPA1	5.53e-07	3.2e-06	-0.737	0.078	0.381
MDM2+RAG1+	CD19	5.68e-07	3.27e-06	-0.464	0.312	0.644
MDM2+RAG1+	CIB1	5.98e-07	3.42e-06	-0.429	0.143	0.47
MDM2+RAG1+	GIMAP4	6.11e-07	3.48e-06	0.32	0.182	0.02
MDM2+RAG1+	GIMAP7	6.49e-07	3.66e-06	0.321	0.182	0.02
MDM2+RAG1+	CCN2	6.5e-07	3.66e-06	0.586	0.455	0.183
MDM2+RAG1+	NIPSNAP3B	6.77e-07	3.79e-06	0.372	0.273	0.064
MDM2+RAG1+	AIRE	7.32e-07	4.07e-06	0.406	0.182	0.02
MDM2+RAG1+	CCDC69	7.81e-07	4.32e-06	-0.468	0.195	0.535
MDM2+RAG1+	KLF2	8.12e-07	4.47e-06	-0.633	0.39	0.693
MDM2+RAG1+	LINC02728	8.35e-07	4.57e-06	0.297	0.117	0
MDM2+RAG1+	CDKN2D	8.47e-07	4.61e-06	-0.454	0.506	0.787
MDM2+RAG1+	RALGPS2	9.15e-07	4.96e-06	-0.654	0.182	0.5
MDM2+RAG1+	PNISR	9.3e-07	5.01e-06	0.458	0.974	0.97
MDM2+RAG1+	CHD1	9.38e-07	5.03e-06	0.531	0.74	0.51
MDM2+RAG1+	UVRAG	9.6e-07	5.12e-06	-0.406	0.091	0.406
MDM2+RAG1+	SNHG5	1e-06	5.31e-06	-0.541	0.688	0.847
MDM2+RAG1+	TOR1AIP2	1.08e-06	5.69e-06	0.623	0.558	0.297
MDM2+RAG1+	MYB	1.11e-06	5.81e-06	0.514	0.753	0.554
MDM2+RAG1+	RNF13	1.11e-06	5.81e-06	-0.592	0.182	0.49
MDM2+RAG1+	BLK	1.15e-06	5.99e-06	-0.543	0.143	0.441
MDM2+RAG1+	ANXA2	1.19e-06	6.16e-06	-0.491	0.078	0.386
MDM2+RAG1+	PLP2	1.2e-06	6.18e-06	-0.623	0.143	0.446
MDM2+RAG1+	EDEM1	1.21e-06	6.18e-06	0.687	0.597	0.376
MDM2+RAG1+	LGALS3BP	1.21e-06	6.18e-06	0.304	0.221	0.04
MDM2+RAG1+	EMP3	1.34e-06	6.77e-06	-1.06	0.13	0.411
MDM2+RAG1+	RBM38	1.37e-06	6.89e-06	-0.489	0.506	0.847
MDM2+RAG1+	PPFIBP1	1.39e-06	6.96e-06	0.496	0.39	0.144
MDM2+RAG1+	S1PR1	1.5e-06	7.49e-06	-0.459	0.052	0.351
MDM2+RAG1+	H1F0	1.51e-06	7.51e-06	0.526	0.221	0.04
MDM2+RAG1+	PSD3	1.52e-06	7.51e-06	0.572	0.377	0.144
MDM2+RAG1+	TP53INP1	1.58e-06	7.77e-06	0.525	0.584	0.312
MDM2+RAG1+	APLP2	1.65e-06	8.08e-06	-0.538	0.26	0.594
MDM2+RAG1+	SMIM14	1.72e-06	8.39e-06	-0.672	0.325	0.629
MDM2+RAG1+	FCRL1	1.77e-06	8.59e-06	-0.521	0	0.248
MDM2+RAG1+	WASF2	1.79e-06	8.61e-06	0.462	0.922	0.837
MDM2+RAG1+	TERF2	1.87e-06	8.96e-06	0.618	0.558	0.322
MDM2+RAG1+	PTMA	1.87e-06	8.96e-06	-0.301	1	1
MDM2+RAG1+	MAP3K1	1.89e-06	9.01e-06	-0.472	0.091	0.386
MDM2+RAG1+	TSC22D3	2.21e-06	1.05e-05	0.608	0.857	0.649
MDM2+RAG1+	CLEC14A	2.24e-06	1.05e-05	0.318	0.247	0.054
MDM2+RAG1+	IFNGR2	2.28e-06	1.07e-05	-0.439	0.156	0.47
MDM2+RAG1+	SOD2	2.29e-06	1.07e-05	0.734	0.766	0.594
MDM2+RAG1+	RAC2	2.36e-06	1.1e-05	-0.524	0.325	0.639
MDM2+RAG1+	VASP	2.43e-06	1.12e-05	-0.545	0.091	0.366
MDM2+RAG1+	ZNF791	2.46e-06	1.13e-05	-0.63	0.143	0.436
MDM2+RAG1+	LFNG	2.55e-06	1.17e-05	-0.542	0.104	0.396
MDM2+RAG1+	BMP2	2.7e-06	1.23e-05	0.339	0.156	0.015
MDM2+RAG1+	NT5C	2.84e-06	1.29e-05	-0.447	0.078	0.347
MDM2+RAG1+	ALDH5A1	2.94e-06	1.33e-05	0.576	0.455	0.213
MDM2+RAG1+	DUSP26	2.98e-06	1.34e-05	0.49	0.221	0.045
MDM2+RAG1+	MRPS6	3.16e-06	1.42e-05	-0.405	0.221	0.53
MDM2+RAG1+	STIM2	3.37e-06	1.51e-05	-0.515	0.312	0.644
MDM2+RAG1+	CREBRF	3.6e-06	1.59e-05	0.558	0.623	0.366
MDM2+RAG1+	PTPN7	3.6e-06	1.59e-05	-0.385	0.013	0.257
MDM2+RAG1+	EBF1	3.63e-06	1.6e-05	0.477	0.883	0.752
MDM2+RAG1+	SLC27A3	3.84e-06	1.68e-05	0.331	0.247	0.059
MDM2+RAG1+	PSMA6	4.4e-06	1.92e-05	0.44	0.818	0.698
MDM2+RAG1+	HVCN1	4.78e-06	2.08e-05	-0.652	0.156	0.455
MDM2+RAG1+	CMTM8	4.92e-06	2.13e-05	0.627	0.727	0.49
MDM2+RAG1+	ARPC1B	5.06e-06	2.18e-05	-0.503	0.364	0.693
MDM2+RAG1+	GAB1	5.12e-06	2.2e-05	0.524	0.571	0.347
MDM2+RAG1+	TCP11L2	5.15e-06	2.2e-05	0.482	0.39	0.153
MDM2+RAG1+	CDHR3	5.41e-06	2.31e-05	-0.593	0	0.228
MDM2+RAG1+	JUNB	5.44e-06	2.31e-05	-0.535	0.403	0.762
MDM2+RAG1+	SMAD3	5.54e-06	2.34e-05	-0.369	0.026	0.272
MDM2+RAG1+	CD83	5.63e-06	2.37e-05	-1.34	0.117	0.386
MDM2+RAG1+	CNOT6L	5.73e-06	2.4e-05	0.595	0.584	0.366
MDM2+RAG1+	SNX2	6.19e-06	2.58e-05	0.41	0.935	0.822
MDM2+RAG1+	CD37	6.92e-06	2.88e-05	-0.519	0.896	0.99
MDM2+RAG1+	YPEL5	6.96e-06	2.88e-05	-0.48	0.571	0.856
MDM2+RAG1+	FCRL5	7.13e-06	2.94e-05	-0.662	0	0.223
MDM2+RAG1+	MKNK2	7.42e-06	3.04e-05	-0.556	0.519	0.782
MDM2+RAG1+	PCMTD1	7.72e-06	3.16e-05	0.442	0.597	0.366
MDM2+RAG1+	NDUFA5	7.92e-06	3.23e-05	0.495	0.74	0.554
MDM2+RAG1+	SLC25A5	8.19e-06	3.32e-05	-0.368	0.714	0.911
MDM2+RAG1+	SLC22A16	8.88e-06	3.59e-05	0.356	0.208	0.045
MDM2+RAG1+	SEMA6A	9.63e-06	3.87e-05	0.392	0.234	0.059
MDM2+RAG1+	C12orf75	9.67e-06	3.87e-05	-0.401	0.13	0.411
MDM2+RAG1+	ABHD17B	1.12e-05	4.48e-05	0.511	0.519	0.287
MDM2+RAG1+	NFKBID	1.14e-05	4.54e-05	-0.852	0.195	0.47
MDM2+RAG1+	UCP2	1.21e-05	4.8e-05	-0.469	0.714	0.911
MDM2+RAG1+	SYVN1	1.27e-05	5.01e-05	-0.461	0.195	0.485
MDM2+RAG1+	HSH2D	1.37e-05	5.37e-05	-0.312	0.026	0.262
MDM2+RAG1+	GSTP1	1.44e-05	5.63e-05	0.403	0.753	0.54
MDM2+RAG1+	PTPN1	1.47e-05	5.72e-05	-0.387	0.156	0.421
MDM2+RAG1+	LILRA2	1.48e-05	5.74e-05	0.348	0.208	0.045
MDM2+RAG1+	KRT10	1.5e-05	5.79e-05	-0.404	0.442	0.723
MDM2+RAG1+	EIF4A3	1.5e-05	5.79e-05	-0.477	0.338	0.584
MDM2+RAG1+	ZNF428	1.57e-05	6.03e-05	0.366	0.727	0.525
MDM2+RAG1+	CBLB	1.59e-05	6.07e-05	-0.424	0.078	0.322
MDM2+RAG1+	DNASE1L3	1.61e-05	6.14e-05	-0.395	0	0.208
MDM2+RAG1+	CTSZ	1.63e-05	6.19e-05	-0.453	0.091	0.347
MDM2+RAG1+	TM9SF3	1.64e-05	6.22e-05	0.466	0.545	0.347
MDM2+RAG1+	ZNHIT1	1.68e-05	6.34e-05	0.432	0.675	0.48
MDM2+RAG1+	MAP4K3	1.69e-05	6.37e-05	0.303	0.234	0.059
MDM2+RAG1+	CFL1	1.79e-05	6.68e-05	-0.308	0.961	0.98
MDM2+RAG1+	VIM	1.81e-05	6.77e-05	-0.48	0.714	0.812
MDM2+RAG1+	GALNT7	1.88e-05	6.97e-05	0.533	0.532	0.342
MDM2+RAG1+	IGF2BP2	2.01e-05	7.45e-05	0.54	0.338	0.134
MDM2+RAG1+	LAIR1	2.11e-05	7.74e-05	0.465	0.506	0.297
MDM2+RAG1+	DUSP5	2.11e-05	7.74e-05	-0.467	0	0.203
MDM2+RAG1+	PNRC1	2.12e-05	7.75e-05	0.317	0.935	0.837
MDM2+RAG1+	ZMYM2	2.15e-05	7.85e-05	0.498	0.662	0.465
MDM2+RAG1+	KDM5B	2.16e-05	7.85e-05	0.576	0.649	0.406
MDM2+RAG1+	SUB1	2.18e-05	7.89e-05	-0.365	0.896	0.946
MDM2+RAG1+	RGS19	2.37e-05	8.56e-05	-0.401	0.299	0.574
MDM2+RAG1+	SYNJ2BP	2.59e-05	9.32e-05	0.486	0.312	0.119
MDM2+RAG1+	COTL1	2.71e-05	9.73e-05	-0.412	0.052	0.287
MDM2+RAG1+	TRAPPC10	2.74e-05	9.79e-05	-0.345	0.052	0.282
MDM2+RAG1+	NR4A1	2.75e-05	9.79e-05	-1.1	0.26	0.505
MDM2+RAG1+	PTP4A2	2.8e-05	9.93e-05	-0.429	0.584	0.797
MDM2+RAG1+	ATP1B3	2.81e-05	9.94e-05	0.401	0.779	0.604
MDM2+RAG1+	HSPB1	2.85e-05	0.0001	0.774	0.481	0.267
MDM2+RAG1+	KLHL14	2.98e-05	0.000105	-0.415	0.026	0.248
MDM2+RAG1+	CCDC85B	3.05e-05	0.000107	-0.404	0.234	0.52
MDM2+RAG1+	SFT2D1	3.15e-05	0.00011	-0.446	0.247	0.5
MDM2+RAG1+	SCAMP4	3.23e-05	0.000112	-0.375	0.104	0.342
MDM2+RAG1+	DCK	3.27e-05	0.000113	0.514	0.662	0.475
MDM2+RAG1+	PPP1CA	3.31e-05	0.000114	-0.361	0.636	0.817
MDM2+RAG1+	GRK2	3.48e-05	0.00012	0.421	0.753	0.629
MDM2+RAG1+	EZR	3.57e-05	0.000122	-0.643	0.649	0.837
MDM2+RAG1+	TUBB3	3.58e-05	0.000122	-0.338	0	0.193
MDM2+RAG1+	TEX41	3.74e-05	0.000127	0.294	0.117	0.01
MDM2+RAG1+	PRCD	3.76e-05	0.000128	0.275	0.143	0.02
MDM2+RAG1+	EFNB2	3.8e-05	0.000128	0.442	0.234	0.064
MDM2+RAG1+	BIRC3	3.87e-05	0.00013	-0.753	0.052	0.277
MDM2+RAG1+	PPP1R18	3.94e-05	0.000132	0.423	0.662	0.52
MDM2+RAG1+	BCL3	3.95e-05	0.000132	-0.334	0.052	0.277
MDM2+RAG1+	RFLNB	3.99e-05	0.000133	0.536	0.26	0.089
MDM2+RAG1+	CDK5RAP2	4.02e-05	0.000134	-0.345	0.104	0.356
MDM2+RAG1+	GCSAM	4.1e-05	0.000136	-0.413	0.091	0.337
MDM2+RAG1+	TRAF4	4.12e-05	0.000136	-0.566	0.091	0.327
MDM2+RAG1+	TLNRD1	4.17e-05	0.000137	-0.33	0.104	0.361
MDM2+RAG1+	RGS16	4.17e-05	0.000137	-0.536	0.026	0.238
MDM2+RAG1+	DGKD	4.55e-05	0.000149	-0.457	0.351	0.644
MDM2+RAG1+	AEBP1	4.6e-05	0.00015	-0.437	0.234	0.52
MDM2+RAG1+	BCL2L11	4.65e-05	0.000151	-0.398	0.026	0.238
MDM2+RAG1+	TNFRSF17	4.67e-05	0.000151	-0.454	0	0.188
MDM2+RAG1+	HLA-DQA1	4.7e-05	0.000152	-0.703	0.195	0.455
MDM2+RAG1+	CD72	4.71e-05	0.000152	-0.529	0.377	0.663
MDM2+RAG1+	COL1A1	4.76e-05	0.000153	1.83	0.519	0.332
MDM2+RAG1+	ETS1	4.81e-05	0.000154	-0.402	0.143	0.401
MDM2+RAG1+	MZB1	4.87e-05	0.000155	0.413	0.948	0.891
MDM2+RAG1+	ITGB3BP	4.89e-05	0.000155	-0.376	0.104	0.342
MDM2+RAG1+	BTG2	4.89e-05	0.000155	-0.595	0.896	0.955
MDM2+RAG1+	N4BP3	4.93e-05	0.000156	-0.362	0.039	0.262
MDM2+RAG1+	PABPC1	4.99e-05	0.000157	-0.278	0.948	0.99
MDM2+RAG1+	ARL3	5.12e-05	0.000161	-0.313	0.078	0.302
MDM2+RAG1+	SH3TC1	5.16e-05	0.000162	0.333	0.468	0.243
MDM2+RAG1+	CDK2AP2	5.29e-05	0.000165	-0.366	0.195	0.455
MDM2+RAG1+	FGD2	5.4e-05	0.000168	-0.374	0.026	0.228
MDM2+RAG1+	ABHD15	5.47e-05	0.00017	-0.422	0.117	0.386
MDM2+RAG1+	GGA2	5.48e-05	0.00017	-0.33	0.143	0.391
MDM2+RAG1+	CDK13	5.6e-05	0.000173	0.521	0.792	0.683
MDM2+RAG1+	BACH2	5.68e-05	0.000175	-0.481	0.571	0.817
MDM2+RAG1+	GRK6	5.9e-05	0.000181	-0.336	0.065	0.287
MDM2+RAG1+	ADAM23	6.07e-05	0.000185	-0.327	0	0.183
MDM2+RAG1+	RASGEF1B	6.14e-05	0.000187	-0.287	0.208	0.48
MDM2+RAG1+	EPB41	6.19e-05	0.000188	-0.4	0.286	0.559
MDM2+RAG1+	LTB	6.26e-05	0.00019	0.499	0.766	0.505
MDM2+RAG1+	LRIG1	6.31e-05	0.000191	0.416	0.299	0.114
MDM2+RAG1+	MDK	6.4e-05	0.000193	0.58	0.364	0.158
MDM2+RAG1+	PLEKHG1	6.42e-05	0.000193	-0.432	0.039	0.243
MDM2+RAG1+	RBMS3	6.52e-05	0.000195	0.32	0.208	0.054
MDM2+RAG1+	TSPOAP1-AS1	6.56e-05	0.000196	0.466	0.39	0.188
MDM2+RAG1+	LIMD2	6.57e-05	0.000196	-0.439	0.753	0.931
MDM2+RAG1+	LHPP	6.75e-05	0.0002	-0.739	0.156	0.391
MDM2+RAG1+	HDAC5	6.95e-05	0.000205	0.406	0.468	0.267
MDM2+RAG1+	CD55	6.96e-05	0.000205	-0.665	0.519	0.723
MDM2+RAG1+	LMO2	7.19e-05	0.000212	0.388	0.325	0.134
MDM2+RAG1+	CEBPD	7.22e-05	0.000212	-0.657	0.065	0.287
MDM2+RAG1+	CALM1	7.4e-05	0.000216	0.35	0.896	0.861
MDM2+RAG1+	KNL1	7.46e-05	0.000217	-0.476	0.091	0.322
MDM2+RAG1+	ZFP36L2	7.87e-05	0.000229	0.383	0.896	0.777
MDM2+RAG1+	ANTKMT	7.89e-05	0.000229	-0.343	0.039	0.243
MDM2+RAG1+	PCGF5	7.9e-05	0.000229	-0.367	0.182	0.441
MDM2+RAG1+	CMTM3	7.98e-05	0.00023	0.408	0.273	0.104
MDM2+RAG1+	SMCHD1	8.09e-05	0.000233	-0.439	0.519	0.738
MDM2+RAG1+	MAGED1	8.23e-05	0.000236	0.483	0.506	0.317
MDM2+RAG1+	ALYREF	8.33e-05	0.000238	-0.387	0.299	0.554
MDM2+RAG1+	NUSAP1	8.34e-05	0.000238	-0.921	0.117	0.342
MDM2+RAG1+	ABCF1	8.47e-05	0.00024	-0.378	0.195	0.45
MDM2+RAG1+	FAM107B	8.48e-05	0.00024	-0.363	0.623	0.827
MDM2+RAG1+	FBXO25	8.73e-05	0.000247	-0.263	0.013	0.203
MDM2+RAG1+	KIF22	8.88e-05	0.00025	-0.405	0.065	0.277
MDM2+RAG1+	LY86	9.06e-05	0.000255	-0.459	0.286	0.554
MDM2+RAG1+	N4BP2L2	9.1e-05	0.000255	0.36	0.935	0.807
MDM2+RAG1+	B3GNT2	9.25e-05	0.000259	0.388	0.506	0.307
MDM2+RAG1+	ESD	9.33e-05	0.00026	0.332	0.74	0.599
MDM2+RAG1+	ITM2C	9.62e-05	0.000268	-0.508	0.519	0.762
MDM2+RAG1+	IFITM3	9.67e-05	0.000268	0.391	0.26	0.094
MDM2+RAG1+	CAPN3	9.93e-05	0.000274	0.264	0.156	0.03
MDM2+RAG1+	ZNF793	9.94e-05	0.000274	0.456	0.234	0.074
MDM2+RAG1+	FCRL2	0.000102	0.000281	-0.351	0	0.173
MDM2+RAG1+	TSC22D1	0.000103	0.000282	0.568	0.312	0.139
MDM2+RAG1+	RGS1	0.000103	0.000282	-0.479	0.091	0.322
MDM2+RAG1+	RHOH	0.000106	0.000289	-0.438	0.351	0.594
MDM2+RAG1+	SOX4	0.000108	0.000295	0.303	0.987	0.931
MDM2+RAG1+	SET	0.000109	0.000296	-0.306	0.896	0.95
MDM2+RAG1+	MKI67	0.000111	0.0003	-1.27	0.078	0.282
MDM2+RAG1+	SMAD1	0.000114	0.000307	0.45	0.571	0.332
MDM2+RAG1+	RPS6	0.000115	0.000309	-0.252	0.974	1
MDM2+RAG1+	SLBP	0.000119	0.00032	-0.519	0.221	0.46
MDM2+RAG1+	ZDHHC23	0.000122	0.000327	-0.325	0.026	0.218
MDM2+RAG1+	RAN	0.000126	0.000337	-0.397	0.649	0.817
MDM2+RAG1+	GFOD1	0.000127	0.000339	0.438	0.325	0.149
MDM2+RAG1+	ARL4C	0.000128	0.000341	-0.557	0.039	0.233
MDM2+RAG1+	RASGRP2	0.000129	0.000343	0.418	0.662	0.5
MDM2+RAG1+	SIT1	0.000132	0.000349	-0.368	0	0.168
MDM2+RAG1+	HMGN2	0.000132	0.000349	-0.675	0.844	0.921
MDM2+RAG1+	ARID3A	0.000136	0.000358	-0.425	0.273	0.53
MDM2+RAG1+	EIF2AK2	0.00014	0.000367	0.487	0.455	0.277
MDM2+RAG1+	KLF3-AS1	0.000143	0.000373	0.309	0.117	0.015
MDM2+RAG1+	STAT2	0.000144	0.000376	-0.309	0.013	0.188
MDM2+RAG1+	KDM6B	0.00015	0.00039	-0.649	0.234	0.46
MDM2+RAG1+	C11orf24	0.000152	0.000394	-0.384	0.065	0.257
MDM2+RAG1+	NR2F6	0.000152	0.000395	-0.287	0.013	0.188
MDM2+RAG1+	CASC15	0.000153	0.000396	0.309	0.351	0.153
MDM2+RAG1+	MARCH9	0.000157	0.000405	-0.306	0.013	0.193
MDM2+RAG1+	CHRAC1	0.000159	0.000409	-0.285	0.208	0.436
MDM2+RAG1+	FADS3	0.000161	0.000413	-0.408	0.286	0.579
MDM2+RAG1+	BRCA1	0.000161	0.000413	-0.296	0.078	0.282
MDM2+RAG1+	PRELID1	0.000163	0.000416	-0.331	0.26	0.495
MDM2+RAG1+	RAB5IF	0.000166	0.000422	-0.314	0.325	0.594
MDM2+RAG1+	ACYP2	0.000167	0.000423	-0.335	0.039	0.233
MDM2+RAG1+	CLCN7	0.000168	0.000426	0.468	0.39	0.218
MDM2+RAG1+	IGLC5	0.000171	0.00043	-0.274	0	0.163
MDM2+RAG1+	ABCB4	0.000171	0.00043	-0.323	0	0.163
MDM2+RAG1+	AMPD2	0.000171	0.00043	0.301	0.208	0.059
MDM2+RAG1+	SCML2	0.000175	0.000439	0.306	0.299	0.124
MDM2+RAG1+	PTPN2	0.000179	0.000448	-0.404	0.299	0.525
MDM2+RAG1+	SUMO3	0.00018	0.000449	-0.267	0.104	0.317
MDM2+RAG1+	PLEKHA5	0.000182	0.000454	0.395	0.273	0.109
MDM2+RAG1+	FNIP2	0.000186	0.000461	0.251	0.221	0.069
MDM2+RAG1+	MSL3	0.00019	0.000469	-0.351	0.156	0.386
MDM2+RAG1+	SLA	0.00019	0.000469	-0.319	0.013	0.183
MDM2+RAG1+	FOXP1	0.000193	0.000476	0.402	0.961	0.931
MDM2+RAG1+	DICER1	0.000195	0.000479	0.412	0.571	0.391
MDM2+RAG1+	ZNF280D	0.000199	0.000487	0.439	0.545	0.401
MDM2+RAG1+	RIMKLB	0.000199	0.000487	0.485	0.494	0.322
MDM2+RAG1+	JADE2	0.000205	0.0005	0.368	0.247	0.089
MDM2+RAG1+	CENPE	0.000212	0.000517	-0.53	0.026	0.203
MDM2+RAG1+	CHPT1	0.000213	0.000518	-0.253	0.208	0.485
MDM2+RAG1+	UBE2H	0.000214	0.000518	0.464	0.532	0.356
MDM2+RAG1+	IRF8	0.000215	0.00052	-0.402	0.143	0.366
MDM2+RAG1+	CCR7	0.00022	0.000531	-0.509	0	0.158
MDM2+RAG1+	AMN	0.000226	0.000543	-0.869	0.091	0.292
MDM2+RAG1+	VAMP2	0.000237	0.000568	0.455	0.805	0.748
MDM2+RAG1+	ZNF92	0.000244	0.000585	-0.363	0.182	0.421
MDM2+RAG1+	TSPO	0.000245	0.000585	0.38	0.364	0.188
MDM2+RAG1+	AC092279.1	0.000245	0.000585	0.419	0.325	0.153
MDM2+RAG1+	SIDT1	0.000247	0.000588	-0.264	0.013	0.178
MDM2+RAG1+	CARD11	0.000248	0.000588	-0.308	0.026	0.203
MDM2+RAG1+	C9orf16	0.000248	0.000588	-0.305	0.403	0.653
MDM2+RAG1+	PNPLA7	0.000256	0.000604	0.283	0.156	0.035
MDM2+RAG1+	MTF2	0.000258	0.000607	0.538	0.766	0.649
MDM2+RAG1+	USP8	0.000258	0.000607	-0.384	0.273	0.52
MDM2+RAG1+	PIM1	0.00026	0.000608	-0.327	0.182	0.421
MDM2+RAG1+	TSPAN14	0.00026	0.000608	0.442	0.662	0.535
MDM2+RAG1+	FCER2	0.000264	0.000615	-0.307	0.013	0.183
MDM2+RAG1+	H2AFY	0.000264	0.000615	0.266	0.87	0.678
MDM2+RAG1+	AUTS2	0.000266	0.000618	0.465	0.532	0.376
MDM2+RAG1+	TACC3	0.000266	0.000618	-0.342	0.091	0.307
MDM2+RAG1+	DAAM1	0.000271	0.000628	-0.331	0.13	0.361
MDM2+RAG1+	INTS3	0.000277	0.000639	0.5	0.338	0.173
MDM2+RAG1+	AC002454.1	0.000278	0.000641	0.442	0.338	0.168
MDM2+RAG1+	TCF12	0.000284	0.000654	0.366	0.468	0.282
MDM2+RAG1+	CDK1	0.000302	0.000692	-0.492	0.065	0.257
MDM2+RAG1+	TUBB4B	0.000304	0.000696	-0.658	0.429	0.604
MDM2+RAG1+	KMO	0.000314	0.000717	-0.273	0.013	0.178
MDM2+RAG1+	ANKRD44	0.000316	0.000719	-0.338	0.182	0.421
MDM2+RAG1+	CITED2	0.000319	0.000724	0.723	0.377	0.208
MDM2+RAG1+	GADD45B	0.000324	0.000734	-0.587	0.325	0.559
MDM2+RAG1+	SUSD3	0.000333	0.000752	0.528	0.364	0.198
MDM2+RAG1+	MRPS34	0.000335	0.000754	-0.312	0.208	0.431
MDM2+RAG1+	HLX	0.000335	0.000754	0.301	0.221	0.074
MDM2+RAG1+	LINC00472	0.000337	0.000757	-0.542	0.026	0.203
MDM2+RAG1+	SMAD7	0.000341	0.000764	-0.445	0.13	0.347
MDM2+RAG1+	FKBP1A	0.000362	0.000809	0.266	0.883	0.837
MDM2+RAG1+	EHD4	0.000365	0.000814	-0.282	0	0.149
MDM2+RAG1+	HES6	0.000365	0.000814	-0.309	0	0.149
MDM2+RAG1+	H2AFX	0.000372	0.000827	-0.497	0.195	0.406
MDM2+RAG1+	RAB11FIP1	0.000375	0.000832	-0.305	0.13	0.361
MDM2+RAG1+	PHF3	0.000394	0.000872	0.367	0.688	0.55
MDM2+RAG1+	DGKZ	0.000401	0.000886	0.335	0.506	0.307
MDM2+RAG1+	IKZF2	0.000403	0.000889	-0.319	0.195	0.45
MDM2+RAG1+	STK17B	0.000405	0.000891	-0.402	0.286	0.525
MDM2+RAG1+	JUN	0.000414	0.000909	0.637	0.649	0.485
MDM2+RAG1+	USP1	0.000433	0.000949	-0.424	0.234	0.455
MDM2+RAG1+	IGF2R	0.000436	0.000953	-0.33	0.13	0.332
MDM2+RAG1+	FAM207A	0.000444	0.000968	-0.251	0.026	0.188
MDM2+RAG1+	TMEM263	0.000457	0.000993	0.436	0.597	0.441
MDM2+RAG1+	ENG	0.000464	0.00101	0.496	0.338	0.173
MDM2+RAG1+	CD79A	0.00047	0.00101	-0.393	0.948	0.975
MDM2+RAG1+	FCGR2B	0.00047	0.00101	-0.272	0	0.144
MDM2+RAG1+	BMP3	0.00047	0.00101	-0.361	0	0.144
MDM2+RAG1+	MAML3	0.000472	0.00102	0.312	0.234	0.084
MDM2+RAG1+	VOPP1	0.000474	0.00102	-0.276	0.052	0.233
MDM2+RAG1+	CDV3	0.000478	0.00102	-0.376	0.351	0.579
MDM2+RAG1+	CEP78	0.000482	0.00103	-0.27	0.13	0.347
MDM2+RAG1+	RELB	0.000489	0.00104	-0.446	0.052	0.228
MDM2+RAG1+	ADARB1	0.000496	0.00106	-0.41	0.039	0.208
MDM2+RAG1+	GNAQ	0.000498	0.00106	0.336	0.247	0.099
MDM2+RAG1+	CAST	0.000509	0.00108	-0.4	0.104	0.297
MDM2+RAG1+	ITGB2	0.000517	0.00109	-0.26	0.013	0.168
MDM2+RAG1+	ORC6	0.000517	0.00109	-0.351	0.104	0.297
MDM2+RAG1+	CD69	0.000517	0.00109	-0.579	0.234	0.48
MDM2+RAG1+	CENPM	0.000525	0.0011	-0.346	0.104	0.292
MDM2+RAG1+	RAD51AP1	0.00053	0.00111	-0.315	0.078	0.257
MDM2+RAG1+	FXYD5	0.000541	0.00113	0.358	0.545	0.386
MDM2+RAG1+	VPS28	0.000542	0.00113	0.429	0.649	0.554
MDM2+RAG1+	HIST1H2AC	0.000549	0.00114	0.3	0.805	0.639
MDM2+RAG1+	GTSE1	0.00056	0.00117	-0.356	0.039	0.203
MDM2+RAG1+	SQLE	0.000561	0.00117	-0.272	0.091	0.287
MDM2+RAG1+	ASPM	0.000571	0.00118	-0.779	0.065	0.238
MDM2+RAG1+	ZNF451	0.000575	0.00119	0.431	0.442	0.292
MDM2+RAG1+	EML4	0.000583	0.0012	-0.358	0.117	0.322
MDM2+RAG1+	ERO1B	0.000599	0.00123	0.393	0.61	0.446
MDM2+RAG1+	TNFRSF18	0.000603	0.00124	-0.285	0	0.139
MDM2+RAG1+	SP140	0.000603	0.00124	-0.315	0	0.139
MDM2+RAG1+	VCL	0.000609	0.00125	0.328	0.325	0.163
MDM2+RAG1+	SPTA1	0.000616	0.00126	0.38	0.299	0.139
MDM2+RAG1+	IRF7	0.000624	0.00127	-0.261	0.117	0.327
MDM2+RAG1+	CAMK1D	0.000625	0.00127	-0.253	0.234	0.49
MDM2+RAG1+	ASF1B	0.000631	0.00128	-0.266	0.078	0.262
MDM2+RAG1+	PTOV1	0.000633	0.00128	0.318	0.506	0.327
MDM2+RAG1+	HCLS1	0.000644	0.0013	-0.39	0.364	0.594
MDM2+RAG1+	ZNF292	0.000651	0.00132	0.535	0.701	0.569
MDM2+RAG1+	SLC12A6	0.000654	0.00132	0.397	0.455	0.282
MDM2+RAG1+	NOP56	0.000656	0.00132	-0.368	0.325	0.569
MDM2+RAG1+	STMN1	0.000665	0.00133	-0.607	0.909	0.921
MDM2+RAG1+	BCL2L1	0.000673	0.00135	0.32	0.377	0.198
MDM2+RAG1+	P2RY10	0.000673	0.00135	-0.293	0.039	0.203
MDM2+RAG1+	MYADM	0.000676	0.00135	0.334	0.831	0.688
MDM2+RAG1+	TXN	0.000681	0.00136	0.306	0.571	0.391
MDM2+RAG1+	ZSCAN16-AS1	0.000692	0.00138	-0.275	0.143	0.342
MDM2+RAG1+	ZNF296	0.0007	0.00139	-0.26	0.026	0.188
MDM2+RAG1+	IL4R	0.000705	0.0014	-0.257	0.013	0.158
MDM2+RAG1+	NT5C2	0.00072	0.00142	0.451	0.455	0.287
MDM2+RAG1+	IFI30	0.000721	0.00142	-0.422	0.026	0.178
MDM2+RAG1+	LRP10	0.000727	0.00143	-0.407	0.39	0.594
MDM2+RAG1+	NEAT1	0.000737	0.00145	0.342	0.74	0.574
MDM2+RAG1+	BZW1	0.000745	0.00146	-0.307	0.468	0.723
MDM2+RAG1+	MYO5C	0.00075	0.00147	0.254	0.169	0.05
MDM2+RAG1+	CCDC88A	0.000758	0.00148	0.462	0.636	0.5
MDM2+RAG1+	NARF	0.00077	0.0015	-0.388	0.377	0.599
MDM2+RAG1+	LAMP5	0.000773	0.00151	-0.357	0	0.134
MDM2+RAG1+	GEMIN7	0.000775	0.00151	-0.27	0.052	0.223
MDM2+RAG1+	FBRSL1	0.00078	0.00151	-0.285	0.078	0.262
MDM2+RAG1+	UBE2T	0.000782	0.00151	-0.367	0.091	0.277
MDM2+RAG1+	PLCL2	0.000784	0.00151	-0.271	0.039	0.203
MDM2+RAG1+	LRMP	0.000789	0.00152	-0.43	0.325	0.53
MDM2+RAG1+	PIM2	0.000815	0.00157	-0.262	0.091	0.277
MDM2+RAG1+	GSTK1	0.000816	0.00157	0.341	0.468	0.302
MDM2+RAG1+	KDSR	0.000817	0.00157	0.367	0.312	0.158
MDM2+RAG1+	SNX22	0.000822	0.00157	-0.257	0.039	0.208
MDM2+RAG1+	ANXA11	0.000825	0.00158	-0.269	0.299	0.54
MDM2+RAG1+	SOCS1	0.00084	0.0016	-0.362	0.091	0.282
MDM2+RAG1+	PSME1	0.000855	0.00163	0.287	0.909	0.822
MDM2+RAG1+	PARP15	0.000881	0.00167	-0.29	0.065	0.238
MDM2+RAG1+	SORL1	0.000883	0.00167	0.436	0.299	0.153
MDM2+RAG1+	YPEL3	0.000889	0.00168	0.309	0.844	0.658
MDM2+RAG1+	AL139020.1	0.00089	0.00168	-0.334	0.026	0.183
MDM2+RAG1+	KIFC1	0.000901	0.0017	-0.291	0.065	0.233
MDM2+RAG1+	NTAN1	0.000931	0.00175	-0.264	0.182	0.391
MDM2+RAG1+	CDCA8	0.000933	0.00175	-0.301	0.052	0.208
MDM2+RAG1+	SYPL1	0.000949	0.00178	0.397	0.714	0.559
MDM2+RAG1+	EHBP1L1	0.00097	0.00182	-0.323	0.143	0.337
MDM2+RAG1+	MFSD8	0.000977	0.00182	0.312	0.247	0.099
MDM2+RAG1+	SMC5	0.000986	0.00184	-0.344	0.208	0.396
MDM2+RAG1+	PBXIP1	0.00099	0.00184	0.457	0.662	0.535
MDM2+RAG1+	SCARB1	0.000994	0.00185	0.567	0.26	0.124
MDM2+RAG1+	CENPC	0.00101	0.00187	0.383	0.597	0.441
MDM2+RAG1+	CDC40	0.00102	0.00188	-0.421	0.351	0.559
MDM2+RAG1+	TFDP1	0.00103	0.00189	-0.325	0.13	0.312
MDM2+RAG1+	ZFP36L1	0.00106	0.00195	-0.45	0.584	0.767
MDM2+RAG1+	SYNE2	0.00106	0.00195	-0.543	0.143	0.332
MDM2+RAG1+	MAPKAPK2	0.00106	0.00196	0.327	0.403	0.238
MDM2+RAG1+	IL3RA	0.00107	0.00197	-0.347	0.078	0.248
MDM2+RAG1+	TMEM38B	0.00109	0.002	0.302	0.26	0.114
MDM2+RAG1+	UBE2B	0.00114	0.00208	0.299	0.805	0.673
MDM2+RAG1+	TRIM5	0.00114	0.00208	0.333	0.247	0.104
MDM2+RAG1+	AURKB	0.00115	0.0021	-0.424	0.052	0.208
MDM2+RAG1+	NDUFB11	0.00119	0.00215	0.279	0.805	0.683
MDM2+RAG1+	MLH3	0.00119	0.00215	0.307	0.195	0.069
MDM2+RAG1+	DDX39A	0.00121	0.00219	-0.36	0.273	0.475
MDM2+RAG1+	MAN2B1	0.00122	0.00221	-0.269	0.104	0.282
MDM2+RAG1+	ETS2	0.00124	0.00223	0.422	0.429	0.282
MDM2+RAG1+	PKD2	0.00124	0.00224	0.389	0.338	0.193
MDM2+RAG1+	PRPF38B	0.00126	0.00227	0.287	0.883	0.748
MDM2+RAG1+	TUBA1B	0.00128	0.0023	-0.96	0.506	0.649
MDM2+RAG1+	KIF15	0.00134	0.0024	-0.277	0.065	0.228
MDM2+RAG1+	PPP1CC	0.00134	0.0024	-0.335	0.455	0.639
MDM2+RAG1+	TLE5	0.00135	0.00241	-0.364	0.883	0.96
MDM2+RAG1+	MACF1	0.00136	0.00243	0.437	0.481	0.327
MDM2+RAG1+	SIMC1	0.00136	0.00243	-0.273	0.052	0.208
MDM2+RAG1+	PRC1	0.0014	0.00249	-0.286	0.091	0.267
MDM2+RAG1+	SLC2A6	0.00141	0.0025	-0.253	0.013	0.149
MDM2+RAG1+	DOP1B	0.00142	0.00252	-0.311	0.039	0.188
MDM2+RAG1+	HERC5	0.00144	0.00254	-0.268	0.039	0.193
MDM2+RAG1+	IRF1	0.00146	0.00258	0.345	0.805	0.693
MDM2+RAG1+	DERL3	0.00149	0.00262	-0.274	0.039	0.188
MDM2+RAG1+	MTPN	0.00151	0.00265	-0.283	0.74	0.861
MDM2+RAG1+	CYB5R3	0.00151	0.00265	-0.337	0.208	0.411
MDM2+RAG1+	LBH	0.00151	0.00265	-0.325	0.156	0.347
MDM2+RAG1+	CLSPN	0.00151	0.00265	-0.48	0.104	0.272
MDM2+RAG1+	BASP1	0.00152	0.00265	-0.553	0.312	0.51
MDM2+RAG1+	STARD3	0.00153	0.00267	0.315	0.351	0.188
MDM2+RAG1+	PEBP1	0.00154	0.00268	0.258	0.74	0.738
MDM2+RAG1+	GNG10	0.00154	0.00268	0.317	0.494	0.327
MDM2+RAG1+	APOL6	0.00155	0.00269	0.318	0.182	0.064
MDM2+RAG1+	PRR7	0.00155	0.00269	-0.281	0.026	0.168
MDM2+RAG1+	CREB1	0.00157	0.00271	0.345	0.61	0.47
MDM2+RAG1+	UBLCP1	0.00157	0.00271	-0.257	0.117	0.287
MDM2+RAG1+	TES	0.00157	0.00271	-0.275	0.13	0.307
MDM2+RAG1+	ARHGDIA	0.00159	0.00273	-0.253	0.351	0.589
MDM2+RAG1+	CNTRL	0.00159	0.00273	-0.317	0.403	0.589
MDM2+RAG1+	HMGB3	0.00159	0.00273	-0.521	0.169	0.337
MDM2+RAG1+	ST3GAL5	0.00162	0.00277	-0.438	0.169	0.356
MDM2+RAG1+	IQSEC1	0.00165	0.00281	-0.378	0.195	0.401
MDM2+RAG1+	ZNF827	0.0017	0.00289	0.336	0.247	0.109
MDM2+RAG1+	NCOA3	0.0017	0.0029	-0.372	0.273	0.47
MDM2+RAG1+	TAF1D	0.00172	0.00293	0.284	0.844	0.787
MDM2+RAG1+	CFAP73	0.00173	0.00293	-0.342	0.091	0.262
MDM2+RAG1+	TOP2A	0.00175	0.00297	-1.01	0.117	0.282
MDM2+RAG1+	HMMR	0.00177	0.00299	-0.394	0.026	0.163
MDM2+RAG1+	CDKN3	0.0018	0.00304	-0.303	0.052	0.203
MDM2+RAG1+	CHML	0.00186	0.00313	-0.318	0.208	0.406
MDM2+RAG1+	ARHGAP5	0.00188	0.00316	0.319	0.429	0.272
MDM2+RAG1+	BCR	0.00191	0.0032	0.421	0.481	0.327
MDM2+RAG1+	NDC80	0.00192	0.00321	-0.274	0.052	0.203
MDM2+RAG1+	NKTR	0.00192	0.00321	0.305	0.792	0.728
MDM2+RAG1+	SERHL2	0.00193	0.00322	-0.251	0.026	0.163
MDM2+RAG1+	ETHE1	0.00193	0.00323	0.288	0.338	0.178
MDM2+RAG1+	GABPB1	0.00194	0.00323	0.38	0.442	0.287
MDM2+RAG1+	MICAL3	0.00195	0.00325	-0.255	0.065	0.223
MDM2+RAG1+	IER2	0.00197	0.00327	-0.506	0.571	0.757
MDM2+RAG1+	SMARCD2	0.00198	0.00328	0.32	0.481	0.327
MDM2+RAG1+	TMOD3	0.00198	0.00329	0.332	0.545	0.376
MDM2+RAG1+	MBNL3	0.002	0.00331	0.264	0.286	0.139
MDM2+RAG1+	POMP	0.00203	0.00335	-0.271	0.571	0.782
MDM2+RAG1+	SYK	0.00205	0.00338	-0.332	0.416	0.624
MDM2+RAG1+	NSD2	0.0021	0.00345	-0.281	0.182	0.376
MDM2+RAG1+	KPNA2	0.00214	0.00351	-0.405	0.221	0.416
MDM2+RAG1+	CKAP2	0.00221	0.00362	-0.3	0.117	0.287
MDM2+RAG1+	SLC9A7	0.00224	0.00366	-0.291	0.117	0.297
MDM2+RAG1+	GABPB1-AS1	0.00224	0.00366	0.261	0.792	0.639
MDM2+RAG1+	MAP4K4	0.00226	0.00368	0.252	0.636	0.495
MDM2+RAG1+	ANKRD17	0.00226	0.00368	0.296	0.545	0.386
MDM2+RAG1+	SHISA5	0.00227	0.00368	0.277	0.416	0.248
MDM2+RAG1+	EMB	0.00231	0.00375	-0.265	0.273	0.495
MDM2+RAG1+	FAM111B	0.00232	0.00376	-0.41	0.091	0.238
MDM2+RAG1+	SASH3	0.00233	0.00378	-0.252	0.195	0.391
MDM2+RAG1+	HMHB1	0.00235	0.00379	0.261	0.156	0.05
MDM2+RAG1+	TMEM131L	0.00238	0.00383	-0.301	0.325	0.54
MDM2+RAG1+	SLC25A36	0.00238	0.00383	0.4	0.519	0.396
MDM2+RAG1+	IFNAR2	0.00238	0.00383	-0.283	0.143	0.327
MDM2+RAG1+	TPX2	0.0024	0.00386	-0.549	0.065	0.213
MDM2+RAG1+	BIRC5	0.00241	0.00386	-0.391	0.104	0.262
MDM2+RAG1+	APPL1	0.00244	0.0039	0.358	0.532	0.416
MDM2+RAG1+	SYNE3	0.00253	0.00404	0.397	0.597	0.446
MDM2+RAG1+	DCAF12	0.0026	0.00414	-0.308	0.169	0.351
MDM2+RAG1+	KIF11	0.00267	0.00426	-0.353	0.052	0.188
MDM2+RAG1+	KIF20B	0.0027	0.00429	-0.387	0.117	0.282
MDM2+RAG1+	FLI1	0.00272	0.00433	0.368	0.558	0.431
MDM2+RAG1+	TIA1	0.00275	0.00435	0.344	0.623	0.49
MDM2+RAG1+	PDE4B	0.00276	0.00436	0.459	0.429	0.287
MDM2+RAG1+	PTEN	0.00276	0.00436	0.412	0.675	0.609
MDM2+RAG1+	NUF2	0.00279	0.0044	-0.306	0.065	0.213
MDM2+RAG1+	SP110	0.00281	0.00443	-0.314	0.442	0.673
MDM2+RAG1+	AL133467.1	0.00282	0.00443	-0.33	0.078	0.243
MDM2+RAG1+	NFATC4	0.00283	0.00444	-0.257	0.039	0.178
MDM2+RAG1+	SNAPC1	0.00285	0.00447	0.324	0.325	0.173
MDM2+RAG1+	ATP8B2	0.00286	0.00449	0.252	0.169	0.059
MDM2+RAG1+	NFKB2	0.00289	0.00451	-0.4	0.104	0.262
MDM2+RAG1+	TGFBR2	0.00289	0.00451	-0.318	0.273	0.475
MDM2+RAG1+	FAM49B	0.00289	0.00451	-0.355	0.416	0.609
MDM2+RAG1+	RNF41	0.00293	0.00455	-0.308	0.247	0.436
MDM2+RAG1+	JPX	0.00295	0.00459	0.337	0.675	0.545
MDM2+RAG1+	GNG7	0.00297	0.0046	0.371	0.805	0.743
MDM2+RAG1+	ZMIZ1	0.00298	0.00462	0.362	0.494	0.347
MDM2+RAG1+	ANKRD28	0.00299	0.00462	0.328	0.325	0.183
MDM2+RAG1+	MGMT	0.00301	0.00465	0.383	0.584	0.465
MDM2+RAG1+	TBC1D1	0.00307	0.00474	-0.26	0.403	0.634
MDM2+RAG1+	SNHG32	0.00308	0.00475	0.271	0.675	0.564
MDM2+RAG1+	TRAPPC6A	0.0031	0.00477	0.305	0.377	0.238
MDM2+RAG1+	STK17A	0.00311	0.00477	-0.294	0.26	0.465
MDM2+RAG1+	RARA	0.00314	0.00481	-0.286	0.104	0.262
MDM2+RAG1+	RAG2	0.00321	0.00491	0.364	0.442	0.282
MDM2+RAG1+	FOXP1-IT1	0.00321	0.00491	0.326	0.325	0.173
MDM2+RAG1+	FEN1	0.00324	0.00494	-0.268	0.13	0.297
MDM2+RAG1+	ST6GALNAC4	0.00329	0.00501	-0.306	0.208	0.386
MDM2+RAG1+	OSBPL10	0.0033	0.00502	-0.278	0.039	0.173
MDM2+RAG1+	INO80C	0.0033	0.00502	0.417	0.377	0.243
MDM2+RAG1+	AC007952.4	0.00332	0.00503	-0.254	0.169	0.356
MDM2+RAG1+	ADGRA3	0.00333	0.00504	0.27	0.221	0.099
MDM2+RAG1+	OSTC	0.00336	0.00508	0.257	0.688	0.639
MDM2+RAG1+	LMBRD1	0.00337	0.00508	-0.257	0.156	0.342
MDM2+RAG1+	ARRDC3	0.00345	0.0052	0.344	0.312	0.168
MDM2+RAG1+	ZC3HAV1	0.00353	0.00532	0.364	0.61	0.5
MDM2+RAG1+	C12orf57	0.00358	0.00537	-0.328	0.506	0.673
MDM2+RAG1+	PAG1	0.00358	0.00537	0.547	0.597	0.485
MDM2+RAG1+	ITGA4	0.00359	0.00538	0.43	0.597	0.5
MDM2+RAG1+	RERE	0.00361	0.0054	0.304	0.558	0.426
MDM2+RAG1+	ANP32E	0.00366	0.00548	-0.536	0.26	0.411
MDM2+RAG1+	SMC2	0.00374	0.00558	-0.47	0.195	0.342
MDM2+RAG1+	FTX	0.0038	0.00567	0.496	0.506	0.396
MDM2+RAG1+	SPRY1	0.00383	0.00571	0.385	0.377	0.228
MDM2+RAG1+	LMNB1	0.00391	0.00582	-0.459	0.234	0.386
MDM2+RAG1+	UBE2C	0.00399	0.00591	-0.734	0.078	0.223
MDM2+RAG1+	RBM5	0.00399	0.00591	0.304	0.701	0.609
MDM2+RAG1+	CCNA2	0.00401	0.00593	-0.281	0.052	0.188
MDM2+RAG1+	SDR39U1	0.00405	0.00598	0.276	0.351	0.203
MDM2+RAG1+	MKLN1	0.00408	0.00602	0.262	0.519	0.356
MDM2+RAG1+	SH2B3	0.00416	0.00613	-0.26	0.104	0.257
MDM2+RAG1+	NR4A3	0.00417	0.00613	-0.393	0.013	0.124
MDM2+RAG1+	ACTG1	0.00419	0.00616	-0.276	0.961	0.985
MDM2+RAG1+	RBMS1	0.00424	0.00622	-0.346	0.247	0.446
MDM2+RAG1+	PRDX2	0.00425	0.00622	-0.313	0.117	0.272
MDM2+RAG1+	FBXL5	0.00428	0.00626	0.346	0.325	0.188
MDM2+RAG1+	ING4	0.0043	0.00628	0.332	0.416	0.277
MDM2+RAG1+	PDHB	0.00436	0.00635	0.315	0.558	0.436
MDM2+RAG1+	SMARCB1	0.00436	0.00635	-0.285	0.494	0.668
MDM2+RAG1+	AC097376.3	0.00437	0.00635	0.314	0.312	0.173
MDM2+RAG1+	OIP5-AS1	0.00442	0.00641	-0.341	0.649	0.777
MDM2+RAG1+	REL	0.00442	0.00641	-0.465	0.39	0.569
MDM2+RAG1+	SNAP23	0.00444	0.00642	0.301	0.506	0.366
MDM2+RAG1+	NSD3	0.00444	0.00642	0.292	0.688	0.579
MDM2+RAG1+	NCL	0.00445	0.00642	-0.267	0.818	0.916
MDM2+RAG1+	LEPROT	0.00448	0.00645	0.25	0.312	0.168
MDM2+RAG1+	ARID5B	0.00453	0.00652	0.448	0.61	0.49
MDM2+RAG1+	PFDN4	0.00456	0.00656	0.268	0.416	0.272
MDM2+RAG1+	RAP1B	0.00464	0.00667	0.276	0.87	0.832
MDM2+RAG1+	UBE2S	0.00466	0.00668	-0.381	0.519	0.668
MDM2+RAG1+	WASF1	0.00466	0.00668	-0.348	0.156	0.317
MDM2+RAG1+	EZH2	0.00469	0.00669	-0.363	0.26	0.416
MDM2+RAG1+	SEPTIN9	0.00469	0.00669	0.291	0.662	0.584
MDM2+RAG1+	ICOSLG	0.0047	0.0067	-0.306	0.182	0.356
MDM2+RAG1+	CENPF	0.00471	0.00671	-1.02	0.156	0.307
MDM2+RAG1+	AFF1	0.00474	0.00674	0.358	0.442	0.307
MDM2+RAG1+	GNB5	0.00483	0.00686	-0.323	0.169	0.361
MDM2+RAG1+	FNBP1	0.00489	0.00693	0.321	0.519	0.381
MDM2+RAG1+	KLF6	0.00494	0.00699	0.543	0.584	0.48
MDM2+RAG1+	TAF9	0.00504	0.00713	0.254	0.429	0.282
MDM2+RAG1+	MORF4L2	0.00512	0.00722	-0.274	0.247	0.416
MDM2+RAG1+	PHACTR1	0.00512	0.00722	-0.539	0.636	0.757
MDM2+RAG1+	ITPR2	0.00514	0.00723	-0.268	0.13	0.297
MDM2+RAG1+	RRM2	0.00515	0.00725	-0.504	0.091	0.238
MDM2+RAG1+	BACH1	0.00519	0.00729	-0.297	0.221	0.391
MDM2+RAG1+	RNF213	0.00524	0.00735	0.326	0.558	0.441
MDM2+RAG1+	KAT6B	0.00527	0.00738	0.35	0.649	0.53
MDM2+RAG1+	JUP	0.00535	0.00749	0.323	0.571	0.446
MDM2+RAG1+	PAFAH1B3	0.00553	0.00772	0.309	0.403	0.287
MDM2+RAG1+	ATXN7L3B	0.00556	0.00775	0.331	0.584	0.505
MDM2+RAG1+	SMIM24	0.00564	0.00785	-0.255	0.052	0.183
MDM2+RAG1+	ADAM19	0.00569	0.00792	-0.276	0.039	0.158
MDM2+RAG1+	H2AFV	0.00571	0.00793	-0.314	0.675	0.812
MDM2+RAG1+	SH3BP5	0.00577	0.008	-0.322	0.052	0.178
MDM2+RAG1+	VEZT	0.0058	0.00803	0.352	0.377	0.248
MDM2+RAG1+	PIP5K1A	0.00594	0.00821	0.292	0.338	0.208
MDM2+RAG1+	CCNB2	0.00609	0.00841	-0.464	0.104	0.243
MDM2+RAG1+	EVI2B	0.00611	0.00843	-0.291	0.182	0.337
MDM2+RAG1+	CDKN1A	0.00615	0.00848	-0.346	0.104	0.238
MDM2+RAG1+	CNOT7	0.00619	0.00851	0.277	0.584	0.46
MDM2+RAG1+	ZKSCAN1	0.0062	0.00851	0.373	0.558	0.46
MDM2+RAG1+	RBM26	0.00623	0.00855	0.415	0.623	0.55
MDM2+RAG1+	SERINC1	0.00631	0.00864	0.345	0.468	0.342
MDM2+RAG1+	MCL1	0.00636	0.00871	-0.278	0.351	0.535
MDM2+RAG1+	ANKRD10	0.0064	0.00875	0.354	0.506	0.396
MDM2+RAG1+	TMEM156	0.00644	0.00878	0.265	0.286	0.153
MDM2+RAG1+	CHFR	0.00648	0.00883	-0.268	0.117	0.262
MDM2+RAG1+	DYRK3	0.00653	0.00889	0.297	0.234	0.114
MDM2+RAG1+	UQCR11	0.00656	0.00892	0.26	0.727	0.634
MDM2+RAG1+	EBPL	0.00665	0.00902	0.329	0.468	0.332
MDM2+RAG1+	ACSS1	0.00666	0.00903	0.321	0.481	0.342
MDM2+RAG1+	PTTG1	0.00669	0.00906	-0.606	0.247	0.386
MDM2+RAG1+	MAD2L1	0.00675	0.00912	-0.312	0.143	0.292
MDM2+RAG1+	PSMB9	0.00687	0.00928	0.277	0.714	0.614
MDM2+RAG1+	VGLL4	0.0071	0.00958	0.374	0.377	0.257
MDM2+RAG1+	KHDC4	0.0073	0.00982	0.304	0.429	0.302
MDM2+RAG1+	IMPDH1	0.0073	0.00982	0.289	0.234	0.119
MDM2+RAG1+	PCLAF	0.00732	0.00984	-0.627	0.182	0.322
MDM2+RAG1+	UBE2V2	0.00785	0.0105	0.269	0.481	0.371
MDM2+RAG1+	HPS4	0.00787	0.0105	0.396	0.403	0.277
MDM2+RAG1+	TRIM56	0.00792	0.0106	0.443	0.532	0.446
MDM2+RAG1+	HHIP-AS1	0.00828	0.0111	-0.274	0.234	0.401
MDM2+RAG1+	HCG11	0.00832	0.0111	0.333	0.195	0.089
MDM2+RAG1+	SMIM3	0.0084	0.0112	0.284	0.195	0.089
MDM2+RAG1+	ZNF106	0.00843	0.0112	-0.315	0.351	0.525
MDM2+RAG1+	FOXO3	0.00855	0.0114	0.305	0.299	0.173
MDM2+RAG1+	LUC7L3	0.00871	0.0116	0.295	0.935	0.842
MDM2+RAG1+	E2F1	0.00887	0.0118	-0.277	0.13	0.277
MDM2+RAG1+	AC105285.1	0.0089	0.0118	0.251	0.143	0.054
MDM2+RAG1+	AC097634.1	0.00897	0.0119	0.364	0.273	0.158
MDM2+RAG1+	ARHGAP27	0.00913	0.0121	0.305	0.325	0.198
MDM2+RAG1+	ZWINT	0.00919	0.0121	-0.318	0.169	0.312
MDM2+RAG1+	RICTOR	0.00923	0.0122	0.343	0.455	0.322
MDM2+RAG1+	HBA2	0.00926	0.0122	-0.667	0.766	0.649
MDM2+RAG1+	TIFA	0.00931	0.0122	-0.293	0.208	0.366
MDM2+RAG1+	RGCC	0.00951	0.0125	-0.26	0.065	0.188
MDM2+RAG1+	MYBL2	0.00954	0.0125	-0.258	0.234	0.396
MDM2+RAG1+	HPCAL1	0.00959	0.0126	0.281	0.377	0.252
MDM2+RAG1+	RAB37	0.00964	0.0126	0.294	0.273	0.149
MDM2+RAG1+	ZNF33B	0.00965	0.0126	0.32	0.26	0.144
MDM2+RAG1+	CAND1	0.00975	0.0127	0.293	0.455	0.337
MDM2+RAG1+	PPP2R5A	0.00979	0.0128	0.282	0.273	0.153
MDM2+RAG1+	PPM1K	0.00981	0.0128	-0.351	0.468	0.653
MDM2+RAG1+	FUOM	0.0099	0.0129	-0.259	0.078	0.203
MDM2+RAG1+	RASD1	0.0103	0.0133	0.363	0.416	0.287
MDM2+RAG1+	ZNF22	0.0104	0.0135	0.307	0.701	0.629
MDM2+RAG1+	KMT2A	0.0104	0.0135	0.311	0.662	0.599
MDM2+RAG1+	ZCCHC7	0.0105	0.0136	0.318	0.753	0.743
MDM2+RAG1+	TRAPPC2	0.0106	0.0136	0.29	0.286	0.163
MDM2+RAG1+	PDE4DIP	0.0106	0.0136	-0.289	0.065	0.178
MDM2+RAG1+	KAT6A	0.0106	0.0136	0.309	0.623	0.515
MDM2+RAG1+	UBE2J1	0.0107	0.0137	-0.268	0.571	0.777
MDM2+RAG1+	KIDINS220	0.0109	0.0139	0.348	0.416	0.307
MDM2+RAG1+	CD52	0.0109	0.014	-0.438	0.857	0.921
MDM2+RAG1+	MMP24OS	0.0109	0.014	0.263	0.416	0.292
MDM2+RAG1+	BMPR2	0.011	0.014	0.257	0.208	0.099
MDM2+RAG1+	FKBP8	0.011	0.0141	0.301	0.558	0.46
MDM2+RAG1+	RANBP2	0.0111	0.0141	0.377	0.377	0.252
MDM2+RAG1+	HNRNPAB	0.0112	0.0143	-0.312	0.416	0.54
MDM2+RAG1+	RFNG	0.0112	0.0143	0.252	0.234	0.124
MDM2+RAG1+	ENY2	0.0114	0.0145	0.367	0.688	0.624
MDM2+RAG1+	YIPF4	0.0115	0.0146	0.327	0.61	0.52
MDM2+RAG1+	HCST	0.012	0.0151	-0.255	0.091	0.218
MDM2+RAG1+	TYMS	0.012	0.0151	-0.552	0.156	0.297
MDM2+RAG1+	GMNN	0.012	0.0151	-0.298	0.169	0.307
MDM2+RAG1+	NUCKS1	0.012	0.0152	-0.373	0.688	0.797
MDM2+RAG1+	GYPC	0.0123	0.0155	0.281	0.558	0.465
MDM2+RAG1+	ATAD2	0.0126	0.0159	-0.347	0.169	0.302
MDM2+RAG1+	HDAC10	0.0128	0.0162	0.261	0.221	0.114
MDM2+RAG1+	CYBA	0.0129	0.0163	-0.26	0.909	0.95
MDM2+RAG1+	EAF2	0.0131	0.0165	-0.252	0.208	0.351
MDM2+RAG1+	SCOC	0.0132	0.0166	0.277	0.325	0.198
MDM2+RAG1+	LETM1	0.0134	0.0168	-0.25	0.117	0.248
MDM2+RAG1+	ARHGEF6	0.0134	0.0168	0.279	0.338	0.213
MDM2+RAG1+	HSPH1	0.0134	0.0168	-0.258	0.247	0.406
MDM2+RAG1+	XIAP	0.0136	0.0169	0.278	0.39	0.262
MDM2+RAG1+	SLC44A1	0.014	0.0174	0.327	0.234	0.134
MDM2+RAG1+	PPP2R3B	0.014	0.0174	-0.258	0.351	0.55
MDM2+RAG1+	KLHDC2	0.0144	0.0179	0.258	0.39	0.272
MDM2+RAG1+	RPAIN	0.0145	0.018	0.303	0.558	0.436
MDM2+RAG1+	FXR1	0.0147	0.0183	0.301	0.636	0.554
MDM2+RAG1+	ZMAT1	0.0148	0.0183	0.395	0.221	0.114
MDM2+RAG1+	AC005332.7	0.0148	0.0183	-0.276	0.117	0.243
MDM2+RAG1+	SPOP	0.015	0.0185	0.326	0.506	0.411
MDM2+RAG1+	MGAT4A	0.0152	0.0188	0.267	0.195	0.099
MDM2+RAG1+	LAPTM4A	0.0154	0.019	0.288	0.636	0.579
MDM2+RAG1+	CERS6	0.0157	0.0193	0.266	0.234	0.129
MDM2+RAG1+	TRAF3IP2	0.0157	0.0193	0.302	0.221	0.124
MDM2+RAG1+	IFNAR1	0.0159	0.0195	-0.271	0.26	0.401
MDM2+RAG1+	PDCL	0.0161	0.0197	0.289	0.351	0.238
MDM2+RAG1+	RC3H2	0.0165	0.0203	0.317	0.364	0.257
MDM2+RAG1+	UPF3A	0.0166	0.0203	0.309	0.545	0.436
MDM2+RAG1+	NUB1	0.0168	0.0205	0.306	0.481	0.401
MDM2+RAG1+	EIPR1	0.0169	0.0206	0.279	0.364	0.252
MDM2+RAG1+	ADAM10	0.0169	0.0207	0.267	0.519	0.416
MDM2+RAG1+	OGFRL1	0.0171	0.0208	-0.27	0.286	0.446
MDM2+RAG1+	DAGLB	0.0173	0.0211	0.327	0.234	0.134
MDM2+RAG1+	UTRN	0.018	0.0219	0.285	0.727	0.653
MDM2+RAG1+	FCMR	0.018	0.0219	0.289	0.532	0.45
MDM2+RAG1+	ZNF785	0.0182	0.022	0.263	0.156	0.069
MDM2+RAG1+	CDC73	0.0184	0.0223	0.27	0.468	0.347
MDM2+RAG1+	PHYH	0.0184	0.0223	0.317	0.182	0.089
MDM2+RAG1+	CYTH1	0.0186	0.0225	-0.294	0.26	0.406
MDM2+RAG1+	TMPO	0.0191	0.023	-0.388	0.416	0.545
MDM2+RAG1+	IFT57	0.0191	0.023	-0.322	0.182	0.312
MDM2+RAG1+	SMC1A	0.0192	0.0231	-0.265	0.286	0.441
MDM2+RAG1+	STRBP	0.0193	0.0232	-0.25	0.584	0.688
MDM2+RAG1+	CDC20	0.0198	0.0237	-0.378	0.065	0.168
MDM2+RAG1+	GLOD4	0.02	0.0239	0.296	0.312	0.208
MDM2+RAG1+	NFKBIA	0.0204	0.0244	-0.321	0.468	0.653
MDM2+RAG1+	ZFAND1	0.0209	0.025	0.261	0.299	0.188
MDM2+RAG1+	TNRC6C	0.0209	0.025	0.315	0.325	0.218
MDM2+RAG1+	ST8SIA4	0.021	0.0251	0.281	0.234	0.134
MDM2+RAG1+	CDK9	0.0212	0.0253	0.312	0.39	0.297
MDM2+RAG1+	PUM3	0.0214	0.0254	0.255	0.338	0.228
MDM2+RAG1+	GRASP	0.0214	0.0254	-0.379	0.078	0.183
MDM2+RAG1+	HCP5	0.0214	0.0254	0.482	0.455	0.361
MDM2+RAG1+	TMEM159	0.0214	0.0254	-0.319	0.091	0.198
MDM2+RAG1+	TNFRSF13C	0.022	0.026	-0.413	0.299	0.421
MDM2+RAG1+	FAM3C	0.022	0.0261	0.402	0.481	0.366
MDM2+RAG1+	ANXA6	0.0226	0.0267	-0.272	0.247	0.391
MDM2+RAG1+	TRIM44	0.0227	0.0268	0.258	0.675	0.584
MDM2+RAG1+	ARIH1	0.023	0.0271	0.332	0.494	0.376
MDM2+RAG1+	USP11	0.0234	0.0276	0.263	0.468	0.356
MDM2+RAG1+	PRKAR1A	0.0236	0.0278	0.255	0.688	0.624
MDM2+RAG1+	SCN3A	0.0236	0.0278	0.256	0.26	0.158
MDM2+RAG1+	MTIF3	0.0237	0.0278	0.312	0.571	0.49
MDM2+RAG1+	SERPINB6	0.0238	0.0279	0.322	0.221	0.129
MDM2+RAG1+	SMARCC2	0.0238	0.0279	0.256	0.442	0.347
MDM2+RAG1+	GOLGA2	0.0239	0.0279	0.288	0.273	0.168
MDM2+RAG1+	CUL1	0.0239	0.028	0.268	0.338	0.228
MDM2+RAG1+	CCNB1	0.024	0.0281	-0.29	0.065	0.173
MDM2+RAG1+	RIC1	0.0241	0.0281	0.3	0.351	0.252
MDM2+RAG1+	CTCF	0.0245	0.0285	-0.265	0.429	0.564
MDM2+RAG1+	DYNC1LI2	0.0247	0.0287	0.364	0.377	0.292
MDM2+RAG1+	H2AFJ	0.0251	0.0292	0.288	0.494	0.391
MDM2+RAG1+	STMN3	0.0255	0.0296	0.274	0.247	0.153
MDM2+RAG1+	AKAP9	0.0255	0.0296	0.269	0.714	0.653
MDM2+RAG1+	DUSP2	0.0256	0.0296	-0.295	0.078	0.183
MDM2+RAG1+	WAKMAR2	0.0257	0.0298	0.384	0.169	0.084
MDM2+RAG1+	SLC43A2	0.0264	0.0305	-0.292	0.117	0.228
MDM2+RAG1+	DIPK1B	0.0275	0.0318	0.262	0.416	0.292
MDM2+RAG1+	ZSCAN18	0.0279	0.0321	0.38	0.364	0.262
MDM2+RAG1+	RTF1	0.0282	0.0325	0.28	0.688	0.594
MDM2+RAG1+	CRBN	0.0285	0.0328	0.298	0.455	0.376
MDM2+RAG1+	PRKACB	0.0285	0.0328	0.445	0.39	0.317
MDM2+RAG1+	KPNA4	0.0287	0.0329	0.27	0.558	0.436
MDM2+RAG1+	ZMYM5	0.0289	0.0331	0.255	0.377	0.277
MDM2+RAG1+	THOC2	0.0291	0.0333	0.28	0.558	0.465
MDM2+RAG1+	TMEM161B-AS1	0.0292	0.0333	0.327	0.299	0.208
MDM2+RAG1+	CCL4	0.0292	0.0334	-0.729	0.091	0.198
MDM2+RAG1+	DNAJB14	0.03	0.0342	0.266	0.481	0.381
MDM2+RAG1+	SSH2	0.0311	0.0354	0.31	0.468	0.381
MDM2+RAG1+	SPG7	0.0316	0.036	0.279	0.494	0.386
MDM2+RAG1+	ZMYND8	0.0317	0.0361	0.311	0.429	0.337
MDM2+RAG1+	DLGAP5	0.0318	0.0361	-0.318	0.065	0.158
MDM2+RAG1+	THUMPD1	0.0318	0.0361	-0.27	0.338	0.485
MDM2+RAG1+	KLF4	0.0318	0.0361	0.273	0.221	0.129
MDM2+RAG1+	CCDC186	0.0329	0.0373	0.368	0.403	0.307
MDM2+RAG1+	FBXW7	0.033	0.0373	0.297	0.377	0.282
MDM2+RAG1+	CELF1	0.0332	0.0375	0.265	0.532	0.46
MDM2+RAG1+	RDX	0.0346	0.0391	0.284	0.429	0.327
MDM2+RAG1+	GNB4	0.0346	0.0391	0.26	0.39	0.297
MDM2+RAG1+	CARD8	0.0348	0.0391	0.27	0.455	0.376
MDM2+RAG1+	ZFYVE16	0.0353	0.0397	0.419	0.325	0.248
MDM2+RAG1+	TRABD	0.0355	0.0399	-0.266	0.779	0.822
MDM2+RAG1+	MCM7	0.0356	0.0399	-0.381	0.286	0.381
MDM2+RAG1+	TOPORS	0.0358	0.0401	0.321	0.403	0.322
MDM2+RAG1+	PLAC8	0.0359	0.0402	0.273	0.481	0.391
MDM2+RAG1+	CDT1	0.0364	0.0408	-0.281	0.169	0.282
MDM2+RAG1+	IRF2	0.0375	0.0419	0.28	0.506	0.421
MDM2+RAG1+	CFDP1	0.0379	0.0423	0.272	0.506	0.441
MDM2+RAG1+	CKS1B	0.0386	0.0431	-0.374	0.273	0.376
MDM2+RAG1+	SEC22C	0.0388	0.0433	0.259	0.221	0.134
MDM2+RAG1+	ARMCX3	0.0391	0.0435	0.296	0.442	0.347
MDM2+RAG1+	PLIN3	0.0393	0.0437	0.345	0.494	0.411
MDM2+RAG1+	ATP2A3	0.0403	0.0447	-0.262	0.39	0.515
MDM2+RAG1+	CCDC90B	0.0403	0.0447	0.254	0.429	0.327
MDM2+RAG1+	NR4A2	0.0407	0.0451	-0.476	0.117	0.213
MDM2+RAG1+	LENG8	0.041	0.0454	0.258	0.481	0.391
MDM2+RAG1+	SNX29	0.0418	0.0462	0.282	0.481	0.396
MDM2+RAG1+	METRNL	0.0423	0.0467	-0.305	0.26	0.366
MDM2+RAG1+	STK26	0.0427	0.0471	0.29	0.351	0.262
MDM2+RAG1+	AHDC1	0.0427	0.0471	0.264	0.39	0.302
MDM2+RAG1+	PREX1	0.0429	0.0472	0.276	0.325	0.243
MDM2+RAG1+	TRA2A	0.0463	0.0509	0.283	0.727	0.713
MDM2+RAG1+	SNRNP200	0.0469	0.0515	0.264	0.545	0.46
MDM2+RAG1+	KTN1	0.0472	0.0518	0.252	0.792	0.752
MDM2+RAG1+	MAP3K20	0.0473	0.0518	0.253	0.364	0.262
MDM2+RAG1+	NR3C1	0.0482	0.0527	0.277	0.584	0.51
MDM2+RAG1+	HIST1H2BG	0.0483	0.0528	0.477	0.364	0.297
MDM2+RAG1+	STK38	0.0499	0.0545	0.325	0.494	0.401
MDM2+RAG1+	SATB1	0.0509	0.0555	0.461	0.364	0.302
MDM2+RAG1+	PLXND1	0.0539	0.0588	0.264	0.156	0.084
MDM2+RAG1+	TUBA1C	0.0541	0.0589	-0.3	0.156	0.257
MDM2+RAG1+	CHCHD10	0.0553	0.0602	0.292	0.455	0.351
MDM2+RAG1+	HELLS	0.0555	0.0602	-0.335	0.195	0.297
MDM2+RAG1+	KHSRP	0.0555	0.0602	0.311	0.377	0.312
MDM2+RAG1+	GADD45A	0.0568	0.0616	0.266	0.455	0.381
MDM2+RAG1+	TLE1	0.0569	0.0617	0.268	0.584	0.53
MDM2+RAG1+	ICAM2	0.0576	0.0624	0.28	0.273	0.188
MDM2+RAG1+	SEC63	0.059	0.0638	0.386	0.481	0.446
MDM2+RAG1+	COX19	0.06	0.0648	0.355	0.416	0.332
MDM2+RAG1+	RIPOR2	0.0607	0.0654	-0.275	0.468	0.554
MDM2+RAG1+	EGR1	0.061	0.0657	0.296	0.104	0.045
MDM2+RAG1+	ITM2A	0.0621	0.0668	0.481	0.13	0.064
MDM2+RAG1+	NDUFAF6	0.0624	0.067	0.266	0.247	0.168
MDM2+RAG1+	MPHOSPH10	0.0625	0.0672	0.255	0.377	0.312
MDM2+RAG1+	ZNF91	0.0627	0.0673	0.277	0.429	0.361
MDM2+RAG1+	TUBB	0.0637	0.0683	-0.686	0.571	0.629
MDM2+RAG1+	UBXN7	0.0646	0.0692	0.259	0.416	0.332
MDM2+RAG1+	H2AFZ	0.0662	0.0708	-0.513	0.779	0.757
MDM2+RAG1+	TAPT1	0.0666	0.0711	0.274	0.571	0.505
MDM2+RAG1+	RAP2B	0.0667	0.0712	0.287	0.286	0.208
MDM2+RAG1+	RYBP	0.0679	0.0724	0.257	0.532	0.48
MDM2+RAG1+	SC5D	0.0682	0.0726	0.289	0.338	0.248
MDM2+RAG1+	HELZ	0.0687	0.073	0.281	0.442	0.391
MDM2+RAG1+	SP100	0.0687	0.073	-0.282	0.455	0.579
MDM2+RAG1+	AAK1	0.073	0.0775	0.251	0.286	0.208
MDM2+RAG1+	EIF2AK4	0.0809	0.0858	0.275	0.403	0.332
MDM2+RAG1+	HBP1	0.0846	0.0896	0.267	0.403	0.337
MDM2+RAG1+	ARL6IP1	0.0854	0.0903	-0.343	0.558	0.668
MDM2+RAG1+	CLK4	0.0866	0.0915	0.335	0.468	0.386
MDM2+RAG1+	SUPT3H	0.0871	0.0919	0.268	0.143	0.084
MDM2+RAG1+	CCAR1	0.0877	0.0925	0.279	0.571	0.525
MDM2+RAG1+	ISG20	0.0906	0.0955	-0.389	0.468	0.535
MDM2+RAG1+	SAT1	0.0933	0.0982	0.505	0.623	0.629
MS4A1+	MS4A1	2.14e-33	2.62e-30	2.16	0.891	0.156
MS4A1+	NR4A1	5.25e-27	3.21e-24	1.92	0.927	0.317
MS4A1+	FCRL5	7.6e-26	3.1e-23	1.27	0.618	0.049
MS4A1+	CD83	3.43e-23	1.05e-20	2.27	0.782	0.196
MS4A1+	IFI30	4.67e-22	1.14e-19	0.995	0.527	0.04
MS4A1+	HERPUD1	1.18e-21	2.41e-19	1.63	0.945	0.54
MS4A1+	VPREB1	5.26e-21	9.19e-19	-1.87	0.182	0.888
MS4A1+	KDM6B	7.96e-21	1.22e-18	1.28	0.855	0.286
MS4A1+	CD55	1.24e-19	1.53e-17	1.29	0.964	0.594
MS4A1+	CYB561A3	1.25e-19	1.53e-17	1.17	0.855	0.312
MS4A1+	EMP3	1.47e-19	1.64e-17	1.65	0.764	0.228
MS4A1+	TNFRSF18	1.08e-18	1.1e-16	0.697	0.418	0.022
MS4A1+	IGLL1	2.69e-18	2.53e-16	-2.77	0.055	0.754
MS4A1+	SP140	3.73e-18	3.26e-16	0.702	0.418	0.022
MS4A1+	CD79A	6.28e-18	5.12e-16	0.837	1	0.96
MS4A1+	SPIB	7.31e-18	5.59e-16	1.31	0.945	0.46
MS4A1+	CD74	1.52e-17	1.1e-15	0.568	1	1
MS4A1+	GMFG	2.18e-17	1.48e-15	-0.995	0.545	0.933
MS4A1+	PTPRC	9.73e-17	6.26e-15	1.01	0.945	0.621
MS4A1+	RALGPS2	1.1e-16	6.72e-15	1.1	0.8	0.317
MS4A1+	PMEPA1	1.24e-16	7.21e-15	0.974	0.727	0.192
MS4A1+	JUNB	4.45e-16	2.47e-14	1.36	0.909	0.603
MS4A1+	HVCN1	4.87e-16	2.59e-14	1.16	0.764	0.277
MS4A1+	ARPP21	6.13e-16	3.12e-14	-1.43	0.127	0.759
MS4A1+	IER2	9.29e-16	4.54e-14	1.16	0.927	0.652
MS4A1+	CD52	1.18e-15	5.54e-14	1	0.945	0.893
MS4A1+	PTPN6	1.47e-15	6.65e-14	1.01	0.764	0.281
MS4A1+	AKAP12	1.66e-15	7.24e-14	-1.46	0.182	0.821
MS4A1+	STMN1	1.84e-15	7.78e-14	-1.45	0.764	0.955
MS4A1+	GPR183	2.33e-15	9.5e-14	0.98	0.327	0.013
MS4A1+	NR4A3	2.92e-15	1.15e-13	0.999	0.364	0.027
MS4A1+	BIRC3	5.55e-15	2.12e-13	1.27	0.582	0.125
MS4A1+	HLA-DRB1	8.38e-15	3.11e-13	0.775	1	0.991
MS4A1+	FTH1	1.32e-14	4.75e-13	1.03	1	0.996
MS4A1+	BTG2	1.7e-14	5.95e-13	1.04	0.982	0.929
MS4A1+	NR4A2	1.75e-14	5.95e-13	1.25	0.509	0.107
MS4A1+	CMTM8	2.01e-14	6.64e-13	-1.38	0.055	0.679
MS4A1+	PLP2	2.36e-14	7.6e-13	1.01	0.709	0.277
MS4A1+	NFKBID	4.24e-14	1.33e-12	1.24	0.764	0.304
MS4A1+	PLD4	5.33e-14	1.63e-12	1.13	0.764	0.326
MS4A1+	SOX4	1.01e-13	3.01e-12	-0.945	0.782	0.987
MS4A1+	CYBA	1.25e-13	3.65e-12	0.726	0.982	0.929
MS4A1+	DUSP2	1.88e-13	5.33e-12	1.14	0.455	0.08
MS4A1+	IGHD	2.03e-13	5.64e-12	1.09	0.745	0.344
MS4A1+	TNFRSF13C	2.44e-13	6.62e-12	1.04	0.709	0.308
MS4A1+	ARL4C	2.67e-13	7.1e-12	1.05	0.491	0.103
MS4A1+	TOP2B	3.16e-13	8.16e-12	-1.11	0.455	0.848
MS4A1+	LIMS2	3.2e-13	8.16e-12	0.65	0.4	0.054
MS4A1+	MPP1	8.49e-13	2.12e-11	-0.908	0.073	0.647
MS4A1+	CTSZ	1.14e-12	2.78e-11	0.748	0.618	0.192
MS4A1+	HMGB1	1.47e-12	3.53e-11	-1.11	0.964	0.996
MS4A1+	CDKN1A	1.53e-12	3.59e-11	0.796	0.509	0.125
MS4A1+	CCL4	1.59e-12	3.67e-11	1.69	0.473	0.094
MS4A1+	SLC2A3	1.69e-12	3.8e-11	0.847	0.473	0.098
MS4A1+	SPOCK2	1.71e-12	3.8e-11	0.57	0.255	0.009
MS4A1+	STK4	2.76e-12	6.04e-11	0.807	0.873	0.612
MS4A1+	FCRL1	3.65e-12	7.83e-11	0.576	0.509	0.098
MS4A1+	CD24	4.91e-12	1.03e-10	-0.845	0.8	0.951
MS4A1+	RAG1	4.95e-12	1.03e-10	-1.29	0.036	0.589
MS4A1+	CNN2	5.23e-12	1.07e-10	0.529	0.436	0.076
MS4A1+	TRAF4	6.89e-12	1.38e-10	0.913	0.582	0.183
MS4A1+	IGHM	7.28e-12	1.44e-10	0.785	0.982	0.938
MS4A1+	REL	7.47e-12	1.45e-10	1.07	0.782	0.455
MS4A1+	TKT	7.93e-12	1.52e-10	-1.02	0.455	0.862
MS4A1+	CD37	1.21e-11	2.28e-10	0.618	1	0.955
MS4A1+	GRASP	1.67e-11	3.09e-10	0.811	0.436	0.085
MS4A1+	MME	1.73e-11	3.16e-10	-1.18	0.218	0.705
MS4A1+	HLA-DQA1	2.13e-11	3.83e-10	1.22	0.691	0.308
MS4A1+	SPTBN1	2.39e-11	4.23e-10	-0.939	0.364	0.826
MS4A1+	TP53I11	2.43e-11	4.24e-10	0.659	0.382	0.067
MS4A1+	MYO1C	5.3e-11	9.14e-10	0.677	0.6	0.17
MS4A1+	DUSP5	6.02e-11	1.02e-09	0.773	0.418	0.08
MS4A1+	PTPRE	7.79e-11	1.3e-09	-0.907	0.218	0.728
MS4A1+	PRR7	1e-10	1.66e-09	0.64	0.382	0.067
MS4A1+	FCRL2	2.02e-10	3.28e-09	0.507	0.382	0.062
MS4A1+	HLA-DPA1	2.04e-10	3.28e-09	0.581	1	0.955
MS4A1+	HMGB2	2.08e-10	3.3e-09	-1.62	0.345	0.75
MS4A1+	LFNG	2.36e-10	3.7e-09	0.775	0.636	0.237
MS4A1+	FHIT	2.84e-10	4.4e-09	-1.08	0.036	0.518
MS4A1+	TCF3	3.17e-10	4.85e-09	-0.856	0.345	0.804
MS4A1+	MYB	3.59e-10	5.41e-09	-0.714	0.182	0.714
MS4A1+	CD99	4.17e-10	6.22e-09	-1.31	0.291	0.701
MS4A1+	LINC-PINT	4.26e-10	6.24e-09	0.892	0.527	0.161
MS4A1+	H1FX	4.29e-10	6.24e-09	-0.902	0.691	0.946
MS4A1+	IRF8	4.87e-10	7.01e-09	0.738	0.6	0.232
MS4A1+	HLA-DRA	5.69e-10	8.1e-09	0.453	1	1
MS4A1+	CDK6	5.95e-10	8.36e-09	-0.988	0.273	0.705
MS4A1+	FTL	7.38e-10	1.03e-08	0.476	1	0.996
MS4A1+	ITGB2	8.47e-10	1.16e-08	0.513	0.364	0.067
MS4A1+	TCF4	9.23e-10	1.25e-08	-0.789	0.8	0.969
MS4A1+	NCF1	9.58e-10	1.29e-08	0.767	0.891	0.549
MS4A1+	AHNAK	1.08e-09	1.43e-08	0.868	0.345	0.062
MS4A1+	GAPDH	1.1e-09	1.45e-08	-1.33	0.582	0.812
MS4A1+	ARHGDIB	1.14e-09	1.48e-08	-0.458	0.964	0.973
MS4A1+	SEMA7A	1.24e-09	1.59e-08	0.513	0.236	0.018
MS4A1+	IGLC3	1.38e-09	1.75e-08	1.12	0.509	0.147
MS4A1+	GADD45B	1.54e-09	1.94e-08	1.04	0.764	0.429
MS4A1+	CD69	1.66e-09	2.07e-08	1.32	0.691	0.344
MS4A1+	ZNF22	1.67e-09	2.07e-08	-0.709	0.273	0.741
MS4A1+	CRIP1	1.86e-09	2.27e-08	1.03	0.8	0.491
MS4A1+	IGLC2	1.91e-09	2.31e-08	1.5	0.727	0.388
MS4A1+	HLA-DQB1	1.93e-09	2.32e-08	0.8	0.873	0.754
MS4A1+	CCND3	2.09e-09	2.48e-08	-0.909	0.309	0.732
MS4A1+	ADORA2A	2.58e-09	3.04e-08	0.619	0.345	0.067
MS4A1+	FCRLA	2.64e-09	3.07e-08	0.788	0.782	0.388
MS4A1+	LEF1	2.73e-09	3.16e-08	-0.818	0.073	0.54
MS4A1+	GLRX	3.05e-09	3.49e-08	-0.817	0.2	0.647
MS4A1+	CORO1A	3.58e-09	4.05e-08	0.584	0.927	0.67
MS4A1+	LY9	4.23e-09	4.75e-08	0.751	0.345	0.071
MS4A1+	MZT2B	4.54e-09	5.04e-08	-0.722	0.418	0.75
MS4A1+	CCR7	5.54e-09	6.11e-08	1.04	0.327	0.062
MS4A1+	RPS3	6.72e-09	7.34e-08	-0.356	1	1
MS4A1+	ZFP36	8.07e-09	8.73e-08	0.598	0.836	0.571
MS4A1+	H2AFY	8.86e-09	9.5e-08	-0.882	0.564	0.772
MS4A1+	PPP1R14A	9.73e-09	1.03e-07	0.721	0.655	0.281
MS4A1+	HLA-C	9.79e-09	1.03e-07	0.452	1	0.982
MS4A1+	MLXIP	1.02e-08	1.06e-07	-0.808	0.4	0.808
MS4A1+	CD40	1.14e-08	1.18e-07	0.463	0.291	0.045
MS4A1+	IL21R	1.19e-08	1.21e-07	0.388	0.2	0.013
MS4A1+	MARCH1	1.19e-08	1.21e-07	0.439	0.164	0.004
MS4A1+	SNHG6	1.21e-08	1.22e-07	-0.533	0.818	0.906
MS4A1+	BCL3	1.23e-08	1.23e-07	0.58	0.473	0.152
MS4A1+	FGD2	1.27e-08	1.27e-07	0.54	0.418	0.112
MS4A1+	CCR6	1.3e-08	1.28e-07	0.389	0.218	0.018
MS4A1+	SH2B3	1.79e-08	1.75e-07	0.573	0.473	0.152
MS4A1+	RCSD1	1.8e-08	1.75e-07	-0.648	0.764	0.973
MS4A1+	S1PR4	1.95e-08	1.88e-07	-0.591	0.364	0.808
MS4A1+	CCL3	1.99e-08	1.9e-07	0.463	0.2	0.013
MS4A1+	RAG2	2.13e-08	2.02e-07	-0.745	0	0.406
MS4A1+	HLA-B	2.39e-08	2.25e-07	0.389	1	1
MS4A1+	MTSS1	2.45e-08	2.29e-07	0.711	0.655	0.286
MS4A1+	CD82	2.69e-08	2.49e-07	0.577	0.327	0.067
MS4A1+	SUMO2	2.71e-08	2.49e-07	-0.458	0.873	0.915
MS4A1+	ICOSLG	2.78e-08	2.54e-07	0.675	0.564	0.246
MS4A1+	BTF3	2.88e-08	2.61e-07	-0.421	0.927	0.982
MS4A1+	SNHG7	3.24e-08	2.91e-07	-0.64	0.709	0.924
MS4A1+	DNTT	3.26e-08	2.91e-07	-1.76	0.018	0.42
MS4A1+	LYN	3.63e-08	3.22e-07	0.669	0.745	0.371
MS4A1+	FCGR2B	3.75e-08	3.3e-07	0.392	0.309	0.054
MS4A1+	MDM2	3.9e-08	3.41e-07	-0.822	0.164	0.598
MS4A1+	GBP4	4.36e-08	3.78e-07	-0.871	0	0.393
MS4A1+	HNRNPA1	4.56e-08	3.93e-07	-0.494	0.909	0.987
MS4A1+	TUBB	4.85e-08	4.15e-07	-1.46	0.345	0.679
MS4A1+	COTL1	5.09e-08	4.33e-07	0.782	0.455	0.165
MS4A1+	SMIM14	5.31e-08	4.48e-07	0.877	0.764	0.491
MS4A1+	SOCS2	5.52e-08	4.62e-07	-0.88	0	0.388
MS4A1+	CCL4L2	5.7e-08	4.74e-07	0.82	0.2	0.018
MS4A1+	SH3BP5	6.11e-08	5.05e-07	0.612	0.364	0.089
MS4A1+	P4HA2	7.12e-08	5.85e-07	-0.725	0.091	0.504
MS4A1+	B2M	7.3e-08	5.95e-07	0.287	1	1
MS4A1+	VASP	7.52e-08	6.09e-07	0.741	0.527	0.232
MS4A1+	EGR3	7.76e-08	6.24e-07	0.321	0.182	0.013
MS4A1+	TMC6	8.13e-08	6.5e-07	0.682	0.436	0.147
MS4A1+	CAMKK1	8.45e-08	6.71e-07	0.363	0.182	0.013
MS4A1+	STK17B	8.53e-08	6.73e-07	0.757	0.655	0.411
MS4A1+	BHLHE40	9.36e-08	7.34e-07	0.485	0.291	0.054
MS4A1+	PDXK	1e-07	7.83e-07	0.435	0.364	0.098
MS4A1+	BTG1	1.21e-07	9.35e-07	0.534	1	0.973
MS4A1+	IL3RA	1.65e-07	1.27e-06	0.536	0.455	0.138
MS4A1+	UHRF1	1.75e-07	1.34e-06	-0.874	0	0.366
MS4A1+	RNASET2	1.91e-07	1.45e-06	0.7	0.564	0.263
MS4A1+	PCBP2	2.05e-07	1.55e-06	-0.47	0.8	0.897
MS4A1+	RPS28	2.09e-07	1.56e-06	-0.288	1	0.996
MS4A1+	SNHG29	2.16e-07	1.61e-06	-0.537	0.909	0.924
MS4A1+	EGFL7	2.2e-07	1.63e-06	-0.841	0	0.362
MS4A1+	REXO2	2.28e-07	1.68e-06	-0.879	0.073	0.455
MS4A1+	TAGLN2	2.61e-07	1.91e-06	0.711	0.909	0.688
MS4A1+	MKNK2	2.73e-07	1.99e-06	0.814	0.836	0.679
MS4A1+	LINC00426	2.82e-07	2.04e-06	-0.625	0.018	0.384
MS4A1+	SSBP2	2.84e-07	2.05e-06	-0.682	0.455	0.826
MS4A1+	PSMA6	3.22e-07	2.3e-06	-0.592	0.527	0.781
MS4A1+	AIF1	3.86e-07	2.73e-06	-0.875	0.145	0.504
MS4A1+	CD1C	3.86e-07	2.73e-06	0.468	0.182	0.018
MS4A1+	EML4	4.34e-07	3.05e-06	0.515	0.509	0.205
MS4A1+	PPP1CA	4.68e-07	3.27e-06	-0.535	0.582	0.812
MS4A1+	NFKB2	5.02e-07	3.49e-06	0.543	0.455	0.161
MS4A1+	NRARP	5.15e-07	3.56e-06	0.398	0.291	0.062
MS4A1+	PPP2R3B	5.38e-07	3.69e-06	-0.664	0.182	0.571
MS4A1+	ZFP36L1	6.09e-07	4.16e-06	0.851	0.836	0.688
MS4A1+	RASGEF1B	6.45e-07	4.38e-06	0.754	0.618	0.353
MS4A1+	GABPB1-AS1	6.77e-07	4.57e-06	-0.785	0.4	0.75
MS4A1+	SMAD1	7.06e-07	4.75e-06	-0.674	0.091	0.473
MS4A1+	YWHAZ	7.64e-07	5.1e-06	0.425	0.964	0.92
MS4A1+	CXXC5	7.74e-07	5.14e-06	0.562	0.873	0.661
MS4A1+	ADA	7.77e-07	5.14e-06	-0.675	0.055	0.415
MS4A1+	ECE1	8.1e-07	5.33e-06	0.356	0.2	0.027
MS4A1+	SLC35E3	8.35e-07	5.46e-06	-0.884	0.109	0.496
MS4A1+	TBCA	8.4e-07	5.46e-06	-0.529	0.582	0.826
MS4A1+	SKIL	9.16e-07	5.93e-06	0.613	0.8	0.616
MS4A1+	TRAF3	9.65e-07	6.21e-06	0.403	0.291	0.067
MS4A1+	RGCC	9.9e-07	6.34e-06	0.635	0.345	0.107
MS4A1+	CCDC88A	1.02e-06	6.48e-06	-0.62	0.236	0.612
MS4A1+	PDGFA	1.12e-06	7.08e-06	0.62	0.2	0.027
MS4A1+	ODC1	1.14e-06	7.17e-06	0.612	0.818	0.674
MS4A1+	PCLAF	1.17e-06	7.31e-06	-1.11	0.018	0.348
MS4A1+	RELB	1.2e-06	7.51e-06	0.633	0.4	0.125
MS4A1+	MAD2L2	1.23e-06	7.61e-06	-0.598	0.145	0.496
MS4A1+	NACA	1.25e-06	7.72e-06	-0.326	1	0.996
MS4A1+	CALR	1.39e-06	8.55e-06	0.547	0.945	0.754
MS4A1+	TSC22D4	1.46e-06	8.94e-06	-0.557	0.218	0.625
MS4A1+	PPP1R15A	1.6e-06	9.74e-06	0.73	0.764	0.558
MS4A1+	ATP5MC2	1.66e-06	1e-05	-0.375	0.927	0.942
MS4A1+	LINC01013	1.79e-06	1.08e-05	-1.11	0.073	0.402
MS4A1+	EIF1	1.81e-06	1.08e-05	0.305	1	1
MS4A1+	PRPF40A	1.82e-06	1.09e-05	-0.527	0.364	0.714
MS4A1+	HLA-DPB1	1.99e-06	1.18e-05	0.372	1	0.969
MS4A1+	JCHAIN	2.09e-06	1.23e-05	0.521	0.436	0.161
MS4A1+	ADI1	2.23e-06	1.31e-05	-0.527	0.109	0.455
MS4A1+	TENT5C	2.48e-06	1.45e-05	0.264	0.182	0.022
MS4A1+	HCK	2.5e-06	1.46e-05	0.486	0.545	0.228
MS4A1+	RGS2	2.63e-06	1.53e-05	0.867	0.727	0.5
MS4A1+	SCCPDH	2.71e-06	1.56e-05	-0.443	0.018	0.335
MS4A1+	BAHCC1	2.84e-06	1.63e-05	-0.448	0.036	0.362
MS4A1+	AC104024.1	3.01e-06	1.72e-05	0.478	0.164	0.018
MS4A1+	GRK2	3.14e-06	1.79e-05	-0.531	0.382	0.732
MS4A1+	APBB1IP	3.18e-06	1.8e-05	-0.53	0.436	0.804
MS4A1+	MFSD10	3.4e-06	1.91e-05	0.475	0.4	0.147
MS4A1+	P2RX5	3.48e-06	1.95e-05	0.368	0.436	0.143
MS4A1+	BASP1	3.63e-06	2.03e-05	0.898	0.636	0.411
MS4A1+	RACK1	4.02e-06	2.23e-05	-0.266	1	1
MS4A1+	RNASEH2B	4.33e-06	2.4e-05	-0.564	0.418	0.737
MS4A1+	DUT	4.36e-06	2.4e-05	-1.03	0.236	0.536
MS4A1+	TAGAP	4.47e-06	2.45e-05	0.511	0.727	0.411
MS4A1+	KHSRP	5.25e-06	2.87e-05	-0.485	0.073	0.393
MS4A1+	TYMS	5.42e-06	2.95e-05	-1.26	0.018	0.317
MS4A1+	POU2F2	5.96e-06	3.21e-05	0.708	0.691	0.393
MS4A1+	FOS	5.97e-06	3.21e-05	1.25	0.636	0.429
MS4A1+	PHACTR1	6.15e-06	3.3e-05	0.813	0.8	0.705
MS4A1+	SMC4	6.21e-06	3.32e-05	-0.863	0.164	0.491
MS4A1+	CCN2	6.29e-06	3.33e-05	-0.635	0.018	0.317
MS4A1+	IL4R	6.29e-06	3.33e-05	0.367	0.291	0.076
MS4A1+	GRK6	6.39e-06	3.37e-05	0.565	0.418	0.179
MS4A1+	BCL2L11	6.5e-06	3.41e-05	0.661	0.364	0.134
MS4A1+	RAB11FIP1	6.66e-06	3.47e-05	0.448	0.527	0.241
MS4A1+	GSTP1	6.67e-06	3.47e-05	-0.681	0.382	0.652
MS4A1+	CALHM6	6.78e-06	3.51e-05	-0.663	0.127	0.446
MS4A1+	PKD2	6.82e-06	3.52e-05	-0.401	0	0.29
MS4A1+	C9orf72	6.94e-06	3.57e-05	0.387	0.291	0.08
MS4A1+	ATAD5	7.02e-06	3.58e-05	-0.441	0.018	0.312
MS4A1+	EIF3F	7.03e-06	3.58e-05	-0.391	0.782	0.924
MS4A1+	ITM2C	8e-06	4.06e-05	0.581	0.8	0.67
MS4A1+	AL713998.1	8.09e-06	4.09e-05	-1.33	0.055	0.366
MS4A1+	ISG20	8.45e-06	4.25e-05	0.519	0.727	0.464
MS4A1+	KDM4B	8.7e-06	4.36e-05	0.543	0.436	0.179
MS4A1+	LDHB	8.79e-06	4.39e-05	-0.565	0.455	0.75
MS4A1+	RGS16	8.9e-06	4.42e-05	0.615	0.382	0.129
MS4A1+	GALNT2	9.13e-06	4.52e-05	-0.433	0.091	0.42
MS4A1+	SFXN1	9.36e-06	4.61e-05	-0.389	0.018	0.317
MS4A1+	IL7R	9.57e-06	4.7e-05	-0.515	0.073	0.397
MS4A1+	ZNF43	1.02e-05	5e-05	-0.362	0	0.281
MS4A1+	MALAT1	1.03e-05	5.03e-05	0.328	1	1
MS4A1+	IER5	1.04e-05	5.03e-05	0.618	0.509	0.263
MS4A1+	CCNI	1.05e-05	5.08e-05	-0.328	0.909	0.987
MS4A1+	CD72	1.06e-05	5.09e-05	0.64	0.745	0.545
MS4A1+	UCP2	1.07e-05	5.11e-05	0.459	0.945	0.835
MS4A1+	FAM111A	1.08e-05	5.14e-05	-0.505	0.109	0.433
MS4A1+	DCK	1.08e-05	5.14e-05	-0.573	0.255	0.594
MS4A1+	GMNN	1.08e-05	5.14e-05	-0.544	0.036	0.326
MS4A1+	TFDP2	1.1e-05	5.19e-05	-0.511	0.236	0.594
MS4A1+	SKI	1.11e-05	5.24e-05	0.381	0.309	0.094
MS4A1+	GADD45A	1.12e-05	5.27e-05	-0.602	0.145	0.464
MS4A1+	SMS	1.13e-05	5.27e-05	-0.467	0.073	0.366
MS4A1+	RALBP1	1.15e-05	5.34e-05	-0.518	0.327	0.683
MS4A1+	MCM3	1.16e-05	5.39e-05	-0.656	0.091	0.397
MS4A1+	PARD6A	1.19e-05	5.47e-05	0.432	0.218	0.045
MS4A1+	VIM	1.19e-05	5.49e-05	0.41	0.964	0.741
MS4A1+	RPL31	1.21e-05	5.55e-05	-0.377	0.891	0.933
MS4A1+	MRPL13	1.22e-05	5.58e-05	-0.346	0.036	0.335
MS4A1+	GNB5	1.25e-05	5.7e-05	0.807	0.491	0.263
MS4A1+	RAB30	1.26e-05	5.71e-05	0.402	0.418	0.156
MS4A1+	DHFR	1.31e-05	5.9e-05	-0.635	0.036	0.326
MS4A1+	PLEKHA2	1.35e-05	6.04e-05	0.501	0.655	0.366
MS4A1+	BEST3	1.35e-05	6.04e-05	-0.759	0.018	0.308
MS4A1+	MTIF3	1.37e-05	6.11e-05	-0.467	0.218	0.585
MS4A1+	TMEM263	1.41e-05	6.25e-05	-0.465	0.2	0.554
MS4A1+	VDAC1	1.45e-05	6.41e-05	-0.591	0.527	0.759
MS4A1+	MAD2L1	1.47e-05	6.51e-05	-0.488	0.018	0.308
MS4A1+	CENPK	1.52e-05	6.68e-05	-0.338	0	0.272
MS4A1+	CENPN	1.52e-05	6.68e-05	-0.351	0	0.272
MS4A1+	UXS1	1.56e-05	6.81e-05	-0.431	0.109	0.424
MS4A1+	LSM4	1.58e-05	6.86e-05	-0.56	0.218	0.509
MS4A1+	ALDH5A1	1.63e-05	7.08e-05	-0.49	0.036	0.339
MS4A1+	H2AFV	1.65e-05	7.1e-05	-0.603	0.709	0.79
MS4A1+	LRRC75A	1.65e-05	7.1e-05	-0.468	0.055	0.348
MS4A1+	VRK1	1.66e-05	7.11e-05	-0.427	0.127	0.469
MS4A1+	RASD1	1.66e-05	7.11e-05	-0.554	0.073	0.384
MS4A1+	ZWINT	1.69e-05	7.22e-05	-0.453	0.036	0.33
MS4A1+	YWHAQ	1.7e-05	7.23e-05	-0.405	0.618	0.812
MS4A1+	YLPM1	1.71e-05	7.23e-05	-0.358	0.055	0.362
MS4A1+	DNAJC9	1.72e-05	7.25e-05	-0.481	0.055	0.348
MS4A1+	C5orf56	1.74e-05	7.33e-05	-0.628	0.091	0.411
MS4A1+	IKZF3	1.75e-05	7.33e-05	0.429	0.436	0.17
MS4A1+	ATP5MG	1.78e-05	7.43e-05	-0.334	0.891	0.991
MS4A1+	BACH1	1.8e-05	7.46e-05	0.561	0.527	0.299
MS4A1+	EPN2	1.8e-05	7.46e-05	0.357	0.218	0.045
MS4A1+	CFAP73	1.86e-05	7.66e-05	-0.51	0	0.268
MS4A1+	ANXA6	1.86e-05	7.66e-05	0.422	0.527	0.308
MS4A1+	ARPC2	1.89e-05	7.74e-05	0.391	0.927	0.844
MS4A1+	LRP10	1.92e-05	7.84e-05	0.461	0.727	0.491
MS4A1+	HMGN3	1.98e-05	8.04e-05	-0.505	0.345	0.647
MS4A1+	TSPO	1.98e-05	8.04e-05	-0.422	0.018	0.29
MS4A1+	SARAF	2.04e-05	8.27e-05	0.559	0.873	0.71
MS4A1+	MAZ	2.11e-05	8.5e-05	-0.563	0.364	0.629
MS4A1+	ATP2B1	2.12e-05	8.51e-05	0.626	0.582	0.366
MS4A1+	MX1	2.18e-05	8.76e-05	0.492	0.273	0.08
MS4A1+	NPM1	2.23e-05	8.92e-05	-0.377	1	0.978
MS4A1+	CHAF1A	2.26e-05	9.01e-05	-0.347	0	0.263
MS4A1+	JUND	2.29e-05	9.09e-05	0.446	1	0.991
MS4A1+	PTPRJ	2.34e-05	9.25e-05	0.342	0.291	0.085
MS4A1+	RRM1	2.5e-05	9.85e-05	-0.534	0.073	0.366
MS4A1+	SEC14L1	2.54e-05	9.95e-05	0.534	0.455	0.232
MS4A1+	ARHGAP24	2.54e-05	9.95e-05	0.273	0.182	0.031
MS4A1+	ERGIC1	2.55e-05	9.95e-05	-0.509	0.382	0.692
MS4A1+	OSBPL10	2.56e-05	9.99e-05	0.346	0.309	0.094
MS4A1+	CENPU	2.67e-05	0.000104	-0.463	0.055	0.339
MS4A1+	CASC15	2.75e-05	0.000106	-0.488	0	0.259
MS4A1+	TXNDC12	2.81e-05	0.000108	-0.436	0.091	0.402
MS4A1+	CD180	2.87e-05	0.00011	0.266	0.255	0.062
MS4A1+	CD48	2.87e-05	0.00011	0.623	0.582	0.366
MS4A1+	AC058791.1	2.96e-05	0.000113	0.31	0.218	0.049
MS4A1+	NRIP1	3.06e-05	0.000117	-0.527	0.164	0.5
MS4A1+	IDS	3.22e-05	0.000122	0.496	0.4	0.174
MS4A1+	MYL12B	3.24e-05	0.000123	0.32	0.927	0.799
MS4A1+	TMBIM1	3.25e-05	0.000123	0.334	0.236	0.058
MS4A1+	UQCRH	3.38e-05	0.000127	-0.39	0.673	0.848
MS4A1+	CDT1	3.38e-05	0.000127	-0.527	0.036	0.304
MS4A1+	MND1	3.39e-05	0.000127	-0.279	0.036	0.312
MS4A1+	GABPB1-IT1	3.42e-05	0.000128	-0.576	0.345	0.652
MS4A1+	SMARCA4	3.51e-05	0.000131	-0.509	0.455	0.728
MS4A1+	HNRNPC	3.67e-05	0.000136	-0.32	0.873	0.911
MS4A1+	NUCB2	3.68e-05	0.000136	-0.426	0.182	0.513
MS4A1+	TXN	3.95e-05	0.000145	-0.461	0.182	0.504
MS4A1+	BANK1	3.98e-05	0.000146	0.437	0.618	0.384
MS4A1+	TAPBP	3.99e-05	0.000146	0.423	0.764	0.603
MS4A1+	LUC7L2	4e-05	0.000146	-0.45	0.309	0.594
MS4A1+	C1QTNF4	4.05e-05	0.000147	-0.523	0	0.25
MS4A1+	GAB1	4.25e-05	0.000154	-0.427	0.145	0.473
MS4A1+	UBE2T	4.31e-05	0.000156	-0.483	0.018	0.277
MS4A1+	MID1IP1	4.32e-05	0.000156	-0.433	0.145	0.464
MS4A1+	BRCA1	4.45e-05	0.00016	-0.338	0.018	0.277
MS4A1+	SLC8A1-AS1	4.48e-05	0.00016	-0.506	0.036	0.312
MS4A1+	DEK	4.49e-05	0.00016	-0.769	0.436	0.643
MS4A1+	RASGRP1	4.7e-05	0.000167	0.459	0.418	0.188
MS4A1+	CLSPN	4.7e-05	0.000167	-0.582	0.018	0.277
MS4A1+	PRKACB	4.71e-05	0.000167	-0.488	0.109	0.393
MS4A1+	PIN1	4.75e-05	0.000168	-0.431	0.236	0.545
MS4A1+	RRM2	4.91e-05	0.000173	-0.84	0	0.246
MS4A1+	PCED1B-AS1	5.11e-05	0.000179	0.494	0.436	0.205
MS4A1+	AC024560.5	5.13e-05	0.00018	0.354	0.255	0.071
MS4A1+	USP1	5.15e-05	0.00018	-0.521	0.164	0.451
MS4A1+	HOMER1	5.23e-05	0.000182	0.305	0.182	0.036
MS4A1+	OIP5-AS1	5.51e-05	0.000192	-0.454	0.545	0.79
MS4A1+	LCN6	5.6e-05	0.000194	-0.535	0.018	0.277
MS4A1+	IGBP1	5.78e-05	0.0002	-0.412	0.236	0.594
MS4A1+	WDR76	5.94e-05	0.000205	-0.297	0	0.241
MS4A1+	IQSEC1	6.02e-05	0.000207	0.649	0.509	0.304
MS4A1+	RDX	6.06e-05	0.000208	-0.411	0.109	0.415
MS4A1+	DDX21	6.17e-05	0.000211	0.522	0.691	0.478
MS4A1+	MKI67	6.31e-05	0.000215	-1.02	0.018	0.277
MS4A1+	EIF2AK2	6.35e-05	0.000216	-0.401	0.091	0.384
MS4A1+	CMTM7	6.38e-05	0.000216	-0.441	0.564	0.835
MS4A1+	TIFA	6.39e-05	0.000216	-0.561	0.091	0.379
MS4A1+	TPD52	6.41e-05	0.000216	0.405	0.582	0.308
MS4A1+	SAC3D1	6.43e-05	0.000216	-0.333	0.018	0.268
[truncated: 1,733 more rows]
