# Supplementary material for: A single cell atlas of frozen shoulder capsule identifies features associated with inflammatory fibrosis resolution
Source: Nat Commun. 2024 Feb 19;15:1394. doi: 10.1038/s41467-024-45341-9 (PMC10876649; doi:10.1038/s41467-024-45341-9)
Supplement: Supplementary file 11 — Source Data [file 41467_2024_45341_MOESM11_ESM.xlsx]

## Sheet: Figure 2B&D
Source file data
Figure 2B	CD3 protein expression in comparator and frozen shoulder patient tissues (immunpositive area:nuclei)
	Comparator	0.00738007	0.019943	0.0172414	0.0454546	0.0208333	0	0
	Frozen Shoulder	0.0525114	0.160326	0.197674	0.239631	0.15407	0.123256	0.166667
Figure 2D	Lining cellularity in comparator and frozen shoulder patient tissues (cell count)
	Comparator	66	47	89	53	241	76	100
	Frozen Shoulder	409	487	406	738	229	490	595
	Sublining cellularity in comparator and frozen shoulder patient tissues (cell count)
	Comparator	334	319	367	363	532	204	208
	Frozen Shoulder	1816	850	924	1225	1211	771	704	2179
	Total cellularity in comparator and frozen shoulder patient tissues (cell count)
	Comparator	334	241	76	363	532	204	208	268
	Frozen Shoulder	1816	850	924	1225	1211	771	490	595
	CD68 protein expression in in comparator and frozen shoulder patient tissues (% area immunostaining)
	Comparator	15	10	12	10	9	14
	Frozen Shoulder	32	24	21	38.1	23	25.2
	CD48 protein expression in comparator and frozen shoulder patient tissues (% area immunostaining)
	Comparator	3	6.2	3	4	3.2
	Frozen Shoulder	18	19	33.5	15	20
	PDPN protein expression in comparator and frozen shoulder patient tissues (% area immunostaining)
	Comparator	7	15	12	11	13.75	8.6
	Frozen Shoulder	21	38	25	31	23.5	18
	CD90 protein expression in comparator and frozen shoulder patient tissues (% area immunostaining)
	Comparator	12	9	5	7	6	10
	Frozen Shoulder	39	20	21	28.2	19	19
	POSTN protein expression in comparator and frozen shoulder patient tissues (% area immunostaining)
	Comparator	31	19	8	14	21
	Frozen Shoulder	35	53	70	67	64
	CTHRC1 protein expression in comparator and frozen shoulder patient tissues (% area immunostaining)
	Comparator	21	11	8	6	10
	Frozen Shoulder	28	45	44	26	47

## Sheet: Figure 3E
Source file data
Figure 3E
	MerTK protein expression in comparator and frozen shoulder patient tissues
	Comparator	0.134541	0.445596	0.641732	0.428315	0.0997625	0.368946	0.296552	0.27541
	Frozen Shoulder	1.07447	0.684298	0.443299	0.69908	0.45005	0.339581	1.15263	0.863309	0.535627

## Sheet: Fig S7C
Source file data
Figure S7C	Data supporting expression of macrophage markers MERTK, CD206 and CD48 in dexamethasone and LPS treated MDMs, indicating effects of treatments on macrophage phenotype relative to unstained cells
	Expressed as geometric mean relative to unstimulated control, n=4 blood cone donors
	MerTK	Donor 1	Donor 2	Donor 3	Donor 4
	Dexamethasone	1.48	1.62	1	1.1
	LPS	0.38	0.33	0.29	0.14
	CD206	Donor 1	Donor 2	Donor 3	Donor 4
	Dexamethasone	1.93	1.6	1.44	1.73
	LPS	0.48	0.51	1.23	0.5
	CD48	Donor 1	Donor 2	Donor 3	Donor 4
	Dexamethasone	0.28	0.34	0.31	0.21
	LPS	2.65	3.1	1.37	1.46
